# Supplementary material for: Quantitative proteomics analysis of the Arg/N-end rule pathway of targeted degradation in Arabidopsis roots
Source: Proteomics. 2015 Apr 17;15(14):2447–57. doi: 10.1002/pmic.201400530 (PMC4692092; doi:10.1002/pmic.201400530)
Supplement: Supplementary file 1 [file pmic0015-2447-sd1.zip]

Archive with 11 entries (11 files):
- pmic8103-sup-0001-text.pptx
- pmic8103-sup-0002-text.pptx
- pmic8103-sup-0003-text.pptx
- pmic8103-sup-0004-text.pptx
- pmic8103-sup-0005-text.pptx
- pmic8103-sup-0006-text.pptx
- pmic8103-sup-0007-text.pptx
- pmic8103-sup-0008-text.docx
- pmic8103-sup-0009-text.xlsx
- pmic8103-sup-0010-text.xlsx
- pmic8103-sup-0011-text.xlsx
