# Supplementary material for: Quantitative proteomics analysis of the Arg/N-end rule pathway of targeted degradation in Arabidopsis roots
Source: Proteomics. 2015 Apr 17;15(14):2447–57. doi: 10.1002/pmic.201400530 (PMC4692092; doi:10.1002/pmic.201400530)
Supplement: Supplementary file 1 [file pmic0015-2447-sd1.zip › pmic8103-sup-0009-text.xlsx]

## Sheet: N-end rule TMT Proteomics data
Quantified protein files were exported from Proteome discoverer. Protein accession, description, score, coverage, number of proteins in the each protein group, unique peptides, total peptides and PSM identified for each protein group are listed. Values given represent two technical replicates of reporter ion intensity normalized with the median, with quantification account and variability. Furthe…
TMT proteomics data Replicate1
Accession	Description	Score	Coverage	# Proteins	# Unique Peptides	# Peptides	# PSMs	Col-0_1			Col-0_2			prt6_1			prt6_2			ate1/2_1			ate1/2_2			# AAs	MW [kDa]	calc. pI
								126 normalized	126/(126+127+128+129+130+131) Count	126/(126+127+128+129+130+131) Variability [%]	129 normalized	129/(126+127+128+129+130+131) Count	129/(126+127+128+129+130+131) Variability [%]	127 normalized	127/(126+127+128+129+130+131) Count	127/(126+127+128+129+130+131) Variability [%]	130 normalized	130/(126+127+128+129+130+131) Count	130/(126+127+128+129+130+131) Variability [%]	128 normalized	128/(126+127+128+129+130+131) Count	128/(126+127+128+129+130+131) Variability [%]	131 normalized	131/(126+127+128+129+130+131) Count	131/(126+127+128+129+130+131) Variability [%]
AT2G32240.1	FUNCTIONS IN: molecular_function unknown; INVOLVED IN: response to cadmium ion; LOCATED IN: plasma membrane; EXPRESSED IN: 25 plant structures; EXPRESSED DURING: 13 growth stages; CONTAINS InterPro DOMAIN/s: Prefoldin (InterPro:IPR009053); BEST Arabidopsis thaliana protein match is: unknown protein (TAIR:AT1G05320.3); Has 470429 Blast hits to 168274 proteins in 4282 species: Archae - 6896; Bacter…	1702.19	35.03	1	48	48	110	0.909699	107	7.79986	0.882386	107	13.4168	0.983952	107	10.3789	0.954714	107	8.18698	1.15783	107	7.6924	1.14037	107	11.8438	1333	148.525	4.75439
AT5G40450.1	unknown protein; FUNCTIONS IN: molecular_function unknown; INVOLVED IN: biological_process unknown; LOCATED IN: chloroplast, plasma membrane; EXPRESSED IN: 24 plant structures; EXPRESSED DURING: 13 growth stages; Has 30201 Blast hits to 17322 proteins in 780 species: Archae - 12; Bacteria - 1396; Metazoa - 17338; Fungi - 3422; Plants - 5037; Viruses - 0; Other Eukaryotes - 2996 (source: NCBI BLin…	1365.12	15.2	1	46	46	89	0.986713	87	9.22134	0.957776	87	10.5918	1.04139	87	7.69005	1.04339	87	8.06892	0.996522	87	9.57705	1.00559	87	8.62484	2889	322.814	4.29736
AT5G53460.1	NADH-dependent glutamate synthase 1	1758.33	19.61	1	43	43	107	0.996166	105	8.28413	0.973428	105	9.87522	0.967272	105	9.17447	0.953695	105	7.91912	1.04697	105	7.11061	1.0441	105	9.52062	2208	241.745	6.3667
AT3G15950.1	DNA topoisomerase-related	3239.99	45.34	1	35	36	158	1.08944	146	9.9719	1.03757	145	10.6096	0.923736	144	12.6931	0.917222	146	11.7338	1.00727	146	7.53916	1.00437	146	8.32414	772	84.9649	4.69092
AT1G56070.1	Ribosomal protein S5/Elongation factor G/III/V family protein	2124.81	37.49	2	32	32	142	1.05977	139	9.01038	0.988384	139	10.0276	0.986878	138	9.93536	0.987913	139	7.36983	0.976185	139	9.92976	0.987181	139	8.74645	843	93.8302	6.25244
AT1G22530.1	PATELLIN 2	1791.72	45.24	1	28	31	102	1.04194	85	12.8113	0.985625	85	6.81788	1.0551	85	8.84169	1.03559	84	6.84095	0.941461	85	12.4315	0.933913	85	7.38648	683	75.9616	4.91943
AT4G24190.1	Chaperone protein htpG family protein	2368.91	36.57	2	27	29	112	1.04457	93	9.79267	0.979889	93	8.67913	0.962168	93	9.97283	0.929844	93	8.51149	1.04798	93	8.93605	1.00639	93	8.70572	823	94.1459	5.03369
AT2G20420.1	ATP citrate lyase (ACL) family protein	1316.42	49.41	1	25	25	74	1.00427	73	8.71673	0.965472	73	11.641	1.01207	72	7.71584	1.00909	72	9.00465	1.00326	73	8.48046	1.00126	73	7.91469	421	45.3169	6.7124
AT1G72150.1	PATELLIN 1	1663.89	42.23	2	25	27	101	1.06821	87	8.59614	1.01667	87	8.43962	1.01996	87	9.54092	1.02565	87	8.42453	0.944175	86	7.03091	0.942382	87	8.63076	573	64.007	4.83057
AT4G20850.1	tripeptidyl peptidase ii	925.05	18.04	1	24	24	64	1.00017	64	11.913	0.989711	64	10.6746	1.0134	64	11.2642	0.999978	64	11.3214	0.981236	64	11.404	0.988582	64	6.94774	1380	152.273	6.07471
AT4G11420.1	eukaryotic translation initiation factor 3A	749.198	20.87	2	24	24	55	1.00388	54	9.56159	0.999793	54	11.5998	1.01728	54	13.8343	1.02848	54	11.69	0.961533	54	13.027	0.9762	54	7.22852	987	114.229	9.17334
AT1G78900.1	vacuolar ATP synthase subunit A	1378.94	41.25	1	24	24	76	1.01316	73	11.5606	0.987342	73	9.24828	1.0551	73	8.25065	1.04364	73	10.3766	0.940644	73	10.5609	0.931569	73	12.9288	623	68.7688	5.23682
AT4G34450.1	coatomer gamma-2 subunit, putative / gamma-2 coat protein, putative / gamma-2 COP, putative	1212.53	26.41	2	24	24	68	1.02365	68	8.59603	0.976373	68	8.60507	1.08447	68	7.69507	1.0433	68	8.36683	0.937473	68	7.48242	0.925367	68	7.25124	886	98.4285	5.16064
AT1G20960.1	U5 small nuclear ribonucleoprotein helicase, putative	428.361	11.65	3	24	25	36	1.04805	34	7.76614	1.03704	34	10.168	1.01798	34	8.99468	1.0021	34	11.5509	0.956263	34	14.6173	0.956193	34	12.0662	2171	246.95	5.74463
AT1G29880.1	glycyl-tRNA synthetase / glycine--tRNA ligase	812.375	30.45	3	23	23	51	1.01836	51	8.40188	1.00049	51	9.96866	0.971073	51	9.47916	0.967495	51	8.58286	1.00842	51	6.35169	1.01514	51	9.05935	729	81.892	7.00537
AT1G65010.1	Plant protein of unknown function (DUF827)	427.695	17.92	7	23	25	35	1.02976	31	9.85762	1.03675	31	8.72268	0.967679	31	8.18015	0.994721	31	6.44844	0.994896	31	8.13606	0.986025	31	6.13426	1345	152.609	4.94482
AT1G50200.1	Alanyl-tRNA synthetase	960.716	22.83	2	23	23	57	1.03652	56	5.74055	0.965016	56	8.91797	1.03975	56	10.1515	1.04536	56	8.83444	0.973413	56	9.11315	0.960574	56	7.67049	1003	110.42	6.45557
AT2G41220.1	glutamate synthase 2	695.25	14.61	2	22	22	46	0.97469	45	7.93875	0.983101	45	8.81978	1.0551	45	8.61415	1.05736	45	7.30095	0.976104	45	9.77055	0.982095	45	6.29258	1629	177.64	7.00537
AT1G21750.1	PDI-like 1-1	2093.47	51.5	1	22	26	115	0.988606	91	10.0813	0.972218	91	8.00974	0.976102	91	9.8924	0.986957	91	9.07373	1.0417	91	9.28002	1.05991	91	8.54972	501	55.567	4.91943
AT5G60640.1	PDI-like 1-4	790.531	32.66	2	22	22	58	1.01459	58	10.087	0.992292	58	8.35685	0.978881	58	9.01197	0.97301	58	8.02402	1.01476	58	6.63324	1.02219	58	7.85627	597	66.3161	4.61475
AT1G29900.1	carbamoyl phosphate synthetase B	748.475	17.27	1	22	22	50	1.05067	50	10.322	1.01504	50	11.4116	0.981868	50	7.60112	0.97411	50	9.82394	1.00215	50	8.27879	1.00405	50	6.69763	1187	129.874	5.73193
AT3G43300.1	HOPM interactor 7	433.446	12.23	3	21	22	36	0.977478	33	8.07672	0.999339	33	10.9204	1.12391	33	7.73849	1.07568	33	11.8162	0.943494	33	5.89448	0.918105	33	8.10473	1758	194.932	5.57959
AT4G33090.1	aminopeptidase M1	945.024	24	1	21	21	60	1.00334	60	7.19837	0.966515	60	12.7126	1.05037	60	10.1067	1.03683	60	11.0958	0.96666	60	9.50876	0.964479	60	7.43516	879	98.1169	5.50342
AT3G18190.1	TCP-1/cpn60 chaperonin family protein	1002.14	41.98	1	21	21	62	1.01552	62	8.8103	1.01667	62	8.80489	0.975271	62	11.8491	0.958834	62	8.83854	1.04692	62	9.3116	1.004	62	9.33159	536	57.7389	7.6792
AT4G37910.1	mitochondrial heat shock protein 70-1	1954.48	36.07	1	20	29	115	1.00588	61	10.2399	0.987642	61	9.15701	0.95972	61	12.4809	0.945747	61	7.90113	1.02745	61	10.7187	1.04916	61	9.2298	682	73.0296	5.61768
AT1G30580.1	GTP binding	1669.03	50.76	1	20	20	84	1.01041	82	10.8985	0.986177	82	12.6066	0.985281	82	10.1773	0.96753	82	7.99087	1.04538	82	10.8808	1.03072	82	8.74905	394	44.4432	6.81494
AT5G26360.1	TCP-1/cpn60 chaperonin family protein	1366.8	34.41	1	20	20	78	1.01941	77	11.3466	0.978507	77	10.5591	0.962726	77	8.01372	0.969425	77	8.55788	1.02287	77	7.80711	1.02354	77	8.12	555	60.3014	5.77002
AT1G09620.1	ATP binding;leucine-tRNA ligases;aminoacyl-tRNA ligases;nucleotide binding;ATP binding;aminoacyl-tRNA ligases	610.142	20.35	1	20	20	35	1.03119	34	10.7371	1.03122	34	13.0488	1.00178	34	12.2012	0.9921	34	11.9793	0.961046	34	11.0845	0.962876	34	11.2157	1091	123.372	6.02393
AT1G07920.1	GTP binding Elongation factor Tu family protein	2302.92	42.09	3	20	20	145	1.0353	141	12.4037	0.991902	139	8.49477	0.952124	139	9.41301	0.950239	138	9.51579	1.03752	140	8.94141	1.01476	141	10.0568	449	49.4708	9.11475
AT3G03960.1	TCP-1/cpn60 chaperonin family protein	1637.51	41.53	3	20	21	67	1.05484	58	8.18242	0.989288	58	11.3531	0.955055	58	8.05788	0.985946	58	12.435	1.00967	58	11.7111	0.982154	58	8.55683	549	58.9022	5.35107
AT4G10320.1	tRNA synthetase class I (I, L, M and V) family protein	483.724	15.29	2	19	19	38	0.972335	37	10.2644	1.05544	37	7.99082	1.024	37	7.57144	1.0243	37	8.34137	0.945686	37	8.92881	0.958894	37	3.23047	1190	135.399	6.30322
AT1G18270.3	ketose-bisphosphate aldolase class-II family protein	428.637	13.85	1	19	19	28	0.982443	28	9.18371	0.956626	28	6.37726	1.08212	28	8.8997	1.09247	28	5.80626	0.944271	28	14.5059	0.950404	28	10.1516	1393	149.336	5.94775
AT5G08670.1	ATP synthase alpha/beta family protein	3259.41	44.6	3	19	20	147	0.98437	133	12.254	1.00274	131	14.1254	0.990071	133	11.9706	1.0014	132	11.9695	1.02007	133	10.079	1.00753	133	10.8492	556	59.594	6.56592
AT3G52140.4	tetratricopeptide repeat (TPR)-containing protein	571.15	13.04	1	19	19	36	0.99992	34	8.16362	0.990792	34	10.9105	0.99287	34	9.88117	0.999319	34	11.2408	0.976978	34	9.95983	0.968204	34	9.56025	1419	155.07	6.40479
AT3G11830.1	TCP-1/cpn60 chaperonin family protein	857.894	37.88	1	19	19	51	1.01251	48	11.5033	0.989158	48	10.5227	0.982649	48	10.577	0.972407	48	11.5272	1.00458	48	10.8548	1.02863	48	11.1855	557	59.7389	6.39209
AT1G53750.1	regulatory particle triple-A 1A	817.245	44.13	3	19	19	52	1.01308	51	7.47994	0.979316	51	9.77283	1.00737	51	8.97277	0.980496	51	7.86439	0.988489	51	10.0471	1.02877	51	8.59142	426	47.7727	6.65381
AT5G57870.1	MIF4G domain-containing protein / MA3 domain-containing protein	672.072	26.67	2	19	20	47	1.01441	43	8.74817	1.01792	43	8.11712	1.00686	43	6.94682	0.994686	43	7.9928	0.980632	43	8.1434	0.993712	43	8.18838	780	85.5183	8.23584
AT5G42080.1	dynamin-like protein	812.615	30.66	1	19	21	45	1.03755	38	7.07597	1.05025	38	9.64296	1.0056	38	7.12264	1.02659	38	6.486	0.923563	38	6.34491	0.928144	38	10.6458	610	68.1297	8.30908
AT3G05900.1	neurofilament protein-related	1251.21	29.72	1	19	19	64	1.07926	62	15.3765	1.03208	62	11.9456	0.996042	62	10.1969	0.994351	62	14.0993	0.943395	62	10.7394	0.944078	62	9.41249	673	73.4104	4.34814
AT3G15730.1	phospholipase D alpha 1	966.23	27.04	2	18	18	50	0.959901	47	13.8619	0.981981	47	11.4364	0.983164	47	13.6624	0.953954	46	10.7832	1.06757	47	16.4225	0.997283	47	15.0343	810	91.7901	5.87158
AT5G17920.1	Cobalamin-independent synthase family protein	4344.37	37.39	5	18	27	199	0.982238	95	9.81646	0.948531	95	10.6738	1.03829	95	7.67041	1.00953	95	8.07955	1.014	94	8.13667	1.00805	95	8.37265	765	84.3035	6.50732
AT1G65930.1	cytosolic NADP+-dependent isocitrate dehydrogenase	2609.09	51.71	2	18	21	137	1.00438	115	10.0162	0.959898	115	9.58687	1.02657	115	9.20628	1.00918	113	9.75292	0.99924	113	7.43696	1.01659	115	9.72931	410	45.7171	6.56592
AT5G26830.1	Threonyl-tRNA synthetase	974.701	24.96	1	18	18	51	1.00462	51	8.61355	0.956768	51	11.2009	1.03107	51	12.115	1.02233	51	8.86311	0.977392	51	11.1764	0.98781	51	10.0292	709	80.885	6.97607
AT2G28000.1	chaperonin-60alpha	1724.89	36.35	1	18	19	87	1.01212	74	10.2545	0.957672	74	12.6278	0.974306	74	10.096	0.999383	74	7.84492	1.02489	73	8.03576	1.0208	74	6.64128	586	62.0338	5.18604
AT2G41740.1	villin 2	693.503	25.2	1	18	23	45	1.02195	34	8.49448	1.02299	34	10.1989	1.03735	34	9.48279	1.02389	34	9.65658	0.933104	34	9.89204	0.948468	34	9.67026	976	107.776	5.2876
AT5G07350.2	TUDOR-SN protein 1	1906.96	32.47	1	18	31	96	1.02591	47	12.5702	1.02489	47	10.3933	0.99822	47	10.4113	0.975076	47	13.4419	0.999309	47	9.66903	1.01083	47	13.2374	1007	109.98	7.50342
AT3G13860.1	heat shock protein 60-3A	803.216	32.52	1	18	19	48	1.02599	45	6.32029	0.965216	45	7.71154	0.984344	45	8.71948	0.948519	45	8.00535	1.04329	45	5.63144	1.03828	45	7.25105	572	60.4288	6.1001
AT2G30110.1	ubiquitin-activating enzyme 1	709.833	22.13	1	18	22	51	1.03125	33	10.936	0.9987	33	11.0025	1.039	33	8.8782	0.994238	33	14.5047	1.00008	33	8.06792	0.993752	33	15.5067	1080	120.175	5.2749
AT2G38040.1	acetyl Co-enzyme a carboxylase carboxyltransferase alpha subunit	681.253	23.41	1	18	18	41	1.06368	41	6.96121	1.03381	41	10.281	0.96181	41	10.4705	0.960585	41	12.6941	0.964891	41	9.73964	1.0026	41	7.57327	769	85.253	5.8208
AT2G36530.1	Enolase	1966.28	55.86	1	17	17	99	0.967405	96	13.0857	0.910567	95	12.9073	1.01013	96	12.4557	1.0014	96	14.4997	1.04692	95	8.32544	1.05348	96	12.747	444	47.6893	5.77002
AT4G26970.1	aconitase 2	861.577	21.51	1	17	19	52	0.987234	47	13.1383	0.984267	47	10.6202	1.00937	47	7.83698	1.00024	47	9.61021	1.01654	47	9.91259	1.01856	47	12.1864	995	108.413	7.15186
AT3G11710.1	lysyl-tRNA synthetase 1	658.562	23.32	1	17	17	47	0.99576	47	6.9429	0.976432	47	6.99714	1.0128	47	6.63307	1.0014	47	6.72967	0.999323	47	6.90674	0.99729	47	6.66668	626	70.8426	6.23975
AT1G63770.5	Peptidase M1 family protein	427.354	16.78	1	17	17	34	1.00625	34	10.4676	1.02199	34	10.0615	1.02233	34	7.97189	0.991703	34	8.14563	0.987554	34	9.03263	1.01843	34	8.73488	1013	113.882	6.78564
AT3G20050.1	T-complex protein 1 alpha subunit	1440.05	33.03	1	17	17	78	1.02088	76	9.94909	0.993686	76	11.8978	0.969638	76	7.91699	0.988816	76	10.3132	1.0297	76	7.81665	0.993788	76	10.1097	545	59.1921	6.30322
AT5G26710.1	Glutamyl/glutaminyl-tRNA synthetase, class Ic	394.796	20.86	1	17	17	31	1.02466	31	8.13609	0.976576	31	10.9844	1.06838	31	7.52542	1.05595	31	7.54011	0.927997	31	10.1252	0.926482	31	7.72691	719	81.0134	7.03467
AT1G74260.1	purine biosynthesis 4	396.739	9.95	1	17	17	35	1.02579	35	9.45916	0.993706	35	5.92213	0.96567	35	7.31491	0.969323	35	7.7719	1.0363	35	8.34137	1.02753	35	10.2206	1407	153.856	5.36377
AT1G80410.2	tetratricopeptide repeat (TPR)-containing protein	525.87	18.22	1	17	17	35	1.02753	35	9.21222	1.04511	35	13.3211	1.02176	35	6.56116	1.0014	35	7.39773	0.950949	35	11.9209	0.943512	35	5.61899	911	103.876	7.78174
AT1G64790.2	ILITYHIA	307.772	6.12	1	17	17	23	1.03131	23	11.8212	0.980996	23	20.8953	1.0606	23	11.4662	1.089	23	11.7018	0.87323	23	6.08682	0.920428	23	12.2058	2696	293.889	6.88818
AT2G05710.1	aconitase 3	1583.03	26.97	1	16	25	78	0.986658	49	10.8502	0.998459	49	9.47784	1.0392	48	6.18756	1.0014	49	6.67118	0.99063	49	11.0623	0.986431	49	8.29907	990	108.133	7.1665
AT4G34490.1	cyclase associated protein 1	922.19	28.15	1	16	16	44	0.987006	42	7.65684	0.984437	42	9.38399	1.00983	42	6.51218	1.00307	42	10.4534	0.994578	42	7.79818	1.01783	42	7.50773	476	50.9377	6.65381
AT1G14610.1	valyl-tRNA synthetase / valine--tRNA ligase (VALRS)	521.269	13.36	1	16	16	34	0.994359	34	7.53122	1.03955	34	9.49663	1.05233	34	7.94675	0.979052	34	9.86638	0.985434	34	9.11153	0.963754	34	7.80628	1108	125.846	7.10791
AT1G79280.2	nuclear pore anchor	314.527	6.52	3	16	16	23	0.9996	23	10.3051	0.968141	23	11.2364	1.00374	23	8.12334	1.01429	23	9.30426	0.964136	23	7.70791	1.03307	23	6.94449	2115	239.168	5.07178
AT4G30160.2	villin 4	491.205	19.02	3	16	20	31	1.00829	22	6.84565	0.962432	22	6.47106	1.02249	22	7.49296	1.02955	22	11.6091	0.972319	22	5.7835	0.989673	22	8.03167	983	110.363	6.29053
AT5G13420.1	Aldolase-type TIM barrel family protein	1328.2	37.67	1	16	16	68	1.01177	65	11.1134	0.993815	65	9.35336	1.02282	64	7.81726	1.0014	64	9.97878	0.989852	65	8.3248	0.976779	65	9.53576	438	47.6696	6.43018
AT3G54960.1	PDI-like 1-3	889.585	25.04	1	16	16	53	1.0132	53	7.28447	0.981975	53	6.85214	0.934097	53	7.27277	0.939942	53	6.64202	1.05163	53	9.56389	1.07493	53	7.49038	579	64.1723	4.83057
AT1G12000.1	Phosphofructokinase family protein	1013.34	31.27	2	16	16	54	1.0185	51	10.75	0.997484	51	11.1007	0.980073	50	12.08	0.990079	50	11.8914	0.995348	51	10.0952	0.995113	51	10.6022	566	61.4204	6.1001
AT3G63460.1	transducin family protein / WD-40 repeat family protein	661.207	16.39	1	16	16	48	1.04179	47	8.51027	1.01667	47	11.1517	1.01717	47	9.57974	1.01225	47	8.33765	0.960752	47	12.7871	0.956535	47	8.05473	1104	119.799	5.13525
AT3G16460.1	Mannose-binding lectin superfamily protein	1556.56	24.11	1	16	17	76	1.04792	70	10.2824	0.978733	70	8.93787	0.974824	70	11.0552	0.976175	69	9.00461	0.964326	69	9.56232	1.01492	70	9.15441	705	72.4296	5.50342
AT4G31180.1	Class II aminoacyl-tRNA and biotin synthetases superfamily protein	408.125	30.47	1	15	18	33	0.954498	28	11.3423	1.00803	28	11.068	1.01986	28	12.5549	1.0056	28	8.83698	1.04196	28	9.13384	0.965082	28	8.6061	558	62.8783	6.22705
AT4G16760.1	acyl-CoA oxidase 1	476.445	22.89	2	15	15	31	0.962315	31	8.52691	0.950339	31	10.0976	1.03381	31	10.2169	1.03167	31	11.9853	1.00139	31	12.4914	0.967028	31	8.01176	664	74.2549	7.66455
AT4G00570.1	NAD-dependent malic enzyme 2	266.576	24.38	1	15	15	25	0.976215	25	6.90742	0.995912	25	7.8326	1.0551	25	9.37596	0.972039	25	6.41188	0.975211	25	7.75204	1.00536	25	9.08833	607	66.598	7.06396
AT1G71220.2	UDP-glucose:glycoprotein glucosyltransferases;transferases, transferring hexosyl groups;transferases, transferring glycosyl groups	366.147	8.49	1	15	15	27	0.997088	27	6.8609	1.02722	27	12.9491	1.00369	27	10.2244	0.996435	27	4.84171	1.01516	27	4.90919	0.994565	27	7.53045	1614	181.818	5.8335
AT5G61780.1	TUDOR-SN protein 2	1670.42	30.96	1	15	28	82	1.00713	34	13.3372	1.00944	34	11.5841	0.960936	34	10.3898	1.01857	34	10.2488	0.973929	34	15.7888	1.00426	34	14.2762	985	107.675	6.55127
AT3G13300.1	Transducin/WD40 repeat-like superfamily protein	773.9	14.96	1	15	21	48	1.01362	33	7.41234	1.02233	33	9.39812	0.99361	33	7.83244	1.03284	33	7.31396	1.00116	33	7.15601	0.973705	33	9.33056	1344	145.63	6.1001
AT1G80070.1	Pre-mRNA-processing-splicing factor	260.631	6.02	2	15	15	19	1.01818	19	5.45413	0.987125	19	12.4595	1.01998	19	12.5288	1.02494	19	11.8704	1.00404	19	7.10068	0.983913	19	11.0809	2359	275.251	8.79248
AT1G18070.3	Translation elongation factor EF1A/initiation factor IF2gamma family protein	460.438	25.05	1	15	15	36	1.01925	35	7.81421	0.984361	35	12.3377	0.941582	35	10.2341	0.989115	35	5.62302	1.00222	35	6.42311	1.00614	35	10.8865	543	60.469	5.31299
AT2G47470.1	thioredoxin family protein	1039.48	36.57	1	15	15	53	1.02698	51	7.4832	0.98089	51	8.11432	0.961351	50	6.1609	0.968156	51	9.36733	1.0218	51	6.65853	1.03469	51	6.10221	361	39.4724	6.06201
AT4G02930.1	GTP binding Elongation factor Tu family protein	1083.28	33.7	1	15	15	58	1.03358	57	11.646	0.965053	57	7.73662	0.986212	57	6.66959	0.977358	57	7.01034	1.02465	57	5.09906	1.01529	57	7.22948	454	49.3786	6.69775
AT3G51800.2	metallopeptidase M24 family protein	1460.43	35.91	1	15	15	74	1.04076	73	8.8718	0.963913	73	10.0181	0.981812	73	7.75873	0.972473	73	8.6241	1.00649	73	6.95672	1.01614	73	9.57896	401	43.9167	6.99072
AT5G46070.1	Guanylate-binding family protein	343.647	12.94	2	15	15	22	1.04629	22	8.05498	1.04187	22	4.93633	0.994844	22	7.79404	0.992702	22	10.7212	0.950752	22	4.74737	0.982323	22	8.19085	1082	122.702	6.63916
AT1G63940.2	monodehydroascorbate reductase 6	889.629	28.6	1	14	14	54	0.958205	54	12.2997	0.946897	54	10.5303	1.04436	54	8.85644	1.05121	54	10.9089	1.00759	54	6.57083	0.993559	54	8.41377	493	53.2685	8.01611
AT4G26900.1	HIS HF	375.168	23.99	1	14	14	28	0.96969	27	8.83921	1.0081	27	8.79479	0.998604	27	10.112	1.03867	27	6.8851	1.04357	27	8.55585	1.01112	27	5.63712	592	64.1529	6.75635
AT1G70320.1	ubiquitin-protein ligase 2	293.18	3.25	2	14	14	19	0.974627	19	8.19905	1.0238	19	8.62684	1.07028	19	10.7381	1.0598	19	5.22788	0.931307	19	8.47481	1.0059	19	8.08635	3658	403.365	4.94482
AT1G67230.1	little nuclei1	280.082	11.22	1	14	14	20	0.988679	20	7.66723	1.01667	20	8.90126	1.00947	20	6.997	1.00867	20	4.46019	1.00014	20	8.54612	1.01712	20	7.49744	1132	129.015	5.30029
AT3G08590.1	Phosphoglycerate mutase, 2,3-bisphosphoglycerate-independent	1255.59	33.04	1	14	19	76	0.989061	49	8.44163	0.922231	49	7.48941	1.08442	49	5.35121	1.05918	49	5.55452	0.974223	49	7.49078	0.985642	49	8.95236	560	60.726	5.84619
AT4G35830.1	aconitase 1	1593.31	26.84	1	14	23	78	0.994714	49	7.79665	1.00936	49	9.18641	1.00259	49	9.89542	1.01802	49	5.28853	0.99803	49	7.09941	0.967028	49	9.46976	898	98.0897	6.40479
AT5G04590.1	sulfite reductase	658.044	18.69	1	14	14	43	0.996502	43	8.76056	0.965544	43	9.21551	1.03982	43	8.36338	1.01699	43	9.19307	1.02266	43	10.5086	1.00016	43	8.80234	642	71.9046	8.30908
AT5G19820.1	ARM repeat superfamily protein	498.535	12.19	1	14	14	27	0.996534	27	7.93541	1.02747	27	8.73912	1.03037	27	5.59094	1.04395	27	7.62976	0.959798	27	7.62032	0.93887	27	7.22371	1116	123.746	4.86865
AT4G11150.1	vacuolar ATP synthase subunit E1	1243.9	46.09	3	14	14	74	1.00878	70	9.96964	0.989123	70	11.8174	1.02108	70	9.81675	1.02857	70	10.2971	0.953349	70	13.4745	0.96813	70	9.21645	230	26.0437	6.40479
AT5G09590.1	mitochondrial HSO70 2	1969.5	31.38	2	14	23	94	1.0092	41	8.2184	0.962641	41	14.0476	1.01912	41	9.43476	1.01581	41	6.79463	1.00122	41	9.32678	1.01465	41	7.878	682	72.9457	5.78271
AT4G13930.1	serine hydroxymethyltransferase 4	993.352	32.91	2	14	14	59	1.01341	55	8.88305	0.977933	55	8.65549	1.02073	55	12.4493	1.0014	55	8.72287	1.03182	55	6.61488	0.99915	55	6.65366	471	51.6852	7.2251
AT4G23850.1	AMP-dependent synthetase and ligase family protein	533.586	20.42	4	14	14	38	1.01544	34	7.62335	1.00225	34	8.57219	1.06543	34	8.07821	1.03273	34	8.23596	0.924691	34	8.94366	0.965192	34	6.52402	666	74.4599	5.87158
AT3G57610.1	adenylosuccinate synthase	448.193	29.39	1	14	14	26	1.02444	26	7.69966	0.99352	26	9.01016	0.987777	26	9.39513	0.951597	26	4.34272	1.02371	26	5.22963	1.00319	26	5.93614	490	52.9313	7.13721
AT3G56150.1	eukaryotic translation initiation factor 3C	672.032	17.11	2	14	15	40	1.0269	39	6.05204	1.00723	39	7.37015	1.00363	39	7.42509	1.02767	39	8.19185	0.945009	39	11.31	0.996426	39	6.78555	900	102.884	5.36377
AT2G15620.1	nitrite reductase 1	388.692	21.5	1	13	13	34	0.897227	34	7.60317	0.918156	34	8.16664	1.12596	34	10.8495	1.09963	34	4.25685	0.976763	34	9.3876	1.00843	34	6.76048	586	65.4636	6.27783
AT3G14940.1	phosphoenolpyruvate carboxylase 3	2037.98	37.5	2	13	36	118	0.90889	23	7.44968	0.874942	23	6.27112	1.08577	23	13.61	1.08905	23	16.7395	1.04692	23	6.87123	0.999576	23	7.57908	968	110.091	6.03662
AT5G03630.1	Pyridine nucleotide-disulphide oxidoreductase family protein	1184.11	35.4	3	13	15	62	0.938921	54	9.79051	0.878578	54	9.25418	1.03392	54	10.2562	1.05434	54	8.36616	1.03936	54	6.84743	1.05339	54	9.4808	435	47.4503	5.31299
AT1G74030.1	enolase 1	725.219	33.96	2	13	13	36	0.941087	33	9.69566	0.949947	33	11.2203	1.01683	33	10.6644	1.01361	33	9.11187	1.03559	33	7.83418	0.967028	33	8.43985	477	51.4423	6.12549
AT5G17380.1	Thiamine pyrophosphate dependent pyruvate decarboxylase family protein	498.553	23.25	3	13	13	33	0.958544	32	7.28876	0.969801	32	6.84973	1.02744	32	11.4659	1.05558	32	6.9642	0.972753	32	7.77295	0.984392	32	8.24541	572	61.4319	6.04932
AT1G79550.1	phosphoglycerate kinase	1807.34	46.63	1	13	16	77	0.974659	57	7.55066	0.97318	55	13.2318	1.0188	55	9.38497	1.01777	57	11.2832	1.01267	56	11.1805	1.00946	57	10.2957	401	42.1054	5.68115
AT5G63840.1	Glycosyl hydrolases family 31 protein	319.804	14.44	1	13	13	26	0.977523	26	6.56121	1.01214	26	11.9608	0.944486	26	10.082	0.97455	26	13.0207	1.07153	26	11.256	1.02295	26	8.33941	921	104.209	6.26514
AT3G24503.1	aldehyde dehydrogenase 2C4	517.192	26.55	1	13	13	30	0.979756	30	11.0692	0.900071	30	13.1655	1.01694	30	13.8365	1.02953	30	9.8573	1.04719	30	9.25049	1.05497	30	8.03688	501	54.3255	5.69385
AT3G25230.2	rotamase FKBP 1	1241.23	25.27	1	13	15	70	0.982671	60	10.557	0.937992	60	8.86044	1.00692	60	9.12435	0.99246	60	10.8197	1.05003	60	9.09368	1.05483	60	7.88011	562	62.8723	5.57959
AT1G09780.1	Phosphoglycerate mutase, 2,3-bisphosphoglycerate-independent	1253.51	32.32	1	13	18	82	0.984964	52	6.03079	0.96606	52	10.6087	0.97745	51	10.5439	1.02506	52	5.31027	1.01456	52	7.93282	1.02358	52	7.60537	557	60.5417	5.52881
AT4G13780.1	methionine--tRNA ligase, putative / methionyl-tRNA synthetase, putative / MetRS, putative	376.983	15.93	1	13	13	24	0.987886	24	12.172	0.994075	24	11.4108	1.05127	24	5.60044	1.0014	24	8.35445	0.962722	24	11.7738	0.982419	24	6.60604	797	89.7965	7.00537
AT4G24620.1	phosphoglucose isomerase 1	420.695	22.19	1	13	13	26	0.995116	26	7.84722	0.966676	26	10.7475	1.02002	26	13.3677	1.05253	26	11.1847	0.995478	26	6.52479	0.948762	26	7.26846	613	67.0062	5.69385
AT1G36160.1	acetyl-CoA carboxylase 1	226.038	5.94	2	13	13	18	0.995641	17	7.85001	0.989493	17	11.0864	1.08304	17	7.10942	1.05271	17	14.4347	0.963775	17	8.47065	0.936484	17	7.92467	2254	251.223	6.52197
AT3G08580.1	ADP/ATP carrier 1	1110.72	30.18	3	13	13	49	0.996583	48	5.2633	0.959536	48	10.109	1.16171	48	6.10935	1.14079	48	5.63147	0.872252	48	8.24719	0.90299	48	7.92735	381	41.4494	9.83252
AT1G07890.3	ascorbate peroxidase 1	1029.95	60	2	13	14	58	0.996819	47	10.2633	0.974749	47	12.4054	1.02494	47	7.84768	0.99485	46	11.8144	1.042	46	11.619	1.01724	47	8.75624	250	27.5438	6.12549
AT4G34200.1	D-3-phosphoglycerate dehydrogenase	1115.9	30.35	2	13	16	53	1.00017	39	9.39049	0.96933	39	7.88112	0.990083	39	12.4703	0.995789	39	15.5115	1.01141	39	9.19285	0.974402	39	7.2943	603	63.2856	6.58057
AT1G78570.1	rhamnose biosynthesis 1	775.29	30.04	1	13	21	69	1.00885	38	7.8842	1.01725	38	11.9418	0.990791	38	7.2099	1.00243	38	10.2056	0.982971	38	9.64624	0.989145	38	10.3148	669	75.324	7.28369
AT5G27470.1	seryl-tRNA synthetase / serine--tRNA ligase	394.958	24.39	1	13	13	30	1.01196	30	5.87128	0.988585	30	9.09583	0.951929	30	5.66436	0.96055	30	4.74837	1.02086	30	6.11027	1.03845	30	6.29852	451	51.5963	6.66846
AT5G58290.1	regulatory particle triple-A ATPase 3	846.823	33.58	3	13	15	52	1.01365	33	9.52067	0.969422	33	13.551	0.997937	33	8.27285	0.999675	33	13.5516	1.03048	33	9.81432	0.986542	33	7.83201	408	45.7226	5.60498
AT2G07698.1	ATPase, F1 complex, alpha subunit protein	2094.69	21.49	2	13	16	104	1.01572	78	8.46126	1.01667	77	12.8359	1.0105	78	14.019	1.0014	77	8.66393	1.00767	77	7.65358	0.968047	78	7.75579	777	85.8793	5.56689
AT2G21870.1	copper ion binding;cobalt ion binding;zinc ion binding	850.999	55	1	13	13	60	1.01675	58	10.8493	1.0001	58	7.80011	1.0229	58	6.68515	1.00572	58	6.75342	1.00493	58	8.37719	0.969691	58	7.47031	240	27.5794	6.66846
AT5G35360.3	acetyl Co-enzyme a carboxylase biotin carboxylase subunit	910.249	26.85	1	13	13	52	1.0168	52	14.0759	1.00337	52	13.7446	0.983349	52	13.4641	0.9977	52	10.8383	1.0014	52	10.702	0.967028	52	15.9501	555	60.7322	7.66455
AT3G23990.1	heat shock protein 60	2464.52	45.23	1	13	27	133	1.02131	57	9.13129	0.927962	57	13.0564	1.02095	57	10.9013	0.989808	57	10.7918	1.02517	57	5.09803	1.02948	57	9.05507	577	61.2422	5.78271
AT1G24510.1	TCP-1/cpn60 chaperonin family protein	926.166	23.18	1	13	13	55	1.02377	55	9.23032	1.02697	55	11.1731	0.968864	55	7.74624	0.981595	55	9.38275	1.0153	55	6.77786	1.00894	55	7.19686	535	59.3467	5.65576
AT3G02360.2	6-phosphogluconate dehydrogenase family protein	907.844	27.78	1	13	14	55	1.02811	48	7.49339	0.963548	48	9.42955	1.04022	48	9.23711	1.04996	48	5.78018	0.956536	48	7.66533	0.9618	48	9.08496	486	53.5435	7.41553
AT3G23940.1	dehydratase family	558.79	21.05	1	13	13	29	1.03005	28	8.62312	0.977051	28	9.29973	1.00604	28	12.9789	0.948241	28	13.671	1.04555	28	9.67254	0.976614	28	11.3931	608	64.8717	6.22705
AT4G34110.1	poly(A) binding protein 2	776.087	23.37	1	13	14	43	1.03693	37	8.97355	0.968987	37	7.35236	0.979785	37	10.3517	0.98089	37	8.7121	1.02328	37	9.81136	0.992798	37	8.33998	629	68.6292	8.20654
AT1G43170.1	ribosomal protein 1	2621.89	48.07	1	13	21	141	1.03738	93	11.9983	1.01667	93	13.6333	0.981462	93	11.2834	0.984825	93	9.45427	1.01287	93	10.1064	0.972219	93	8.28444	389	44.5307	10.1694
AT5G20890.1	TCP-1/cpn60 chaperonin family protein	710.774	24.48	1	13	13	44	1.03793	43	8.85129	0.991557	43	7.37594	0.971743	43	10.5084	1.0014	43	9.528	0.997298	43	7.08159	1.00895	43	5.76582	527	57.2496	5.87158
AT3G58730.1	vacuolar ATP synthase subunit D (VATD) / V-ATPase D subunit / vacuolar proton pump D subunit (VATPD)	616.838	48.28	1	13	13	36	1.03954	35	6.51952	0.981629	35	5.33463	1.02883	35	6.99086	1.0298	35	5.88469	0.958638	35	6.18201	0.956849	35	5.18917	261	29.0405	9.51025
AT2G31390.1	pfkB-like carbohydrate kinase family protein	1631.28	46.46	5	12	13	75	0.90928	70	10.6091	0.908349	69	16.2002	0.967194	70	13.4724	0.952606	70	15.1546	1.12589	69	13.8812	1.13027	70	10.3133	325	35.2532	5.49072
AT1G35720.1	annexin 1	953.533	39.12	1	12	12	46	0.934237	45	5.32407	0.907118	45	14.7737	1.00888	45	13.7065	1.0014	44	8.40727	1.04768	44	8.46892	1.04234	45	5.82607	317	36.1815	5.37646
AT3G48990.1	AMP-dependent synthetase and ligase family protein	616.004	22.57	1	12	12	38	0.938921	36	6.51508	0.887264	36	17.6124	1.10264	36	14.4954	1.07321	36	9.96233	0.979233	36	11.0601	1.0073	36	9.70421	514	55.5098	6.53662
AT5G13450.1	delta subunit of Mt ATP synthase	608.505	51.68	2	12	12	38	0.984107	36	19.3036	0.915262	36	21.7081	1.04329	36	15.7059	1.00675	36	11.1815	1.00064	36	14.3143	0.969212	36	13.5343	238	26.305	9.23193
AT5G06460.1	ubiquitin activating enzyme 2	554.825	14.21	2	12	16	43	0.985501	24	10.8493	0.988966	24	8.31987	0.976575	24	12.3669	0.98107	24	11.5258	1.01543	24	14.1723	0.962896	24	8.2454	1077	119.548	5.2876
AT2G33150.1	peroxisomal 3-ketoacyl-CoA thiolase 3	730.848	41.13	1	12	13	36	0.986472	33	7.33453	0.966352	33	16.4991	1.01638	33	12.6612	1.00262	33	14.818	1.01335	33	19.4742	1.03485	33	7.65273	462	48.548	8.33838
AT4G30170.1	Peroxidase family protein	1312.18	56.31	2	12	16	61	0.992919	48	9.0573	0.960036	48	8.7302	0.994303	48	10.4523	0.999616	48	8.9175	1.02079	48	11.9403	1.03489	48	10.3178	325	35.806	9.1001
AT1G68560.1	alpha-xylosidase 1	235.605	11.58	2	12	12	23	0.993551	23	6.09149	1.0027	23	5.98655	0.971071	23	7.99517	0.959686	23	7.72477	1.01316	23	6.04815	1.03087	23	8.73255	915	102.333	6.771
AT2G01140.1	Aldolase superfamily protein	1350.94	40.66	3	12	12	62	0.994033	57	12.1977	0.984694	57	8.00222	1.01018	57	7.76752	1.01407	57	7.97221	0.985456	56	8.98841	1.00834	57	9.22414	391	42.3006	8.08936
AT1G80460.1	Actin-like ATPase superfamily protein	362.045	20.31	1	12	12	36	0.996119	36	9.50427	1.02663	36	13.7152	1.03445	36	5.41342	1.03368	36	7.9645	0.985087	36	5.59355	0.957858	36	7.55302	522	56.4007	6.27783
AT4G21150.1	ribophorin II (RPN2) family protein	384.306	16.06	1	12	12	26	1.00173	26	6.99476	0.945568	26	8.65893	1.01798	26	5.25374	1.00513	26	6.83886	0.998242	26	7.96689	1.05127	26	7.91494	691	74.6218	7.53271
AT3G62120.1	Class II aaRS and biotin synthetases superfamily protein	293.717	25.28	1	12	12	21	1.00561	21	7.70505	0.970058	21	8.45455	1.03012	21	5.18699	1.02405	21	7.20381	1.0171	21	7.98737	0.967028	21	7.34042	530	60.7167	6.40479
AT5G61790.1	calnexin 1	357.978	21.32	2	12	12	30	1.00653	28	7.08414	0.965976	28	7.15123	1.00702	28	10.4639	0.973275	28	10.4489	1.00368	28	10.9477	1.00668	28	5.6967	530	60.4484	4.90674
AT4G31990.3	aspartate aminotransferase 5	741.33	28.57	1	12	13	50	1.01174	38	5.62596	0.969755	38	6.86643	1.00254	38	8.18707	0.975073	38	7.47489	1.03356	38	6.02163	0.998893	38	7.08231	462	50.9421	7.53271
AT2G33040.1	gamma subunit of Mt ATP synthase	528.868	42.15	1	12	12	33	1.02021	33	9.77539	0.994671	33	8.58671	0.960548	33	9.99792	1.0014	33	12.5989	1.03177	33	7.72622	1.00263	33	12.0313	325	35.4256	8.89502
AT3G59970.3	methylenetetrahydrofolate reductase 1	829.911	26.52	1	12	18	62	1.0226	31	12.3365	1.01667	31	13.2169	1.04004	31	10.8632	0.98791	31	7.62915	1.02114	31	8.98996	1.0027	31	7.63256	592	66.2464	5.8208
AT3G06860.1	multifunctional protein 2	481.168	16.14	1	12	12	34	1.02754	34	9.51325	1.00815	34	8.52385	1.07642	34	8.27889	1.08746	34	7.11827	0.899918	34	9.83449	0.946979	34	9.05729	725	78.7897	9.17334
AT3G57290.1	eukaryotic translation initiation factor 3E	542.507	31.97	1	12	12	25	1.02841	25	13.5788	1.08288	25	15.4399	0.991292	25	17.3689	0.997042	25	10.5673	0.945713	25	19.4103	1.01726	25	12.1466	441	51.7174	5.85889
AT1G14830.1	DYNAMIN-like 1C	432.713	25.9	1	12	15	26	1.02889	20	8.7863	1.05373	20	14.9487	0.995845	20	10.8679	1.01199	20	8.70461	0.92816	20	12.1746	0.966427	20	4.14199	614	68.6799	7.56201
AT1G77510.1	PDI-like 1-2	786.947	32.48	1	12	16	53	1.0297	34	11.251	0.973344	34	9.43123	0.960417	34	7.47369	0.968455	34	8.3416	1.04637	34	9.33408	1.02876	34	9.5125	508	56.3294	4.99561
AT4G24820.1	26S proteasome, regulatory subunit Rpn7;Proteasome component (PCI) domain	391.703	33.85	1	12	13	24	1.03052	22	8.47907	0.991168	22	6.53659	1.03	22	9.399	1.02402	22	12.0182	0.958806	22	6.90349	0.954185	22	10.933	387	44.254	5.98584
AT4G16660.1	heat shock protein 70 (Hsp 70) family protein	398.068	12.8	1	12	12	25	1.03293	25	9.3468	0.960808	25	9.48638	0.946866	25	8.7374	0.942648	25	6.17168	1.06224	25	7.80105	1.09036	25	6.76605	867	96.6654	6.13818
AT3G02090.2	Insulinase (Peptidase family M16) protein	988.028	23.36	1	12	12	46	1.03507	44	8.58293	0.988938	44	7.22186	0.985829	44	6.61293	0.964214	44	4.43064	1.01973	43	10.4676	1.03448	44	7.91798	535	59.5746	6.94678
AT5G65020.1	annexin 2	958.734	41.96	1	12	12	42	1.03736	42	11.3126	1.00375	42	11.5938	1.02659	42	10.8992	1.07829	42	9.6111	0.943769	42	6.62726	0.926572	42	8.62139	317	36.2436	6.1001
AT2G44060.1	Late embryogenesis abundant protein, group 2	673.62	39.08	1	12	12	33	1.04619	31	14.3774	0.913879	31	10.1403	1.03488	31	9.884	1.03556	30	10.8096	0.988913	30	10.3936	0.994702	31	8.78637	325	36.0138	4.84326
AT4G10840.1	Tetratricopeptide repeat (TPR)-like superfamily protein	355.149	19.54	1	12	12	25	1.0562	25	10.3728	1.06575	25	14.7083	1.01076	25	13.2764	0.979768	25	12.3211	0.969045	25	8.54561	0.927288	25	9.01538	609	66.2386	5.47803
AT1G01090.1	pyruvate dehydrogenase E1 alpha	799.782	30.37	1	12	12	41	1.06224	41	14.9647	1.04162	41	11.7252	0.933144	40	9.91476	0.938002	41	10.7241	1.04692	40	12.7876	0.976808	41	5.59564	428	47.1439	7.48877
AT4G20260.4	plasma-membrane associated cation-binding protein 1	746.12	39.82	1	12	12	49	1.06365	48	12.5253	0.979296	48	8.74298	1.05955	47	6.83673	1.03025	48	7.28039	0.918323	48	8.33173	0.95201	48	9.5589	226	24.6969	4.95752
AT3G53110.1	P-loop containing nucleoside triphosphate hydrolases superfamily protein	257.017	21.37	1	11	11	17	0.932219	16	16.7481	0.985197	16	6.56813	1.02575	16	11.6619	0.989222	16	5.67499	1.01561	16	7.37932	1.01	16	7.95223	496	55.3492	5.2876
AT3G11340.1	UDP-Glycosyltransferase superfamily protein	361.097	23.04	1	11	11	23	0.950119	23	12.8859	0.96307	23	10.3348	1.10404	23	10.1918	1.10189	23	9.16684	0.971003	23	9.01564	0.950365	23	8.09943	447	50.6729	5.92236
AT2G42490.1	Copper amine oxidase family protein	185.805	16.62	1	11	11	14	0.959578	14	14.8643	0.915127	14	9.87906	1.03642	14	7.16177	1.0556	14	12.8095	0.998813	14	6.71546	0.986072	14	8.40961	776	86.6358	7.12256
AT1G14650.1	SWAP (Suppressor-of-White-APricot)/surp domain-containing protein / ubiquitin family protein	201.733	13.63	2	11	11	17	0.964086	17	11.3191	1.02242	17	11.8204	1.00378	17	10.626	1.01037	17	10.6812	0.991952	17	13.7965	1.00744	17	3.89535	785	87.5389	5.14795
AT5G17820.1	Peroxidase superfamily protein	806.657	34.82	1	11	11	40	0.979144	40	14.4971	0.988923	40	12.6266	0.992937	40	8.55456	0.96267	40	13.2755	1.02221	40	8.28105	1.03492	40	10.0083	313	34.0765	10.0522
AT2G22125.1	binding	162.849	4.74	1	11	11	11	0.979256	11	8.06051	1.08148	11	15.5145	1.04503	11	7.6738	1.08017	11	9.90811	0.912872	11	4.69789	0.902547	11	7.62097	2150	230.562	5.32568
AT5G56680.1	Class II aminoacyl-tRNA and biotin synthetases superfamily protein	770.372	24.3	2	11	14	38	0.984653	29	8.95688	1.01467	29	6.85995	0.967062	29	8.86774	0.981011	29	8.58759	1.00514	29	10.6693	1.01869	29	11.4984	572	63.7426	5.57959
AT3G07770.1	HEAT SHOCK PROTEIN 89.1	1020.62	22.03	1	11	17	56	0.986852	33	13.8305	0.975555	33	10.7626	0.951625	33	10.3525	0.956655	33	6.67426	1.08393	33	10.9804	1.06735	33	10.7421	799	90.5105	5.38916
AT3G58610.1	ketol-acid reductoisomerase	1251.36	20.81	1	11	11	55	0.996234	54	8.99324	0.952677	54	9.83492	0.996097	54	9.74621	0.958409	53	7.85545	1.03325	52	12.498	1.06007	54	9.69078	591	63.7724	6.80029
AT4G23100.1	glutamate-cysteine ligase	387.216	16.67	1	11	11	24	0.999051	24	9.08992	1.00682	24	12.6022	0.984879	24	7.61771	1.00713	24	8.16793	1.01663	24	6.98414	0.984164	24	8.15458	522	58.5247	6.56592
AT2G20580.1	26S proteasome regulatory subunit S2 1A	991.069	20.88	2	11	19	56	1.00145	28	7.77268	1.00321	28	9.93284	1.02147	28	6.60379	1.02357	28	7.45919	0.96302	28	9.17784	0.97314	28	7.47452	891	98.0818	5.09717
AT1G13020.1	eukaryotic initiation factor 4B2	484.199	21.13	1	11	12	30	1.00179	26	5.24351	0.977322	26	8.36518	1.01998	26	5.07639	0.986292	26	9.1636	1.0053	26	5.70055	1.02211	26	6.48274	549	59.289	8.71924
AT5G27640.2	translation initiation factor 3B1	593.766	15.72	2	11	11	34	1.00179	33	9.63193	0.965585	33	11.7385	1.03112	33	10.5104	1.00304	33	12.0622	0.997366	33	8.76419	1.01814	33	10.3386	738	84.8606	5.31299
AT1G12840.1	vacuolar ATP synthase subunit C (VATC) / V-ATPase C subunit / vacuolar proton pump C subunit (DET3)	754.068	25.6	1	11	11	43	1.00249	42	9.73552	1.01004	42	6.95062	1.04816	42	5.70393	1.04334	42	9.09918	0.943279	42	12.3862	0.94956	42	5.58868	375	42.5927	5.5415
AT2G30970.1	aspartate aminotransferase 1	335.618	23.95	1	11	11	24	1.00741	24	8.61648	0.956939	24	8.9858	1.02811	24	7.75874	0.974876	24	7.24034	0.995645	24	7.44507	1.02438	24	7.90718	430	47.727	8.19189
AT5G53480.1	ARM repeat superfamily protein	524.565	14.6	2	11	12	32	1.00773	31	9.55926	0.989743	31	8.72703	1.06719	31	5.81078	1.04578	31	11.4973	0.956037	31	9.07253	0.943371	31	8.65021	870	96.1973	4.80518
AT1G49760.1	poly(A) binding protein 8	729.407	18.63	1	11	12	44	1.00832	37	10.4364	0.940704	37	10.7875	0.96272	37	8.79408	0.954809	37	10.4106	1.05111	37	7.37376	1.03867	37	10.6251	671	72.7332	7.53271
AT4G22670.1	HSP70-interacting protein 1	474.615	21.09	1	11	11	32	1.00897	32	7.59388	0.92296	32	12.2025	1.03172	32	8.9792	1.00115	32	6.16798	1.03839	32	8.48482	1.02163	32	6.4085	441	46.5913	4.93213
AT1G25350.2	glutamine-tRNA ligase, putative / glutaminyl-tRNA synthetase, putative / GlnRS, putative	335.499	12.25	1	11	11	21	1.01214	21	8.96853	0.97669	21	6.09513	1.00057	21	4.16854	1.03311	21	10.7569	0.983853	21	5.39048	0.994795	21	10.9796	800	92.0637	6.44287
AT3G52200.2	Dihydrolipoamide acetyltransferase, long form protein	454.744	14.45	1	11	11	29	1.0124	29	7.69675	0.981581	29	11.1391	1.02566	29	6.26202	0.999625	29	5.51159	0.983718	29	7.07793	1.01556	29	7.43067	713	77.8456	6.21436
AT3G56190.1	alpha-soluble NSF attachment protein 2	481.727	37.72	2	11	11	27	1.01476	26	11.1747	1.0134	26	12.193	1.01786	26	6.07799	1.0035	26	7.74739	0.960011	26	13.52	0.976417	26	6.74786	289	32.7342	5.32568
AT5G17330.1	glutamate decarboxylase	596.198	27.89	4	11	15	45	1.02206	35	6.71121	0.957223	35	7.22711	1.0391	35	7.10848	1.05606	35	5.23445	0.957931	35	5.99369	0.953721	35	7.51494	502	57.03	5.52881
AT4G24830.1	arginosuccinate synthase family	606.506	19.84	1	11	11	32	1.02546	32	10.8786	1.00743	32	14.9795	1.00519	32	7.32373	0.995248	32	13.7994	0.988985	32	5.08849	0.991239	32	14.0501	494	53.8116	6.66846
AT1G22300.1	general regulatory factor 10	1551.76	46.46	2	11	13	83	1.02583	49	8.77941	0.973878	49	8.28996	1.0224	49	7.4306	1.0014	48	9.58254	1.01817	49	7.78652	0.977658	49	6.91841	254	28.8974	4.80518
AT3G20630.1	ubiquitin-specific protease 14	390.491	13.68	1	11	11	23	1.02717	22	12.0496	1.00785	22	17.2006	0.979376	22	13.438	0.949877	22	12.4634	0.994513	22	10.3349	0.998457	22	8.23051	797	88.3177	5.21143
AT4G24800.1	MA3 domain-containing protein	285.68	17.38	1	11	12	20	1.03044	19	5.10222	0.966483	19	11.1971	0.988978	19	9.76888	1.01687	19	8.34648	1.03076	19	9.23558	0.984214	19	6.52808	702	77.3873	5.13525
AT2G44160.1	methylenetetrahydrofolate reductase 2	869.318	25.93	1	11	16	64	1.03087	34	6.19464	1.00435	34	9.74036	1.02558	34	6.00051	1.00328	34	10.5281	0.966298	34	8.69485	0.997623	34	9.10582	594	66.7594	5.50342
AT1G78380.1	glutathione S-transferase TAU 19	888.102	39.73	2	11	12	51	1.0371	48	10.0059	1.00445	48	10.3168	0.976607	48	7.76572	0.942195	48	13.7331	0.997424	48	10.3845	1.01202	48	5.16954	219	25.6343	6.03662
AT5G37510.2	NADH-ubiquinone dehydrogenase, mitochondrial, putative	719.913	16.58	1	11	11	35	1.0413	33	7.19958	0.985623	33	8.0142	1.02491	33	8.09514	1.0014	33	11.7206	0.987051	33	8.74722	0.984384	33	5.91497	748	81.4733	6.63916
AT2G38700.1	mevalonate diphosphate decarboxylase 1	563.048	25.24	2	11	11	27	1.04317	26	5.24623	1.01667	26	5.95067	1.02003	26	7.48879	0.996511	26	6.05606	0.969553	26	7.03256	0.981488	26	6.57772	412	45.5571	6.80029
AT4G32520.1	serine hydroxymethyltransferase 3	255.172	23.44	1	11	11	21	1.04589	21	12.4323	1.01324	21	6.3291	0.974265	21	11.6164	0.95071	21	14.4727	0.997182	21	16.1365	1.02233	21	12.6288	529	57.9457	8.88037
AT5G60790.1	ABC transporter family protein	175.498	15.63	1	11	11	17	1.05163	17	6.07714	1.0225	17	2.832	0.985297	17	5.81154	0.966213	17	9.06557	0.96872	17	6.01781	1.01381	17	6.96747	595	66.843	6.45557
AT1G48920.1	nucleolin like 1	511.114	17.41	1	11	11	33	1.05313	32	8.13522	1.00756	32	7.15769	1.01209	32	8.32702	1.00148	32	8.71449	0.93489	32	15.6075	0.967705	32	6.7794	557	58.7386	5.22412
AT1G06220.2	Ribosomal protein S5/Elongation factor G/III/V family protein	255.557	9.83	3	11	11	20	1.05809	19	8.58493	0.997336	19	5.69049	0.94972	19	14.9431	0.951618	19	9.40875	0.989223	19	6.99147	1.01238	19	18.6084	987	110.372	5.18604
AT1G70410.2	beta carbonic anhydrase 4	568.188	42.14	2	11	11	30	1.06537	30	7.91861	1.01283	30	6.71318	1.01955	30	8.99318	1.00044	30	8.03639	0.969598	30	8.02699	0.921347	30	6.38346	280	30.8165	7.09326
AT1G59610.1	dynamin-like 3	1004.03	28.26	1	11	29	63	1.08157	19	6.74591	1.03733	19	8.55906	1.01157	19	7.41446	0.962363	19	8.96206	0.969588	19	5.30121	0.938304	19	8.6962	920	100.167	9.0415
AT1G11580.1	methylesterase PCR A	836.726	19.03	1	10	10	35	0.788189	33	11.022	0.764349	33	8.82954	1.11241	33	7.85379	1.11107	33	10.0708	1.13826	33	9.90327	1.11541	33	7.50566	557	61.6485	8.77783
AT3G52880.2	monodehydroascorbate reductase 1	423.337	22.75	3	10	13	37	0.920298	27	8.34476	0.882088	27	11.4064	1.01773	27	11.6367	1.00392	27	7.93055	1.09773	27	4.95464	1.09498	27	5.40689	466	50.1283	8.1626
AT1G06290.1	acyl-CoA oxidase 3	227.181	15.7	3	10	10	18	0.928028	18	7.33163	0.973808	18	6.91938	1.04132	18	9.57846	1.01338	18	15.9238	0.976602	18	8.97987	1.03031	18	12.7741	675	75.6286	7.98682
AT3G20330.1	PYRIMIDINE B	305.44	25.64	1	10	10	17	0.930416	17	10.2188	1.00666	17	10.9007	0.995739	17	5.91806	0.966913	17	10.887	1.04157	17	7.65368	1.01519	17	6.61173	390	43.1393	6.59521
AT3G19170.1	presequence protease 1	157.591	8.7	2	10	10	15	0.938385	15	9.75868	0.97485	15	5.98954	1.02884	15	8.0419	1.03037	15	5.39208	1.02884	15	6.53569	0.996327	15	9.35707	1080	120.939	5.68115
AT3G11330.1	plant intracellular ras group-related LRR 9	286.478	20.24	2	10	10	24	0.938921	23	14.1421	1.01006	23	9.00999	1.01735	23	8.18325	1.02886	23	11.1348	0.992981	23	7.85455	0.994783	23	9.09932	499	55.4685	4.84326
AT3G52930.1	Aldolase superfamily protein	3243.05	46.37	3	10	17	139	0.955216	71	10.785	0.992689	71	12.0316	1.00186	70	10.1208	1.0014	69	8.12661	1.02057	71	11.1768	1.02299	71	8.3547	358	38.5159	6.45557
AT5G44610.1	microtubule-associated protein 18	375.282	60.12	1	10	10	27	0.964059	26	4.10987	0.891824	25	10.9438	1.15652	26	10.064	1.13226	26	8.70783	0.932384	26	9.28223	0.966272	26	9.96972	168	18.5379	4.86865
AT2G35040.1	AICARFT/IMPCHase bienzyme family protein	287.399	17.62	1	10	10	20	0.964647	20	8.17903	0.982559	20	10.3891	0.989478	20	3.40146	0.980739	20	5.23568	1.03628	20	4.64558	1.01677	20	7.28848	596	64.8659	6.91748
AT1G79690.1	nudix hydrolase homolog 3	263.051	11.14	1	10	10	20	0.967874	20	6.72799	0.946943	20	8.19197	1.063	20	9.73734	1.06413	20	5.6444	0.985846	20	5.99806	0.991877	20	6.94877	772	86.8022	5.43994
AT2G14120.3	dynamin related protein	437.625	22.87	1	10	19	33	0.971294	15	10.0887	1.02877	15	6.3038	1.06864	15	5.18677	0.985532	15	7.48338	0.923563	15	12.8755	0.957017	15	9.34547	809	89.7807	6.41748
AT1G20760.1	Calcium-binding EF hand family protein	220.438	8.64	1	10	10	16	0.981017	16	11.6025	1.04538	16	16.4252	0.997526	16	11.9632	0.996981	16	6.98861	1.02035	16	8.16121	1.00789	16	10.8453	1019	109.751	5.12256
AT1G18080.1	Transducin/WD40 repeat-like superfamily protein	868.561	45.57	1	10	14	58	0.986692	37	9.71586	0.944017	37	11.026	0.97245	37	11.0877	0.971765	37	7.32707	1.03963	37	9.62265	1.04564	37	8.2052	327	35.7252	7.7085
AT2G16950.1	transportin 1	225.905	10.73	1	10	10	21	0.98707	21	5.25019	0.972063	21	5.90608	1.07179	21	8.18709	1.0098	21	9.1835	0.952211	21	6.94515	0.960691	21	6.1985	895	99.5718	4.94482
AT5G05010.1	clathrin adaptor complexes medium subunit family protein	522.44	21.25	1	10	10	26	0.987811	25	9.58067	1.01667	25	10.5264	1.04608	25	9.44279	0.980867	25	8.73951	0.976084	25	10.1085	0.992626	25	6.04962	527	57.6824	5.84619
AT2G04030.1	Chaperone protein htpG family protein	661.939	20.77	1	10	15	46	0.990896	29	8.00085	1.01667	29	16.3358	0.99487	29	7.9112	0.997152	29	9.06295	1.02272	29	10.3147	1.0243	29	8.54626	780	88.6078	5.0083
AT1G75270.1	dehydroascorbate reductase 2	816.305	50.7	1	10	10	38	0.99133	38	7.42336	0.909705	38	12.562	1.04547	38	7.65484	1.02238	38	8.08814	1.01959	38	6.67402	1.03026	38	9.41129	213	23.3923	6.13818
AT5G54810.1	tryptophan synthase beta-subunit 1	327.601	18.09	2	10	10	26	0.995054	25	9.24682	0.968628	25	7.1862	0.984223	25	5.61665	1.0014	25	9.61644	1.03436	25	6.87268	1.00756	25	5.92319	470	50.8937	6.84424
AT3G60240.4	eukaryotic translation initiation factor 4G	249.48	6.25	1	10	10	14	1.0018	14	8.8769	1.00988	14	7.39452	0.989023	14	12.813	0.999689	14	4.23123	0.97435	14	8.56662	1.03612	14	10.1837	1727	187.804	7.7085
AT5G11170.1	DEAD/DEAH box RNA helicase family protein	549.915	21.31	2	10	10	36	1.00235	36	9.19918	0.982119	36	16.8467	0.988386	36	10.3643	0.956962	35	10.2277	1.05165	36	12.9676	1.03265	36	13.8904	427	48.3065	5.64307
AT3G02760.1	Class II aaRS and biotin synthetases superfamily protein	219.765	9.97	1	10	10	19	1.00344	19	9.71684	1.00005	19	5.84006	1.04711	19	3.77545	1.03535	19	5.64123	0.937413	19	7.26713	0.961618	19	4.26444	883	97.4757	6.41748
AT1G24180.1	Thiamin diphosphate-binding fold (THDP-binding) superfamily protein	776.044	32.32	1	10	16	43	1.00425	30	11.2958	0.981013	30	10.8454	0.970821	30	8.69924	1.03181	30	6.70722	0.990672	30	5.15406	1.04108	30	7.02987	393	43.3308	7.91357
AT4G13430.1	isopropyl malate isomerase large subunit 1	293.799	24.17	1	10	10	23	1.00516	22	10.2983	1.00541	22	7.0015	1.0308	22	8.68568	1.04599	22	7.50924	0.956431	22	13.4631	1.00619	22	9.53461	509	54.9785	7.84033
AT3G17810.1	pyrimidine 1	648.321	22.3	1	10	10	32	1.00582	32	9.09304	0.928663	32	8.7833	1.01285	32	11.553	1.02435	32	8.0706	1.03477	32	8.19955	1.00467	32	6.71107	426	46.8164	6.80029
AT2G27020.1	20S proteasome alpha subunit G1	708.837	40.16	1	10	10	37	1.00622	35	11.0555	0.997448	35	8.41334	0.965879	35	8.60309	0.958722	35	8.24194	1.01933	35	7.77292	1.03017	35	7.95957	249	27.3598	6.31592
AT1G12230.2	Aldolase superfamily protein	525.685	22.72	1	10	10	27	1.00756	26	10.1916	1.01627	26	9.94478	0.9903	26	9.41306	0.961546	26	7.56697	1.00717	26	7.58427	1.00004	26	6.00301	427	46.4981	7.78174
AT3G05420.2	acyl-CoA binding protein 4	525.258	18.24	1	10	12	26	1.00771	21	8.77236	1.00079	21	8.7861	1.03179	21	5.57182	1.02485	21	10.1722	0.971967	21	10.8307	1.01884	21	12.8393	669	73.1576	5.30029
AT1G23190.1	Phosphoglucomutase/phosphomannomutase family protein	1004.47	33.45	1	10	19	64	1.00901	30	8.61345	0.998063	30	9.0714	0.97194	30	5.72777	1.00243	30	8.59553	0.978877	30	9.56261	1.04033	30	8.66825	583	63.1311	6.30322
AT1G54100.1	aldehyde dehydrogenase 7B4	303.251	17.52	1	10	10	24	1.01224	24	7.8015	1.01889	24	5.79659	1.00369	24	5.0275	1.01427	24	8.25691	0.972434	24	7.51047	0.970895	24	5.47478	508	54.1738	5.5415
AT3G52300.1	ATP synthase D chain, mitochondrial	816.742	52.98	1	10	10	45	1.01285	41	8.82698	0.957751	41	9.33881	0.972882	41	12.0722	0.953643	41	7.25374	1.04539	41	5.34501	1.05716	41	11.3242	168	19.5739	5.18604
AT5G66760.1	succinate dehydrogenase 1-1	554.384	18.14	2	10	10	32	1.01329	29	8.72056	1.01076	29	11.0613	1.01384	29	9.23172	1.0014	29	6.97974	1.01948	29	8.1894	0.97811	29	8.00894	634	69.6123	6.29053
AT1G04690.1	potassium channel beta subunit 1	620.333	24.7	1	10	10	38	1.015	38	9.62619	0.991344	38	12.4723	0.982111	38	11.4536	0.994712	38	11.0353	0.98483	38	8.71344	0.968046	38	6.67045	328	36.5157	7.41553
AT2G46280.1	TGF-beta receptor interacting protein 1	727.715	35.98	2	10	11	34	1.01735	31	7.37494	0.973588	31	11.4871	0.929799	31	10.1152	0.989336	31	9.38622	1.03702	31	9.18444	1.05794	31	6.92167	328	36.3655	6.99072
AT3G19760.1	eukaryotic initiation factor 4A-III	466.445	24.75	2	10	12	39	1.02462	32	6.77762	1.00288	32	6.31043	0.937294	32	6.36683	0.948627	32	6.98549	1.02314	32	6.21695	1.03917	32	9.0708	408	45.8154	6.22705
AT5G56500.1	TCP-1/cpn60 chaperonin family protein	1524.29	38.86	2	10	23	77	1.02686	32	9.61809	0.9729	32	7.07825	1.00287	32	5.51616	1.00176	32	10.5058	1.03732	32	5.09031	1.02789	32	7.53292	597	63.2853	5.87158
AT3G07100.1	Sec23/Sec24 protein transport family protein	176.841	10.4	1	10	10	17	1.02805	17	11.0567	0.988916	17	13.4483	0.975994	17	13.6416	1.08014	17	11.4618	0.915337	17	8.08814	0.93767	17	10.9112	1038	113.887	7.91357
AT1G78850.1	D-mannose binding lectin protein with Apple-like carbohydrate-binding domain	503.04	23.36	3	10	10	34	1.03234	33	8.52666	0.996592	33	12.1364	1.01872	33	7.52997	1.00093	33	7.90041	1.0123	33	8.47467	0.972121	33	7.24362	441	49.0201	7.6499
AT5G55660.1	DEK domain-containing chromatin associated protein	183.075	10.41	1	10	10	14	1.03734	14	7.34202	0.956808	14	9.84096	0.963278	14	5.88436	0.977347	14	5.56615	1.02377	14	11.3968	1.03613	14	4.80544	778	87.155	4.80518
AT5G04430.2	binding to TOMV RNA 1L (long form)	461.675	32.04	1	10	10	31	1.03761	31	8.76921	0.988739	31	8.57212	0.972022	30	8.44946	0.975788	31	5.34782	1.03993	31	7.29339	1.00346	31	7.38052	334	35.9961	6.13818
AT3G22200.2	Pyridoxal phosphate (PLP)-dependent transferases superfamily protein	788.611	22.22	1	10	10	38	1.03795	34	12.5866	0.99628	34	10.2073	1.05344	34	9.12969	1.02568	34	11.9797	0.94872	34	12.743	0.979743	34	10.3665	513	56.329	8.25049
AT3G13460.1	evolutionarily conserved C-terminal region 2	408.022	14.99	5	10	10	23	1.04375	23	7.02123	1.01529	23	6.87883	0.926912	23	9.23476	0.916864	23	15.1343	1.09787	23	7.52304	1.03385	23	9.54233	667	72.4308	5.96045
AT4G39660.1	alanine:glyoxylate aminotransferase 2	480.951	22.48	1	10	10	28	1.05297	28	13.0538	1.07642	28	8.48194	1.01116	28	9.92572	0.964505	28	11.8198	0.903429	28	15.0693	0.921619	28	7.13978	476	51.9198	7.85498
AT1G29150.1	non-ATPase subunit 9	398.529	22.67	1	10	10	25	1.05353	24	9.81397	0.997238	24	11.4958	1.03041	24	11.5971	1.05666	24	9.48666	0.953219	24	12.6357	0.913973	24	9.5458	419	46.7198	6.66846
AT1G06000.1	UDP-Glycosyltransferase superfamily protein	184.814	22.3	1	9	9	14	0.928678	14	8.57841	1.02762	14	14.4781	1.04537	14	7.06801	1.00343	14	6.00709	1.02635	14	6.69786	1.03045	14	6.94263	435	48.0919	6.17627
AT5G13110.1	glucose-6-phosphate dehydrogenase 2	301.43	15.27	3	9	10	22	0.938605	15	8.30628	1.01899	15	8.01246	1.03836	15	8.95586	0.992163	15	11.8406	0.975129	15	12.8087	0.970652	15	8.30351	596	67.1184	8.29443
AT2G21170.1	triosephosphate isomerase	555.189	31.11	2	9	10	32	0.939251	27	11.2189	0.960281	27	14.8127	0.992402	27	13.5724	1.0014	27	14.2044	1.04692	27	12.2975	1.00283	27	10.4569	315	33.3252	7.82568
AT1G60710.1	NAD(P)-linked oxidoreductase superfamily protein	379.528	29.57	3	9	11	28	0.941748	26	5.66176	0.881364	26	6.76479	1.04883	26	8.86285	1.08677	26	8.78227	1.037	26	6.38215	1.04863	26	8.21151	345	37.9006	6.30322
AT5G66120.2	3-dehydroquinate synthase, putative	276.791	18.1	1	9	9	19	0.957081	19	6.29303	0.964805	19	7.07601	1.04169	19	5.65877	1.0291	19	5.60303	1.02265	19	4.24456	1.03434	19	6.08638	442	48.0339	7.45947
AT1G54000.1	GDSL-like Lipase/Acylhydrolase superfamily protein	1222.17	33.25	2	9	10	71	0.960047	62	14.0502	1.01667	62	14.242	1.01647	62	8.9516	0.990442	61	8.87561	1.01785	62	8.12257	1.00038	62	10.4749	391	43.1662	7.10791
AT4G08390.1	stromal ascorbate peroxidase	266.827	34.95	4	9	10	24	0.960835	21	9.50863	0.900615	21	9.14157	1.03677	21	8.14925	1.02612	21	14.2921	1.01956	21	8.84392	0.98237	21	19.4852	372	40.3825	8.27979
AT3G06350.1	dehydroquinate dehydratase, putative / shikimate dehydrogenase, putative	310.405	15.92	1	9	9	17	0.96368	16	11.9693	0.970078	16	4.95135	1.02157	16	10.677	1.03333	16	9.46207	0.99122	16	5.83348	0.986203	16	7.17734	603	65.7548	6.87354
AT3G57410.1	villin 3	410.012	14.51	1	9	14	26	0.965125	15	17.2402	0.932803	15	8.24314	1.06055	15	9.04915	1.06158	15	13.1241	0.913371	15	18.0098	0.976288	15	7.54444	965	106.283	5.84619
AT3G20390.1	endoribonuclease L-PSP family protein	513.261	50.8	1	9	9	31	0.965392	31	7.84223	0.929367	31	9.74157	1.0551	31	7.4497	1.0014	31	9.37684	1.04484	31	5.33817	1.03797	31	9.79515	187	19.8034	8.39697
AT1G62660.1	Glycosyl hydrolases family 32 protein	986.007	17.59	2	9	11	60	0.966606	49	8.37156	0.948976	48	10.2464	1.04566	49	10.6631	1.01204	49	9.03186	1.04028	49	7.56442	0.99687	49	11.511	648	72.1831	5.60498
AT5G64100.1	Peroxidase superfamily protein	350.145	23.87	1	9	9	26	0.971876	25	7.13924	0.933663	25	8.33964	1.06525	25	8.5301	1.07707	25	5.96436	0.993763	25	7.17599	0.988489	25	10.2188	331	35.6566	9.29053
AT2G37230.1	Tetratricopeptide repeat (TPR)-like superfamily protein	202.786	10.83	1	9	9	15	0.9732	15	8.0813	1.04455	15	9.71555	1.01609	15	10.4002	1.04532	15	7.06935	0.958278	15	10.5423	0.966061	15	6.67089	757	85.65	8.77783
AT2G02560.1	cullin-associated and neddylation dissociated	217.278	5.74	1	9	9	16	0.978606	16	2.43323	0.973834	16	2.68375	1.03709	16	6.33421	1.0827	16	9.27623	0.979231	16	6.99381	0.95528	16	7.09902	1219	134.811	6.1001
AT2G26570.1	Plant protein of unknown function (DUF827)	84.6059	10.04	4	9	9	9	0.978669	8	10.8462	0.996951	8	15.1749	1.0705	8	4.39196	1.013	8	13.3003	0.948361	8	17.4725	0.980486	8	13.4788	807	89.2403	5.04639
AT1G07750.1	RmlC-like cupins superfamily protein	362.108	21.63	2	9	9	18	0.983301	18	14.7702	0.933112	18	10.907	0.994811	18	7.2551	1.06188	18	8.75732	1.00569	18	11.1714	1.03428	18	5.91215	356	38.2867	6.17627
AT3G55440.1	triosephosphate isomerase	1629.76	46.46	1	9	10	51	0.988569	42	17.3154	0.946414	42	13.0362	0.983549	42	13.1342	1.0463	42	18.4007	1.03511	40	11.1534	1.00262	42	12.0955	254	27.1521	5.50342
AT3G59920.1	RAB GDP dissociation inhibitor 2	896.913	30.63	1	9	13	47	0.988788	27	6.39632	0.961593	27	7.27326	1.00888	27	11.8961	0.991493	27	6.41569	1.0321	27	8.48935	0.996978	27	7.37864	444	49.5067	5.74463
AT2G31570.1	glutathione peroxidase 2	617.717	53.25	4	9	10	39	0.989017	30	8.36139	0.948073	30	10.3498	1.03482	30	9.159	1.04583	30	10.214	0.99232	30	6.15728	0.965765	30	5.01481	169	18.9327	5.71924
AT5G37830.1	oxoprolinase 1	156.519	6.64	1	9	9	12	0.990482	12	8.07437	0.946381	12	7.17628	1.05478	12	13.4002	1.02704	12	17.2549	0.973524	12	9.73984	1.02513	12	8.2329	1266	137.444	5.85889
AT3G08943.1	ARM repeat superfamily protein	270.962	11.6	2	9	9	20	0.991927	19	10.7994	1.00044	19	7.69503	1.02779	19	6.65557	1.01423	19	11.762	0.99851	19	7.17069	0.967028	19	10.5407	871	96.3393	4.7417
AT1G72370.1	40s ribosomal protein SA	828.564	32.21	2	9	9	45	0.992313	42	8.69599	1.00849	42	12.7478	1.02597	42	9.78041	1.00478	42	14.4807	0.995102	42	10.3038	0.98897	41	8.58952	298	32.2708	5.14795
AT1G72160.1	Sec14p-like phosphatidylinositol transfer family protein	400.011	19.59	2	9	10	28	0.992678	24	9.32701	0.975574	24	6.20755	1.03697	24	9.96915	1.07739	24	8.52326	0.947359	24	9.31716	0.944876	24	8.7937	490	56.0696	5.30029
AT5G63400.1	adenylate kinase 1	1097.56	47.97	1	9	12	49	0.992871	40	12.3787	0.991708	39	7.38946	0.960625	39	13.8345	0.952243	40	10.7787	1.05462	40	7.12295	1.06284	40	10.593	246	26.915	7.35693
AT5G11520.1	aspartate aminotransferase 3	795.563	32.29	2	9	15	47	0.99383	19	10.2358	1.01654	19	9.69066	1.035	19	9.52658	1.04928	19	10.3594	0.97575	19	11.414	0.968694	19	14.1183	449	48.9234	9.29053
AT5G54160.1	O-methyltransferase 1	349.105	22.04	5	9	9	31	0.997149	30	12.332	0.990571	30	12.1824	0.991911	30	10.1634	1.03152	30	9.23592	0.978017	30	9.88433	0.985021	30	7.08943	363	39.5921	5.94775
AT2G37690.1	phosphoribosylaminoimidazole carboxylase, putative / AIR carboxylase, putative	265.887	15.26	2	9	9	17	0.998734	17	9.53656	1.04187	17	6.89397	0.915859	17	8.2077	0.955517	17	14.3392	1.01352	17	10.5578	1.05463	17	9.5012	642	69.7077	7.00537
AT3G54470.1	uridine 5'-monophosphate synthase / UMP synthase (PYRE-F) (UMPS)	480.024	20.38	2	9	9	28	1.00117	27	8.17262	1.00949	27	5.74632	1.00708	27	5.46181	0.992694	27	10.1125	1.02344	27	9.05026	0.997924	27	5.90254	476	51.8173	7.2251
AT1G04170.1	eukaryotic translation initiation factor 2 gamma subunit	329.324	20.22	3	9	9	25	1.00176	24	10.6393	0.986059	24	8.95302	0.943911	24	5.74903	0.953728	24	6.7337	1.07986	24	6.45957	1.09	24	8.44749	465	50.8211	8.76318
AT3G13930.1	Dihydrolipoamide acetyltransferase, long form protein	746.982	22.26	1	9	10	31	1.00252	24	10.3022	0.96894	24	10.2779	1.04003	24	9.33377	0.998673	24	9.04252	0.960103	24	13.6546	0.975544	24	9.49493	539	58.431	7.6499
AT2G14170.1	aldehyde dehydrogenase 6B2	182.828	13.01	1	9	9	20	1.00423	20	8.41769	0.978638	20	6.63182	1.02571	20	6.85597	1.01488	20	5.03632	0.996016	20	7.37709	1.00301	20	5.95688	607	65.8846	8.5874
AT3G53990.1	Adenine nucleotide alpha hydrolases-like superfamily protein	685.815	44.38	1	9	9	40	1.00587	37	10.2388	1.01667	37	9.16905	1.00967	37	8.27826	0.982638	37	8.28664	1.01894	37	4.85758	0.997661	37	6.74091	160	17.7822	5.93506
AT3G12050.1	Aha1 domain-containing protein	377.224	29.17	1	9	9	22	1.0065	22	10.9317	0.987814	22	11.194	1.04928	22	5.92421	0.968842	22	11.1224	0.994882	22	8.22378	0.963508	22	13.4181	360	40.1596	5.89697
AT3G55410.1	2-oxoglutarate dehydrogenase, E1 component	748.255	17.9	1	9	17	44	1.00787	26	6.68646	0.996121	26	7.32866	0.991559	26	8.25456	0.981162	26	5.73266	0.99141	26	7.11974	0.99627	26	5.043	1017	115.091	6.93213
AT4G02450.1	HSP20-like chaperones superfamily protein	871.238	32.78	1	9	9	48	1.00915	45	10.7257	0.949017	44	8.71972	0.990255	44	9.39663	0.977791	44	10.3118	1.04692	45	6.71423	1.04492	45	8.69146	241	25.4537	4.53857
AT1G20950.1	Phosphofructokinase family protein	1186.09	28.34	1	9	15	54	1.0092	25	9.98523	1.01667	25	15.7558	1.00286	24	10.728	1.01437	25	10.1549	0.962637	25	12.4921	0.967028	25	9.84773	614	67.0765	6.99072
AT1G24360.1	NAD(P)-binding Rossmann-fold superfamily protein	564.731	25.71	1	9	9	35	1.01167	34	11.6501	1.02456	34	12.57	0.993041	34	11.1516	0.99975	34	11.4517	0.969999	34	9.4845	0.987598	34	10.5711	319	33.5269	9.40771
AT2G25970.1	KH domain-containing protein	324.944	14.08	3	9	9	22	1.01583	22	8.90869	0.970654	22	7.21667	1.01229	22	5.58829	1.00656	22	5.09329	0.988681	22	11.9756	1.05116	22	6.82029	632	64.5674	5.49072
AT3G24170.1	glutathione-disulfide reductase	577.686	19.84	1	9	9	28	1.01651	26	8.95248	0.949611	26	15.8599	1.04084	25	8.00477	1.0014	26	10.2046	1.05482	26	6.71821	0.951967	26	11.1715	499	53.8368	6.80029
AT3G03780.1	methionine synthase 2	2994.01	22.88	3	9	19	140	1.01692	43	5.8353	0.981347	43	8.26292	1.03524	43	6.55083	0.994995	43	5.68536	1.0076	43	7.26684	0.981945	43	5.06261	765	84.5306	6.50732
AT2G15490.1	UDP-glycosyltransferase 73B4	413.066	20.87	2	9	10	23	1.01913	16	10.9529	0.986099	16	14.8319	0.980296	16	9.87265	1.00087	16	5.49761	0.970948	16	7.45934	0.997063	16	4.6256	484	53.9267	7.47412
AT1G56110.1	homolog of nucleolar protein NOP56	269.241	14.37	2	9	9	23	1.0195	23	11.3752	1.00132	23	11.6878	0.966172	23	6.89932	1.01176	23	10.8058	0.998326	23	11.8947	1.00896	23	10.67	522	58.6364	8.70459
AT2G47730.1	glutathione S-transferase phi 8	1296.89	42.97	1	9	10	94	1.02059	78	14.7781	0.971474	78	15.1246	1.01437	78	13.3463	1.0014	77	15.6286	1.02991	78	13.6984	0.980117	78	13.51	263	29.2132	8.49951
AT1G25490.1	ARM repeat superfamily protein	357.041	17.52	4	9	12	32	1.02562	24	7.39102	1.03194	24	7.5066	1.01688	24	7.76268	1.03499	24	8.92054	0.942833	24	8.91189	0.928099	24	5.36309	588	65.4519	5.07178
AT5G41970.1	Metal-dependent protein hydrolase	209.498	22.52	2	9	9	13	1.02731	13	10.9023	1.00591	13	8.22971	0.936246	13	8.01536	0.95018	13	8.42623	1.04044	13	6.00532	1.01624	13	9.10793	373	42.2724	6.29053
AT4G14880.1	O-acetylserine (thiol) lyase (OAS-TL) isoform A1	597.045	31.68	2	9	10	42	1.0274	39	14.1012	1.0401	39	18.0055	1.02726	38	11.0461	1.03082	38	7.71356	0.951145	39	14.2965	0.948609	39	8.25371	322	33.7837	6.13818
AT3G18060.1	transducin family protein / WD-40 repeat family protein	368.893	18.06	1	9	11	23	1.02741	19	10.7889	0.950081	19	14.4701	1.00459	19	15.0658	1.00989	19	6.91442	0.952534	19	8.15164	0.973827	19	5.78377	609	65.9998	5.96045
AT3G22110.1	20S proteasome alpha subunit C1	420.4	36.8	2	9	9	22	1.03151	22	10.1265	0.985012	22	13.4127	0.933308	22	13.8529	0.943912	22	14.1728	1.02624	22	10.1393	1.01698	22	6.98325	250	27.4579	7.10791
AT2G33210.1	heat shock protein 60-2	2141.99	38.46	1	9	23	116	1.03224	40	8.46499	1.01432	40	6.97677	0.96929	40	9.9317	0.965171	40	8.9378	1.00051	40	6.42008	1.02352	40	9.0518	585	61.9395	6.68311
AT1G79340.1	metacaspase 4	385.403	23.92	3	9	9	22	1.04639	22	9.12375	0.928678	22	11.5681	1.0338	22	7.89199	1.01238	22	11.5615	1.00583	22	9.54036	1.01182	22	11.69	418	45.4553	4.81787
AT3G53180.1	glutamate-ammonia ligases;catalytics;glutamate-ammonia ligases	325.679	9.62	1	9	9	17	1.0473	17	6.73777	0.989923	17	6.59053	1.05124	17	4.34681	1.02962	17	7.08142	0.964976	17	4.1219	0.970576	17	5.70195	852	94.3265	5.84619
AT2G25980.1	Mannose-binding lectin superfamily protein	572.327	23.83	2	9	9	30	1.05148	30	12.4212	0.979752	30	6.73257	0.994613	30	7.22601	0.986243	30	9.33252	0.990924	30	7.40024	0.980436	30	8.32229	449	48.9484	6.53662
AT3G09260.1	Glycosyl hydrolase superfamily protein	1614.74	29.58	3	9	14	101	1.05554	52	10.8546	0.989277	52	14.6833	0.945514	50	16.1649	0.958013	50	11.3435	0.991914	51	13.347	0.984246	52	10.0345	524	59.6827	6.91748
AT4G19710.2	aspartate kinase-homoserine dehydrogenase ii	179.127	11.24	1	9	12	15	1.06831	9	4.44073	1.04675	9	11.3945	0.996539	9	3.34004	0.903619	9	13.7496	0.964541	9	8.16835	1.0091	9	8.34798	916	100.187	7.48877
AT3G01190.1	Peroxidase superfamily protein	425.95	27.73	1	9	9	28	1.08002	28	6.85267	1.01558	28	8.34123	0.970305	28	9.02439	0.948446	28	9.66989	0.966174	28	7.62636	0.978053	28	8.38469	321	34.9279	8.95361
AT5G52920.1	plastidic pyruvate kinase beta subunit 1	674.832	24.01	1	9	11	34	1.08477	18	7.55584	1.01759	18	15.8555	0.906624	18	18.1863	0.992628	18	14.0571	1.00873	18	12.2385	0.98277	18	15.8443	579	63.4813	7.03467
AT1G48900.1	Signal recognition particle, SRP54 subunit protein	86.3253	19.39	3	9	9	10	1.08517	10	8.77584	1.00805	10	14.2013	1.02687	10	14.1587	0.947137	10	9.00828	0.974127	10	12.75	1.00566	10	13.8986	495	54.7458	8.92432
AT3G01420.1	Peroxidase superfamily protein	317.903	12.68	1	9	9	21	1.08689	21	7.00756	1.1254	21	7.48624	1.21978	21	9.22045	1.16856	21	7.12846	0.6944	21	12.709	0.734219	21	18.0382	639	73.1113	6.29053
AT2G34560.2	P-loop containing nucleoside triphosphate hydrolases superfamily protein	387.272	24.68	7	9	10	26	1.08917	24	7.086	1.03825	24	10.7842	0.996304	24	8.4334	0.998083	24	8.15696	0.97974	24	11.0825	0.944829	24	5.92948	393	43.9756	5.80811
AT5G26260.1	TRAF-like family protein	432.749	27.92	3	9	10	26	1.09471	20	11.5451	1.01947	20	7.33024	0.931029	20	10.3131	0.869297	20	7.74236	1.02336	20	8.31079	1.05717	20	9.83758	351	39.8016	9.21729
ATCG00500.1	acetyl-CoA carboxylase carboxyl transferase subunit beta	400.949	17.42	1	9	9	26	1.11189	25	5.17924	1.01667	25	11.2397	0.953109	25	8.34586	0.9516	25	11.1276	0.981846	25	9.53608	0.961821	25	4.81534	488	55.5741	6.23975
AT5G19550.1	aspartate aminotransferase 2	928.12	34.07	2	8	14	55	0.748047	26	12.0944	0.697603	26	18.9071	1.00653	26	8.70068	1.0454	26	5.98284	1.2483	26	12.092	1.24796	26	10.3863	405	44.2386	7.28369
AT1G61580.1	R-protein L3 B	1327.11	37.18	2	8	16	68	0.886985	23	11.4127	0.837526	23	13.6174	1.06338	23	9.52199	1.098	23	12.128	1.05436	23	11.7083	1.06091	23	6.73446	390	44.5177	10.1108
AT5G11670.1	NADP-malic enzyme 2	334.096	13.61	2	8	8	20	0.901756	20	9.63809	0.863531	20	5.25258	1.06644	20	8.37165	1.10006	20	6.90192	1.01377	20	5.24513	1.03473	20	6.72706	588	64.3722	6.41748
AT1G54010.1	GDSL-like Lipase/Acylhydrolase superfamily protein	638.792	33.16	1	8	9	40	0.931193	34	12.4651	0.94829	34	11.2697	1.06215	34	7.48534	1.04985	34	9.14976	1.00633	33	5.93363	0.984715	34	8.65961	386	43.1156	8.07471
AT3G06050.1	peroxiredoxin IIF	317.222	45.77	1	8	8	26	0.931842	25	10.5579	0.921375	25	13.5824	1.05582	25	23.9377	1.01216	25	16.3735	0.98624	25	14.8013	1.04807	25	13.1607	201	21.4321	8.89502
AT2G27600.1	AAA-type ATPase family protein	133.637	16.32	2	8	8	13	0.942839	13	7.20568	0.948474	13	14.7399	1.02006	13	11.5272	1.05734	13	5.51961	1.01755	13	14.2201	0.986495	13	13.0988	435	48.5627	6.96143
AT1G62740.1	stress-inducible protein, putative	254.034	21.72	1	8	13	22	0.944348	9	12.658	0.911861	9	11.5588	0.99874	9	14.3823	1.0431	9	18.1938	1.18042	9	5.125	1.00259	9	4.1693	571	64.4792	6.17627
AT4G26630.1	DEK domain-containing chromatin associated protein	192.634	8.78	2	8	8	16	0.946553	16	10.0935	0.975885	16	6.12444	0.992018	16	5.5573	0.978585	16	7.06474	1.02926	16	10.6509	0.992149	16	8.04572	763	85.1985	5.07178
AT5G51830.1	pfkB-like carbohydrate kinase family protein	428.631	27.11	1	8	10	26	0.947553	20	13.2375	0.912719	20	13.3961	0.967759	20	8.03742	0.98989	20	14.7118	1.06609	20	14.1249	1.05991	20	9.29214	343	37.005	5.14795
AT2G42910.1	Phosphoribosyltransferase family protein	232.046	26.71	1	8	8	18	0.949551	18	6.66849	1.00188	18	5.15465	1.05421	18	7.85419	1.0014	18	5.02523	1.03942	18	8.65944	0.967028	18	12.0391	337	37.5364	6.45557
AT2G44350.2	Citrate synthase family protein	494.064	18.99	2	8	8	25	0.951301	24	6.41815	0.959187	24	7.90349	1.02016	24	13.8499	1.018	24	11.0123	1.04151	24	7.88106	1.01539	24	7.29373	474	52.7491	6.88818
AT2G18040.1	peptidylprolyl cis/trans isomerase, NIMA-interacting 1	515.628	56.3	1	8	8	29	0.95169	29	5.94826	0.936415	29	10.7652	1.03486	29	5.3861	1.01283	29	7.15772	1.03977	29	7.13423	1.03863	29	5.36549	119	13.0068	9.08545
AT5G66680.1	dolichyl-diphosphooligosaccharide-protein glycosyltransferase 48kDa subunit family protein	284.898	18.99	1	8	8	18	0.953223	18	10.336	1.00231	18	11.7279	1.02709	18	6.05883	0.983207	18	12.4532	1.03631	18	9.56882	0.986121	18	8.11669	437	48.7138	6.34131
AT5G49810.1	methionine S-methyltransferase	209.922	7.66	1	8	8	17	0.953433	17	9.60496	0.973051	17	11.3808	1.06471	17	5.50483	1.07433	17	7.34326	0.975851	17	8.5011	0.947175	17	6.33109	1071	118.641	5.63037
AT4G26780.1	Co-chaperone GrpE family protein	259.058	27.83	1	8	8	14	0.957459	14	9.09887	1.00963	14	6.19512	0.964823	14	10.5693	0.993934	14	3.08827	1.07197	14	7.97209	0.976135	14	14.7877	327	36.0941	5.38916
AT5G16880.1	Target of Myb protein 1	192.195	17.69	1	8	8	15	0.958688	15	8.003	0.934405	15	7.61271	1.00121	15	8.72658	1.0537	15	5.55664	1.01037	15	8.05749	0.986263	15	8.3208	407	45.2825	4.85596
AT5G13980.1	Glycosyl hydrolase family 38 protein	220.447	7.13	1	8	8	13	0.960679	13	9.78369	1.00329	13	9.11753	0.944179	13	7.02384	0.989136	13	10.8363	1.02239	13	7.29471	1.03895	13	6.98712	1024	115.83	6.44287
AT1G51710.1	ubiquitin-specific protease 6	339.588	16.39	2	8	8	21	0.96671	21	12.5889	1.00194	21	7.39097	0.978505	21	12.3239	0.972	21	8.35273	1.02601	21	8.79691	1.06066	21	5.76789	482	53.6619	6.20166
AT1G29350.1	Kinase-related protein of unknown function (DUF1296)	303.169	8.18	2	8	8	20	0.966774	19	13.624	1.11569	19	20.4902	0.972602	19	12.4306	0.954053	19	8.7864	1.04135	19	8.45625	0.954999	19	9.77585	831	90.8239	5.84619
AT3G14990.1	Class I glutamine amidotransferase-like superfamily protein	978.385	20.92	1	8	8	56	0.970872	56	10.4193	0.944741	56	10.9113	0.987035	56	10.6142	1.0014	56	11.7137	1.0629	56	11.2168	1.02248	56	12.2145	392	41.831	5.41455
AT5G38830.1	Cysteinyl-tRNA synthetase, class Ia family protein	219.904	15.66	3	8	8	15	0.97139	15	11.3721	0.931741	15	8.84708	0.978389	15	5.75822	1.01796	15	9.20081	0.98249	15	8.17398	1.0456	15	11.0106	511	57.8052	6.32861
AT5G13520.1	peptidase M1 family protein	191.134	11.2	1	8	8	17	0.971403	17	6.78008	1.01971	17	7.2169	1.02231	17	5.05788	0.985648	17	8.54207	0.982868	17	10.4413	0.999539	17	8.76506	616	69.2222	5.23682
AT1G17290.1	alanine aminotransferas	655.183	18.05	1	8	11	34	0.975511	22	6.78671	0.984495	22	10.0037	0.972199	22	9.65917	1.01159	22	8.98939	1.01263	22	7.23362	1.05688	22	4.21471	543	59.7832	6.43018
AT4G31340.1	myosin heavy chain-related	307.848	16.02	1	8	8	21	0.976529	21	9.54734	0.985103	21	11.1278	0.994839	21	9.28707	1.02197	21	9.88791	1.03329	21	13.6232	1.03345	21	7.99399	437	49.6183	9.02686
AT1G76140.1	Prolyl oligopeptidase family protein	162.505	9.06	2	8	8	13	0.979729	13	11.9633	0.984165	13	12.0294	1.00967	13	2.80738	1.06046	13	6.53756	1.0275	13	5.70437	0.981889	13	6.00876	795	89.3481	5.84619
AT5G64250.2	Aldolase-type TIM barrel family protein	206.647	26.13	1	8	8	13	0.980308	13	9.03497	0.968176	13	6.12314	1.02539	13	8.62983	0.917887	13	16.4016	0.970772	13	10.0019	0.992631	13	13.3306	333	36.0439	5.5542
AT3G13235.1	ubiquitin family protein	388.076	21.74	1	8	8	16	0.982947	16	7.73202	0.997457	16	15.3383	1.01043	16	12.0329	1.02274	16	12.587	1.01301	16	7.8747	1.03365	16	12.4981	414	45.3307	4.93213
AT2G40060.1	Clathrin light chain protein	120.821	25.19	1	8	8	14	0.983698	14	7.24981	0.960579	14	7.84678	1.049	14	6.53189	1.05308	14	6.4949	0.969617	14	10.976	0.98414	14	3.81345	258	28.8194	4.98291
AT1G80600.1	HOPW1-1-interacting 1	209.205	17.51	1	8	8	15	0.984931	15	3.49053	0.990894	15	8.53607	1.05936	15	4.50894	1.02451	15	7.51582	1.01828	15	6.19674	0.995164	15	6.93226	457	48.7965	6.80029
AT5G08530.1	51 kDa subunit of complex I	369.224	19.55	1	8	8	19	0.985672	19	8.90332	0.973355	19	8.54731	0.979987	19	12.1052	1.02197	19	5.77147	0.993487	19	6.33028	1.01139	19	5.56295	486	53.4152	8.1626
AT5G20250.4	Raffinose synthase family protein	270.717	9.83	1	8	9	21	0.987075	19	6.38847	1.01732	19	11.9675	0.988944	19	6.82205	1.01968	19	5.24613	1.03697	19	15.6534	0.984515	19	12.3888	844	94.1562	7.37158
AT5G14580.1	polyribonucleotide nucleotidyltransferase, putative	145.854	6.96	1	8	8	11	0.989267	11	6.78118	1.051	11	5.20045	0.979563	11	13.8361	1.00514	11	7.45587	1.00245	11	8.42523	1.01419	11	4.51756	991	107.704	6.63916
AT2G30200.1	catalytics;transferases;[acyl-carrier-protein] S-malonyltransferases;binding	485.827	23.41	1	8	8	25	0.990894	25	10.6384	0.986453	25	16.4736	1.00434	25	5.35328	1.01453	25	11.1695	1.00446	25	9.6431	0.962425	25	8.76425	393	41.4966	8.55811
AT4G27500.1	proton pump interactor 1	300.896	12.25	1	8	8	19	0.99122	19	10.1761	0.951164	19	9.89128	0.918824	19	8.25604	0.972924	19	9.82413	1.03526	19	9.29511	1.09333	19	12.4133	612	68.8372	9.02686
AT4G09320.1	Nucleoside diphosphate kinase family protein	1104.18	40.83	2	8	8	52	0.99219	50	8.19529	1.00705	50	11.3343	0.995409	50	9.52471	0.944342	50	10.3112	1.05752	50	8.59833	0.985657	50	9.02354	169	18.8018	8.26514
AT2G40660.1	Nucleic acid-binding, OB-fold-like protein	271.368	19.02	1	8	8	14	0.993002	14	10.0329	0.972079	14	6.18357	0.962433	14	7.35494	1.03192	14	5.07725	1.01069	14	7.3284	1.04748	14	6.39165	389	42.0622	7.40088
AT5G61970.1	signal recognition particle-related / SRP-related	225.565	11.4	1	8	8	16	0.99559	16	9.47235	1.1243	16	12.1519	1.05362	16	10.7738	1.03197	16	10.0307	0.954679	16	8.64574	0.91116	16	10.0619	605	68.7895	8.83643
AT4G39280.1	phenylalanyl-tRNA synthetase, putative / phenylalanine--tRNA ligase, putative	169.415	13.4	1	8	8	19	0.996644	19	10.4316	0.964112	19	11.2031	1.03128	19	5.74508	0.98409	19	6.65369	0.969142	19	6.62183	0.99723	19	8.93101	485	55.7568	8.33838
AT5G10540.1	Zincin-like metalloproteases family protein	728.342	25.11	1	8	17	49	0.997576	19	11.2952	1.00634	19	10.4512	1.0118	19	12.4561	0.999148	19	12.0245	0.99133	19	8.10247	0.976069	19	6.53163	701	78.9944	5.63037
AT1G79230.1	mercaptopyruvate sulfurtransferase 1	422.563	23.22	1	8	8	20	0.998245	20	9.80093	0.938021	20	11.3634	0.964193	20	17.1797	0.943706	20	14.8256	1.03363	20	14.5719	1.09014	20	11.8612	379	41.8669	6.39209
AT2G36880.1	methionine adenosyltransferase 3	1020.19	29.49	1	8	10	55	0.998286	34	10.3235	1.00007	33	11.8163	0.999214	33	10.3251	1.01643	34	6.97884	1.0192	34	13.2174	1.03107	33	5.34649	390	42.4706	6.17627
AT5G60980.2	Nuclear transport factor 2 (NTF2) family protein with RNA binding (RRM-RBD-RNP motifs) domain	532.535	18.48	1	8	8	32	0.998562	30	8.30005	1.01124	30	7.53859	1.00198	30	10.0582	0.954944	30	6.1174	1.00752	30	8.01251	1.01299	30	11.7656	460	49.5135	5.96045
AT5G43940.2	GroES-like zinc-binding dehydrogenase family protein	649.002	21.48	1	8	8	41	0.998893	40	10.6681	0.943584	40	9.70118	1.00622	40	7.44864	0.995607	40	8.21357	1.00158	40	10.2754	1.00154	40	10.1167	391	42.0163	6.94678
AT2G13540.1	ARM repeat superfamily protein	174.586	8.14	1	8	8	12	0.99905	12	10.0985	0.982452	12	12.1315	1.03085	12	6.91015	0.991409	12	10.8017	0.933849	12	7.06141	0.983952	12	12.1933	848	96.4867	5.45264
AT5G20720.1	chaperonin 20	480.298	39.13	1	8	8	27	1.00131	26	12.8574	0.945958	26	15.6094	0.992444	26	9.84468	1.00924	26	9.8022	0.999653	26	11.698	1.03413	26	10.2248	253	26.7855	8.88037
AT2G45790.1	phosphomannomutase	341.783	28.86	1	8	8	17	1.00155	17	6.78148	0.928035	17	16.9203	1.03174	17	4.09384	1.02703	17	15.6157	1.00084	17	10.9254	1.02672	17	7.41913	246	27.7441	5.5415
AT4G25210.1	DNA-binding storekeeper protein-related transcriptional regulator	181.345	17.93	2	8	8	12	1.00217	12	8.45162	0.987179	12	12.9137	0.990591	12	11.0459	1.01857	12	7.79254	1.02996	12	8.77057	1.00978	12	3.6926	368	40.2498	6.29053
AT4G38220.2	Peptidase M20/M25/M40 family protein	356.384	21.25	1	8	8	24	1.00256	24	10.0168	0.990416	24	7.45343	0.988757	24	9.59414	0.985	24	10.4957	1.01666	24	6.17719	1.0366	24	8.64432	433	48.0077	6.354
AT5G36880.2	acetyl-CoA synthetase	368.511	11.44	1	8	8	20	1.00258	19	16.5532	0.979915	19	15.2559	1.10717	19	11.5694	1.08395	19	11.7849	1.04692	19	24.267	0.967028	19	20.1087	743	81.8369	6.0874
AT4G11260.1	phosphatase-related	326.1	23.18	1	8	8	20	1.00284	20	8.95042	0.972931	20	7.34967	1.00892	20	8.83609	1.02101	20	8.76159	1.02646	20	6.00613	0.982102	20	6.18169	358	39.7372	5.10986
AT3G43810.1	calmodulin 7	315.167	48.32	7	8	8	20	1.00517	20	9.46773	0.95992	20	7.69154	0.991901	20	10.4789	1.00457	20	11.7019	0.975404	20	10.21	1.02611	20	6.47296	149	16.8369	4.27197
AT3G48870.1	Clp ATPase	1158.07	25.32	3	8	24	62	1.00559	14	9.07281	0.990442	14	5.81054	0.964364	14	9.66732	0.997874	14	4.6052	1.00634	14	6.54253	1.02296	14	9.21399	952	105.674	6.41748
AT2G33340.1	MOS4-associated complex 3B	367.978	17.14	1	8	9	27	1.00605	23	8.11431	1.00312	23	10.204	0.946939	23	12.3451	0.993968	23	8.51619	1.00345	23	7.19997	1.00475	23	6.3532	525	56.6928	6.12549
AT1G55890.1	Tetratricopeptide repeat (TPR)-like superfamily protein	139.922	18.59	1	8	8	12	1.00659	12	10.6774	1.00586	12	7.91661	0.976086	12	12.1008	0.950166	12	11.9011	1.07357	12	11.2802	0.967262	12	11.0296	398	44.9657	8.77783
AT5G16730.1	Plant protein of unknown function (DUF827)	188.121	9.73	6	8	11	16	1.00676	12	12.7958	0.99329	12	9.83265	0.994923	12	13.2222	1.00302	12	11.4961	0.978	12	8.11772	0.973425	12	10.1122	853	96.1499	4.94482
AT3G62360.1	Carbohydrate-binding-like fold	261.984	6.52	1	8	8	20	1.00696	20	11.0211	0.972681	20	10.1489	0.973793	20	8.78141	0.95694	20	13.2835	1.0023	20	6.74902	1.06412	20	5.67873	1227	132.861	6.41748
AT2G26080.1	glycine decarboxylase P-protein 2	691.115	12.64	1	8	14	36	1.00955	22	6.47746	0.981644	22	9.84022	1.02692	22	8.20343	1.02369	22	3.90241	0.970027	22	7.1639	1.00102	22	7.70043	1044	113.703	6.65381
AT3G02200.2	Proteasome component (PCI) domain protein	329.227	25.42	1	8	10	20	1.01172	14	6.60592	1.02359	14	7.48462	1.01484	14	5.25795	0.967231	14	10.6036	0.93797	14	11.6752	0.979795	14	7.6723	417	46.7552	5.12256
AT4G32720.1	La protein 1	300.515	16.17	4	8	8	21	1.01339	19	8.78167	1.05816	19	8.58506	0.932619	19	16.4695	0.939318	19	10.2907	0.990252	19	15.6028	1.04126	19	9.43262	433	48.0661	5.17334
AT1G64880.1	Ribosomal protein S5 family protein	217.675	14.37	1	8	8	16	1.01459	16	8.20011	0.977515	16	11.5185	0.954171	16	10.7627	0.953793	16	8.9387	1.0253	16	8.89912	1.01818	16	8.22238	515	60.1989	7.51807
AT1G34430.1	2-oxoacid dehydrogenases acyltransferase family protein	755.839	22.37	1	8	10	31	1.01487	25	10.8072	1.05036	25	13.9697	1.01319	25	12.76	0.982079	25	7.48688	0.986395	25	8.79907	0.947612	25	6.52253	465	48.2765	8.77783
AT3G51160.1	NAD(P)-binding Rossmann-fold superfamily protein	616.842	37	1	8	13	32	1.01529	16	6.05132	0.970933	16	11.326	0.962856	16	13.1659	0.956156	16	12.0234	1.04672	16	8.76584	1.02209	16	14.5288	373	41.9351	6.11279
AT3G09630.1	Ribosomal protein L4/L1 family	1761.33	42.12	1	8	17	89	1.01717	42	8.95797	0.996967	42	11.417	1.00277	42	7.33953	0.985292	42	12.6984	0.986128	42	8.83491	1.00047	42	9.38359	406	44.674	10.3452
AT5G25754.1	RNA polymerase I-associated factor PAF67	327.589	14.4	1	8	8	22	1.01854	22	10.128	1.02433	22	13.6137	1.02414	22	9.10979	0.998486	22	9.70121	0.980765	22	9.31715	0.959685	22	9.71737	514	60.1441	6.29053
AT1G10290.1	dynamin-like protein 6	914.819	25.16	1	8	26	56	1.01892	12	6.42089	1.04466	12	2.56921	0.995552	12	6.3871	0.964502	12	5.52246	0.983062	12	8.19733	0.97811	12	6.92399	914	99.1056	9.0415
AT4G39980.1	3-deoxy-D-arabino-heptulosonate 7-phosphate synthase 1	484.57	18.29	1	8	10	27	1.02082	17	6.76611	1.00028	17	8.39666	1.00212	17	6.74611	0.916897	17	6.84163	1.01292	17	6.85215	1.02459	17	8.54679	525	57.9424	8.06006
AT4G28470.1	26S proteasome regulatory subunit S2 1B	655.588	17.4	1	8	16	41	1.02127	14	12.9	0.993306	14	9.26855	0.975551	14	5.06801	0.991958	14	8.50392	0.969547	14	8.3601	0.992035	14	9.75754	891	97.8918	5.21143
AT5G20920.1	eukaryotic translation initiation factor 2 beta subunit	261.761	29.1	2	8	8	15	1.02236	15	9.60313	0.988184	15	8.87008	0.911884	15	8.41815	0.94847	15	10.2239	1.10854	15	9.93185	1.11399	15	7.33043	268	30.6437	7.1958
AT5G53400.1	HSP20-like chaperones superfamily protein	252.705	29.28	2	8	8	22	1.02307	21	14.4512	0.9556	21	9.40926	1.02523	21	5.35625	1.00002	21	12.2288	0.998129	20	12.4982	1.04245	21	9.55987	304	34.4848	5.33838
AT4G34050.1	S-adenosyl-L-methionine-dependent methyltransferases superfamily protein	557.424	33.59	2	8	8	41	1.02314	36	9.78535	1.01252	36	9.34334	1.02644	36	13.0987	1.00035	35	6.64714	1.00365	35	6.2636	0.967028	36	10.541	259	29.1368	5.2876
AT4G11120.1	translation elongation factor Ts (EF-Ts), putative	340.952	20.25	1	8	8	19	1.02329	19	11.7663	0.982214	19	6.03799	0.995292	19	7.1839	1.0014	19	11.305	1.02229	19	6.59237	1.01521	19	10.7191	395	43.1643	6.59521
AT1G09210.1	calreticulin 1b	974.161	29.95	1	8	15	60	1.02718	25	6.76736	0.973036	25	5.234	0.950828	25	9.55496	0.961991	25	7.58206	1.04938	25	6.82144	1.04659	25	6.48627	424	48.1271	4.52588
AT5G62530.1	aldehyde dehydrogenase 12A1	286.67	15.65	1	8	8	17	1.03191	17	6.05857	0.971256	17	3.08592	0.995843	17	9.15527	0.99842	17	8.99947	0.967684	17	10.4786	0.987884	17	9.48176	556	61.7336	6.72705
AT5G07440.1	glutamate dehydrogenase 2	490.812	23.36	2	8	10	33	1.03195	24	7.75395	0.933198	24	10.8912	1.07984	24	9.05865	1.09051	24	5.87609	0.895947	24	10.8104	0.935343	24	9.89303	411	44.6707	6.53662
AT5G06600.1	ubiquitin-specific protease 12	491.709	13.08	1	8	16	27	1.03236	11	8.94491	0.957668	11	19.5295	1.04846	11	8.68978	0.985699	11	13.1769	0.875363	11	31.356	0.915527	11	11.9201	1116	130.525	5.77002
AT1G14000.1	VH1-interacting kinase	280.755	18.04	4	8	9	16	1.03239	14	7.82588	1.01691	14	7.48751	1.00241	14	3.99011	0.981099	14	7.15372	0.990753	14	4.93237	0.986774	14	7.21894	438	49.3044	7.94287
AT3G48000.1	aldehyde dehydrogenase 2B4	594.467	18.22	1	8	10	31	1.03247	25	7.85986	0.961762	25	7.86784	0.969924	25	8.2338	0.996499	25	5.58605	1.04214	25	6.71731	0.998199	25	8.2594	538	58.5521	7.45947
AT3G03640.1	beta glucosidase 25	105.844	13.37	1	8	8	10	1.03368	10	9.16973	1.05541	10	7.18391	0.874415	10	7.6217	0.944771	10	5.84973	1.02342	10	3.07411	1.06219	10	10.7694	531	59.7696	6.53662
AT3G11400.2	eukaryotic translation initiation factor 3G1	349.512	22.12	2	8	8	21	1.03569	21	6.97203	1.01345	21	6.09491	0.977997	21	4.87186	0.974208	21	6.02506	0.997599	21	5.63385	0.994814	21	7.52358	321	35.6408	7.38623
AT1G74100.1	sulfotransferase 16	189.671	22.19	3	8	8	20	1.03697	19	7.42071	1.00003	19	8.20331	1.00536	19	4.40208	1.05073	19	3.79926	0.959866	19	11.2619	0.977192	19	7.4522	338	39.1944	5.61768
AT1G21630.2	Calcium-binding EF hand family protein	117.732	5.85	1	8	8	13	1.03723	13	8.31872	1.03816	13	7.0488	0.978144	13	10.464	1.01176	13	4.38826	0.949911	13	4.30988	1.00847	13	8.72675	1247	135.313	5.80811
AT3G13160.1	Tetratricopeptide repeat (TPR)-like superfamily protein	136.146	17.01	8	8	8	13	1.03724	13	6.83592	1.04538	13	7.86113	0.961152	13	15.537	0.966769	13	3.09019	0.981417	13	6.66472	0.999881	13	7.96907	394	44.8993	8.03076
AT1G63000.1	nucleotide-rhamnose synthase/epimerase-reductase	962.231	32.89	1	8	10	63	1.03737	48	7.91723	0.978179	48	10.8365	0.992399	48	9.10251	0.988935	48	6.64752	1.02081	48	10.7768	0.981681	48	8.66676	301	33.576	5.97314
AT1G22780.1	Ribosomal protein S13/S18 family	451.608	46.71	1	8	8	25	1.03752	25	10.2249	0.967849	25	13.2642	1.02436	25	5.51345	1.00594	25	8.0441	0.974605	25	6.75337	0.978223	25	7.46146	152	17.5345	10.5356
AT1G07370.1	proliferating cellular nuclear antigen 1	256.443	27.38	2	8	8	17	1.03951	16	5.65218	1.01528	16	6.87709	1.0029	16	6.54079	0.994512	16	5.84076	0.985173	16	4.72847	0.99281	16	5.29309	263	29.1034	4.75439
AT1G01800.1	NAD(P)-binding Rossmann-fold superfamily protein	265.645	24.41	1	8	8	17	1.0403	17	4.58813	0.927064	17	6.33903	0.994306	17	7.51962	1.05365	17	5.47106	0.977226	17	8.7732	0.989125	17	4.8271	295	31.6403	5.38916
AT3G44190.1	FAD/NAD(P)-binding oxidoreductase family protein	258.391	23.71	1	8	9	22	1.04583	20	7.17319	1.11034	20	6.03343	0.998488	20	9.8672	0.996172	20	8.60268	0.951655	20	10.4139	0.902397	20	9.95586	367	40.0601	8.86572
AT4G04910.1	AAA-type ATPase family protein	263.396	11.73	1	8	8	15	1.04796	15	11.7627	0.98898	15	13.4047	1.01092	15	9.86814	1.01294	15	7.6088	0.912754	15	9.40027	0.968086	15	7.95276	742	81.4359	6.1001
AT1G63660.1	GMP synthase (glutamine-hydrolyzing), putative / glutamine amidotransferase, putative	321.28	14.04	1	8	8	23	1.04895	22	6.57833	1.02917	22	8.33309	0.930294	22	7.53747	0.92629	22	8.42813	1.01363	22	5.11857	1.02759	22	3.70567	534	59.2777	6.53662
AT1G17180.1	glutathione S-transferase TAU 25	403.476	35.75	2	8	9	31	1.05021	25	12.7717	0.993638	25	8.61827	0.930721	25	10.8485	0.916978	25	9.44293	1.07344	25	3.79202	1.02401	25	9.32098	221	25.5742	5.30029
AT2G18980.1	Peroxidase superfamily protein	385.359	36.84	1	8	11	23	1.05033	12	5.85029	0.996625	12	8.07847	0.862001	12	7.17722	0.926619	12	8.09197	1.10997	12	7.56639	1.10931	12	6.60684	323	35.8093	9.5542
AT5G20950.1	Glycosyl hydrolase family protein	185.976	12.98	4	8	9	17	1.05258	16	8.72463	1.07064	16	7.8419	0.832248	16	9.74687	0.889768	16	12.5892	1.04446	16	15.665	1.09517	16	7.11857	624	67.8832	9.12939
AT5G16590.1	Leucine-rich repeat protein kinase family protein	382.673	16.48	8	8	12	23	1.05655	13	5.71415	1.08392	13	5.17725	0.922149	13	3.32933	0.943732	13	5.28519	1.00024	13	7.74917	0.996399	13	8.37836	625	67.4213	8.49951
AT1G20200.1	PAM domain (PCI/PINT associated module) protein	528.797	29.3	1	8	16	33	1.05925	11	6.50497	1.02157	11	11.3827	1.0145	11	7.39208	1.07152	11	10.7641	0.900715	11	6.36508	0.962521	11	8.50866	488	55.5477	8.19189
AT3G09270.1	glutathione S-transferase TAU 8	180.578	34.38	2	8	8	12	1.06018	11	23.7669	0.969267	11	13.9837	0.991491	11	9.23917	0.996141	11	5.67452	1.00241	11	6.44782	1.00696	11	7.25626	224	25.6973	5.71924
AT1G30690.1	Sec14p-like phosphatidylinositol transfer family protein	212.989	13.52	2	8	8	17	1.06401	16	11.8313	1.03607	16	8.98402	1.02298	16	6.79502	0.9899	16	11.2219	0.918681	16	16.5517	0.954685	16	8.05558	540	61.1518	4.91943
AT3G55220.1	Cleavage and polyadenylation specificity factor (CPSF) A subunit protein	208.931	5.77	1	8	8	16	1.0646	16	4.37884	0.996369	16	7.30475	0.969657	16	7.70884	0.972656	16	9.26049	0.975344	16	8.2472	1.03131	16	10.2819	1214	134.881	5.5415
AT4G11820.2	hydroxymethylglutaryl-CoA synthase / HMG-CoA synthase / 3-hydroxy-3-methylglutaryl coenzyme A synthase	340.521	15.84	1	8	8	22	1.06652	21	4.06718	1.01175	21	4.76411	0.974157	21	4.55274	0.99265	21	4.49228	0.978566	21	5.55272	0.97837	21	6.26125	461	51.0614	6.40479
AT5G52470.1	fibrillarin 1	518.039	20.78	3	8	8	29	1.08559	27	4.0048	1.0409	26	6.87849	0.993695	27	6.54817	1.0109	27	5.45588	0.916847	27	11.6304	0.944309	27	4.86121	308	32.8091	10.1401
AT5G48180.1	nitrile specifier protein 5	455.113	28.22	1	8	8	22	1.10676	22	4.8979	1.0787	22	6.31306	0.93218	22	8.39912	0.947838	22	8.16298	0.966614	22	6.78872	1.00245	22	5.8542	326	35.8304	5.18604
AT2G39800.1	delta1-pyrroline-5-carboxylate synthase 1	564.126	23.85	1	8	17	35	1.15449	11	8.99181	1.05222	11	11.9839	0.965281	11	8.52655	0.977548	11	14.585	0.968028	11	21.4235	1.02659	11	4.31417	717	77.6536	6.29053
AT5G41040.1	HXXXD-type acyl-transferase family protein	273.121	17.51	3	8	8	21	1.21741	21	9.93386	1.10769	21	12.3396	0.933601	21	10.1106	0.891339	21	7.8497	0.909729	21	11.1771	0.917953	21	7.7288	457	50.9251	5.80811
AT2G16060.1	hemoglobin 1	102.954	43.75	1	7	7	11	0.267319	11	39.8976	0.225673	11	96.0081	1.06615	11	9.95225	1.07938	11	6.06109	1.70327	11	8.67941	1.53655	11	10.4302	160	18.0223	8.38232
AT3G07720.1	Galactose oxidase/kelch repeat superfamily protein	271.27	23.4	1	7	7	14	0.857218	14	17.0237	0.83203	14	15.9034	0.983903	14	10.4929	0.944101	14	7.3664	1.17327	14	8.82558	1.21971	14	12.0535	329	35.6634	5.22412
AT1G17745.2	D-3-phosphoglycerate dehydrogenase	478.74	14.13	3	7	10	26	0.861501	13	8.89474	0.965303	13	9.70017	1.06247	13	9.69868	1.01708	13	6.63173	1.0497	13	8.53776	1.08477	13	4.01422	651	69.6905	6.354
AT2G36460.1	Aldolase superfamily protein	1564.42	37.71	3	7	14	83	0.873475	19	15.7116	0.910618	19	22.4985	0.965045	19	23.0666	1.01676	19	11.754	1.07778	19	6.94651	1.1473	19	10.0579	358	38.3629	7.38623
AT1G76810.1	eukaryotic translation initiation factor 2 (eIF-2) family protein	125.179	4.87	8	7	7	10	0.887148	10	16.6237	0.97771	10	8.20161	1.0444	10	5.49979	0.986945	10	12.8541	1.09743	10	11.4134	1.02495	10	6.45628	1294	142.029	5.38916
AT2G30870.1	glutathione S-transferase PHI 10	824.997	40.47	1	7	8	46	0.893535	38	13.2992	0.837657	37	15.1123	1.11914	37	11.0183	1.15446	38	16.1664	1.00926	38	11.6285	1.00985	38	9.60221	215	24.2148	5.66846
AT3G56240.1	copper chaperone	707.78	56.2	1	7	7	35	0.897696	35	7.18102	0.858726	35	13.8872	1.13547	35	8.431	1.09322	35	12.2937	0.993092	35	7.83793	1.02033	35	8.52452	121	12.9626	4.93213
AT3G01290.1	SPFH/Band 7/PHB domain-containing membrane-associated protein family	180.498	21.75	3	7	7	13	0.899464	13	7.6952	0.923135	13	9.80759	1.21692	13	6.38118	1.22255	13	4.09399	0.903434	13	12.2775	0.878739	13	7.74347	285	31.3012	5.84619
AT4G15410.1	serine/threonine protein phosphatase 2A 55 kDa regulatory subunit B prime gamma	154.438	17.58	1	7	7	12	0.908377	12	10.3991	0.969737	12	9.06268	1.00229	12	9.70544	1.00108	12	10.3173	1.07544	12	6.08984	1.04774	12	6.58452	421	44.969	5.61768
AT1G06550.1	ATP-dependent caseinolytic (Clp) protease/crotonase family protein	164.449	16.54	1	7	7	14	0.913493	14	10.9633	0.939663	14	14.5446	1.08088	14	9.49749	1.06582	14	9.3108	1.01577	14	8.63809	1.01122	14	6.52504	387	43.2301	5.5542
AT2G47390.1	Prolyl oligopeptidase family protein	102.345	9.89	1	7	7	9	0.918344	9	13.7429	0.925802	9	18.4469	1.02293	9	12.7003	1.02318	9	17.1664	1.0267	9	10.6943	1.00023	9	11.3421	961	106.2	6.41748
AT5G52640.1	heat shock protein 90.1	1435.52	22.13	1	7	17	86	0.923145	21	11.9335	0.936699	21	9.71841	0.990681	21	17.0468	0.984812	21	16.7675	1.10335	21	6.4755	1.0637	21	9.68258	705	81.1291	5.03369
AT3G03380.1	DegP protease 7	195.944	6.02	2	7	7	10	0.928442	10	12.7206	0.998658	10	14.0322	0.988883	10	8.14971	0.992608	10	11.9263	0.978744	10	19.8645	1.07704	10	5.26354	1097	119.802	6.11279
AT1G48410.2	Stabilizer of iron transporter SufD / Polynucleotidyl transferase	153.061	6.76	2	7	7	11	0.938921	11	4.7969	0.999069	11	6.48642	0.963506	11	8.49916	1.03562	11	6.07188	1.0166	11	7.30485	1.06536	11	4.86015	1050	116.387	9.31982
AT1G11660.1	heat shock protein 70 (Hsp 70) family protein	175.222	8.13	1	7	7	11	0.940874	11	8.2133	1.06607	11	8.5598	1.02458	11	10.5066	0.966442	11	10.2413	1.05204	11	8.93654	0.993752	11	13.4007	763	85.1658	5.70654
AT5G56360.1	calmodulin-binding protein	189.947	12.21	1	7	7	13	0.94512	13	5.74438	1.02723	13	5.35959	0.9826	13	10.5844	0.906125	13	10.2119	1.02866	13	7.73457	1.10638	13	5.70592	647	73.1689	4.79248
AT2G42590.3	general regulatory factor 9	654.473	28.99	2	7	8	41	0.949094	24	5.85723	0.976156	24	9.517	1.05221	24	6.30518	1.05547	24	8.63989	0.981716	24	6.50837	1.00114	24	5.57959	276	30.9494	5.03369
AT5G19440.1	NAD(P)-binding Rossmann-fold superfamily protein	346.775	21.78	2	7	7	26	0.950877	25	12.6058	1.0031	25	14.581	0.988682	25	8.70193	0.98369	25	11.99	0.987272	25	6.37302	1.03766	25	13.527	326	35.5714	7.12256
AT2G46520.1	cellular apoptosis susceptibility protein, putative / importin-alpha re-exporter, putative	163.668	7.1	1	7	7	10	0.95321	10	11.8326	1.02094	10	8.40507	1.01278	10	5.90909	1.0641	10	11.2899	0.916888	10	4.77905	1.02176	10	11.121	972	108.588	5.59229
AT1G04410.1	Lactate/malate dehydrogenase family protein	1386.03	48.19	6	7	17	79	0.955476	34	7.84386	0.938322	34	16.5396	1.00966	34	8.95683	1.02149	34	10.0774	1.00787	34	12.5226	1.01783	34	13.044	332	35.5483	6.55127
AT1G76180.1	Dehydrin family protein	519.386	35.14	1	7	8	33	0.955705	29	6.91207	0.864389	29	13.0398	1.0551	29	8.57114	1.05457	29	8.02905	1.00512	29	6.36843	1.02974	29	10.4687	185	20.7738	5.47803
AT5G48930.1	hydroxycinnamoyl-CoA shikimate/quinate hydroxycinnamoyl transferase	195.954	14.09	1	7	7	15	0.959746	15	7.94193	0.960036	15	9.54927	1.0718	15	5.18968	1.05517	15	4.43317	0.949411	15	5.96103	0.980487	15	11.0981	433	47.9444	6.66846
AT2G26990.1	proteasome family protein	100.868	12.3	6	7	7	10	0.961571	6	1.06536	1.05284	6	16.387	1.0914	6	5.14122	1.03729	6	13.1034	0.97456	6	4.88115	0.973855	6	11.0285	439	51.1537	5.56689
AT3G09440.1	Heat shock protein 70 (Hsp 70) family protein	2990.06	36.98	1	7	26	158	0.96228	17	6.198	0.91459	17	14.4361	0.94429	17	10.6915	1.0584	17	6.18471	0.987321	17	5.69904	1.02083	17	3.9104	649	71.1032	5.07178
AT1G11840.6	glyoxalase I homolog	507.494	20.81	1	7	7	31	0.963648	30	9.03234	0.922383	30	9.97031	1.01932	30	11.1601	1.01214	30	8.69337	1.01772	30	7.92415	1.03817	30	10.3947	322	36.2684	5.50342
AT5G12370.1	exocyst complex component sec10	182.979	8	1	7	7	11	0.964195	11	7.68484	1.01727	11	10.6584	1.07618	11	10.4736	1.04782	11	10.9126	0.894583	11	9.45147	0.931311	11	3.33409	825	89.6388	5.36377
AT4G24280.1	chloroplast heat shock protein 70-1	970.757	25.21	1	7	20	71	0.968274	17	8.98062	0.923386	17	7.05955	0.965181	17	4.04292	1.03993	17	8.54914	1.01532	17	5.16134	1.0682	17	5.82473	718	76.4614	5.19873
AT2G40290.1	Eukaryotic translation initiation factor 2 subunit 1	450.234	26.45	1	7	9	24	0.970117	21	16.2184	0.966778	21	13.2604	0.989659	21	10.6884	0.970862	21	9.75556	1.03714	21	16.1022	1.02789	21	11.3468	344	38.7228	5.16064
AT3G03250.1	UDP-GLUCOSE PYROPHOSPHORYLASE 1	1236.97	39.23	1	7	17	57	0.970216	21	11.9171	0.943501	21	7.53379	1.03977	21	4.66954	1.0014	21	11.258	1.02396	21	10.7412	0.981867	21	9.33637	469	51.7061	6.12549
AT3G61440.1	cysteine synthase C1	281.254	19.57	1	7	7	18	0.970495	18	7.63625	0.970535	18	12.5509	1.00906	18	11.921	1.01654	18	11.2415	0.961543	18	19.0938	1.04273	18	8.28043	368	39.9016	8.54346
AT4G33360.1	NAD(P)-binding Rossmann-fold superfamily protein	138.656	16.57	1	7	7	9	0.971274	9	5.50737	1.04561	9	15.6125	1.16851	9	10.9407	1.17305	9	9.60448	0.842671	9	8.45198	0.747997	9	19.0242	344	37.8365	8.06006
AT5G53850.2	haloacid dehalogenase-like hydrolase family protein	148.63	14.6	1	7	7	9	0.971484	9	2.79849	1.08373	9	20.1486	1.05167	9	12.2065	0.952025	9	11.3456	0.993903	9	8.88715	1.00612	9	10.5607	507	56.4846	6.20166
AT1G14810.1	semialdehyde dehydrogenase family protein	246.254	26.67	1	7	7	16	0.97173	16	10.3632	0.940191	16	13.174	0.98376	16	5.18101	1.00395	16	9.62443	1.019	16	9.137	1.06035	16	10.29	375	40.7198	7.00537
AT2G04400.1	Aldolase-type TIM barrel family protein	196.042	16.67	1	7	7	11	0.971882	10	10.8663	0.905444	10	16.2063	0.941963	10	5.91258	1.01216	10	4.34034	1.06363	10	10.8699	1.04656	10	13.4392	402	44.5495	7.38623
AT4G24550.2	Clathrin adaptor complexes medium subunit family protein	194.492	16.63	1	7	7	9	0.973731	9	7.43789	1.0812	9	10.3583	1.08416	9	5.23245	1.1325	9	10.7136	1.00378	9	15.6582	0.918424	9	9.98803	451	50.9143	8.00146
AT3G02880.1	Leucine-rich repeat protein kinase family protein	328.651	15.79	8	7	11	19	0.974131	9	10.6631	0.929795	9	18.1671	1.03958	9	7.62473	0.996863	9	6.19937	1.00421	9	5.72927	1.00443	9	4.13445	627	67.7104	8.36768
AT5G64270.1	splicing factor, putative	81.2308	5.44	1	7	7	9	0.974318	9	20.9181	1.01875	9	8.52827	1.02201	9	6.21205	1.0014	9	9.27317	0.930466	9	14.9715	0.989233	9	20.0572	1269	141.361	6.11279
AT4G33680.1	Pyridoxal phosphate (PLP)-dependent transferases superfamily protein	435.514	16.92	1	7	7	24	0.97541	24	4.2756	1.00618	24	9.54355	0.998026	24	5.99702	0.975844	24	6.18099	1.02338	24	8.69499	0.983506	24	9.7567	461	50.364	7.34229
AT1G01960.1	SEC7-like guanine nucleotide exchange family protein	164.341	4.74	3	7	10	13	0.975454	9	15.4928	1.02635	9	8.65628	1.08594	9	13.2793	1.1034	9	11.0477	0.866749	9	9.12354	0.94619	9	8.62981	1750	194.818	5.64307
AT5G26860.1	lon protease 1	97.2638	7.13	3	7	7	10	0.979329	10	8.90532	1.02433	10	12.413	1.01287	10	14.8494	1.01152	10	5.68744	0.977568	10	5.02016	1.03584	10	6.37511	940	103.866	5.59229
AT3G49430.1	SER/ARG-rich protein 34A	259.091	28	1	7	9	19	0.979427	17	6.87478	0.940032	17	12.9724	1.04531	17	11.8287	1.00984	17	11.7394	0.983706	17	9.72961	0.993239	17	9.97956	300	33.579	10.8286
AT2G44100.1	guanosine nucleotide diphosphate dissociation inhibitor 1	749.112	26.29	2	7	11	39	0.979444	19	11.2547	0.982132	19	9.94407	0.969984	19	7.1101	1.02156	19	5.46794	1.00743	19	9.64185	1.04333	19	3.30965	445	49.7869	5.74463
AT3G11910.1	ubiquitin-specific protease 13	385.568	12.02	1	7	15	27	0.980324	11	17.6447	1.02715	11	10.4808	1.01718	11	6.30523	1.02771	11	10.1656	0.987987	11	3.01856	1.01123	11	10.1301	1115	130.567	5.57959
AT5G65620.1	Zincin-like metalloproteases family protein	672.708	21.87	1	7	16	44	0.981342	14	10.9051	1.01264	14	8.98448	1.01433	14	10.0036	1.01011	14	10.2581	0.977978	14	11.6935	0.994469	14	6.37124	791	88.7011	6.27783
AT2G24050.1	MIF4G domain-containing protein / MA3 domain-containing protein	154.143	9.64	2	7	8	11	0.981582	9	9.0531	1.02145	9	15.0515	0.975275	9	10.9128	0.954033	9	4.69552	1.04456	9	10.1708	0.975425	9	7.89087	747	82.8377	7.66455
AT3G13470.1	TCP-1/cpn60 chaperonin family protein	1530.01	40.1	2	7	27	85	0.982358	16	8.81479	0.916815	16	3.95126	1.02782	16	3.82497	0.938789	16	4.51055	1.04163	16	5.46391	1.06512	16	2.56541	596	63.3024	5.73193
AT5G50370.1	Adenylate kinase family protein	307.756	37.5	1	7	10	21	0.982424	12	6.05859	1.01256	12	14.9033	0.928249	12	5.68545	0.922896	12	10.9662	1.05195	12	8.88567	1.06205	12	14.6194	248	27.3181	7.37158
AT1G10840.1	translation initiation factor 3 subunit H1	228.104	15.13	1	7	7	17	0.983115	17	8.03452	0.978183	17	6.06945	0.964173	17	4.14365	0.952149	17	6.13155	1.05922	17	5.22658	1.07114	17	5.32722	337	38.348	4.91943
AT4G13940.1	S-adenosyl-L-homocysteine hydrolase	3651.96	36.08	1	7	20	201	0.985301	65	8.11575	0.94889	65	10.2561	1.01644	65	9.77057	1.0014	65	7.87575	1.04225	65	9.47274	1.00697	65	10.339	485	53.3441	5.97314
AT1G35580.1	cytosolic invertase 1	496.812	18.33	4	7	9	37	0.985751	28	12.8368	0.962762	28	11.6054	1.04879	28	6.15267	1.04152	28	5.82976	0.998916	28	10.6847	0.968244	28	7.96122	551	62.7935	6.82959
AT4G34870.1	rotamase cyclophilin 5	855.664	62.79	3	7	10	55	0.986772	36	12.7478	0.916386	35	18.9748	1.0551	35	22.6315	1.00238	36	12.1544	1.04208	36	16.1122	0.984047	36	11.687	172	18.3662	8.68994
AT4G21580.1	oxidoreductase, zinc-binding dehydrogenase family protein	144.212	21.85	1	7	7	16	0.992604	16	6.99566	0.958417	16	9.6053	1.04668	16	7.7557	1.031	16	2.27792	0.967057	16	11.3999	1.03052	16	8.27108	325	34.4432	6.88818
AT3G47520.1	malate dehydrogenase	787.144	24.32	4	7	9	37	0.992804	26	10.3265	0.94505	26	9.32756	0.998608	25	10.2244	1.00068	26	6.94547	1.02018	26	5.70836	1.03685	26	9.13707	403	42.3793	8.51416
AT2G47510.1	fumarase 1	389.001	15.24	2	7	8	20	0.996448	19	10.1836	0.953984	19	5.69757	0.996701	19	4.662	1.02197	19	5.44146	1.0242	19	3.49571	0.978322	19	5.4627	492	52.9661	7.88428
AT2G13560.1	NAD-dependent malic enzyme 1	172.062	13.32	1	7	7	12	0.996614	11	7.8646	1.04707	11	14.2182	1.02603	11	9.94398	1.03974	11	9.4799	0.956578	11	9.14444	0.932199	11	9.53094	623	69.6111	5.45264
AT5G06110.1	DnaJ domain ;Myb-like DNA-binding domain	214.671	13.73	1	7	10	15	0.99708	11	10.908	1.02714	11	15.7856	0.943234	11	11.2342	0.902478	11	12.8577	1.06071	11	6.86589	1.04567	11	8.72939	663	75.5868	8.54346
AT5G28840.1	GDP-D-mannose 3',5'-epimerase	218.122	16.98	1	7	7	16	0.99732	16	6.8019	0.997843	16	6.4736	0.960124	16	7.48832	1.00737	16	5.7046	1.04183	16	6.37796	1.02615	16	8.37761	377	42.731	6.21436
AT2G20760.1	Clathrin light chain protein	245.037	19.82	1	7	8	22	0.998039	14	17.9812	0.863929	14	18.7196	1.06522	14	11.818	0.983733	14	14.0646	0.986512	14	11.7729	1.01068	14	11.4566	338	37.2023	6.23975
AT5G20080.1	FAD/NAD(P)-binding oxidoreductase	491.096	19.82	1	7	7	24	0.99812	23	9.08361	0.953603	23	7.99955	1.00791	23	6.79216	1.00188	23	6.30486	1.02023	23	8.27353	1.03258	23	7.12122	328	35.9645	8.68994
AT2G29420.1	glutathione S-transferase tau 7	322.123	30.84	1	7	7	19	0.998346	18	10.9885	1.02341	18	9.78718	0.962074	18	7.92444	0.986295	18	11.6203	1.04165	18	11.0524	0.972776	18	7.59254	227	26.0959	6.94678
AT5G66420.2	LOCATED IN: cellular_component unknown; EXPRESSED IN: 23 plant structures; EXPRESSED DURING: 13 growth stages; CONTAINS InterPro DOMAIN/s: Uncharacterised conserved protein UCP033271 (InterPro:IPR008322), TIM-barrel signal transduction protein, predicted (InterPro:IPR009215); Has 1232 Blast hits to 1230 proteins in 311 species: Archae - 18; Bacteria - 959; Metazoa - 1; Fungi - 84; Plants - 42; Vi…	202.732	7.96	1	7	7	12	0.999096	12	5.837	0.905567	12	7.85446	1.03782	12	4.64547	1.00378	12	8.3558	0.996375	12	4.46789	1.02986	12	5.73793	754	80.6682	5.73193
AT2G24200.1	Cytosol aminopeptidase family protein	1054.46	26.54	1	7	11	48	0.999252	28	9.25273	0.968991	28	7.13044	1.04911	28	10.2522	1.0122	28	7.9927	1.00803	28	6.02952	0.993453	28	7.35921	520	54.475	5.92236
AT2G30050.1	transducin family protein / WD-40 repeat family protein	199.911	26.16	1	7	8	19	0.999457	17	13.534	0.962305	17	6.07559	1.00632	17	10.3352	0.978933	17	9.03417	0.997688	17	9.70911	0.979029	17	3.87876	302	32.622	5.74463
AT1G50920.1	Nucleolar GTP-binding protein	122.672	9.99	2	7	7	9	1.00042	9	9.46081	1.07568	9	10.5839	0.964668	9	6.17627	0.978097	9	5.86468	0.966912	9	1.88399	1.01937	9	8.16133	671	76.8002	9.59814
AT5G67500.2	voltage dependent anion channel 2	335.396	21.78	1	7	7	22	1.00142	22	7.36924	0.954087	22	11.1937	0.939136	22	8.88196	0.912555	22	11.2053	1.09826	22	4.39816	1.10116	22	4.81426	303	32.8849	7.57666
AT3G16420.1	PYK10-binding protein 1	1672.14	45.64	1	7	12	74	1.00179	34	9.89395	1.01667	34	15.0169	0.979611	33	10.6291	1.0014	33	16.47	1.00459	34	6.12556	0.967048	34	8.16489	298	32.1383	5.77002
AT3G01280.1	voltage dependent anion channel 1	487.879	34.06	1	7	10	26	1.00234	19	8.93599	0.953158	19	5.20458	0.918033	19	7.95735	0.921423	19	3.92987	1.11981	19	11.0196	1.06114	19	10.9469	276	29.4073	8.73389
AT3G12670.1	CTP synthase family protein	164.175	13.03	3	7	8	12	1.00325	9	8.74081	1.06297	9	11.3849	0.940122	9	6.26652	0.937547	9	4.92285	1.0224	9	5.37892	0.950929	9	8.2558	591	64.2631	6.65381
AT2G22250.2	aspartate aminotransferase	227.429	14.32	1	7	7	13	1.0035	13	7.77179	1.00356	13	6.12395	0.998696	13	5.80645	1.05949	13	5.59247	0.992254	13	9.21982	1.02523	13	9.98166	475	50.9675	7.89893
AT2G23350.1	poly(A) binding protein 4	473.514	12.54	3	7	8	24	1.00355	16	8.51463	0.94846	16	8.06638	1.01711	16	7.77778	0.968752	16	5.63266	1.0513	16	12.3708	1.03385	16	6.39191	662	71.6071	6.85889
AT5G52840.1	NADH-ubiquinone oxidoreductase-related	360.563	45.56	1	7	7	24	1.00359	22	10.3803	0.98859	22	10.6402	1.05031	22	5.37498	0.985162	22	8.80914	0.982645	22	6.84724	1.04782	22	8.32902	169	19.1669	4.76709
AT1G22440.1	Zinc-binding alcohol dehydrogenase family protein	148.516	17.62	2	7	7	11	1.00384	9	5.61637	1.01341	9	9.65514	1.03047	9	11.5316	1.041	9	8.72907	1.01284	9	7.3242	0.935672	9	4.51575	386	42.356	6.04932
AT3G48560.1	chlorsulfuron/imidazolinone resistant 1	172.86	9.25	2	7	7	14	1.00417	13	8.5983	1.01653	13	7.88174	1.01153	13	8.41259	0.976401	13	2.5241	1.03388	13	9.74638	1.02411	13	6.17312	670	72.5392	6.65381
AT3G05060.1	NOP56-like pre RNA processing ribonucleoprotein	173.453	16.32	1	7	8	14	1.0052	10	8.35653	0.974665	10	8.70799	0.954583	10	13.5898	0.975848	10	6.15849	1.04696	10	10.2198	1.0159	10	9.63577	533	58.9665	9.21729
AT1G47128.1	Granulin repeat cysteine protease family protein	488.796	19.05	1	7	9	25	1.00526	16	11.4185	1.0265	16	9.85359	1.03168	16	8.83971	1.02562	16	5.33888	0.987695	16	10.7727	0.9731	16	13.7434	462	50.9334	5.41455
AT5G23540.1	Mov34/MPN/PAD-1 family protein	520.385	22.4	1	7	7	29	1.00735	29	13.9252	0.994127	29	9.61452	0.985537	29	12.9731	0.990456	29	4.94186	1.01581	29	9.67385	1.0215	29	9.69832	308	34.3315	6.80029
AT3G16640.1	translationally controlled tumor protein	497.656	45.24	2	7	7	31	1.00826	30	10.9068	0.977829	30	4.62422	0.973089	29	10.5081	0.969659	30	12.0027	1.04176	30	11.8715	1.04933	30	9.41125	168	18.8985	4.64014
AT1G59900.1	pyruvate dehydrogenase complex E1 alpha subunit	348.033	25.71	1	7	13	29	1.00852	16	7.67782	0.98575	16	9.3492	0.973273	16	11.4721	0.97339	16	8.24613	1.02207	16	4.80618	1.05733	16	15.381	389	43.0316	7.48877
AT1G53310.1	phosphoenolpyruvate carboxylase 1	1969.1	28.02	1	7	28	109	1.00852	18	3.77982	0.935528	18	10.2093	1.04913	18	10.0118	1.00163	18	7.96192	1.00497	18	7.98413	0.998574	18	9.39382	967	110.217	6.06201
AT3G16110.1	PDI-like 1-6	160.067	12.92	1	7	7	11	1.00854	11	13.9413	1.01597	11	17.8163	0.962761	11	4.34538	0.995147	11	7.79587	0.999457	11	6.19434	1.03095	11	9.72976	534	59.5335	5.021
AT1G78300.1	general regulatory factor 2	1781.19	44.79	1	7	12	91	1.01023	32	9.66281	0.975362	32	12.046	0.977057	32	10.1721	0.992551	30	15.9994	1.00655	31	10.914	1.04065	32	11.7794	259	29.1435	4.79248
AT3G02780.1	isopentenyl pyrophosphate:dimethylallyl pyrophosphate isomerase 2	732.36	31.34	1	7	9	38	1.01071	19	7.53095	0.986608	19	14.3462	0.994089	19	13.4655	1.00883	19	11.1515	1.0071	19	7.68668	0.999654	19	7.47459	284	32.5867	6.55127
AT5G22650.1	histone deacetylase 2B	350.533	21.24	1	7	7	23	1.01078	22	7.39326	0.954079	22	8.94087	1.02249	22	8.89822	0.997638	22	10.9552	1.02556	22	7.06247	1.02715	22	10.0753	306	32.3286	4.79248
AT1G15130.1	Endosomal targeting BRO1-like domain-containing protein	166.804	7.21	1	7	7	13	1.01079	13	1.91948	1.04603	13	9.77681	1.02198	13	3.34945	1.0007	13	6.07688	0.965383	13	5.31895	0.950523	13	8.25921	846	95.149	6.44287
AT5G43960.1	Nuclear transport factor 2 (NTF2) family protein with RNA binding (RRM-RBD-RNP motifs) domain	244.731	14.89	1	7	7	16	1.01228	14	8.1915	1.01777	14	4.33964	0.972488	13	6.39161	1.00178	14	3.2819	1.03636	14	8.01124	0.998539	14	2.81844	450	50.0915	5.0083
AT2G37040.1	PHE ammonia lyase 1	1099.94	28	2	7	19	62	1.01385	18	8.27079	0.977061	18	7.35898	1.0115	18	7.56848	1.00343	18	7.57877	0.963638	18	7.90906	0.964146	18	6.50117	725	78.6761	6.30322
AT5G16760.1	Inositol 1,3,4-trisphosphate 5/6-kinase family protein	160.34	18.5	1	7	7	11	1.01495	10	6.30592	1.01739	10	15.6243	1.02266	10	8.95365	0.931731	10	7.73406	0.97901	10	4.0636	0.948268	10	14.4908	319	36.1968	6.46826
AT1G28350.1	Nucleotidylyl transferase superfamily protein	191.013	8.96	1	7	7	11	1.01683	11	5.62346	0.957215	11	3.90329	1.03376	11	8.59971	1.04419	11	7.09286	0.936247	11	8.22522	1.01143	11	5.52214	748	84.6626	6.60986
AT5G24400.1	NagB/RpiA/CoA transferase-like superfamily protein	418.266	22.46	1	7	7	20	1.01707	20	10.4515	0.964386	20	12.8151	0.957433	20	8.76843	0.998393	20	11.0542	1.0114	20	10.9712	1.05418	20	13.5807	325	35.6221	7.76709
AT4G38630.1	regulatory particle non-ATPase 10	352.563	15.54	1	7	7	16	1.01762	16	5.65153	0.960549	16	7.89562	1.01539	16	4.75107	0.99672	16	6.04532	1.02533	16	2.70054	1.00881	16	4.47655	386	40.7322	4.60205
AT4G10710.1	global transcription factor C	178.471	5.77	1	7	7	9	1.01825	9	12.7524	1.08341	9	8.98102	0.994629	9	12.4701	1.09133	9	6.98474	0.915671	9	8.70315	0.918597	9	10.6414	1074	120.511	6.01123
AT2G21390.1	Coatomer, alpha subunit	1187.65	20.03	1	7	24	62	1.01848	15	13.2841	1.00035	15	7.92656	1.07192	15	10.2364	1.09091	15	8.88337	0.942073	15	10.2051	0.935129	15	10.1133	1218	136.381	6.91748
AT2G41790.1	Insulinase (Peptidase family M16) family protein	167.521	5.88	3	7	7	12	1.0193	11	7.57252	0.97153	11	9.4717	1.08731	11	5.84188	1.04557	11	9.14761	0.976379	11	4.42769	0.992679	11	8.31521	970	110.925	6.03662
AT2G35605.1	SWIB/MDM2 domain superfamily protein	311.693	46.79	1	7	7	20	1.02075	20	6.03563	0.949623	20	6.84341	0.974302	20	8.70017	1.0026	20	10.32	1.01937	20	5.91468	1.02311	20	8.69473	109	11.9434	9.93506
AT5G43060.1	Granulin repeat cysteine protease family protein	464.175	15.77	1	7	7	27	1.02146	26	12.2662	0.9388	26	12.2923	1.02184	26	11.8391	1.04777	26	12.7957	0.931463	26	9.70651	0.986438	26	10.3456	463	51.1706	6.21436
AT1G04510.1	MOS4-associated complex 3A	272.104	14.15	1	7	8	17	1.02211	13	5.57438	0.983768	13	5.01967	1.00488	13	4.82434	0.961997	13	10.0127	0.994587	13	4.03978	1.01823	13	5.8894	523	56.8309	6.63916
AT1G72550.1	tRNA synthetase beta subunit family protein	207.359	11.37	1	7	7	12	1.0224	12	9.11691	1.01339	12	4.40168	0.969829	12	11.4381	0.971999	12	13.4866	1.00769	12	5.29459	0.981734	12	9.25572	598	67.4998	5.30029
AT5G60160.1	Zn-dependent exopeptidases superfamily protein	242.892	12.79	1	7	7	14	1.02263	13	14.724	1.00723	13	10.4958	1.02147	13	9.08867	1.01273	13	20.8997	1.05495	13	12.7376	0.996145	13	6.14336	477	52.3923	6.771
AT4G30190.2	H(+)-ATPase 2	1303.74	22.63	4	7	23	79	1.02365	23	9.95679	0.969213	23	10.6174	1.09777	23	10.4654	1.05056	23	8.91678	0.929111	22	9.50527	0.90428	23	9.92057	981	108.247	7.13721
AT5G10860.1	Cystathionine beta-synthase (CBS) family protein	581.331	31.55	1	7	7	31	1.02371	30	10.0364	1.00169	30	10.063	0.992714	30	5.77359	0.985046	30	7.45144	1.02735	30	9.1563	0.986386	30	10.3685	206	22.7147	9.01221
AT1G06950.1	translocon at the inner envelope membrane of chloroplasts 110	134.337	7.48	1	7	7	12	1.02539	12	9.86489	1.0518	12	21.8576	0.957094	12	13.0959	0.956383	12	11.0125	0.941035	12	12.1436	0.997043	12	11.6609	1016	112.051	5.97314
AT1G31230.1	aspartate kinase-homoserine dehydrogenase i	170.19	9.11	1	7	9	12	1.02979	9	9.63607	1.12364	9	7.75576	1.0149	9	5.61573	1.01498	9	4.98364	0.88082	9	15.4549	1.03173	9	13.8391	911	99.3415	6.771
AT3G63130.1	RAN GTPase activating protein 1	190.402	11.59	1	7	7	13	1.03062	13	12.5653	1.00978	13	9.90508	0.967246	13	9.1973	0.964172	13	3.89991	1.01423	13	3.19262	1.00589	13	5.99768	535	58.7904	4.71631
AT2G09990.1	Ribosomal protein S5 domain 2-like superfamily protein	306.731	34.25	3	7	7	21	1.03306	21	9.77659	0.985411	21	12.8327	0.965855	21	13.8205	0.996252	21	7.74695	1.00418	21	6.39632	1.02267	21	13.015	146	16.621	10.1987
AT4G11010.1	nucleoside diphosphate kinase 3	421.603	25.21	2	7	7	26	1.03405	26	8.91515	0.995076	26	9.87134	0.965152	26	9.64321	0.957257	26	9.49762	1.02558	26	7.94118	1.03269	26	5.03659	238	25.7183	9.23193
AT1G66270.1	Glycosyl hydrolase superfamily protein	2193.26	34.92	2	7	15	118	1.03429	38	13.0368	1.01667	38	12.1799	0.981542	37	10.7456	0.989816	37	8.45837	1.03292	38	11.344	0.991082	38	10.2308	524	59.6259	7.02002
AT2G31060.3	elongation factor family protein	135.759	9.39	1	7	7	11	1.03446	10	6.24671	0.992502	10	10.6273	0.94535	10	6.33113	1.00596	10	3.31049	0.973559	10	15.0217	1.03267	10	14.4613	671	72.8896	6.72705
AT5G39320.1	UDP-glucose 6-dehydrogenase family protein	800.477	32.08	1	7	15	60	1.03455	16	9.88607	1.01667	16	8.57509	0.941522	16	14.5441	0.983829	16	2.62441	0.999105	16	12.579	1.0128	16	11.3644	480	53.0631	5.84619
AT1G15690.1	Inorganic H pyrophosphatase family protein	222.957	9.09	1	7	7	11	1.0351	11	8.03935	0.968158	11	8.97274	1.07648	11	6.38704	1.08774	11	5.33454	0.948333	11	8.11607	0.934902	11	9.25978	770	80.7677	5.26221
AT2G32730.1	26S proteasome regulatory complex, non-ATPase subcomplex, Rpn2/Psmd1 subunit	465.185	15.34	1	7	15	34	1.0369	17	12.7596	0.965187	17	7.65633	1.00062	17	17.6873	1.04507	17	11.3589	0.971076	17	10.365	0.961785	17	14.1491	1004	108.909	5.38916
AT3G22850.1	Aluminium induced protein with YGL and LRDR motifs	275.994	28.23	1	7	8	16	1.03789	13	9.38795	1.0219	12	7.41792	1.00388	13	10.3336	1.01832	13	17.6157	0.969896	13	5.75634	0.948311	13	10.9633	248	27.0895	6.21436
AT1G14980.1	chaperonin 10	335.281	72.45	1	7	7	24	1.03959	23	8.61497	0.976474	23	8.71747	1.00498	22	9.40225	0.979786	23	9.41417	1.04692	23	8.97549	0.996462	23	5.71984	98	10.8058	7.41553
AT5G41670.1	6-phosphogluconate dehydrogenase family protein	461.495	29.57	9	7	13	33	1.0399	12	6.62377	0.980333	12	7.08195	0.98772	12	7.59835	0.96495	12	11.3189	0.955638	12	5.41436	0.993735	12	9.15756	487	53.2842	5.79541
AT1G60770.1	Tetratricopeptide repeat (TPR)-like superfamily protein	69.4916	12.02	1	7	7	7	1.04028	7	5.12451	1.10851	7	17.1143	0.932247	7	5.82689	1.07102	7	0.541572	0.937597	7	3.35478	0.888758	7	12.9357	491	55.8698	8.85107
AT1G04080.3	Tetratricopeptide repeat (TPR)-like superfamily protein	263.742	7.53	1	7	7	16	1.04101	16	5.43802	0.988529	16	9.94914	1.02122	16	8.04829	1.00083	16	7.41386	0.989465	16	6.90167	1.03441	16	6.07386	823	91.0952	4.98291
AT4G29840.1	Pyridoxal-5'-phosphate-dependent enzyme family protein	417.546	17.87	1	7	8	19	1.04455	17	14.3407	1.01704	17	19.3879	1.03408	17	8.53653	0.9556	17	12.5053	0.971763	16	10.5788	1.03827	17	10.5689	526	57.74	7.41553
AT1G17170.1	glutathione S-transferase TAU 24	390.376	33.49	2	7	9	27	1.04743	14	8.27193	1.00195	14	5.03464	0.981248	14	4.59796	0.976341	14	8.05382	0.976183	14	8.28138	0.968966	14	7.20008	218	25.2901	6.16357
AT3G05970.1	long-chain acyl-CoA synthetase 6	172.93	11.13	1	7	7	12	1.049	12	12.0473	0.991703	12	11.5275	1.03671	12	15.3604	1.06744	12	16.0807	0.883273	12	13.1517	0.910295	12	9.76248	701	76.555	7.92822
AT2G20360.1	NAD(P)-binding Rossmann-fold superfamily protein	336.223	16.42	1	7	7	20	1.04919	20	7.93043	0.913045	20	9.70682	1.06748	20	6.30795	1.01754	20	6.71896	0.979284	20	7.34957	0.988089	20	9.49375	402	43.9078	9.23193
AT3G22960.1	Pyruvate kinase family protein	430.636	13.59	2	7	7	27	1.04923	26	8.59318	1.05493	26	11.4113	0.942787	26	8.81025	0.929443	26	8.94212	1.03268	26	7.92122	0.995405	26	10.1512	596	65.09	5.92236
AT1G79440.1	aldehyde dehydrogenase 5F1	167.463	14.2	1	7	7	14	1.05025	14	8.55136	0.979118	14	12.4572	1.01804	14	10.3833	1.00482	14	11.302	0.969051	14	5.79797	0.997359	14	6.44887	528	56.5234	6.91748
AT2G05990.1	NAD(P)-binding Rossmann-fold superfamily protein	481.017	20.26	1	7	7	25	1.05033	25	6.26262	0.985765	25	8.00747	0.985029	25	7.73947	0.990084	25	7.6725	0.976223	25	7.89988	1.00825	25	5.7048	390	41.1881	8.99756
AT4G05020.2	NAD(P)H dehydrogenase B2	229.657	9.21	2	7	7	14	1.05266	14	7.17102	0.991765	14	6.57283	1.03064	14	4.63577	1.04201	14	7.05065	0.921045	14	8.67727	0.946789	14	5.7038	619	69.1995	8.48486
AT5G19320.1	RAN GTPase activating protein 2	179.49	11.01	1	7	7	12	1.05437	11	8.52947	1.02442	11	5.92483	0.944815	11	9.47236	0.996974	11	6.65162	0.977861	11	8.77371	1.04175	11	8.72289	545	59.6151	4.69092
AT4G35850.1	Pentatricopeptide repeat (PPR) superfamily protein	196.009	14.41	1	7	7	13	1.05489	13	7.08021	1.04763	13	10.7019	1.00371	13	6.57895	0.995867	13	8.26481	1.00496	13	13.9805	0.983505	13	10.5804	444	50.4244	7.66455
AT1G70850.1	MLP-like protein 34	432.218	19.3	4	7	7	34	1.05635	34	7.77238	1.0458	34	7.77839	1.07073	34	7.54144	1.07694	34	4.97237	0.888708	34	11.4308	0.902666	34	7.44891	316	35.5478	5.24951
AT3G03100.1	NADH:ubiquinone oxidoreductase, 17.2kDa subunit	219.215	36.48	2	7	7	18	1.05649	17	8.17671	0.977854	17	10.4462	1.00027	17	7.92469	1.0014	17	8.53764	0.968495	17	9.22893	0.94636	17	10.1207	159	18.3052	9.23193
AT2G05220.1	Ribosomal S17 family protein	746.31	31.43	4	7	7	35	1.05657	35	12.5284	1.01667	35	13.9718	0.957778	35	11.6939	0.959048	35	17.649	1.04225	35	11.8718	0.967028	35	14.2095	140	15.9415	10.0376
AT2G31810.1	ACT domain-containing small subunit of acetolactate synthase protein	197.895	16.09	1	7	8	15	1.06113	12	9.25857	1.00949	12	8.56129	0.993832	12	10.7396	0.981614	12	8.32826	0.958712	12	6.03511	0.954516	12	4.75013	491	53.8395	8.96826
AT1G71820.2	SEC6	74.8616	7.36	1	7	7	9	1.06447	9	11.1723	1.04026	9	5.76958	1.03165	9	9.96223	1.07426	9	6.55535	0.91335	9	2.12933	0.919769	9	9.67904	774	88.3927	4.88135
AT5G04740.1	ACT domain-containing protein	290.679	19.6	1	7	7	15	1.06556	15	6.24932	0.973008	15	10.7237	1.04014	15	4.65588	1.03668	15	9.68788	0.956744	15	10.273	0.963848	15	5.14557	301	33.2211	5.47803
AT5G44380.1	FAD-binding Berberine family protein	223.96	11.28	3	7	8	17	1.07284	16	5.94012	1.02834	16	11.3847	1.01743	16	8.47552	1.02701	16	9.50393	0.91114	16	8.36001	0.900533	16	7.07876	541	60.5777	9.48096
AT1G67680.1	SRP72 RNA-binding domain	163.143	12.5	2	7	8	13	1.07572	12	11.0801	0.984941	12	6.70042	0.981402	12	9.07953	1.00866	12	6.45201	0.984204	12	9.74527	1.02355	12	11.7567	664	73.0248	8.82178
AT1G12270.1	stress-inducible protein, putative	524.664	20.45	1	7	11	27	1.07756	15	10.9376	1.01541	15	18.5529	0.958226	15	8.77475	0.974779	15	19.5057	1.04642	15	13.3889	0.944789	15	20.2302	572	64.5443	6.27783
AT1G04480.1	Ribosomal protein L14p/L23e family protein	402.753	50	1	7	7	27	1.08057	27	7.6609	1.00271	27	9.26819	0.960464	27	11.5322	0.973075	27	6.40532	1.00396	26	6.57709	1.02181	27	9.5721	140	15.0171	10.4771
AT2G41800.1	Protein of unknown function, DUF642	624.916	22.43	1	7	8	32	1.08208	27	7.32751	1.04877	27	8.70335	0.938191	27	11.0865	0.982779	27	9.14581	0.985167	27	8.03869	0.981496	27	10.4024	370	40.3449	9.11475
AT2G37270.1	ribosomal protein 5B	343.507	24.64	2	7	7	17	1.08584	17	5.87418	1.03617	17	9.25228	1.13391	17	11.364	1.08987	17	9.7547	0.887631	17	13.2189	0.850888	17	9.99844	207	22.9762	9.67139
AT1G76680.2	12-oxophytodienoate reductase 1	723.089	29.72	2	7	13	45	1.08816	26	10.2211	1.05097	26	10.8446	0.961586	26	12.0262	0.911916	26	14.3097	0.952621	26	10.1141	0.942917	26	11.9387	397	43.9872	7.50342
AT3G25860.1	2-oxoacid dehydrogenases acyltransferase family protein	565.807	25.42	1	7	9	25	1.08872	19	14.7016	1.08678	19	15.5179	0.92185	18	28.3807	1.00162	19	19.2547	0.941745	19	29.626	0.98584	19	35.9124	480	50.0491	8.36768
AT5G35940.1	Mannose-binding lectin superfamily protein	132.498	17.12	1	7	7	8	1.08983	8	9.96653	1.10053	8	14.3337	0.907286	8	16.6115	0.985429	8	12.2711	0.955487	8	11.5123	0.969818	8	6.95736	444	48.4841	6.94678
AT4G29690.1	Alkaline-phosphatase-like family protein	389.403	17.94	2	7	9	26	1.11962	22	6.52003	1.04214	22	6.01132	0.996108	22	8.34873	0.977928	22	5.16284	0.924511	22	8.23718	0.910273	22	4.53217	457	51.2282	8.39697
AT5G26280.1	TRAF-like family protein	243.142	20	2	6	7	17	0.801615	13	5.88992	0.804594	13	11.0473	1.09005	13	4.74577	1.10072	13	8.21381	1.10854	13	8.5616	1.09312	13	10.7894	350	39.4212	8.54346
AT2G45220.1	Plant invertase/pectin methylesterase inhibitor superfamily	145.972	13.31	1	6	6	12	0.862184	12	12.0543	0.906334	12	9.09074	1.09961	12	7.32206	1.07204	12	6.80386	1.03928	12	7.11967	0.976251	12	6.33056	511	55.9414	9.0415
AT5G19180.1	E1 C-terminal related 1	83.4824	11.67	1	6	6	6	0.877659	6	16.6383	0.983191	6	16.9091	1.00933	6	9.05981	0.92129	6	21.1211	0.987608	6	12.6181	1.10058	6	9.49389	454	50.5091	5.66846
AT4G12400.2	stress-inducible protein, putative	196.329	11.65	1	6	8	16	0.883196	9	6.93026	0.920438	9	11.3742	1.0397	9	3.21594	0.963015	9	11.329	1.11543	9	6.73814	1.08226	9	3.80991	558	63.6659	6.31592
AT5G42980.1	thioredoxin 3	1031.49	51.69	1	6	6	62	0.888731	61	10.0919	0.802946	61	18.8654	1.15385	61	13.3225	1.11362	59	11.819	0.998785	61	11.0651	1.04831	61	11.9063	118	13.1008	5.13525
AT1G09430.1	ATP-citrate lyase A-3	330.065	18.16	1	6	9	20	0.904497	7	4.14315	1.05915	7	6.1133	0.971058	7	10.5629	1.04492	7	3.7262	1.00041	7	2.89687	0.914566	7	9.16536	424	46.9159	5.26221
AT1G03220.1	Eukaryotic aspartyl protease family protein	683.267	19.4	1	6	8	35	0.910662	22	6.76418	0.897267	22	13.538	1.04376	22	7.12506	0.99587	22	9.3546	1.1086	22	8.50286	1.10164	22	11.5261	433	45.6884	8.66064
AT5G20200.1	nucleoporin-related	107.017	6.3	1	6	6	6	0.91128	6	3.85918	1.06448	6	5.4411	0.946303	6	2.32028	1.02702	6	6.57427	1.02092	6	8.0148	1.03226	6	10.4891	762	81.6347	9.27588
AT1G50480.1	10-formyltetrahydrofolate synthetase	84.2974	9.31	1	6	6	10	0.917544	10	11.3088	0.956847	10	4.28464	1.08241	10	8.65165	1.05776	10	16.5736	0.995546	10	3.01021	0.992944	10	6.77721	634	67.7587	6.7124
AT1G20110.1	RING/FYVE/PHD zinc finger superfamily protein	137.468	9.98	1	6	6	10	0.920837	10	6.91241	0.902377	10	7.53179	1.06892	10	5.26364	1.01702	10	8.11454	1.0736	10	8.7091	0.99649	10	10.9781	601	65.3551	6.78564
AT3G12490.2	cystatin B	311.29	24.79	1	6	7	22	0.92273	20	10.7849	0.930398	20	9.11674	1.03149	20	7.60675	1.01864	20	10.2958	1.04645	20	6.72044	1.03244	20	10.4882	234	26.2775	6.26514
AT2G41530.1	S-formylglutathione hydrolase	302.967	22.18	1	6	6	15	0.922977	14	7.64909	0.974236	14	10.7464	1.02523	14	8.97011	1.04466	14	5.31503	1.02665	14	5.92194	1.00376	14	9.46569	284	31.6355	6.3667
AT4G35000.1	ascorbate peroxidase 3	127.368	16.38	3	6	6	11	0.927846	9	10.4907	1.02718	9	5.68163	0.943221	9	4.89859	0.989843	9	6.79932	1.09943	9	8.86678	1.0337	9	5.71778	287	31.5522	6.94678
AT5G45510.1	Leucine-rich repeat (LRR) family protein	107.305	4.5	10	6	7	8	0.930918	7	9.70909	0.976807	7	8.77972	1.10109	7	7.56134	1.0668	7	3.8878	1.02666	7	15.9288	0.896197	7	2.34448	1222	137.839	5.32568
AT1G64550.1	general control non-repressible 3	165.196	6.71	1	6	6	7	0.930983	7	15.8384	1.08631	7	15.0695	0.983706	7	14.3828	1.02291	7	4.93422	1.04191	7	25.3175	0.987013	7	17.7956	715	79.5937	6.07471
AT4G33250.1	eukaryotic translation initiation factor 3K	362.072	30.09	1	6	6	18	0.931581	17	12.3541	1.06025	17	6.35211	0.998093	17	8.52764	0.938081	17	12.2396	1.05271	17	14.3624	1.0325	17	9.73528	226	25.7122	4.95752
AT3G13580.3	Ribosomal protein L30/L7 family protein	435.127	44.67	4	6	12	31	0.937352	8	12.3283	0.996726	8	5.84058	1.03211	8	1.98897	1.07316	8	8.95864	0.934613	8	10.6977	0.960722	8	2.69657	244	28.4155	9.94971
AT2G16600.1	rotamase CYP 3	559.363	50.29	1	6	8	37	0.938921	27	9.23028	0.911802	27	17.615	1.0551	27	13.918	1.0014	27	18.7901	1.00522	27	16.2916	0.967028	27	20.2479	173	18.4801	8.42627
AT3G12580.1	heat shock protein 70	2392.94	28.15	2	6	21	138	0.942844	21	11.3474	0.843417	21	18.971	1.02451	21	7.43317	1.0014	21	10.9355	1.07727	21	5.84172	1.11441	21	12.8485	650	71.057	5.24951
AT4G11600.1	glutathione peroxidase 6	569.034	23.71	1	6	7	34	0.944509	25	6.94136	0.90187	25	10.9456	1.0189	25	14.4343	0.989224	25	6.07767	1.1027	25	7.24822	1.0582	25	6.94808	232	25.5683	9.34912
AT3G26400.1	eukaryotic translation initiation factor 4B1	193.437	11.65	1	6	7	14	0.944765	10	3.74922	1.01268	10	11.6463	1.00331	10	11.1247	0.997346	10	8.60536	0.988139	10	10.1588	1.05022	10	10.5972	532	57.6854	8.1333
AT5G37600.1	glutamine synthase clone R1	385.517	18.82	2	6	7	18	0.949157	11	18.2107	0.892612	11	12.0126	0.973758	10	11.8398	1.0675	11	9.49842	1.00614	11	11.3787	1.06959	11	4.85366	356	39.0904	5.46533
AT5G03740.1	histone deacetylase 2C	239.158	23.47	1	6	6	12	0.949434	11	9.79885	0.880451	11	8.86852	1.01591	11	14.6958	1.03532	11	15.0611	1.06757	11	11.8401	1.06887	11	8.60768	294	31.8113	4.89404
AT1G75280.1	NmrA-like negative transcriptional regulator family protein	179.885	20.32	5	6	7	12	0.950785	10	6.84943	0.967079	10	1.93385	1.08582	10	7.34135	1.09159	10	9.15844	0.991209	10	5.37272	0.977803	10	4.62283	310	33.7158	5.93506
AT2G19570.1	cytidine deaminase 1	122.883	17.61	1	6	6	9	0.951962	8	8.0776	0.886104	8	11.2552	0.989076	8	15.5652	1.12647	8	5.80529	0.970268	8	7.88487	0.958261	8	13.4383	301	32.5614	5.87158
AT1G60420.1	DC1 domain-containing protein	249.895	10.55	1	6	6	13	0.953294	13	6.11731	0.907753	13	4.61435	1.04467	13	6.82832	1.09367	13	7.65962	0.970676	13	5.41474	1.0306	13	8.34538	578	65.1286	5.0083
AT5G26780.3	serine hydroxymethyltransferase 2	373.857	18.57	1	6	10	22	0.956584	15	15.4464	1.04141	15	7.26195	0.980202	15	9.06897	1.01433	15	11.8508	0.987471	15	8.34657	0.99646	15	5.72107	533	59.0924	8.73389
AT5G20960.1	aldehyde oxidase 1	107.865	3.65	4	6	6	10	0.957475	10	11.7585	0.946858	10	11.2658	0.977558	10	7.8306	1.01659	10	11.4678	1.00346	10	7.84451	1.05262	10	8.10652	1368	149.459	6.40479
AT3G47810.2	Calcineurin-like metallo-phosphoesterase superfamily protein	125.674	28.42	1	6	6	12	0.961226	12	6.7136	0.956221	12	9.94691	1.00312	12	5.2292	1.00938	12	11.0346	1.02678	12	6.70674	0.968652	12	6.69723	190	20.9548	6.52197
AT5G27380.1	glutathione synthetase 2	72.2164	10.76	1	6	6	7	0.963198	7	12.9192	1.00597	7	12.8001	0.936483	7	21.5592	0.973195	7	12.2732	1.01096	7	4.35762	1.01745	7	6.37395	539	60.2328	6.49365
AT3G26720.1	Glycosyl hydrolase family 38 protein	175.778	5.1	1	6	6	10	0.963462	9	11.4339	0.972587	9	7.51931	1.0371	9	6.89928	0.981492	9	5.69284	0.96522	9	15.2903	0.949005	9	15.5882	1019	115.148	6.72705
AT1G64190.1	6-phosphogluconate dehydrogenase family protein	393.62	27.31	1	6	12	31	0.965071	9	4.74502	0.942544	9	14.2215	0.966969	9	16.2991	1.0247	9	3.99475	0.988414	9	15.916	0.968077	9	10.0358	487	53.3441	5.45264
AT2G39990.1	eukaryotic translation initiation factor 2	254.755	23.89	1	6	6	14	0.965791	13	9.45932	1.02221	13	9.23319	0.960297	13	21.7139	0.966806	13	4.86695	1.03082	13	9.15045	0.996183	13	5.88679	293	31.8423	5.13525
AT2G20630.2	PP2C induced by AVRRPM1	544.004	32.07	2	6	9	30	0.966475	20	10.9194	0.919121	20	12.8396	1.04018	20	13.2879	1.05369	20	6.30821	1.05652	20	6.52919	0.992329	20	8.59727	290	31.8273	6.30322
AT1G16920.1	RAB GTPase homolog A1B	351.386	36.57	9	6	8	20	0.967378	13	10.2151	1.04661	13	3.96369	1.02406	13	8.17009	1.09882	13	8.35982	0.968092	13	5.94961	0.915299	13	3.33018	216	24.0053	5.77002
AT1G09760.1	U2 small nuclear ribonucleoprotein A	103.533	24.9	2	6	6	9	0.970223	8	7.81973	0.988273	8	15.6312	0.925062	8	8.19055	0.982639	8	22.4188	1.06466	8	12.5925	1.09204	8	11.0594	249	28.0242	6.04932
AT3G16410.1	nitrile specifier protein 4	729.041	28.76	1	6	17	47	0.970486	8	21.0021	0.964842	8	73.2247	0.952201	8	38.4323	0.995592	8	36.2002	1.05714	8	32.6837	0.900527	8	11.7721	619	67.5623	5.14795
AT2G21620.2	Adenine nucleotide alpha hydrolases-like superfamily protein	335.047	35.23	1	6	6	15	0.973143	14	7.0319	0.880983	14	9.78162	1.0136	14	6.89776	0.981135	14	10.6405	1.03905	14	5.9905	1.08786	14	9.5238	193	21.2399	5.61768
AT5G54750.2	Transport protein particle (TRAPP) component	232.645	30.15	1	6	6	13	0.973175	13	5.89595	1.04663	13	11.9219	1.09075	13	7.94013	1.00074	13	11.2006	0.994327	13	9.2192	0.952355	13	11.1153	199	22.245	4.43701
AT2G32260.1	phosphorylcholine cytidylyltransferase	166.803	15.66	2	6	6	8	0.97332	8	10.3734	0.998192	8	7.26138	1.02894	8	4.98843	1.00552	8	4.38014	0.991464	8	4.29321	1.01178	8	6.58461	332	38.4616	4.98291
AT4G09000.2	general regulatory factor 1	1510.73	42.45	1	6	13	91	0.973597	25	19.3026	1.00596	24	20.7197	1.04301	24	14.1049	1.01626	25	11.7379	0.950553	25	19.082	0.967028	25	14.1996	318	35.8159	4.76709
AT1G62020.1	Coatomer, alpha subunit	1132.51	18.34	1	6	23	59	0.973672	12	8.48309	1.05126	12	6.10267	1.065	12	3.33006	1.12401	12	3.70198	0.904271	12	4.63725	0.906372	12	7.52757	1216	136.48	6.97607
AT5G05780.1	RP non-ATPase subunit 8A	265.489	19.81	2	6	6	16	0.974392	14	7.97394	0.979714	14	9.5255	1.03293	14	5.93747	1.01447	14	11.6845	0.975771	14	7.29318	0.988536	14	7.28946	308	34.7064	6.53662
AT1G77550.1	tubulin-tyrosine ligases;tubulin-tyrosine ligases	136.693	6.9	1	6	6	11	0.974716	11	11.2681	0.994757	11	5.90666	0.924663	11	6.21993	1.01432	11	16.6936	0.971405	11	20.2769	1.0251	11	4.39123	855	97.4809	4.95752
AT4G35090.1	catalase 2	974.982	23.78	2	6	11	49	0.976439	28	10.0017	0.974746	28	12.6299	0.981398	28	9.63772	1.01692	28	13.0113	1.04392	28	8.22765	1.00943	28	6.52975	492	56.8953	7.12256
AT5G50850.1	Transketolase family protein	511.181	19.01	1	6	6	24	0.977963	22	9.50265	0.985822	22	10.2111	1.00865	22	8.95362	1.00386	22	17.2999	1.01252	22	11.6412	0.979185	22	11.3351	363	39.1511	5.8335
AT2G30410.1	tubulin folding cofactor A (KIESEL)	235.293	43.36	1	6	6	16	0.978246	16	6.79202	0.985886	16	6.36355	0.996826	16	8.78727	1.01332	16	6.19308	1.0309	16	5.27317	1.01819	16	11.0174	113	12.8164	5.04639
AT5G08280.1	hydroxymethylbilane synthase	121.924	14.66	1	6	6	10	0.978276	10	9.38914	1.00223	10	7.0961	0.964915	10	6.18555	1.01569	10	13.4301	1.02836	10	10.5551	0.993451	10	5.86197	382	41.0175	8.47021
AT4G14030.1	selenium-binding protein 1	302.62	14.49	2	6	7	18	0.980742	15	10.0115	1.03848	15	13.8342	0.980098	15	8.27584	0.999203	15	15.4397	1.04808	15	7.2145	1.00262	15	13.088	490	54.0229	5.66846
AT2G33410.1	RNA-binding (RRM/RBD/RNP motifs) family protein	133.033	18.81	1	6	6	7	0.981536	7	6.15264	0.873169	7	18.7869	1.04605	7	8.9192	0.850451	7	8.581	0.990436	7	16.3372	1.04162	7	6.11015	404	41.3033	6.55127
AT5G26667.1	P-loop containing nucleoside triphosphate hydrolases superfamily protein	290.555	30.77	4	6	6	18	0.982192	18	6.42704	0.983594	18	9.69393	0.989236	18	6.12688	0.986745	18	4.36586	1.02947	18	9.58104	1.03986	18	6.52299	208	23.11	6.80029
AT3G27530.1	golgin candidate 6	169.266	6.13	1	6	6	10	0.982789	10	11.5406	1.0382	10	11.1523	0.960839	10	8.70082	0.993353	10	15.7966	0.996153	10	16.6237	0.961875	10	10.0488	914	101.77	4.94482
AT1G18500.1	methylthioalkylmalate synthase-like 4	181.233	9.51	2	6	7	18	0.982856	14	5.49095	0.976188	14	8.84609	1.00247	14	7.89684	0.997212	14	8.46793	1.03618	14	4.32181	1.05307	14	6.32441	631	68.6332	6.59521
AT2G19940.1	oxidoreductases, acting on the aldehyde or oxo group of donors, NAD or NADP as acceptor;copper ion binding	258.335	12.97	1	6	6	13	0.98316	13	4.96397	0.968085	13	9.10375	1.03728	13	10.7678	0.967737	13	11.9587	1.00409	13	8.39736	1.04462	13	9.34207	401	44.108	8.29443
AT5G15980.1	Pentatricopeptide repeat (PPR) superfamily protein	125.164	8.53	1	6	6	8	0.983442	8	2.57623	1.00191	8	7.02166	0.99881	8	10.5445	1.05106	8	5.50971	0.988394	8	5.6847	0.994327	8	8.18765	668	75.2502	7.37158
AT3G05530.1	regulatory particle triple-A ATPase 5A	835.313	37.74	3	6	16	49	0.98711	16	10.7588	1.03796	16	19.2014	0.989617	16	10.731	0.966264	16	10.2916	0.986737	16	13.1581	0.996535	16	6.17841	424	47.4503	5.03369
AT3G11630.1	Thioredoxin superfamily protein	279.158	19.92	2	6	6	13	0.988242	12	13.5117	0.990255	12	5.88751	0.962281	12	7.70116	0.942106	12	10.9636	1.02282	12	6.7803	1.02646	12	7.7004	266	29.074	7.44482
AT4G26110.1	nucleosome assembly protein1;1	422.091	19.62	1	6	7	24	0.988266	18	7.59209	0.994941	18	4.38769	1.03801	18	10.3975	1.00663	18	10.6812	0.978598	18	10.1842	1.03688	18	5.78674	372	42.9709	4.50049
AT5G14250.1	Proteasome component (PCI) domain protein	78.9217	14.69	1	6	6	8	0.988671	8	8.39944	1.01684	8	7.58972	1.0745	8	3.7424	1.01131	8	11.6171	0.985364	8	10.5396	0.925562	8	5.39466	429	47.7106	6.37939
AT4G00620.1	Amino acid dehydrogenase family protein	181.423	19.72	2	6	6	8	0.989088	8	13.292	1.01545	8	15.5158	1.00238	8	10.2937	0.96967	8	6.27085	0.982976	8	15.886	1.08309	8	13.8939	360	38.7172	8.27979
AT2G17390.1	ankyrin repeat-containing 2B	287.008	22.09	1	6	7	14	0.990932	13	16.4175	0.963129	13	18.3025	1.03113	13	9.32127	1.02488	13	9.53326	1.01854	13	11.1054	0.998771	13	10.8657	344	36.8758	4.4751
AT3G10410.1	SERINE CARBOXYPEPTIDASE-LIKE 49	173.52	10.66	1	6	6	19	0.990957	19	5.39255	0.912794	19	7.47016	1.02885	19	5.5324	1.00371	19	7.14895	1.00538	19	5.15035	1.00058	19	5.54481	516	57.2646	5.37646
AT3G01780.1	ARM repeat superfamily protein	120.72	4.17	1	6	6	8	0.991467	8	4.44479	1.06436	8	1.44251	1.0667	8	5.97901	1.11042	8	5.40591	0.845922	8	9.63865	0.929405	8	2.93414	1176	130.825	5.96045
AT2G27040.1	Argonaute family protein	70.2239	5.63	1	6	6	7	0.992277	7	5.91625	1.04283	7	9.97241	0.954317	7	8.59364	0.969582	7	2.96987	0.964201	7	4.89532	1.06992	7	11.3321	924	102.776	8.88037
AT5G19510.1	Translation elongation factor EF1B/ribosomal protein S6 family protein	926.617	45.54	2	6	8	40	0.992999	28	8.81607	0.970437	28	26.633	0.922051	28	10.4086	0.944989	28	21.074	1.08956	28	8.60862	0.998077	28	16.8692	224	24.1859	4.56396
AT2G37130.1	Peroxidase superfamily protein	425.037	19.88	1	6	6	26	0.995552	24	8.69945	1.01667	24	6.29206	1.0321	24	6.32659	1.0014	24	7.49862	1.01222	24	7.26426	0.968787	24	6.80739	327	36.7175	7.40088
AT5G55940.1	Uncharacterised protein family (UPF0172)	190.064	30.77	2	6	6	9	0.995927	9	11.6625	1.00539	9	8.92295	1.00762	9	6.16997	1.01134	9	14.5923	1.00904	9	11.3941	0.9621	9	12.8299	208	22.9649	5.99854
AT5G21060.2	Glyceraldehyde-3-phosphate dehydrogenase-like family protein	243.75	14.02	1	6	6	13	0.996014	13	4.28601	0.998225	13	2.15071	1.03747	13	7.41705	0.979128	13	8.30591	1.01859	13	5.83617	0.991608	13	10.1959	378	40.6443	6.7417
AT3G11130.1	Clathrin, heavy chain	2724.04	24.28	2	6	42	139	0.996422	17	13.8342	1.03227	17	10.0838	1.0551	17	6.96517	1.0734	17	14.5461	0.881881	17	10.8802	0.933265	17	2.66471	1705	193.122	5.40186
AT4G05160.1	AMP-dependent synthetase and ligase family protein	120.952	11.21	1	6	6	11	0.997218	10	10.8464	0.896159	10	14.1031	1.12546	10	6.42542	1.14459	10	15.5111	0.950466	10	7.63612	0.893727	10	9.81542	544	59.8123	8.45557
AT4G15790.1	unknown protein; INVOLVED IN: biological_process unknown; LOCATED IN: chloroplast; EXPRESSED IN: 21 plant structures; EXPRESSED DURING: 13 growth stages; Has 411 Blast hits to 380 proteins in 121 species: Archae - 4; Bacteria - 107; Metazoa - 85; Fungi - 29; Plants - 59; Viruses - 0; Other Eukaryotes - 127 (source: NCBI BLink).	139.516	33.33	1	6	6	11	0.99771	11	5.79608	0.946538	11	6.41771	0.956146	11	5.37294	1.06408	11	7.58069	0.983863	11	6.87828	1.03105	11	10.3681	147	16.5204	4.89404
AT3G53580.1	diaminopimelate epimerase family protein	241.893	15.19	1	6	6	21	0.997867	21	4.53959	1.0017	21	5.40747	0.995071	21	10.0059	0.980745	21	5.91156	0.996138	21	10.3411	0.999447	21	6.87283	362	38.9593	5.68115
AT5G56350.1	Pyruvate kinase family protein	378.28	17.07	3	6	8	26	0.999453	19	7.90437	0.994554	19	7.92718	1.01471	19	5.69553	0.980273	19	8.21187	1.02747	19	6.40763	0.98131	19	7.91699	498	54.3759	6.85889
AT3G49680.1	branched-chain aminotransferase 3	386.181	17.19	2	6	7	19	1.00003	18	14.9002	0.95095	18	5.87965	0.931101	18	10.3671	0.984675	18	4.41933	1.06291	18	9.07388	1.05834	18	7.07065	413	44.944	8.104
AT5G47990.1	cytochrome P450, family 705, subfamily A, polypeptide 5	47.8815	9.59	13	6	6	7	1.0004	6	11.7585	0.983745	6	23.4242	1.01271	6	10.2083	1.11884	6	4.36424	0.867551	6	2.28314	0.959363	6	16.8801	511	58.4031	7.86963
AT5G17020.1	exportin 1A	203.091	7.35	1	6	9	17	1.00058	11	6.60488	0.9817	11	8.53329	1.04135	11	10.5184	1.08438	11	4.33858	0.936354	11	1.74836	0.944641	11	14.9337	1075	123.164	5.56689
AT4G34660.1	SH3 domain-containing protein	109.374	17.39	1	6	6	8	1.00105	8	12.5501	1.09319	8	13.5133	0.927523	8	22.0331	1.01039	8	12.0454	0.937892	8	12.4835	0.987249	8	2.66911	368	40.8996	6.90283
AT1G53850.1	20S proteasome alpha subunit E1	451.35	29.54	2	6	6	21	1.00113	21	8.93546	0.962249	21	14.7167	1.01219	21	6.44735	0.985664	21	7.3421	0.977997	21	11.8791	1.04988	21	8.3603	237	25.9309	4.75439
AT5G20010.1	RAS-related nuclear protein-1	613.809	27.15	3	6	6	29	1.00203	28	8.57915	0.967773	28	8.87803	1.00405	28	10.8834	0.971223	28	10.6356	1.00656	28	8.63016	1.00067	28	10.2577	221	25.2598	6.85889
AT4G17520.1	Hyaluronan / mRNA binding family	619.855	23.61	1	6	8	36	1.00235	18	8.29047	0.971867	18	9.69213	1.03587	18	6.85763	0.995291	18	8.43669	0.997795	18	10.8128	1.03	18	9.72178	360	38.8822	8.74854
AT3G48530.1	SNF1-related protein kinase regulatory subunit gamma 1	130.356	14.15	1	6	6	11	1.00241	11	9.72352	0.923341	11	10.7971	1.05187	11	9.24138	1.08479	11	5.19318	1.04692	11	11.1042	1.02865	11	3.75998	424	47.3925	5.30029
AT3G17240.1	lipoamide dehydrogenase 2	957.849	29.98	1	6	13	40	1.00268	19	7.36037	0.901785	19	16.0151	1.02841	19	11.1314	1.00816	19	5.47538	1.0431	19	6.20749	1.0234	19	8.58335	507	53.9519	7.03467
AT1G48850.1	chorismate synthase, putative / 5-enolpyruvylshikimate-3-phosphate phospholyase, putative	281.678	11.01	1	6	6	14	1.00312	13	9.72664	1.00494	13	12.517	1.00432	13	6.32801	1.01813	13	9.8576	0.953274	13	6.96797	1.00413	13	3.35428	436	47.288	8.11865
AT4G31300.2	N-terminal nucleophile aminohydrolases (Ntn hydrolases) superfamily protein	537.835	24.36	1	6	6	24	1.0041	23	6.15247	0.961907	23	9.55369	0.995541	23	8.33729	1.03085	23	11.4749	1.02317	23	9.25187	0.997408	23	7.97841	234	25.2636	5.5542
AT1G56340.1	calreticulin 1a	1026.52	23.76	1	6	13	58	1.00413	23	8.42518	0.972357	23	3.61354	0.965288	23	9.29839	0.940163	23	9.77197	1.05537	23	5.75368	1.06496	23	4.54876	425	48.4973	4.60205
AT3G60750.1	Transketolase	1036.39	14.17	1	6	11	46	1.0043	24	11.6505	0.963002	24	15.292	1.00067	24	10.4596	0.996723	24	8.18005	0.993549	24	9.30171	0.93879	24	11.1675	741	79.9182	6.3667
AT1G11650.2	RNA-binding (RRM/RBD/RNP motifs) family protein	333.71	13.83	1	6	6	17	1.00523	17	6.03082	0.953757	17	9.01067	1.04124	17	10.6463	0.969423	17	13.0973	1.04446	17	6.45476	1.02832	17	10.9193	405	44.0872	5.87158
AT1G44170.1	aldehyde dehydrogenase 3H1	182.678	11.36	1	6	6	9	1.0055	9	6.21108	0.966041	9	5.64571	1.16349	9	6.29431	1.16091	9	9.74523	0.84199	9	3.23157	0.874772	9	8.49913	484	53.1254	8.35303
AT4G16720.1	Ribosomal protein L23/L15e family protein	404.224	33.82	2	6	6	21	1.0058	19	12.9701	0.968197	19	15.9762	1.0065	19	10.6448	1.00292	19	6.61758	1.01242	19	13.0291	1.00995	19	9.07645	204	24.2242	11.4438
AT4G00830.1	RNA-binding (RRM/RBD/RNP motifs) family protein	148.786	10.91	1	6	6	10	1.00613	10	5.88342	1.03077	10	7.80129	0.96797	10	2.28676	0.957577	10	9.98571	1.0572	10	13.5066	1.01346	10	5.24571	495	55.1023	4.71631
AT3G25800.1	protein phosphatase 2A subunit A2	183.675	17.72	4	6	9	13	1.00654	9	10.3375	1.01667	9	17.4782	0.975365	9	20.5236	1.06557	9	16.166	0.936119	9	16.5224	0.914776	9	17.0576	587	65.5561	5.13525
AT1G20440.1	cold-regulated 47	540.173	27.55	1	6	9	30	1.00743	21	11.6861	1.01667	21	12.9584	0.973916	21	7.99655	0.957436	21	6.66306	1.04692	21	10.2864	1.02041	21	12.5381	265	29.8789	4.76709
AT5G10830.1	S-adenosyl-L-methionine-dependent methyltransferases superfamily protein	216.352	21.46	1	6	6	16	1.00744	16	3.52736	1.03264	16	6.46576	0.976227	16	8.49929	1.02517	16	5.51217	1.02568	16	9.85464	0.983353	16	7.22908	261	29.1918	5.33838
AT4G26910.1	Dihydrolipoamide succinyltransferase	207.554	20.69	1	6	8	17	1.00794	12	7.43463	0.929303	12	9.82045	0.940462	12	11.1451	0.971272	12	9.16101	1.06416	12	6.47067	1.0366	12	13.6844	464	50.0281	9.08545
AT1G12240.1	Glycosyl hydrolases family 32 protein	448.019	12.05	1	6	8	29	1.00795	18	8.54803	0.965757	18	6.06637	0.9949	18	8.78206	1.04649	18	4.98848	0.98106	18	7.96361	1.01648	18	11.9885	664	73.7979	5.63037
AT1G44835.2	YbaK/aminoacyl-tRNA synthetase-associated domain	210.018	23.05	1	6	6	13	1.00797	12	10.7443	0.958483	12	15.169	1.00355	12	9.15365	0.947605	12	18.9762	0.870594	12	16.8593	1.02538	12	10.5137	308	33.7888	8.42627
AT3G17390.1	S-adenosylmethionine synthetase family protein	1429.32	30.03	1	6	11	70	1.00838	28	11.1274	1.01667	28	9.17253	1.00144	28	10.3701	0.990471	28	15.0954	0.96378	28	12.3142	1.01854	28	8.43145	393	42.7687	5.80811
AT1G18210.1	Calcium-binding EF-hand family protein	295.536	44.12	1	6	6	14	1.00849	14	38.1387	0.908494	14	17.8835	0.972503	14	16.2188	1.02199	14	31.2296	1.04147	14	22.0572	1.00638	14	21.6693	170	18.3386	4.34814
AT1G70730.3	Phosphoglucomutase/phosphomannomutase family protein	789.316	24.77	1	6	15	44	1.00851	10	5.83236	1.05615	10	10.5781	0.983006	10	9.55762	0.985119	10	4.34241	1.02731	10	8.60295	0.985027	10	3.49619	662	72.5121	7.12256
AT1G79530.1	glyceraldehyde-3-phosphate dehydrogenase of plastid 1	775.744	27.49	1	6	11	46	1.0093	22	10.372	1.02007	22	17.2656	0.935912	22	10.4893	0.997125	22	8.02232	1.03439	22	3.30112	1.00797	22	5.58879	422	44.8029	8.63135
AT4G01400.1	FUNCTIONS IN: molecular_function unknown; INVOLVED IN: biological_process unknown; LOCATED IN: cellular_component unknown; EXPRESSED IN: 24 plant structures; EXPRESSED DURING: 15 growth stages; CONTAINS InterPro DOMAIN/s: COG4 transport (InterPro:IPR013167), Pentatricopeptide repeat (InterPro:IPR002885); BEST Arabidopsis thaliana protein match is: Pentatricopeptide repeat (PPR) superfamily protei…	101.39	4.86	1	6	6	8	1.00948	8	8.61374	1.04746	8	7.38747	1.03463	8	4.73763	1.00325	8	5.2966	0.927024	8	4.78515	1.01101	8	10.6811	1110	125.244	5.35107
AT5G16440.1	isopentenyl diphosphate isomerase 1	596.299	24.4	1	6	8	34	1.00971	18	11.5656	1.01365	18	13.2297	1.00059	17	15.0316	0.948447	18	19.1281	0.960272	18	10.4243	1.02548	18	19.0155	291	33.1929	6.02393
AT5G61020.1	evolutionarily conserved C-terminal region 3	126.591	11.31	1	6	6	8	1.00987	8	4.87124	1.00454	8	5.76638	0.876907	8	7.18404	0.941402	8	9.20007	1.02599	8	7.98022	1.12338	8	9.59214	495	55.1913	8.1333
AT2G43910.2	HARMLESS TO OZONE LAYER 1	727.972	32.11	2	6	6	27	1.01141	25	11.0599	1.00289	24	22.0917	1.02296	25	13.3835	0.993933	25	11.4872	1.04692	25	6.57373	0.967028	25	14.9795	246	27.3907	4.64014
AT5G42950.1	GYF domain-containing protein	151.553	3.91	1	6	6	8	1.01309	8	6.18293	1.06118	8	7.79064	0.971784	8	8.59978	0.861586	8	11.6085	1.08645	8	8.25305	0.991983	8	23.3666	1714	187.504	6.7417
AT2G34040.1	Apoptosis inhibitory protein 5 (API5)	119.318	10.31	2	6	6	10	1.01459	10	11.1972	1.0012	10	7.80145	1.04597	10	6.90283	1.0884	10	3.29154	0.902078	10	8.61639	0.938031	10	9.27144	553	61.6056	7.98682
AT4G39080.1	vacuolar proton ATPase A3	97.8501	7.19	2	6	6	10	1.01459	10	5.45352	0.932255	10	12.6547	1.11854	10	4.39469	1.20572	10	4.87751	0.824653	10	7.95291	0.903021	10	6.78347	821	92.7735	5.93506
AT1G18450.1	actin-related protein 4	135.185	12.24	2	6	6	11	1.01665	11	5.62422	0.96411	11	8.85291	1.01703	11	14.6969	0.965889	11	4.62462	0.988599	11	8.71445	1.01894	11	9.14151	441	48.9053	5.35107
AT3G62830.1	NAD(P)-binding Rossmann-fold superfamily protein	230.229	16.85	3	6	9	18	1.0196	12	6.65057	0.982701	12	11.1164	0.938847	12	7.51042	0.871178	12	12.6883	1.04405	12	5.49741	1.08161	12	10.2144	445	49.9398	9.14404
AT5G67630.1	P-loop containing nucleoside triphosphate hydrolases superfamily protein	147.326	12.58	1	6	6	9	1.01965	9	5.85905	1.10394	9	13.8701	0.959121	9	10.7892	0.967927	9	9.55139	0.957694	9	8.20605	0.997065	9	4.34155	469	52.0809	5.5542
AT3G19820.1	cell elongation protein / DWARF1 / DIMINUTO (DIM)	281.988	10.87	1	6	6	20	1.01993	18	12.192	1.01667	18	6.52183	1.0551	18	6.18341	1.0014	18	9.12573	0.93415	18	16.3287	0.967028	18	8.90408	561	65.3523	7.97217
AT3G19420.1	PTEN 2	105.262	8.51	2	6	6	8	1.02016	8	3.67662	0.980544	8	9.15926	1.07109	8	8.14168	1.06902	8	2.34826	0.944446	8	3.00548	0.954193	8	4.35657	611	66.3885	5.49072
AT1G17470.1	developmentally regulated G-protein 1	173.883	14.54	2	6	6	11	1.02158	11	10.419	1.05189	11	6.96124	0.989737	11	14.1737	0.979358	11	8.47509	0.97506	11	7.46333	0.983822	11	7.55532	399	44.6113	8.66064
AT3G01120.1	Pyridoxal phosphate (PLP)-dependent transferases superfamily protein	200.236	10.3	1	6	6	15	1.02184	14	9.12216	0.977594	14	8.01458	0.95721	14	7.38073	1.0119	14	7.22005	1.03095	14	6.65004	1.00427	14	5.42121	563	59.8808	6.87354
AT1G10630.1	ADP-ribosylation factor A1F	274.99	41.44	8	6	6	16	1.02232	16	11.8533	1.01247	16	17.6684	1.01543	16	8.19792	1.00508	16	8.39878	0.934316	16	17.2507	1.01479	16	18.1848	181	20.6097	6.94678
AT5G36210.1	alpha/beta-Hydrolases superfamily protein	156.6	9.04	1	6	6	9	1.02254	9	12.699	0.952907	9	11.6152	0.986412	9	10.0058	0.978141	9	6.47511	1.06493	9	7.69218	0.960467	9	10.3544	730	81.2548	5.79541
AT3G61140.1	26S proteasome, regulatory subunit Rpn7;Proteasome component (PCI) domain	205.639	12.93	1	6	6	13	1.0233	13	4.51755	0.991283	13	7.17354	1.01664	13	4.9082	1.03584	13	2.55539	0.970509	13	4.05073	0.975417	13	6.28772	441	50.5465	7.31299
AT3G14310.1	pectin methylesterase 3	271.737	12.16	1	6	8	21	1.02396	18	10.7917	1.00637	18	17.7116	1.00491	18	15.1235	0.990716	18	13.4336	1.0037	18	9.17663	0.975572	18	9.39659	592	64.2158	8.86572
AT5G42740.1	Sugar isomerase (SIS) family protein	151.666	10.89	1	6	6	11	1.02492	11	5.29129	0.953583	11	5.51432	0.973805	11	3.72938	1.03906	11	7.05308	0.959658	11	13.6524	0.991009	11	7.8261	560	61.6787	6.65381
AT2G07360.2	SH3 domain-containing protein	89.843	4.26	1	6	6	6	1.02503	6	2.35103	1.01927	6	11.188	1.06851	6	6.9355	1.05359	6	5.90042	0.87048	6	9.67537	0.92168	6	4.26492	1198	130.263	5.69385
AT5G17530.3	phosphoglucosamine mutase family protein	183.607	9.93	1	6	6	9	1.02546	9	4.22223	1.01179	9	13.5732	0.977455	9	12.1444	1.00311	9	11.1435	0.952525	9	9.49645	0.99807	9	5.82424	614	66.9454	6.55127
AT3G10920.1	manganese superoxide dismutase 1	250.67	18.61	1	6	6	16	1.02571	14	14.4117	0.903686	14	12.9754	1.00742	14	9.59806	1.00677	14	4.62593	1.04842	14	6.05934	1.04385	14	5.07127	231	25.4281	8.48486
AT4G04950.1	thioredoxin family protein	169.722	13.11	2	6	6	9	1.02686	9	9.73924	0.941348	9	10.2345	0.945712	9	11.0522	0.966365	9	7.48462	0.99619	9	4.31225	1.07493	9	14.5805	488	53.0818	5.08447
AT1G16350.1	Aldolase-type TIM barrel family protein	311.333	13.94	1	6	8	18	1.0272	13	6.00708	0.935416	13	8.90631	0.991989	13	7.96313	1.0056	13	8.72285	0.984511	13	6.26118	1.04052	13	7.10851	502	54.0173	6.48096
AT4G05420.1	damaged DNA binding protein 1A	328.934	8.92	1	6	11	21	1.02799	13	10.3996	0.989042	13	8.64428	1.05199	13	6.76093	1.01092	13	9.26148	0.993364	13	4.76056	1.02903	13	8.50505	1088	121.23	5.2876
AT3G14067.1	Subtilase family protein	190.006	10.17	1	6	6	8	1.02801	8	9.4252	0.989891	8	10.6596	0.993242	8	8.37722	1.02233	8	11.0842	0.955005	8	11.7345	0.974388	8	3.84179	777	81.7662	6.771
AT3G58510.1	DEA(D/H)-box RNA helicase family protein	632.415	19.12	2	6	11	33	1.02803	15	7.13587	0.942731	15	20.6409	0.967185	15	7.19418	0.948	15	11.4177	1.05655	15	10.4635	0.976791	15	19.0326	612	65.9846	6.68311
AT5G60960.1	Pentatricopeptide repeat (PPR) superfamily protein	161.684	10.36	1	6	6	10	1.0286	10	7.66055	0.98972	10	5.38928	0.933699	10	11.1501	0.995877	10	2.86878	0.996582	10	7.80352	1.01866	10	7.65686	521	59.1054	9.33447
AT1G23290.1	Ribosomal protein L18e/L15 superfamily protein	438.79	44.52	2	6	6	28	1.03117	28	13.8982	1.00372	28	13.2359	0.935662	27	11.1751	0.935334	28	11.4561	1.03729	28	10.8645	1.06479	28	8.7727	146	16.2819	10.5063
AT1G54270.1	eif4a-2	1186.84	35.68	1	6	17	79	1.0322	18	10.3981	0.929346	18	16.3532	0.990198	18	9.46078	0.976068	18	15.3213	1.01244	18	6.5584	0.974506	18	8.21453	412	46.7329	5.68115
AT5G48480.1	Lactoylglutathione lyase / glyoxalase I family protein	122.984	26.51	1	6	6	11	1.03337	11	5.19708	0.957922	11	4.8995	1.01607	11	7.36578	0.967051	11	7.84431	0.998619	11	7.26568	1.01683	11	4.35616	166	17.546	4.88135
AT1G70770.1	Protein of unknown function DUF2359, transmembrane	180.98	9.84	3	6	6	13	1.03481	12	14.5442	0.963192	12	11.5186	1.05971	12	6.88839	1.06825	12	10.794	0.927954	12	13.5269	0.949993	12	10.6905	610	66.8229	8.88037
AT3G01910.1	sulfite oxidase	276.049	14.25	1	6	6	15	1.03622	15	5.7225	0.991723	15	7.79682	1.0351	15	4.20684	0.994988	15	4.3442	0.983632	15	9.72728	0.982133	15	4.66439	393	43.3022	8.67529
AT2G36580.1	Pyruvate kinase family protein	742.938	33.59	1	6	18	52	1.03738	15	4.63499	0.911565	15	6.76093	0.957964	15	7.86132	0.989683	15	8.138	1.02718	15	8.33717	1.0524	15	6.86117	527	57.4719	6.354
AT1G76550.1	Phosphofructokinase family protein	674.053	17.5	1	6	12	36	1.03817	8	5.5677	1.03769	8	3.51427	1.05881	8	11.6038	0.995085	8	3.63204	0.921279	8	8.45685	0.882269	8	6.6024	617	67.5156	7.2251
AT4G17720.1	RNA-binding (RRM/RBD/RNP motifs) family protein	284.441	17.89	2	6	7	17	1.03942	15	10.6784	0.973587	15	11.8841	0.980891	15	8.82498	0.973083	15	11.4906	0.97807	15	10.0577	1.00046	15	7.25918	313	33.5272	6.1001
AT5G19760.1	Mitochondrial substrate carrier family protein	205.08	21.48	1	6	6	15	1.0399	15	5.9633	0.988098	15	12.2983	1.0206	15	7.52845	1.00451	15	5.51142	0.969207	15	11.4644	0.943824	15	8.59432	298	31.8912	9.23193
AT1G35160.2	GF14 protein phi chain	1607	40	1	6	14	95	1.04156	27	15.4021	0.938613	27	11.9265	1.02815	27	11.1514	0.985715	27	12.7556	0.992133	27	12.9277	0.998269	27	12.7085	295	33.3358	4.80518
AT5G09900.3	26S proteasome regulatory subunit, putative (RPN5)	653.136	21.21	1	6	11	38	1.04165	19	5.32543	0.994525	19	4.93055	1.02349	19	4.4964	1.00227	19	9.45235	0.989098	19	12.8656	0.957627	19	5.21277	462	52.6342	8.23584
AT1G33120.1	Ribosomal protein L6 family	1172.71	49.48	1	6	10	64	1.04191	30	5.42057	1.04983	30	11.5773	0.96298	30	13.8079	0.983652	30	8.28046	1.02517	30	8.0708	0.967816	30	9.05218	194	22.0039	9.45166
AT4G13180.1	NAD(P)-binding Rossmann-fold superfamily protein	479.631	26.62	1	6	7	26	1.04245	21	5.3264	0.998036	21	10.9003	0.994649	21	10.2135	0.947055	21	7.26654	0.950769	21	6.76285	1.01734	21	6.30278	263	27.639	6.771
AT1G51980.1	Insulinase (Peptidase family M16) protein	1018.57	28.23	1	6	14	52	1.04429	19	8.10417	0.979789	19	6.10863	0.971012	19	5.71279	0.988267	19	9.15847	1.04265	19	6.65042	0.990858	19	5.97056	503	54.3677	6.32861
AT1G11860.1	Glycine cleavage T-protein family	273.261	17.4	1	6	6	13	1.04482	13	8.56753	1.03407	13	10.3615	1.02635	13	10.5183	0.938813	13	15.0127	0.986285	13	5.36715	1.0173	13	14.5073	408	44.4168	8.36768
AT5G65720.1	nitrogen fixation S (NIFS)-like 1	190.288	11.7	1	6	6	12	1.04498	12	5.18164	1.01692	12	5.26104	1.00769	12	4.63033	0.957325	12	5.81687	0.974042	12	10.0111	0.994661	12	4.86862	453	50.2635	6.99072
AT2G32920.1	PDI-like 2-3	131.427	12.05	1	6	6	10	1.04501	10	5.82717	0.953415	10	7.04724	0.979894	10	3.99153	0.982664	10	4.80386	0.990051	10	4.65514	1.0756	10	5.56699	440	47.7242	5.84619
AT5G20290.1	Ribosomal protein S8e family protein	1058.1	32.43	2	6	6	54	1.04622	51	10.8653	1.04036	51	12.8202	0.979754	51	12.9584	0.920097	51	12.603	1.0445	51	5.93202	1.01406	51	13.4405	222	24.9783	10.3159
AT3G42050.1	vacuolar ATP synthase subunit H family protein	223.526	14.51	1	6	6	14	1.0463	14	13.5832	1.01582	14	8.192	1.07038	14	5.10158	1.04244	14	7.07237	0.867981	14	13.9368	0.966822	14	7.42436	441	50.2525	7.03467
AT1G79750.1	NADP-malic enzyme 4	171.591	9.44	1	6	6	12	1.04805	12	6.39457	1.05354	12	9.81188	0.947509	12	8.6501	0.959378	12	19.3844	0.940855	12	14.5693	0.99066	12	3.26466	646	71.1158	6.58057
AT1G77330.1	2-oxoglutarate (2OG) and Fe(II)-dependent oxygenase superfamily protein	145.53	19.22	1	6	6	14	1.05219	14	9.15121	1.03579	14	10.0537	0.879931	14	5.45285	0.929254	14	11.7291	1.03562	14	9.82036	1.05675	14	9.99786	307	34.9245	5.12256
AT2G01530.1	MLP-like protein 329	339.739	49.01	5	6	8	26	1.05315	14	9.86885	1.12859	14	10.3034	0.976356	14	12.9437	1.09622	14	23.6028	0.899741	14	12.8282	0.871634	14	17.0302	151	17.5906	5.5542
AT1G64330.1	myosin heavy chain-related	97.1164	10.99	1	6	7	9	1.05464	7	6.19064	1.09066	7	12.3556	1.04025	7	3.23381	1.05501	7	11.2784	0.902171	7	6.59267	0.960079	7	10.319	555	64.455	5.14795
AT3G25530.1	glyoxylate reductase 1	148.134	25.95	1	6	6	12	1.05493	12	10.3954	0.948296	12	10.2058	1.01458	12	6.29908	1.06442	12	8.2736	0.998761	12	5.94231	0.959523	12	9.43028	289	30.6716	6.12549
AT3G29250.1	NAD(P)-binding Rossmann-fold superfamily protein	269.728	20.13	5	6	6	18	1.05567	17	9.90972	1.05154	17	10.3229	0.958596	17	13.1653	0.986531	17	7.93459	0.992508	17	5.38603	0.964271	17	8.60064	298	31.7825	7.10791
AT3G27740.1	carbamoyl phosphate synthetase A	195.249	14.88	1	6	6	14	1.05632	14	8.1297	0.989019	14	7.37989	0.950014	14	8.30614	0.954621	14	9.49216	1.03826	14	6.96154	0.992594	14	7.25712	430	47.0293	6.02393
AT1G58270.1	TRAF-like family protein	284.561	15.66	1	6	6	14	1.0575	12	8.39692	1.05414	12	11.6006	0.985889	12	12.3176	0.981482	12	8.09019	0.947528	12	16.2619	0.999514	12	7.37457	396	45.0073	5.8208
AT3G01540.2	DEAD box RNA helicase 1	182.881	10.5	4	6	7	14	1.05794	10	9.95032	0.983448	10	8.46103	0.975434	10	8.34815	0.981198	10	7.75072	1.02767	10	9.67621	0.989196	10	6.44246	619	67.6856	9.75928
AT2G40840.1	disproportionating enzyme 2	96.3787	6.18	1	6	6	9	1.05808	9	8.71053	1.0371	9	11.8285	0.989873	9	12.9846	1.0247	9	11.5374	0.986288	9	11.5075	0.965591	9	12.3996	955	109.707	5.8208
AT1G22410.1	Class-II DAHP synthetase family protein	551.94	14.61	1	6	8	28	1.05856	19	5.05654	1.04202	19	8.49443	0.980226	19	6.50159	0.96813	19	7.7108	0.942348	19	8.00606	0.951667	19	6.55887	527	58.2896	8.32373
AT3G04610.1	RNA-binding KH domain-containing protein	249.89	10.57	1	6	6	13	1.05891	13	7.67198	1.00266	13	11.7908	1.01389	13	7.00943	0.952306	13	5.42318	1.04673	13	19.7088	0.951291	13	13.3431	577	63.3646	4.67822
AT1G05620.1	uridine-ribohydrolase 2	240.952	18.63	1	6	6	13	1.06068	13	4.54919	0.916647	13	17.3706	1.01652	13	11.3533	1.00326	13	9.47603	0.899483	13	12.0727	1.01161	13	7.4674	322	34.6461	5.21143
AT3G20370.1	TRAF-like family protein	261.683	18.47	1	6	6	18	1.06075	18	8.12243	1.00385	18	7.30421	0.919594	17	5.2343	0.971405	18	6.16129	1.03935	18	5.25258	1.00329	18	5.14107	379	43.4217	6.58057
AT1G76790.1	O-methyltransferase family protein	320.255	21.53	1	6	6	14	1.06448	13	7.94688	1.01007	13	7.57518	1.00362	13	11.3449	0.965245	13	15.6871	0.891349	13	17.5062	0.967603	13	8.98933	367	40.1967	5.14795
AT2G42790.1	citrate synthase 3	163.453	13.95	2	6	7	13	1.0658	10	6.08592	1.05367	10	4.46395	0.946747	10	7.50656	0.985546	10	5.05821	0.944153	10	7.40145	0.982778	10	3.81517	509	56.1399	7.66455
AT5G41770.1	crooked neck protein, putative / cell cycle protein, putative	85.2997	6.81	4	6	6	7	1.06608	7	6.89024	0.954557	7	11.868	1.0044	7	6.21467	1.03257	7	4.91648	0.966689	7	2.10593	0.912229	7	4.2699	705	84.475	6.06201
AT1G10670.3	ATP-citrate lyase A-1	454.829	18.06	2	6	9	25	1.06687	12	11.4187	1.09767	12	8.51016	0.963233	12	9.63393	0.964049	12	14.4628	0.995698	12	10.1026	0.941277	12	9.95198	443	49.0182	5.59229
AT3G13790.1	Glycosyl hydrolases family 32 protein	160.375	8.56	1	6	6	13	1.06767	13	7.72209	1.0171	13	9.2007	0.904842	13	6.35253	0.895571	13	4.17086	1.0487	13	8.3659	1.04451	13	6.42493	584	66.2386	9.0708
AT2G39460.1	ribosomal protein L23AA	714.67	32.47	2	6	6	38	1.06904	36	6.75342	1.0154	36	8.88642	0.969211	36	15.4601	0.990155	36	12.0192	0.978194	35	9.08243	1.00179	36	11.4448	154	17.4298	10.1987
AT2G30930.1	unknown protein; FUNCTIONS IN: molecular_function unknown; INVOLVED IN: biological_process unknown; LOCATED IN: chloroplast, plasma membrane, membrane; EXPRESSED IN: 24 plant structures; EXPRESSED DURING: 14 growth stages; BEST Arabidopsis thaliana protein match is: unknown protein (TAIR:AT1G06540.1); Has 194 Blast hits to 176 proteins in 78 species: Archae - 0; Bacteria - 101; Metazoa - 15; Fung…	259.167	38.41	1	6	6	16	1.07657	15	4.05963	0.926843	15	7.93447	0.971899	15	9.42781	0.965096	15	14.3118	0.983577	15	3.19948	0.993241	15	8.62816	164	16.9255	5.03369
AT4G19210.1	RNAse l inhibitor protein 2	215.527	8.76	1	6	6	10	1.08285	10	6.77505	1.1095	10	12.5213	0.9018	10	17.8706	0.978413	10	20.0052	0.955215	10	12.5403	0.986192	10	10.444	605	68.3464	7.95752
ATMG00510.1	NADH dehydrogenase subunit 7	143.231	15.99	1	6	6	10	1.09198	10	7.12151	0.953174	10	13.1713	1.04715	10	11.7584	1.03126	10	3.74885	0.974755	10	5.98086	1.0064	10	8.93277	394	44.5493	7.81104
AT5G41950.1	Tetratricopeptide repeat (TPR)-like superfamily protein	188.224	9.03	1	6	6	10	1.09217	9	13.6117	1.02501	9	16.6453	1.06388	9	14.1682	0.984247	9	10.9075	0.982043	9	10.3953	0.9309	9	10.4699	565	62.3594	4.75439
AT3G62310.1	RNA helicase family protein	150.078	8.68	2	6	6	9	1.10127	9	18.0639	1.07539	9	12.2277	0.91241	9	6.17487	1.06838	9	15.2687	0.992016	9	11.8045	0.961366	9	13.5475	726	82.6414	7.31299
AT5G09770.1	Ribosomal protein L17 family protein	120.134	30	2	6	6	8	1.10383	8	9.98117	1.07023	8	3.84295	0.928798	8	4.39979	0.95231	8	13.5706	0.954566	8	5.97499	1.00663	8	5.87797	160	18.4338	10.5942
AT1G51680.1	4-coumarate:CoA ligase 1	426.946	13.37	2	6	9	29	1.10827	21	9.3364	1.07713	21	9.96219	0.978535	21	10.0915	0.987975	21	8.64781	0.914414	21	9.98332	0.899941	21	9.02714	561	61.0146	5.42725
AT2G07050.1	cycloartenol synthase 1	183.865	7.38	1	6	6	10	1.10985	10	6.31741	1.0221	10	10.9584	1.02084	10	5.39348	1.01797	10	12.0847	0.88476	10	15.727	0.91611	10	18.1081	759	85.978	6.0874
AT1G11910.1	aspartic proteinase A1	279.74	15.42	2	6	6	13	1.11521	12	25.2505	0.948278	12	12.6682	0.998305	12	17.6797	1.06121	12	18.5051	0.861384	12	22.3174	0.951336	12	16.0164	506	54.5785	5.5415
AT5G47200.1	RAB GTPase homolog 1A	419.77	46.53	5	6	9	28	1.1178	17	10.5451	0.966106	17	9.66834	1.02168	17	6.34787	1.0331	17	12.3853	0.935186	17	9.65988	0.935036	17	6.24871	202	22.2992	5.42725
AT5G13710.1	sterol methyltransferase 1	399.26	19.35	1	6	6	15	1.12865	15	14.9893	1.01667	15	10.6545	0.902712	15	7.75891	1.00061	15	12.7679	0.947003	15	11.6359	0.903835	15	5.18237	336	38.2441	6.20166
AT2G43610.1	Chitinase family protein	181.543	22.78	1	6	6	10	1.1482	10	7.15014	1.00592	10	15.678	1.02126	10	8.60541	0.960138	10	11.2935	0.923023	10	14.7714	0.903847	10	13.2532	281	29.9796	9.39307
AT1G06760.1	winged-helix DNA-binding transcription factor family protein	178.521	16.42	1	6	7	10	1.15844	9	7.7219	0.959555	9	5.01725	0.901966	9	8.59244	0.913797	9	1.69102	1.04416	9	8.94533	1.0461	9	3.34864	274	28.929	10.77
AT1G45145.1	thioredoxin H-type 5	169.306	44.07	1	5	5	12	0.856011	12	22.1203	1.00019	12	9.82922	1.03167	12	3.76848	0.997321	12	11.797	1.08515	12	14.4545	1.01778	12	7.11081	118	13.1137	5.2749
AT5G48880.2	peroxisomal 3-keto-acyl-CoA thiolase 2	144.715	12.91	1	5	6	9	0.872734	8	9.61221	0.876842	8	4.64926	1.06995	8	8.96424	1.01073	8	10.3119	1.05056	8	10.7695	1.05482	8	5.24464	457	47.9255	7.40088
AT5G65750.1	2-oxoglutarate dehydrogenase, E1 component	363.875	13.95	1	5	13	22	0.878569	5	7.2357	1.04431	5	16.5482	0.994917	5	17.1107	1.00628	5	10.6001	0.987242	5	10.7202	0.983147	5	9.65209	1025	116.326	7.29834
AT3G32980.1	Peroxidase superfamily protein	587.145	29.55	4	5	10	42	0.887522	24	8.36119	0.856817	24	19.6287	1.10491	24	6.84597	1.15142	23	9.10531	1.03393	24	6.6233	1.02538	24	8.70299	352	38.8224	6.66846
AT4G15390.1	HXXXD-type acyl-transferase family protein	83.0102	10.54	5	5	6	8	0.898824	7	7.45965	0.883624	7	15.164	1.37769	7	4.56716	1.35487	7	5.44752	0.812127	7	11.6237	0.84138	7	12.7467	446	48.7367	5.18604
AT5G05270.1	Chalcone-flavanone isomerase family protein	110.738	22.49	1	5	5	7	0.902922	7	3.11832	0.911034	7	3.23193	0.914591	7	8.22348	0.96315	7	4.53822	1.15792	7	7.10898	1.09148	7	4.00716	209	23.3168	4.81787
AT3G02520.1	general regulatory factor 7	1506.17	40.75	2	5	12	83	0.911361	16	14.9747	0.971254	16	7.83397	1.01125	16	10.2762	0.979338	16	9.43947	1.00998	16	9.36337	1.00405	16	10.697	265	29.806	4.81787
AT3G60450.1	Phosphoglycerate mutase family protein	172.309	18.61	1	5	5	10	0.924121	10	9.28899	0.987747	10	22.313	1.01128	10	11.0654	0.979405	10	4.53885	1.15645	10	21.7155	1.06915	10	11.8253	274	30.8433	5.23682
AT5G40760.1	glucose-6-phosphate dehydrogenase 6	285.451	13.01	1	5	8	24	0.931548	11	6.09662	0.987956	11	17.9818	1.04069	11	4.82559	1.09012	11	6.26784	1.02958	11	10.1777	1.05432	11	4.33027	515	59.0794	6.43018
AT4G21710.1	DNA-directed RNA polymerase family protein	58.416	3.54	1	5	5	5	0.936328	5	7.62239	0.995281	5	8.60993	1.0242	5	6.88083	0.94877	5	11.4078	1.02564	5	12.2345	1.00831	5	6.53978	1188	134.933	7.79639
AT1G17860.1	Kunitz family trypsin and protease inhibitor protein	364.978	23.98	1	5	5	24	0.936383	24	11.6293	0.916038	24	11.6157	1.03014	24	8.40413	1.02245	24	5.49259	1.04376	24	9.85683	1.04446	24	10.8169	196	22.0674	8.77783
AT1G62380.1	ACC oxidase 2	289.552	15.63	3	5	5	14	0.936419	14	7.96164	0.890461	14	12.8748	1.13311	14	7.64098	1.14653	14	9.31843	0.920057	14	10.6445	0.961732	14	7.39486	320	36.16	5.12256
AT5G51970.1	GroES-like zinc-binding alcohol dehydrogenase family protein	223.016	13.74	1	5	5	13	0.938921	13	4.96639	0.983321	13	9.04146	1.08574	13	10.0113	1.01161	13	10.4701	1.00415	13	7.63232	1.04566	13	11.63	364	39.2298	5.97314
AT3G51240.1	flavanone 3-hydroxylase	129.571	13.69	1	5	5	8	0.938921	8	11.7005	0.99584	8	8.92111	1.03838	8	3.62033	0.977041	8	6.62239	1.09479	8	6.63551	1.03967	8	7.43645	358	40.2504	5.45264
AT5G12140.1	cystatin-1	454.559	49.5	1	5	6	19	0.938921	17	10.478	0.935192	17	12.4328	1.04346	17	14.666	0.99388	17	18.6805	0.973175	17	18.0418	1.03409	17	16.9983	101	11.2487	5.22412
AT5G08570.1	Pyruvate kinase family protein	538.805	25.1	4	5	12	32	0.938921	11	9.79953	1.00118	11	13.7262	0.997166	11	8.38797	1.0014	11	22.077	1.00913	11	15.4358	1.03307	11	6.28225	510	54.9414	6.29053
AT2G32060.1	Ribosomal protein L7Ae/L30e/S12e/Gadd45 family protein	725.391	57.64	1	5	8	40	0.938921	19	21.6971	0.963619	19	18.2124	0.848287	19	33.2116	1.03421	19	13.4748	1.04692	19	15.7161	0.967028	19	31.6794	144	15.3189	5.89697
AT5G39340.1	histidine-containing phosphotransmitter 3	125.92	32.26	3	5	5	5	0.938921	5	7.1056	0.9932	5	13.0977	1.03614	5	4.3768	0.986004	5	2.298	1.00871	5	5.51723	0.967028	5	6.42416	155	17.4677	5.18604
AT2G30490.1	cinnamate-4-hydroxylase	102.436	9.11	1	5	5	7	0.940287	7	6.4751	0.942893	7	12.9212	1.19159	7	3.80456	1.13319	7	6.68814	0.928702	7	9.09482	0.955842	7	7.88138	505	57.7555	8.77783
AT5G06140.1	sorting nexin 1	142.221	12.44	1	5	6	12	0.940385	11	5.24897	1.03336	11	6.53057	1.00864	11	7.83027	0.987479	11	9.46272	1.02428	11	8.46621	0.949794	11	6.84849	402	46.494	7.23975
AT3G12780.1	phosphoglycerate kinase 1	740.767	28.69	1	5	12	43	0.944185	12	10.5687	0.966569	12	6.0671	1.0343	12	4.38358	1.01416	12	2.1117	0.998653	12	10.4399	1.04597	12	10.8334	481	50.0807	6.23975
AT3G01390.1	vacuolar membrane ATPase 10	275.828	41.82	1	5	5	9	0.946141	9	9.23334	0.934931	9	5.55943	1.06311	9	17.2645	1.08097	9	9.09958	0.954327	9	10.7236	0.994845	9	6.96744	110	12.3894	5.99854
AT3G17820.1	glutamine synthetase 1.3	592.412	14.69	2	5	6	28	0.948294	23	8.73942	0.862154	23	17.1127	1.00136	23	11.2026	1.02489	23	11.1732	1.05084	23	4.99041	1.05631	23	5.01367	354	38.5703	6.06201
AT1G79830.4	golgin candidate 5	78.1623	3.89	1	5	5	5	0.949974	5	7.4814	1.0688	5	4.93742	1.00739	5	7.44203	1.0763	5	11.9658	0.983846	5	4.47376	0.97377	5	5.56797	976	110.658	4.88135
AT2G42810.2	protein phosphatase 5.2	118.942	9.67	1	5	5	8	0.950515	8	6.86925	0.965727	8	6.31633	1.05544	8	8.42845	0.990117	8	3.83515	0.989834	8	7.56818	1.01589	8	6.88219	538	60.2445	6.84424
AT3G02260.1	auxin transport protein (BIG)	80.6526	0.96	1	5	5	5	0.950737	5	6.75416	0.993443	5	5.86318	1.05689	5	14.3546	1.12888	5	24.6526	0.879417	5	13.7442	0.975493	5	8.54233	5098	567.527	5.94775
AT5G53530.1	vacuolar protein sorting 26A	91.0598	17.55	2	5	5	6	0.951018	6	10.7074	1.05421	6	10.3251	1.00667	6	7.61126	0.988712	6	5.59152	0.986883	6	5.9419	1.02295	6	7.72909	302	35.1282	7.89893
AT1G64520.1	regulatory particle non-ATPase 12A	175.327	23.97	2	5	5	11	0.951508	11	4.00692	1.01667	11	15.4248	0.99138	11	6.37035	0.958371	11	8.25984	1.05163	11	5.7303	0.984081	11	8.05225	267	30.6866	4.90674
AT1G49820.1	S-methyl-5-thioribose kinase	133.933	10.24	1	5	5	9	0.951642	9	6.82215	0.992239	9	10.6391	0.983678	9	12.8048	1.03867	9	7.76055	0.970466	9	16.0811	1.02226	9	7.56907	420	48.0402	5.73193
AT2G20280.1	Zinc finger C-x8-C-x5-C-x3-H type family protein	119.954	12.67	1	5	6	8	0.952842	7	10.4633	0.953049	7	9.52003	0.958412	7	5.8413	0.990996	7	4.55825	1.07451	7	9.20944	1.04443	7	9.56766	371	42.3628	5.04639
AT5G65940.1	beta-hydroxyisobutyryl-CoA hydrolase 1	99.572	12.17	2	5	5	6	0.953332	6	10.6267	1.01219	6	7.8356	1.10302	6	5.06918	0.992725	6	3.39801	0.963312	6	5.80051	0.886002	6	8.59024	378	42.0467	8.14795
AT5G62190.1	DEAD box RNA helicase (PRH75)	149.706	8.35	1	5	5	8	0.953334	8	4.54146	0.998776	8	17.0897	0.985043	8	4.12929	0.979811	8	10.6851	1.06684	8	11.6686	0.982847	8	10.2408	671	72.8453	9.24658
AT5G35200.1	ENTH/ANTH/VHS superfamily protein	70.0978	7.72	1	5	5	6	0.954847	6	16.73	0.947893	6	5.871	1.11496	6	14.9801	1.12587	6	6.4352	0.897863	6	6.56852	0.935366	6	7.50421	544	61.1407	6.12549
AT5G65780.2	branched-chain amino acid aminotransferase 5 / branched-chain amino acid transaminase 5 (BCAT5)	45.4024	4.03	2	5	5	5	0.955534	4	7.29099	1.06945	4	11.6026	1.04879	4	5.38971	1.03072	4	7.48092	1.02946	4	7.85572	0.859159	4	10.9744	1018	118.114	5.16064
AT4G35630.1	phosphoserine aminotransferase	613.522	28.6	1	5	10	36	0.95594	10	29.7101	0.875958	10	87.7253	1.0551	10	23.1193	0.992274	10	7.06967	1.04692	10	21.4311	0.981408	10	24.9718	430	47.3291	8.06006
AT4G26870.1	Class II aminoacyl-tRNA and biotin synthetases superfamily protein	158.098	12.97	1	5	8	11	0.95651	7	7.38974	0.976805	7	30.0266	1.00659	7	16.217	1.01624	7	18.3126	0.977237	7	9.35899	0.997873	7	18.0232	532	60.2949	6.62451
AT1G66070.1	Translation initiation factor eIF3 subunit	151.321	19.47	1	5	5	12	0.958841	11	8.5972	0.928725	11	9.70905	0.953456	11	7.70195	1.05874	11	7.03375	1.05337	11	5.01234	1.04606	11	10.3927	226	25.4909	4.91943
AT3G44340.1	clone eighty-four	96.048	3.56	2	5	5	9	0.960209	9	6.71936	1.054	9	5.496	1.05632	9	9.46468	1.01743	9	5.66651	0.93372	9	5.26944	0.952341	9	9.95896	1096	117.615	7.21045
AT1G47420.1	succinate dehydrogenase 5	279.765	25.29	1	5	5	15	0.96282	15	15.6147	1.04175	15	22.8241	1.05283	15	23.5323	1.04555	15	26.1316	1.01394	15	13.0675	1.00252	15	21.8194	257	28.0882	6.65381
AT5G49910.1	chloroplast heat shock protein 70-2	915.288	22.84	1	5	18	64	0.963755	10	11.088	0.956286	10	11.4832	1.02682	10	6.52985	1.00757	10	2.79993	1.02413	10	15.5894	1.0356	10	3.35309	718	76.9497	5.30029
AT5G47210.1	Hyaluronan / mRNA binding family	669.722	21.57	1	5	8	47	0.963895	26	9.05279	1.01641	26	9.22657	0.984794	26	9.3213	1.0014	26	9.81614	0.989539	26	8.37187	1.02817	26	9.10862	357	37.9768	8.77783
AT1G79870.1	D-isomer specific 2-hydroxyacid dehydrogenase family protein	164.711	13.74	1	5	5	9	0.964401	9	3.48018	1.03149	9	6.07202	1.13552	9	9.05113	0.97985	9	9.51022	0.96357	9	4.49538	0.967792	9	8.00901	313	34.1399	5.89697
AT2G43090.1	Aconitase/3-isopropylmalate dehydratase protein	355.318	27.49	3	5	5	14	0.965743	13	4.28277	0.933441	13	17.6663	1.09164	13	12.7145	1.0014	13	5.87749	0.974438	13	14.4903	0.996065	13	12.5536	251	26.7735	6.771
AT5G02270.2	non-intrinsic ABC protein 9	267.167	12.71	1	5	5	16	0.965967	16	13.1542	1.00914	16	7.65686	0.932342	16	11.3163	0.954792	16	6.31975	1.08796	16	9.04438	1.00198	16	8.00279	354	40.0128	7.79639
AT5G46750.1	ARF-GAP domain 9	151.883	18.66	2	5	8	12	0.967134	7	6.61706	0.991278	7	13.7375	1.05277	7	7.32845	1.00846	7	5.04376	0.950954	7	10.9613	1.002	7	8.10547	402	43.5235	8.32373
AT2G31660.1	ARM repeat superfamily protein	75.7699	4.04	1	5	5	5	0.967674	5	0.911912	1.01983	5	4.43756	0.979574	5	14.8538	0.970574	5	3.54471	1.03455	5	12.4509	0.984567	5	10.4855	1040	119.172	4.89404
AT1G31730.1	Adaptin family protein	92.8678	4.58	1	5	5	9	0.969061	9	9.74871	1.00966	9	12.0349	1.03171	9	10.445	1.05263	9	9.04654	0.956336	9	10.3695	0.993153	9	3.92597	938	103.67	5.52881
AT2G34970.1	Trimeric LpxA-like enzyme	70.6728	5.48	1	5	5	5	0.969285	5	7.81413	1.07451	5	23.7409	0.97609	5	2.11616	1.00093	5	1.83356	0.871606	5	3.46284	1.03269	5	7.22375	730	81.8122	4.67822
AT2G31670.1	Stress responsive alpha-beta barrel domain protein	90.7168	20.53	1	5	5	8	0.969872	8	21.7056	0.954023	8	8.22291	1.09724	8	14.5671	0.995342	8	16.7808	0.998363	8	19.2301	0.990464	8	3.66248	263	28.8471	6.96143
AT3G07050.1	GTP-binding family protein	169.77	7.56	1	5	5	9	0.970831	9	7.2745	1.15082	9	3.93113	0.925752	9	4.04655	0.864778	9	12.3173	1.00939	9	7.85436	1.04749	9	7.35872	582	65.7445	8.54346
AT5G10920.1	L-Aspartase-like family protein	148.506	8.12	1	5	5	9	0.97092	9	5.45109	1.01834	9	3.38056	0.973135	9	8.88882	1.00319	9	6.41868	1.04279	9	4.47889	1.04584	9	6.71434	517	57.4761	5.88428
AT2G21250.1	NAD(P)-linked oxidoreductase superfamily protein	205.378	14.89	2	5	5	11	0.971561	11	3.98245	0.933431	11	8.45068	1.04657	11	9.76494	1.05859	11	8.14394	1.0175	11	10.6593	1.04142	11	2.86663	309	34.988	6.62451
AT1G62640.1	3-ketoacyl-acyl carrier protein synthase III	266.878	12.87	1	5	5	13	0.971883	13	11.4162	1.05522	13	9.6177	0.944624	13	4.38998	0.982468	13	11.6247	0.961822	13	9.77653	1.02726	13	8.6491	404	42.8196	7.35693
AT3G59760.1	O-acetylserine (thiol) lyase isoform C	304.141	18.48	5	5	8	21	0.97254	14	4.10876	0.97461	14	6.04322	1.05313	14	7.15138	0.975979	14	5.36863	1.00584	14	5.47676	1.01999	14	3.42333	433	46.0857	8.36768
AT1G23820.1	spermidine synthase 1	340.597	17.72	1	5	6	18	0.973342	11	24.8204	1.01942	11	19.5105	0.979691	11	28.0073	0.862655	11	5.46017	0.948905	11	13.0884	0.954766	11	20.4274	378	41.6527	5.17334
AT4G29010.1	Enoyl-CoA hydratase/isomerase family	168.854	5.96	1	5	5	9	0.973362	9	10.6103	1.03085	9	9.26579	1.05743	9	2.84475	1.0372	9	4.0446	0.964708	9	5.05515	0.969652	9	4.31364	721	77.8086	9.31982
AT1G07140.1	Pleckstrin homology (PH) domain superfamily protein	405.76	33.33	1	5	7	31	0.974632	22	17.9587	0.941421	22	18.5037	0.97763	22	9.02851	0.948518	22	8.96071	1.085	22	5.49217	1.03847	22	7.2681	228	25.5855	4.94482
AT5G09650.1	pyrophosphorylase 6	428.69	18	1	5	5	23	0.974651	23	8.91087	0.919954	23	15.4738	1.02439	23	9.62982	1.00839	23	15.1588	1.01913	23	18.2329	1.02933	23	16.3685	300	33.3591	6.01123
AT1G50380.1	Prolyl oligopeptidase family protein	99.5069	6.48	1	5	5	9	0.975544	9	5.21809	0.908911	9	9.14799	1.06266	9	30.3185	0.969321	9	23.5058	1.07258	9	15.9073	0.982963	9	17.4667	710	80.8873	5.80811
AT3G59990.1	methionine aminopeptidase 2B	186.503	10.48	2	5	5	9	0.975775	9	4.01104	0.959716	9	10.9994	0.98	9	7.56442	1.10893	9	4.88585	1.05166	9	13.064	1.04021	9	9.79436	439	49.0287	5.69385
AT3G63250.1	homocysteine methyltransferase 2	224.543	15.62	2	5	5	9	0.979347	8	10.5236	1.03676	8	11.1044	0.957506	8	6.37319	0.985328	8	4.91813	1.04856	8	6.59985	0.988862	8	5.86713	333	36.4283	5.16064
AT4G24220.1	NAD(P)-binding Rossmann-fold superfamily protein	224.09	11.08	1	5	5	12	0.980771	12	10.2336	0.963592	12	15.3853	1.03773	12	8.72786	1.03363	12	11.6587	1.00274	12	10.5901	0.982244	12	8.56045	388	44.2019	5.19873
AT1G47200.1	WPP domain protein 2	228.666	23.33	3	5	5	14	0.981492	14	10.1811	0.955506	14	10.5138	1.00583	14	2.00867	1.01773	14	6.92883	1.05258	14	10.5409	1.02378	14	6.29921	180	19.1224	4.52588
AT2G37790.1	NAD(P)-linked oxidoreductase superfamily protein	100.578	16.56	1	5	6	8	0.98158	7	11.2264	0.957514	7	5.81288	1.03752	7	9.73822	1.00832	7	5.46134	1.04278	7	5.55549	1.0745	7	9.76456	314	34.8909	6.65381
AT3G44330.1	INVOLVED IN: protein processing; LOCATED IN: mitochondrion, endoplasmic reticulum, plasma membrane, vacuole; EXPRESSED IN: 25 plant structures; EXPRESSED DURING: 13 growth stages; CONTAINS InterPro DOMAIN/s: Nicalin (InterPro:IPR016574), EF-Hand 1, calcium-binding site (InterPro:IPR018247), Nicastrin (InterPro:IPR008710); Has 245 Blast hits to 243 proteins in 99 species: Archae - 6; Bacteria - 10…	105.27	7.61	1	5	5	7	0.982672	7	5.90878	1.00627	7	7.6372	1.01626	7	3.71049	1.05423	7	7.08422	1.01065	7	3.18282	0.988648	7	7.67294	565	62.1635	6.41748
AT3G04790.1	Ribose 5-phosphate isomerase, type A protein	245.328	16.3	1	5	5	12	0.983209	12	11.0584	0.982241	12	4.44904	0.99457	12	7.24557	1.05462	12	7.50733	0.979105	12	2.7254	1.02079	12	7.47802	276	29.2874	6.02393
AT5G17310.2	UDP-glucose pyrophosphorylase 2	908.359	32.98	1	5	15	44	0.983271	8	9.49716	0.98077	8	7.99254	1.05114	8	10.1369	1.00335	8	2.83097	1.00663	8	7.72303	0.975788	8	5.4049	470	51.8872	6.01123
AT2G37250.1	adenosine kinase	147.985	17.25	2	5	5	9	0.983354	9	5.97568	1.02296	9	14.5593	0.965184	9	7.42828	0.888057	9	2.40473	1.06824	9	5.22097	1.09427	9	10.956	284	31.019	6.69775
AT1G60680.1	NAD(P)-linked oxidoreductase superfamily protein	159.097	19.08	2	5	7	10	0.984451	8	12.6993	0.925942	8	11.034	1.07057	8	5.40922	1.09613	8	6.08944	0.941882	8	9.31532	1.00521	8	7.4973	346	38.2447	6.37939
AT5G53620.1	unknown protein; INVOLVED IN: biological_process unknown; EXPRESSED IN: 23 plant structures; EXPRESSED DURING: 13 growth stages; Has 28929 Blast hits to 19542 proteins in 1425 species: Archae - 211; Bacteria - 3079; Metazoa - 14558; Fungi - 2157; Plants - 966; Viruses - 80; Other Eukaryotes - 7878 (source: NCBI BLink).	103.195	8.65	1	5	5	6	0.984468	6	5.54067	0.980027	6	7.21367	1.00825	6	13.4119	0.982136	6	5.19878	1.00751	6	8.02821	1.01072	6	8.52323	682	76.2705	5.8335
AT1G30630.1	Coatomer epsilon subunit	181.336	22.26	1	5	5	11	0.9862	10	12.3728	1.04325	10	9.23056	0.989224	10	10.5693	1.09559	10	12.5019	0.92049	10	8.74006	0.9803	10	9.62831	292	32.5814	5.56689
AT3G56070.1	rotamase cyclophilin 2	386.692	36.93	1	5	7	19	0.987234	14	14.6568	0.990017	14	10.3352	1.05085	14	10.2882	0.96218	14	5.78769	0.949993	14	11.4937	0.989285	14	7.27227	176	18.9083	7.81104
AT3G48170.1	aldehyde dehydrogenase 10A9	144.882	10.74	1	5	5	13	0.987768	12	9.37845	0.942547	12	10.4577	1.01472	12	11.1526	1.05852	12	11.0443	1.04435	12	6.60068	0.97209	12	13.2869	503	54.8831	5.51611
AT5G04420.1	Galactose oxidase/kelch repeat superfamily protein	103.735	9.92	1	5	5	5	0.988088	5	14.9981	0.936991	5	26.1305	0.998575	5	13.995	0.981098	5	7.43412	0.880587	5	19.2316	1.11852	5	10.7896	514	56.6245	6.01123
AT3G04600.1	Nucleotidylyl transferase superfamily protein	208.115	10.45	1	5	5	10	0.988315	10	3.41717	0.989273	10	5.9299	0.984089	10	5.45593	0.985673	10	4.04167	1.12591	10	14.4343	0.972625	10	4.05574	402	45.7251	5.94775
AT3G07660.1	Kinase-related protein of unknown function (DUF1296)	139.95	6.18	1	5	5	9	0.9884	9	9.60037	0.995993	9	3.94223	1.01381	9	2.69527	0.959877	9	7.15041	1.00401	9	8.756	0.976401	9	3.4282	841	90.0208	6.91748
AT5G02490.1	Heat shock protein 70 (Hsp 70) family protein	1988.66	28.02	2	5	21	122	0.988438	8	8.08844	0.947472	8	6.05263	1.10359	8	5.42532	1.06466	8	6.34337	1.02123	8	6.0652	0.971864	8	4.37115	653	71.3422	5.12256
AT5G27410.1	D-aminoacid aminotransferase-like PLP-dependent enzymes superfamily protein	91.3689	7.51	2	5	5	8	0.989545	8	6.06902	1.04796	8	5.19221	0.955946	8	10.5593	0.980925	8	2.13793	1.03964	8	12.0586	0.97605	8	1.6917	559	62.8563	6.39209
AT5G65110.1	acyl-CoA oxidase 2	92.6143	6.5	1	5	5	7	0.990482	7	25.113	0.91489	7	5.79796	1.20013	7	23.1488	0.946129	7	15.3561	0.892122	7	12.9304	0.916076	7	10.6221	692	77.4316	8.29443
AT3G18240.1	Ribosomal protein S24/S35, mitochondrial	115.057	12.17	2	5	5	8	0.990617	8	10.6183	0.976737	8	10.2271	0.972534	8	8.81973	0.914174	8	6.15063	1.08248	8	9.2361	0.989229	8	9.42872	419	48.023	5.07178
AT2G07340.1	PREFOLDIN 1	184.013	41.41	1	5	5	13	0.992625	13	9.901	0.936447	13	12.6781	1.05079	13	6.08457	1.0014	13	10.5817	1.00617	13	6.05806	0.994434	13	8.26602	128	14.5954	4.93213
AT3G57050.1	cystathionine beta-lyase	243.615	10.56	1	5	5	15	0.993113	15	9.69959	0.951907	15	11.2468	1.03548	15	4.20868	0.994752	15	7.91211	0.99035	15	9.11834	1.01681	15	9.56287	464	50.3978	7.35693
AT4G38890.1	FMN-linked oxidoreductases superfamily protein	94.9612	6.22	1	5	5	7	0.994977	7	9.05279	1.02175	7	10.5318	0.870765	7	16.8204	0.967876	7	14.4053	1.02784	7	3.96953	1.01533	7	8.24016	691	77.5248	6.50732
AT2G25070.1	Protein phosphatase 2C family protein	176.438	11.83	2	5	5	11	0.995365	11	7.24348	0.985486	11	3.54692	1.06625	11	4.22536	1.02336	11	10.8175	0.95007	11	11.9263	0.984005	11	5.08986	355	39.3289	4.99561
AT5G08640.1	flavonol synthase 1	135.797	17.86	1	5	5	8	0.995823	8	14.2227	0.845052	8	12.1093	0.926855	8	11.7747	1.03761	8	8.01833	1.13892	8	9.21884	1.09839	8	15.4995	336	38.2578	5.89697
AT4G23710.1	vacuolar ATP synthase subunit G2	299.939	39.62	1	5	5	14	0.996193	14	7.85723	0.972397	14	5.52786	1.06949	14	6.37597	1.03672	14	5.66022	0.952059	14	8.2115	0.96319	14	7.94148	106	11.735	5.57959
AT5G42850.1	Thioredoxin superfamily protein	122.401	32.09	1	5	5	14	0.996268	14	4.42576	0.935186	14	6.62963	1.02899	14	4.70925	1.01504	14	8.83678	0.98677	14	3.2052	0.98763	14	10.1186	134	15.1968	6.53662
AT5G15090.1	voltage dependent anion channel 3	520.858	24.09	1	5	8	25	0.99652	19	6.70226	0.912021	19	12.7186	0.937477	19	7.79905	0.915696	19	7.67385	1.10248	19	7.77999	1.1475	19	5.34518	274	29.193	8.20654
AT5G40490.1	RNA-binding (RRM/RBD/RNP motifs) family protein	150.4	11.58	1	5	5	11	0.996929	11	7.57937	0.912794	11	8.19424	0.99388	11	7.99911	1.02422	11	5.14489	0.981912	11	4.80067	1.09631	11	13.3197	423	42.3817	6.46826
AT2G17840.1	Senescence/dehydration-associated protein-related	125.061	12.39	2	5	5	10	0.997092	10	2.73316	1.03013	10	7.15864	1.07586	10	5.68717	1.03943	10	8.49572	0.930339	10	7.82586	0.955093	10	5.36021	452	48.97	5.41455
AT3G09200.1	Ribosomal protein L10 family protein	930.968	15	3	5	5	46	0.997495	43	11.5138	0.973563	42	7.65112	0.983576	42	10.5327	0.997517	42	7.99471	1.01716	42	7.37909	1.04099	41	5.66468	320	34.1118	5.07178
AT5G57655.2	xylose isomerase family protein	285.856	11.74	1	5	5	17	1.00077	15	5.87742	0.96905	15	7.12144	0.976731	15	8.21885	0.986073	15	9.95086	1.04692	15	5.66829	1.06025	15	9.1627	477	53.6856	5.87158
AT2G17980.1	Sec1/munc18-like (SM) proteins superfamily	73.5188	7.66	1	5	5	6	1.00078	6	4.29351	0.9597	6	5.89812	1.00435	6	2.75349	1.04806	6	7.30383	1.0007	6	6.97373	0.993652	6	9.49789	627	69.1076	6.39209
AT3G06300.1	P4H isoform 2	121.882	17.73	2	5	5	8	1.00102	8	8.96315	0.912636	8	12.5953	0.96499	8	5.51561	0.955723	8	11.1234	1.12311	8	13.3104	1.03552	8	15.5101	299	32.9985	6.354
AT1G09640.1	Translation elongation factor EF1B, gamma chain	898.58	28.02	1	5	10	46	1.00152	16	9.59083	0.962316	16	8.20605	0.979332	16	11.0827	1.07005	16	8.99771	1.05093	16	8.54932	1.00701	16	5.03641	414	46.6306	5.47803
AT1G48030.1	mitochondrial lipoamide dehydrogenase 1	716.627	25.05	1	5	12	36	1.00156	15	6.5186	0.933835	15	8.28304	1.02789	15	2.77731	1.00481	15	5.89548	0.996475	15	4.26281	1.03891	15	5.15726	507	53.9541	7.40088
AT2G22780.1	peroxisomal NAD-malate dehydrogenase 1	242.083	20.06	1	5	5	16	1.00162	16	7.82116	0.920691	16	10.0453	1.04108	16	7.33528	1.05908	16	8.41475	0.989273	16	5.12594	0.986927	16	7.45848	354	37.4415	7.95752
AT3G27430.2	N-terminal nucleophile aminohydrolases (Ntn hydrolases) superfamily protein	314.091	13.19	2	5	5	15	1.00239	14	9.64893	0.958136	14	9.12239	0.991288	14	6.2861	1.00932	14	7.0733	0.983742	14	9.72993	1.02434	14	3.52377	273	29.536	7.12256
AT4G26650.1	RNA-binding (RRM/RBD/RNP motifs) family protein	43.0366	8.79	2	5	5	5	1.00262	5	4.90267	1.03133	5	1.60214	0.922157	5	5.36947	0.975147	5	4.87244	0.986714	5	4.92051	1.00295	5	3.85572	455	49.3667	6.7124
AT4G36760.1	aminopeptidase P1	102.076	8.84	1	5	5	8	1.00263	7	12.5909	1.0254	7	9.54301	0.952439	7	5.97327	0.959575	7	12.4613	0.97087	7	7.27311	1.05544	7	5.27841	645	71.9479	5.31299
AT4G26300.1	Arginyl-tRNA synthetase, class Ic	618.752	14.8	1	5	10	25	1.00371	13	7.17431	1.02404	13	8.52339	0.987641	13	7.55645	1.01018	13	2.34863	0.970182	13	6.69003	1.00193	13	5.64528	642	72.3412	7.1665
AT5G14040.1	phosphate transporter 3;1	99.8495	12.53	2	5	5	14	1.00401	14	11.8558	0.943238	14	7.79018	1.2005	14	7.58832	1.15112	14	7.19523	0.863249	14	3.70707	0.869611	14	5.17331	375	40.0635	9.20264
AT1G28200.1	FH interacting protein 1	244.57	18.53	1	5	5	10	1.00554	10	9.0799	0.95783	10	3.5403	1.06169	10	9.59036	0.99851	10	2.36975	1.01038	10	5.62608	0.996423	10	10.3781	259	27.9408	6.63916
AT5G11560.1	catalytics	75.5642	4.38	1	5	5	5	1.00585	5	7.25223	1.00652	5	1.59012	0.968936	5	2.78672	1.05466	5	8.5829	1.01461	5	1.48668	0.959524	5	3.27834	982	108.801	6.81494
AT4G05530.1	indole-3-butyric acid response 1	202.338	19.29	1	5	5	10	1.00701	10	4.49586	0.969714	10	9.07339	0.998527	10	7.07879	1.07038	10	9.5673	0.966073	10	10.1775	0.996017	10	5.59765	254	26.748	8.38232
AT1G53580.1	glyoxalase II 3	372.849	23.47	1	5	5	10	1.00709	10	7.04649	0.967606	10	7.86035	1.03195	10	7.5404	1.00174	10	6.69594	1.06236	10	5.20854	0.953066	10	13.3744	294	32.3115	7.00537
AT5G20500.1	Glutaredoxin family protein	119.862	46.67	4	5	5	14	1.00713	14	12.3381	0.914462	14	6.91774	1.0278	14	11.7687	0.998763	14	14.057	0.986898	14	5.12321	1.0114	14	14.7914	135	14.8176	5.96045
AT5G62390.1	BCL-2-associated athanogene 7	324.801	12.78	1	5	6	17	1.00797	12	4.07052	1.01812	12	6.89069	0.928779	12	10.1843	0.944029	12	7.98326	1.0889	12	7.3266	1.03967	12	5.21932	446	51.5354	9.26123
AT3G02650.1	Tetratricopeptide repeat (TPR)-like superfamily protein	83.3823	6.6	1	5	5	5	1.00826	5	10.1595	1.01403	5	4.26788	1.03756	5	7.39306	0.991664	5	3.6433	0.99709	5	0.542394	0.925449	5	0.85423	576	63.7974	5.14795
AT1G07660.1	Histone superfamily protein	159.839	45.63	1	5	5	12	1.00869	12	4.56955	0.970787	12	8.61869	0.862855	12	8.39847	0.87165	12	20.6181	1.14032	12	8.27309	1.0967	12	7.2771	103	11.4024	11.4731
AT4G34670.1	Ribosomal protein S3Ae	781.885	50	1	5	15	45	1.00961	16	10.612	1.05868	16	9.72174	0.987865	16	9.78609	1.0014	16	6.77075	0.985417	16	8.56609	0.963328	16	6.94526	262	29.7848	9.74463
AT1G76010.1	Alba DNA/RNA-binding protein	216.74	24.29	1	5	5	14	1.00975	14	4.1921	1.02068	14	8.06182	0.95807	14	6.955	0.90836	14	7.60543	1.06712	14	6.73508	1.02859	14	8.6071	350	37.3603	9.77393
AT5G27450.1	mevalonate kinase	176.744	10.85	1	5	5	12	1.01053	12	6.5239	1.02725	12	7.8131	1.0496	12	5.55246	1.07084	12	8.88337	0.919492	12	6.92233	0.916187	12	5.34683	378	40.6181	6.78564
AT3G50210.1	2-oxoglutarate (2OG) and Fe(II)-dependent oxygenase superfamily protein	62.1798	13.55	2	5	5	7	1.0112	7	3.51296	1.07105	7	6.55228	0.988627	7	13.7255	0.962789	7	13.4754	1.04467	7	1.12012	0.977278	7	4.00973	332	37.1976	5.30029
AT5G02500.1	heat shock cognate protein 70-1	3721.87	37.63	1	5	28	201	1.01164	33	11.0941	0.950406	33	13.9334	0.973395	33	13.2444	0.994768	33	9.34473	1.04692	33	8.7313	1.0253	33	8.69135	651	71.3131	5.12256
AT3G25150.2	Nuclear transport factor 2 (NTF2) family protein with RNA binding (RRM-RBD-RNP motifs) domain	149.741	8.52	1	5	5	9	1.01306	8	5.61631	1.03283	8	14.1408	0.952067	8	8.87073	0.971398	8	4.21677	1.02091	8	2.86663	1.02574	8	7.56776	587	64.3472	7.85498
AT1G57720.1	Translation elongation factor EF1B, gamma chain	1117.4	29.3	1	5	10	53	1.01403	21	15.8166	0.986733	21	16.5406	0.997132	21	12.8038	0.997185	21	16.0498	0.984796	21	11.4969	1.01221	21	6.77791	413	46.3704	5.70654
ATMG00070.1	NADH dehydrogenase subunit 9	99.8678	25.79	1	5	5	10	1.01497	9	12.7628	0.971852	9	6.42549	1.04304	9	3.25964	1.01809	9	5.39656	0.982074	9	6.86827	0.915014	9	2.14024	190	22.6733	8.00146
AT4G14160.1	Sec23/Sec24 protein transport family protein	153.635	5.43	2	5	6	9	1.01534	7	5.78073	0.963869	7	1.1364	1.05303	7	14.4881	1.05247	7	8.33286	0.956008	7	7.47053	0.952655	7	8.23149	773	85.323	5.97314
AT5G14540.1	Protein of unknown function (DUF1421)	154.596	9.69	1	5	5	8	1.01536	8	7.07137	0.914483	8	12.1511	1.02582	8	10.466	0.955942	8	6.56436	1.03521	8	4.47933	1.03663	8	4.27816	547	59.061	6.3667
AT5G57460.1	unknown protein; FUNCTIONS IN: molecular_function unknown; INVOLVED IN: biological_process unknown; LOCATED IN: plasma membrane, chloroplast; EXPRESSED IN: 23 plant structures; EXPRESSED DURING: 13 growth stages; Has 166 Blast hits to 166 proteins in 41 species: Archae - 0; Bacteria - 0; Metazoa - 112; Fungi - 4; Plants - 36; Viruses - 0; Other Eukaryotes - 14 (source: NCBI BLink).	115.454	7.12	1	5	5	6	1.01579	6	3.94194	1.0324	6	2.27333	1.06548	6	11.4585	1.07169	6	3.96237	0.916881	6	6.96165	0.982409	6	3.99315	646	70.4678	5.2876
AT3G04710.1	ankyrin repeat family protein	110.388	9.65	1	5	5	9	1.01726	9	7.1041	0.982212	9	11.1886	0.959375	9	9.04237	1.02588	9	6.70237	1.07525	9	6.83662	1.01452	9	3.59226	456	49.2291	5.2749
AT4G29210.1	gamma-glutamyl transpeptidase 4	175.468	7.22	1	5	5	9	1.0174	9	10.7129	1.08294	9	16.8948	0.941907	9	8.728	0.962716	9	5.62488	0.984475	9	12.0326	0.99227	9	8.75954	637	69.1042	6.21436
AT5G38480.1	general regulatory factor 3	1774.89	46.27	1	5	13	100	1.01856	30	12.1139	1.01667	30	11.8539	1.00533	30	13.0196	1.0014	29	12.5815	1.02305	30	8.61208	0.988092	30	13.0434	255	28.5883	4.79248
AT3G48340.1	Cysteine proteinases superfamily protein	136.902	13.85	1	5	5	14	1.02014	14	11.33	0.961296	14	9.52491	1.01775	14	9.49902	0.995771	14	8.51112	0.996844	14	6.40419	0.99701	14	5.78539	361	40.3459	6.40479
AT1G06410.1	trehalose-phosphatase/synthase 7	66.6963	6.46	2	5	6	7	1.02036	6	7.08327	1.04183	6	7.66623	1.04107	6	7.28767	0.993089	6	3.97014	0.961434	6	10.1215	0.965352	6	4.42223	851	96.6262	5.84619
AT4G03190.1	GRR1-like protein 1	168.864	10.77	2	5	5	10	1.02067	10	7.8033	1.05156	10	10.731	1.02808	10	10.8437	1.10299	10	7.26844	0.903057	10	16.8069	0.900715	10	14.5576	585	65.6058	7.82568
AT1G20450.1	Dehydrin family protein	440.7	22.31	1	5	7	27	1.02077	21	6.81071	0.95847	21	10.1349	1.02888	21	4.0679	0.99862	21	7.09343	1.02087	21	10.3708	0.98812	21	8.86337	260	29.5298	5.17334
AT3G62530.1	ARM repeat superfamily protein	278.529	19.46	1	5	5	18	1.02142	17	8.0762	0.997814	17	7.95373	0.94522	17	10.7164	0.973766	17	7.2148	1.01214	17	4.26763	1.02319	17	6.35492	221	24.4877	6.56592
AT5G48230.2	acetoacetyl-CoA thiolase 2	171.492	13.65	1	5	5	13	1.02172	13	8.46749	0.950243	13	12.0994	1.00891	13	5.85741	1.04118	13	9.24297	0.974519	13	8.2735	0.973049	13	10.5677	403	41.3854	6.88818
AT1G74060.1	Ribosomal protein L6 family protein	585.724	42.49	2	5	11	36	1.02301	15	8.54397	0.976995	15	4.613	0.951094	15	6.97712	0.963809	15	10.5578	1.02177	15	7.23586	0.986646	15	6.89424	233	25.9924	10.1694
AT1G22270.1	Trm112p-like protein	182.215	33.87	2	5	5	11	1.02306	11	6.09561	1.05012	11	4.91043	0.998749	11	7.70418	0.93113	11	1.93123	0.992996	11	5.10818	1.00184	11	6.12296	124	13.9522	5.73193
AT4G38740.1	rotamase CYP 1	749.338	34.88	4	5	6	44	1.02339	37	12.4212	0.994736	35	8.18924	1.01908	37	7.89037	1.00809	36	9.07209	0.959427	37	12.0932	0.957717	37	11.0372	172	18.3611	7.81104
AT1G06530.1	Tropomyosin-related	146.748	14.24	1	5	5	7	1.02412	7	8.64557	0.960673	7	9.77798	0.930268	7	8.47355	0.95495	7	5.94367	1.0582	7	10.4082	1.08759	7	6.30056	323	36.0973	4.80518
AT2G44120.2	Ribosomal protein L30/L7 family protein	644.9	45.34	2	5	13	40	1.02463	11	6.86752	1.02683	11	12.1827	1.00162	11	14.7473	1.06586	11	11.6166	0.906101	10	13.6441	0.971298	11	15.1836	247	28.5016	9.87646
AT1G04190.1	Tetratricopeptide repeat (TPR)-like superfamily protein	129.443	12.8	1	5	5	9	1.02601	9	6.10322	1.00437	9	5.57173	0.976993	9	9.33422	0.941108	9	5.7697	0.995862	9	8.40226	0.992068	9	4.74902	328	37.1568	8.79248
AT5G28850.2	Calcium-binding EF-hand family protein	100.758	10.82	4	5	7	10	1.02628	8	5.94423	0.974376	8	4.49743	1.08069	8	5.97595	1.04928	8	11.3886	0.971485	8	7.51113	0.94267	8	4.80591	536	61.9377	5.16064
AT5G16390.1	chloroplastic acetylcoenzyme A carboxylase 1	527.178	23.21	1	5	7	29	1.02679	19	6.62626	0.97545	19	7.85754	1.01902	19	5.30501	1.01176	19	5.72713	0.996852	19	6.04204	0.997548	19	9.49038	280	29.5943	9.05615
AT3G15000.1	cobalt ion binding	289.318	12.41	2	5	5	15	1.02692	14	4.06211	0.95815	14	5.11828	0.96878	14	7.08139	0.957336	14	5.36953	0.960085	14	11.056	1.01891	14	8.22723	395	42.8429	9.33447
AT3G42170.1	BED zinc finger ;hAT family dimerisation domain	121.348	8.33	1	5	5	9	1.02777	8	4.69175	0.874256	8	25.3744	1.03988	8	7.17217	1.03407	8	15.8858	1.00139	8	10.4718	1.02361	8	18.5946	696	78.7639	5.35107
AT2G43160.3	ENTH/VHS family protein	154.644	6.03	2	5	5	8	1.02801	8	5.86989	0.968754	8	8.21491	1.01872	8	5.40919	1.07235	8	14.023	0.909454	8	17.4494	1.02984	8	7.68633	895	95.418	5.96045
AT1G52360.2	Coatomer, beta' subunit	646.927	18.56	1	5	17	41	1.02924	14	5.0935	0.988951	14	4.70469	1.05139	14	7.27504	1.06193	14	5.65773	0.948803	14	8.08553	0.94566	14	3.42343	970	109.701	4.95752
AT1G15930.2	Ribosomal protein L7Ae/L30e/S12e/Gadd45 family protein	592.236	58.33	1	5	8	34	1.03063	15	14.2295	0.941083	15	12.2829	0.966436	15	10.3353	0.996035	15	16.3633	0.96389	14	14.391	0.972023	15	12.986	144	15.367	5.5542
AT3G21240.1	4-coumarate:CoA ligase 2	205.256	12.41	3	5	8	17	1.03228	9	2.03713	1.05422	9	4.43334	0.992555	9	5.39476	0.988928	9	12.6158	0.893038	9	10.9527	0.911265	9	6.72633	556	60.8036	5.60498
AT5G38470.1	Rad23 UV excision repair protein family	408.11	20.63	1	5	8	22	1.03252	18	6.58822	0.979898	18	12.2625	0.997036	18	8.46912	1.00496	18	7.94618	1.00574	18	6.37927	0.999738	18	7.82344	378	40.0411	4.64014
AT5G22770.1	alpha-adaptin	95.583	4.55	2	5	5	7	1.03308	7	3.51686	1.0197	7	4.91692	1.07075	7	7.11117	1.01299	7	10.2521	0.929917	7	1.21398	0.86807	7	4.35133	1012	112.078	6.22705
AT3G49910.1	Translation protein SH3-like family protein	639.689	34.25	1	5	6	33	1.03379	23	7.99301	1.00146	23	12.5038	0.978885	23	12.7284	0.960373	23	9.45286	1.02731	23	10.698	1.01311	23	14.8498	146	16.9342	10.7847
AT1G19570.1	dehydroascorbate reductase	472.086	23	2	5	5	16	1.03469	16	8.84049	0.954976	16	8.13172	1.03602	16	8.23547	1.01792	16	8.53013	0.983116	16	12.6982	1.00726	16	10.5661	213	23.6262	5.90967
AT3G16430.1	jacalin-related lectin 31	1245.23	31.76	1	5	10	50	1.03469	10	13.2939	1.02024	10	4.96299	0.947411	10	11.9362	0.976009	10	3.61474	0.974563	10	8.2532	0.977807	10	7.4406	296	32.2135	6.29053
AT1G19520.1	pentatricopeptide (PPR) repeat-containing protein	84.7811	6.48	1	5	5	10	1.03482	10	10.0882	0.986445	10	6.88918	0.969732	10	4.37438	1.06388	10	11.7834	0.984045	10	8.3853	1.02755	10	10.2175	725	82.4834	5.37646
AT4G39520.1	GTP-binding protein-related	130.911	10.84	1	5	5	9	1.03506	9	6.79983	1.03758	9	12.9044	1.04435	9	6.0105	1.02592	9	8.39677	0.893457	9	16.1893	0.99696	9	9.09889	369	41.1178	8.41162
AT2G01250.1	Ribosomal protein L30/L7 family protein	713.194	45.87	2	5	12	42	1.03772	18	12.7506	1.02225	18	11.1646	0.977457	18	7.12691	1.02856	18	7.99068	1.003	17	6.99949	0.987428	18	6.89163	242	28.1535	9.93506
AT3G09300.1	OSBP(oxysterol binding protein)-related protein 3B	245.179	13.1	2	5	6	13	1.03819	12	7.32113	1.0685	12	15.6725	0.970396	12	7.56436	1.0347	12	6.32659	0.967171	12	13.4179	0.96308	12	8.62043	458	51.923	5.18604
AT1G26630.1	Eukaryotic translation initiation factor 5A-1 (eIF-5A 1) protein	793.545	49.06	1	5	8	48	1.03827	33	14.0245	1.01667	33	8.79186	0.943754	33	15.1827	0.976461	33	16.9492	1.01147	33	7.80206	1.00353	33	6.78923	159	17.1294	5.93506
AT2G45240.1	methionine aminopeptidase 1A	116.188	12.56	1	5	5	6	1.0386	6	9.06406	1.01164	6	7.09325	0.93424	6	12.0429	0.963847	6	5.27586	1.0203	6	4.55537	0.981143	6	4.09287	398	43.964	7.10791
AT4G31120.1	SHK1 binding protein 1	145.808	7.79	1	5	5	7	1.03919	7	2.07108	1.01029	7	9.54568	0.933293	7	2.19899	0.944296	7	4.73677	1.02511	7	7.43461	1.00465	7	5.20748	642	71.825	5.51611
AT5G42970.1	Proteasome component (PCI) domain protein	111.227	12.34	1	5	5	7	1.03942	7	9.07798	0.97753	7	1.82586	1.03148	7	2.91911	0.94443	7	8.98037	1.03904	7	6.93827	0.977164	7	7.48937	397	44.9292	4.98291
AT5G04280.1	RNA-binding (RRM/RBD/RNP motifs) family protein with retrovirus zinc finger-like domain	146.014	14.84	1	5	5	8	1.04009	8	2.46999	0.969731	8	18.1094	1.00061	8	19.5603	0.992457	8	12.9378	0.973926	8	8.21837	0.958488	8	3.0992	310	33.4659	8.99756
AT4G34260.1	1,2-alpha-L-fucosidases	101.785	5.46	1	5	5	10	1.04076	10	3.7091	1.03976	10	14.0269	0.984381	10	6.62683	0.937104	10	3.53863	1.00987	10	5.57519	0.981081	10	2.93925	843	93.6667	7.23975
AT1G56330.1	secretion-associated RAS 1B	826.745	32.12	5	5	5	31	1.04257	31	10.4271	0.98952	31	16.4414	1.01312	31	11.889	1.00651	31	12.8614	0.963629	31	12.3377	1.01088	31	16.477	193	21.9725	7.04932
AT3G49010.1	breast basic conserved 1	921.746	43.2	2	5	9	56	1.04258	31	12.2728	0.96659	31	14.3277	0.980616	31	12.5081	0.972384	30	9.96666	1.02891	30	12.8928	0.996037	31	12.3268	206	23.7522	11.019
AT1G03230.1	Eukaryotic aspartyl protease family protein	450.527	16.59	1	5	7	22	1.0444	9	9.5577	1.01738	9	3.21691	0.961889	9	1.98011	0.889594	9	6.78623	1.08635	9	3.17391	1.02971	9	7.40301	434	46.1188	9.14404
AT1G62390.1	Octicosapeptide/Phox/Bem1p (PB1) domain-containing protein / tetratricopeptide repeat (TPR)-containing protein	199.417	7.06	1	5	5	12	1.04445	12	4.84941	0.974349	12	10.6859	1.04857	12	5.82674	1.01544	12	5.27204	0.966533	12	11.9525	0.939725	12	8.49413	751	82.6567	5.61768
AT4G33010.1	glycine decarboxylase P-protein 1	410.724	9.26	1	5	11	24	1.04582	11	12.6592	1.02956	11	5.56386	1.01715	11	9.73946	1.02153	11	6.83083	0.957644	11	4.13639	0.961985	11	5.9943	1037	112.853	6.97607
AT5G67590.1	NADH-ubiquinone oxidoreductase-related	235.824	27.27	1	5	5	14	1.0468	13	7.9676	0.939132	13	10.9721	0.970991	13	14.4365	0.991463	13	10.7948	0.990337	13	5.4717	0.993513	13	5.34472	154	17.1238	9.64209
AT1G16470.1	proteasome subunit PAB1	184.578	23.4	2	5	5	13	1.04802	13	5.47935	0.984405	13	6.90923	1.03882	13	11.8146	0.951116	13	5.61778	1.02259	13	3.48718	1.07113	13	12.9133	235	25.6853	5.69385
AT5G24710.1	Transducin/WD40 repeat-like superfamily protein	139.966	3.12	1	5	5	8	1.05015	8	7.22575	1.03666	8	6.63088	1.05741	8	3.96341	1.00719	8	6.80137	0.950699	8	17.7289	0.882733	8	13.4297	1377	147.978	6.72705
AT5G50920.1	CLPC homologue 1	1001.06	22.93	2	5	21	56	1.05022	9	8.47731	1.02508	9	3.53569	0.955756	9	6.37694	0.977426	9	4.5249	0.959434	9	6.50672	1.02407	9	8.33696	929	103.388	6.771
AT5G46290.3	3-ketoacyl-acyl carrier protein synthase I	540.91	11.04	1	5	5	21	1.05382	19	9.73603	1.02249	19	8.46226	0.984702	19	7.2128	0.944816	19	11.93	0.991115	19	6.36267	0.981686	19	6.5812	489	52.0614	8.20654
AT1G14850.1	nucleoporin 155	121.54	3.21	1	5	5	7	1.05495	7	4.87198	1.14263	7	3.23301	1.05207	7	3.42545	1.1036	7	6.30865	0.835805	7	15.3388	0.949912	7	8.56205	1464	159.913	5.47803
AT3G25110.1	fatA acyl-ACP thioesterase	130.834	18.78	1	5	6	10	1.05816	8	6.89018	1.08071	8	9.52914	0.951326	8	8.79177	0.931258	8	8.88051	0.964001	8	8.53251	1.01683	8	6.58811	362	40.7937	7.47412
AT3G50670.1	U1 small nuclear ribonucleoprotein-70K	125.246	11.01	1	5	5	8	1.05867	7	10.964	0.96721	7	13.0554	0.984128	7	10.7973	0.992206	7	7.75265	1.03387	7	1.36678	0.930397	7	10.6436	427	50.3581	9.39307
AT5G02870.1	Ribosomal protein L4/L1 family	1498.49	37.1	1	5	14	76	1.05993	30	7.06165	0.999975	30	7.88861	0.970711	28	7.17884	0.977019	30	8.59194	0.999514	29	7.519	1.03588	29	6.70207	407	44.6939	10.3013
AT4G14570.1	acylaminoacyl-peptidase-related	68.6289	5.89	1	5	5	8	1.06009	6	3.73395	1.01905	6	4.70651	1.01059	6	1.77576	1.00339	6	1.38903	0.974292	6	7.30675	0.954552	6	4.68954	764	83.8848	5.94775
AT4G01100.2	adenine nucleotide transporter 1	131.086	13.39	3	5	5	6	1.06028	6	5.47201	1.04398	6	0.93678	0.794904	6	3.62775	0.816148	6	0.48458	1.16281	6	2.83447	1.10901	6	8.78246	366	39.9527	9.5249
AT4G39150.1	DNAJ heat shock N-terminal domain-containing protein	166.125	13.62	3	5	6	12	1.06067	7	3.36183	1.02306	7	5.69102	1.02891	7	4.93861	0.977083	7	7.09311	0.950693	7	5.37511	1.01205	7	9.12527	345	38.4379	7.50342
AT1G22450.1	cytochrome C oxidase 6B	178.702	29.32	3	5	5	14	1.06068	14	10.8648	0.964884	14	10.3713	0.880903	13	15.5248	0.93051	14	11.6644	1.0694	14	18.2439	1.07141	14	17.8126	191	21.1819	4.33545
AT2G45000.1	structural constituent of nuclear pore	124.681	6.5	1	5	5	7	1.06518	7	7.07316	1.02751	7	11.1399	0.994742	7	8.70744	0.964831	7	10.3463	0.915237	7	7.21957	1.01117	7	6.5137	739	73.4378	4.81787
AT2G31750.1	UDP-glucosyl transferase 74D1	121.584	10.09	2	5	5	11	1.0679	11	6.24145	0.90998	11	9.64189	0.983511	11	5.36882	0.984349	11	7.1834	1.06812	11	4.04596	1.02546	11	6.56266	456	51.0208	5.37646
AT2G04520.1	Nucleic acid-binding, OB-fold-like protein	197.389	27.59	2	5	5	12	1.06858	11	5.77478	1.0157	11	12.4885	0.973153	11	11.3711	0.923883	11	11.1675	1.06501	11	2.57911	0.971532	11	11.8275	145	16.6272	4.99561
AT4G39680.1	SAP domain-containing protein	125.8	6.64	1	5	5	9	1.0703	9	3.07241	1.01877	9	6.16278	0.939987	9	3.10755	0.941485	9	2.71286	0.993437	9	6.01657	1.02597	9	6.85318	633	69.4	4.97021
AT3G09740.1	syntaxin of plants 71	166.976	17.67	1	5	5	7	1.07236	7	7.0646	1.04513	7	8.66598	0.975355	7	6.87012	1.0762	7	2.68003	0.956914	7	10.9866	0.918844	7	11.873	266	29.9643	5.22412
AT3G60820.1	N-terminal nucleophile aminohydrolases (Ntn hydrolases) superfamily protein	248.554	31.39	1	5	5	13	1.07332	12	6.45739	0.917559	12	11.3551	0.989761	12	7.70103	1.01242	12	14.9197	0.95856	12	12.9386	1.02965	12	7.59073	223	24.6283	7.40088
AT5G52560.1	UDP-sugar pyrophosphorylase	117.78	6.84	1	5	5	7	1.077	7	9.30313	1.01283	7	5.80167	1.01296	7	4.02693	1.07926	7	15.3553	0.986247	7	5.37893	0.915725	7	7.7671	614	67.8098	6.49365
AT4G33580.2	beta carbonic anhydrase 5	178.534	15.56	1	5	5	13	1.08301	12	4.47638	1.02796	12	5.32896	1.0035	12	5.80594	0.908333	12	6.72295	0.954886	12	4.65546	0.996229	12	5.14273	302	33.5179	8.57275
AT1G15340.1	methyl-CPG-binding domain 10	60.0157	14.32	1	5	5	6	1.08453	6	7.27507	1.02856	6	11.2531	0.866015	6	27.1557	0.963517	6	18.9804	0.924092	6	6.2715	1.1635	6	21.494	384	42.3327	4.66553
AT5G12940.1	Leucine-rich repeat (LRR) family protein	114.969	12.67	1	5	5	7	1.08584	7	9.79089	0.933147	7	7.62812	0.888492	7	14.5626	1.0236	7	7.97567	1.04698	7	17.9413	0.949759	7	15.7693	371	39.9272	9.40771
AT1G66280.1	Glycosyl hydrolase superfamily protein	1849.49	25.57	2	5	12	103	1.08657	28	6.63373	1.03296	28	13.4666	1.01333	27	8.09283	1.03252	28	13.8512	0.93626	28	15.2375	0.926799	28	10.3925	524	59.743	7.21045
AT2G06990.1	RNA helicase, ATP-dependent, SK12/DOB1 protein	79.8506	4.42	2	5	5	5	1.08807	4	1.86335	0.949662	4	7.38373	1.00674	4	2.04435	1.01731	4	8.35848	1.0664	4	3.6945	0.977963	4	6.5243	995	111.818	6.44287
AT1G66530.1	Arginyl-tRNA synthetase, class Ic	290.454	14.07	2	5	10	20	1.0955	8	5.81545	1.02165	8	3.227	0.973795	8	3.01309	1.00485	8	10.3886	0.996282	8	14.1835	0.90468	8	7.5884	590	66.4042	6.354
AT1G23800.1	aldehyde dehydrogenase 2B7	174.394	12.36	1	5	7	12	1.09734	6	3.7608	1.03992	6	8.4965	0.958283	6	9.93761	1.01372	6	5.077	0.978219	6	5.39012	0.945133	6	11.004	534	58.1159	7.32764
AT3G29360.1	UDP-glucose 6-dehydrogenase family protein	913.798	31.46	2	5	15	57	1.0992	10	20.1249	1.046	10	5.33112	0.946999	10	5.92466	0.904648	10	20.4158	0.983074	10	2.29558	1.00766	10	10.4293	480	53.1391	5.99854
AT2G38750.1	annexin 4	257.788	13.17	1	5	5	11	1.15679	11	1.81658	1.0408	11	10.8915	1.00694	11	6.33635	1.01873	11	4.99075	0.885963	11	6.37065	0.867401	11	8.49731	319	36.1988	7.37158
AT4G23670.1	Polyketide cyclase/dehydrase and lipid transport superfamily protein	162.953	29.14	3	5	6	11	1.20494	9	6.86533	1.14745	9	9.13921	0.863677	9	16.7822	0.884918	9	6.03639	0.98958	9	9.96506	0.927266	9	8.63265	151	17.5065	6.3667
AT1G12780.1	UDP-D-glucose/UDP-D-galactose 4-epimerase 1	199.207	13.39	2	4	4	9	0.817647	9	5.1932	0.798684	9	11.3708	1.18589	9	10.9444	1.07163	9	6.33658	1.03934	9	11.7854	1.11912	9	8.36262	351	39.1328	6.56592
AT3G55610.1	delta 1-pyrroline-5-carboxylate synthase 2	545.035	17.63	2	4	13	32	0.82121	5	8.48751	1.0424	5	5.83676	1.04173	5	9.68303	0.938685	5	20.5243	1.03677	5	13.9401	1.10092	5	8.79015	726	78.8224	6.81494
AT4G02520.1	glutathione S-transferase PHI 2	332.081	26.42	2	4	6	19	0.851165	6	25.6695	0.934158	6	15.6472	1.29142	6	15.3352	1.4071	6	15.9274	0.816922	6	11.4989	0.721757	6	13.425	212	24.1136	6.354
AT4G08770.1	Peroxidase superfamily protein	231.263	18.21	4	4	8	18	0.867279	7	3.5089	0.901687	7	2.45906	0.975372	7	4.98893	1.02064	7	6.01384	1.17328	7	4.78031	1.14168	7	5.03841	346	38.1783	7.63525
AT3G01520.1	Adenine nucleotide alpha hydrolases-like superfamily protein	157.498	20.57	2	4	4	7	0.876727	7	8.36267	0.894574	7	9.89301	1.0684	7	8.04776	1.1165	7	4.87415	0.990617	7	6.51265	0.978688	7	4.51784	175	19.5558	5.89697
AT1G14170.3	RNA-binding KH domain-containing protein	58.123	7.93	1	4	4	4	0.879885	4	6.32758	1.03247	4	0.697575	1.00112	4	11.729	1.08242	4	8.08578	1.00821	4	3.19979	1.03268	4	15.6228	479	52.5074	6.26514
AT3G55120.1	Chalcone-flavanone isomerase family protein	135.089	18.29	1	4	4	6	0.881585	6	16.7953	0.806111	6	7.97593	0.960335	6	28.352	0.940213	6	8.38638	1.11347	6	2.47392	1.23097	6	9.84854	246	26.5789	5.50342
AT5G17050.1	UDP-glucosyl transferase 78D2	62.4385	7.61	3	4	4	4	0.88953	4	4.39237	0.91316	4	8.30337	1.02063	4	4.481	1.00489	4	2.29391	1.11607	4	11.1141	1.03677	4	5.02938	460	50.4538	5.93506
AT5G03290.1	isocitrate dehydrogenase V	425.163	24.87	1	4	9	25	0.895172	9	33.3218	0.950621	9	44.6638	0.988984	9	28.3096	0.927547	9	40.8436	0.974415	9	58.8557	1.10444	9	25.2354	374	40.5988	6.78564
AT1G70310.1	spermidine synthase 2	275.45	17.94	1	4	5	13	0.897704	7	5.04593	1.01796	7	5.18808	1.06841	7	3.302	0.968766	7	2.19023	1.00689	7	7.95516	0.973778	7	5.1348	340	37.1164	4.84326
AT1G64440.1	NAD(P)-binding Rossmann-fold superfamily protein	70.0913	13.22	1	4	4	4	0.900062	4	8.85191	1.00919	4	6.7083	1.10643	4	14.5596	0.974518	4	13.8992	0.965191	4	6.34985	0.997907	4	4.33837	348	38.0991	5.8335
AT3G61540.1	alpha/beta-Hydrolases superfamily protein	72.6121	6.6	1	4	4	6	0.900897	6	18.7697	0.989087	6	4.54758	0.964288	6	20.5952	1.10282	6	11.2613	1.05109	6	4.16103	0.875184	6	13.5545	515	57.5486	7.31299
AT5G13120.1	cyclophilin 20-2	196.527	17.76	3	4	5	14	0.903519	7	6.99115	0.894487	7	24.0447	0.897815	7	15.9424	0.900273	7	5.25363	1.0718	7	9.09756	1.03212	7	14.2121	259	28.2883	9.30518
AT1G52060.1	Mannose-binding lectin superfamily protein	248.913	19.75	1	4	6	15	0.905133	6	4.70323	0.923161	6	11.9223	1.00835	6	9.9028	1.09739	6	4.06312	1.00654	6	5.13385	0.94908	6	7.83633	314	34.1389	5.51611
AT1G07670.1	endomembrane-type CA-ATPase 4	73.9292	3.68	5	4	5	8	0.908735	6	7.82892	1.06448	6	6.23713	1.06417	6	3.70491	1.09757	6	3.92896	0.996432	6	6.1726	0.97878	6	9.15309	1061	116.106	5.21143
AT5G16040.1	Regulator of chromosome condensation (RCC1) family protein	81.5451	9.6	2	4	4	5	0.911201	5	24.0741	1.02022	5	3.66995	0.9862	5	12.1661	1.1181	5	8.73473	1.05	5	11.0655	1.02656	5	5.6665	396	42.8724	5.68115
AT1G65590.1	beta-hexosaminidase 3	168.661	9.53	1	4	5	10	0.914977	7	9.94224	0.963303	7	9.47934	0.954528	7	8.08948	0.903251	7	5.731	1.1286	7	11.8475	0.936241	7	11.1975	535	59.9758	8.14795
AT5G11340.1	Acyl-CoA N-acyltransferases (NAT) superfamily protein	134.493	21.95	1	4	4	8	0.921516	8	13.6155	0.95995	8	7.93957	0.990041	8	5.95056	1.02039	8	11.4954	1.00042	8	2.71517	1.06976	8	9.92177	164	18.5413	7.69385
AT5G38530.1	tryptophan synthase beta type 2	78.9554	9.88	1	4	4	5	0.921952	5	7.80181	1.05778	5	27.4891	1.01658	5	3.89418	0.915787	5	7.00494	1.00189	5	5.12669	1.05127	5	7.90655	506	55.7066	7.23975
AT2G01190.1	Octicosapeptide/Phox/Bem1p family protein	154.82	5.56	1	4	4	6	0.922577	6	4.6154	0.976748	6	5.56889	1.06138	6	2.09713	1.05217	6	14.4344	1.05116	6	4.10526	1.0077	6	4.31804	720	77.2893	6.04932
AT4G11290.1	Peroxidase superfamily protein	135.681	10.12	1	4	4	10	0.926709	10	3.01924	0.885826	10	4.92205	1.02888	10	6.83183	1.02658	10	3.64419	1.10316	10	4.42092	1.02358	10	3.5356	326	35.5779	6.97607
AT5G39730.1	AIG2-like (avirulence induced gene) family protein	70.3898	22.09	1	4	4	10	0.927399	10	5.64336	0.947369	10	6.06663	1.07897	10	7.00373	1.03886	10	5.01606	0.998912	10	6.04058	1.04531	10	4.72427	172	20.0049	5.09717
AT5G10730.1	NAD(P)-binding Rossmann-fold superfamily protein	124.809	16.38	1	4	4	8	0.930014	8	8.4354	0.981326	8	6.19031	1.01437	8	4.52734	0.977949	8	14.7962	1.00842	8	4.32771	1.04242	8	7.20266	287	31.0252	9.5542
AT3G43800.1	glutathione S-transferase tau 27	92.3574	15.86	1	4	4	8	0.930097	8	3.38758	0.980113	8	9.64695	1.07754	8	4.39763	1.07102	8	6.78385	0.953447	8	5.64466	0.998819	8	10.4191	227	26.7438	5.56689
AT1G01910.1	P-loop containing nucleoside triphosphate hydrolases superfamily protein	115.192	11.33	1	4	4	9	0.931713	9	19.9009	0.99754	9	11.6036	0.972976	9	9.17979	1.03121	9	7.82034	0.999717	9	9.67218	1.06426	9	16.9803	353	39.645	4.85596
AT1G52070.1	Mannose-binding lectin superfamily protein	304.002	18.73	1	4	6	16	0.932849	7	7.20758	0.875741	7	2.8758	1.09624	7	6.66086	1.10213	7	12.0846	1.02552	7	8.19707	1.02737	7	10.9373	315	34.0242	5.5415
AT3G62030.2	rotamase CYP 4	228.092	13.74	3	4	5	15	0.932917	8	10.8329	1.00471	8	15.1824	0.998793	8	10.369	0.961789	8	11.8118	1.03485	8	5.90859	1.00301	8	7.41986	313	34.2964	9.1001
AT2G43710.2	Plant stearoyl-acyl-carrier-protein desaturase family protein	165.573	22.44	6	4	9	14	0.934085	6	10.1906	1.05824	6	9.23893	0.880832	6	23.0629	0.971434	6	28.3402	1.1053	6	23.4306	1.11146	6	18.2071	401	45.6221	6.63916
AT5G55200.1	Co-chaperone GrpE family protein	109.74	12.58	1	4	4	7	0.934798	7	4.85557	0.949858	7	10.3503	0.991058	7	4.14196	0.959239	7	9.9225	1.02249	7	6.00662	1.08314	7	3.9488	302	33.1822	7.06396
AT2G45290.1	Transketolase	645.866	12.96	1	4	9	35	0.934827	13	10.6786	0.965954	13	35.5895	1.03544	13	22.3902	1.08095	13	11.3702	1.01108	13	15.436	1.00066	13	18.7401	741	79.8721	6.58057
AT2G01720.1	Ribophorin I	99.9114	7.97	1	4	4	6	0.934912	6	5.20411	0.96405	6	8.8593	1.08241	6	16.085	1.16365	6	4.22719	0.915175	6	9.99578	0.945837	6	7.51406	464	52.1864	8.33838
AT3G16910.1	acyl-activating enzyme 7	42.1311	5.62	1	4	4	5	0.936824	5	4.04449	1.00276	5	2.31537	0.952036	5	10.3945	1.08181	5	8.16357	1.02231	5	13.4407	0.949423	5	7.21489	569	62.916	8.11865
AT4G20360.1	RAB GTPase homolog E1B	222.289	9.66	1	4	4	10	0.937924	10	8.13907	0.998718	10	10.8791	1.00545	10	7.94488	1.02144	10	15.5021	0.993305	10	17.0812	1.0421	10	11.6025	476	51.5976	6.18896
AT1G80240.1	Protein of unknown function, DUF642	112.709	9.73	1	4	4	7	0.938239	7	0.958371	1.01455	7	6.40468	1.12497	7	4.83267	1.11345	7	2.72381	0.994172	7	11.3033	0.906479	7	1.36194	370	40.2007	8.36768
AT5G34850.1	purple acid phosphatase 26	188.159	10.95	1	4	4	13	0.938921	11	13.8559	1.00036	11	8.77393	1.01584	11	7.91463	0.987117	11	7.94442	1.0677	11	6.3649	1.06013	11	13.6912	475	54.9751	7.31299
AT1G27090.1	glycine-rich protein	178.395	13.1	1	4	4	10	0.938921	9	24.79	1.01667	9	15.9627	0.928583	9	25.7634	1.06061	9	15.1046	1.02903	9	4.56086	1.00419	9	7.66869	420	45.9903	5.38916
AT4G16143.1	importin alpha isoform 2	296.706	13.64	2	4	7	15	0.938921	9	14.5358	1.03155	9	5.44493	1.0551	9	7.4447	1.0014	9	1.80576	0.993283	9	7.80921	0.967028	9	1.97006	535	58.8703	5.09717
AT3G09820.1	adenosine kinase 1	1406.01	43.9	1	4	14	71	0.938921	19	18.6502	1.01667	19	17.1802	0.990767	19	11.2405	1.0014	19	9.91082	1.01827	19	10.0601	0.967028	19	6.82053	344	37.8118	5.45264
AT4G29350.1	profilin 2	266.502	58.02	1	4	6	14	0.938921	9	13.055	0.967698	9	12.5898	1.0551	9	13.055	1.0014	9	15.3133	1.04692	9	8.67599	0.959951	9	7.52669	131	13.9889	5.021
AT4G24490.1	RAB geranylgeranyl transferase alpha subunit 1	52.5682	6.34	2	4	4	4	0.939297	4	5.75422	0.99608	4	2.77846	1.02334	4	3.57589	0.982521	4	3.0301	1.03929	4	1.5061	1.04073	4	5.88059	678	76.8604	5.94775
AT5G66030.1	Golgi-localized GRIP domain-containing protein	121.644	4.19	1	4	4	5	0.940284	5	5.29134	1.03604	5	9.01961	0.928075	5	15.6743	1.0179	5	12.8635	0.949564	5	8.61447	1.03601	5	15.3331	788	89.8045	4.97021
AT5G11490.2	adaptin family protein	78.104	4.12	1	4	4	5	0.942184	5	5.24649	1.07691	5	3.81119	1.06289	5	8.98216	1.01708	5	5.70895	0.940379	5	3.5785	0.961622	5	7.63577	850	94.2966	5.38916
AT5G02960.1	Ribosomal protein S12/S23 family protein	408.45	18.31	3	4	4	18	0.94227	18	17.3768	1.01267	18	14.6252	0.971181	18	11.966	0.959105	17	13.9632	1.04692	18	11.8233	1.08284	18	12.245	142	15.7257	10.3745
AT4G02030.2	Vps51/Vps67 family (components of vesicular transport) protein	76.9033	4.6	1	4	4	5	0.942355	5	12.026	1.01417	5	6.49122	1.06981	5	4.79247	1.18239	5	5.69058	0.902257	5	5.33016	0.955815	5	1.8145	805	91.3242	5.98584
AT2G38860.2	Class I glutamine amidotransferase-like superfamily protein	71.7358	8.54	1	4	4	5	0.945293	5	4.75665	0.985527	5	7.50752	1.036	5	4.80207	1.01771	5	4.98329	0.948776	5	5.11496	0.974673	5	7.12215	398	42.7016	5.22412
AT5G20990.1	molybdopterin biosynthesis CNX1 protein / molybdenum cofactor biosynthesis enzyme CNX1 (CNX1)	124.828	4.33	1	4	4	8	0.94606	8	1.53213	0.921405	8	7.74613	0.974301	8	6.44321	0.984156	8	7.56958	1.0654	8	2.39446	1.07284	8	6.58313	670	71.2342	6.27783
AT3G19450.1	GroES-like zinc-binding alcohol dehydrogenase family protein	478.395	15.07	1	4	5	21	0.946762	16	8.68297	0.894805	16	11.1661	1.03098	16	9.79819	0.956484	16	11.2586	1.14473	16	7.99967	1.11413	16	10.5378	365	39.0728	5.5542
AT5G15910.1	NAD(P)-binding Rossmann-fold superfamily protein	126.127	15.24	1	4	4	5	0.947546	5	3.08895	0.934332	5	5.68103	1.04724	5	8.7937	1.05029	5	7.74749	1.03975	5	3.03627	0.929606	5	8.31484	269	28.8083	9.67139
AT3G48750.1	cell division control 2	69.3282	10.54	2	4	4	6	0.949627	6	15.8791	1.02362	6	11.1167	1.00542	6	19.4674	0.950576	6	12.0418	0.963922	6	7.85981	1.01003	6	3.37929	294	34.0086	6.91748
AT2G32080.1	purin-rich alpha 1	115.539	11.82	1	4	4	8	0.949771	8	6.15968	0.965788	8	9.20025	1.0736	8	6.68583	1.07379	8	19.5221	0.993797	8	3.93226	0.944045	8	14.3305	296	32.1812	6.12549
AT1G15950.1	cinnamoyl coa reductase 1	73.1428	10.17	2	4	4	5	0.951235	5	12.0326	0.925672	5	2.56238	1.07384	5	6.61948	1.02481	5	11.7151	1.0109	5	9.72206	1.02765	5	9.52531	344	37.4653	6.55127
AT5G14800.1	pyrroline-5- carboxylate (P5C) reductase	155.711	14.13	1	4	4	7	0.953101	7	4.72811	0.990587	7	8.31806	0.861262	7	6.59715	0.927725	7	8.90553	1.17015	7	8.84219	1.0008	7	9.56136	276	28.6061	8.08936
AT5G65430.3	general regulatory factor 8	1471.26	41.92	1	4	12	67	0.953321	10	5.29993	1.0746	10	25.965	0.987819	10	13.0738	0.817417	10	20.0094	1.05154	10	17.4906	0.967028	10	19.6487	260	29.5119	5.38916
AT5G63980.1	Inositol monophosphatase family protein	126.505	9.09	1	4	4	6	0.958119	6	15.0832	0.952615	6	5.06892	1.09524	6	3.63173	0.999311	6	15.2338	1.02764	6	28.9944	0.959591	6	6.07009	407	43.4824	6.45557
AT5G15610.1	Proteasome component (PCI) domain protein	153.376	14.48	1	4	6	12	0.958332	6	19.9966	0.998654	6	12.6851	1.25085	6	26.7288	1.00956	6	5.05036	0.934411	6	16.9799	0.935674	6	15.9029	442	49.7358	5.40186
AT3G06580.1	Mevalonate/galactokinase family protein	73.5566	8.67	1	4	4	5	0.958997	5	10.3145	0.958391	5	10.6025	1.0168	5	8.46476	1.03018	5	5.62617	1.06289	5	11.4031	1.0365	5	6.65866	496	54.3065	5.96045
AT4G34180.1	Cyclase family protein	155.071	19.22	2	4	5	9	0.960055	7	8.74098	1.04002	7	1.41771	1.12354	7	9.69801	1.05103	7	4.17088	0.954106	7	4.11099	0.975795	7	3.68648	255	28.3666	6.44287
AT2G05840.1	20S proteasome subunit PAA2	577.619	45.12	1	4	12	34	0.960317	10	10.8409	1.02203	10	9.90209	0.975324	10	9.41787	0.973388	10	2.99372	1.01035	10	4.21848	0.999006	10	7.09614	246	27.3328	6.0874
AT5G27540.1	MIRO-related GTP-ase 1	57.666	7.41	1	4	4	4	0.960671	4	5.63304	0.995853	4	1.37436	0.967085	4	11.5293	1.17134	4	4.54466	0.944384	4	3.15214	0.945371	4	9.36034	648	72.2767	5.30029
AT4G10480.1	Nascent polypeptide-associated complex (NAC), alpha subunit family protein	391.695	25.47	1	4	4	18	0.960841	17	14.6236	1.04578	17	29.8115	0.920538	17	23.8901	0.958085	17	9.41841	1.04912	17	12.9665	1.02288	17	17.3886	212	23.1573	4.42432
AT4G27585.1	SPFH/Band 7/PHB domain-containing membrane-associated protein family	408.785	17.52	1	4	7	17	0.960931	8	10.4479	1.06036	8	19.5353	0.943824	8	16.5808	0.994295	8	12.924	1.08443	8	8.12496	1.01582	8	8.4754	411	44.9922	6.81494
AT5G16840.2	binding partner of acd11 1	498.756	22.31	1	4	5	21	0.963622	18	10.3857	0.985515	18	11.299	0.981684	18	15.565	0.98879	18	9.32362	1.03188	18	7.64796	1.01329	18	5.09197	260	27.3047	5.63037
AT4G17870.1	Polyketide cyclase/dehydrase and lipid transport superfamily protein	204.24	14.66	2	4	4	12	0.963867	12	11.9885	0.955708	12	8.42604	1.03033	12	6.79915	1.00003	12	10.8822	1.00572	12	16.0859	1.01467	12	7.64276	191	21.5617	5.8208
AT5G35590.1	proteasome alpha subunit A1	693.545	45.12	1	4	12	35	0.964424	11	11.3102	0.977044	11	9.28361	0.935806	11	13.2616	1.00336	11	13.1009	1.05422	11	11.6575	0.984759	11	6.55315	246	27.2768	5.85889
AT5G13930.1	Chalcone and stilbene synthase family protein	365.69	9.87	1	4	4	16	0.964948	15	6.4325	0.921332	15	14.2356	0.975828	15	5.45832	0.936601	15	4.71462	1.09838	15	5.20212	1.11241	15	8.1298	395	43.0881	6.53662
AT4G34138.1	UDP-glucosyl transferase 73B1	252.36	9.02	1	4	5	12	0.965045	5	3.16295	1.02295	5	8.58772	0.972153	5	3.53366	0.949954	5	6.20841	1.04309	5	2.95851	1.0639	5	3.38902	488	54.8009	5.69385
AT2G14720.1	vacuolar sorting receptor 4	160.792	10.19	3	4	6	12	0.965447	7	3.29614	1.04585	7	9.22228	1.13515	7	5.64747	1.13928	7	8.40017	0.834608	7	14.0165	0.909041	7	16.7048	628	69.7666	5.47803
AT1G04850.1	ubiquitin-associated (UBA)/TS-N domain-containing protein	160.005	10.17	1	4	4	10	0.965617	9	4.15846	1.02078	9	12.9646	1.01925	9	15.4546	1.0014	9	10.737	1.08174	9	14.1136	1.0088	9	8.21433	413	46.574	6.17627
AT4G02510.1	translocon at the outer envelope membrane of chloroplasts 159	94.3742	2.33	1	4	4	6	0.965654	6	9.87796	0.995921	6	3.1672	0.956376	6	17.1406	0.889532	6	14.1115	1.08909	6	12.3171	1.07338	6	2.53024	1503	160.721	4.55127
AT5G25460.1	Protein of unknown function, DUF642	118.869	13.01	1	4	5	9	0.965912	7	4.61643	0.945061	7	2.32935	1.05683	7	8.13298	1.05346	7	8.9844	0.951089	7	2.85956	1.00734	7	4.49654	369	39.9525	7.35693
AT1G12080.2	Vacuolar calcium-binding protein-related	473.64	37.68	1	4	5	25	0.966973	22	10.2103	0.990205	22	13.497	1.07309	21	8.78949	1.07369	21	7.41918	0.938831	22	9.86125	0.994558	22	8.94857	138	15.3726	4.04346
AT5G11900.1	Translation initiation factor SUI1 family protein	94.2964	17.17	1	4	4	6	0.967403	6	6.17855	1.03139	6	3.32758	1.00599	6	5.70061	0.961306	6	7.30898	0.968808	6	3.817	1.08213	6	3.77765	198	21.5773	7.63525
AT2G06850.1	xyloglucan endotransglucosylase/hydrolase 4	101.939	14.19	1	4	4	7	0.967984	7	7.58889	1.12806	7	11.5046	1.01284	7	12.3194	1.02463	7	4.53772	0.971236	7	11.2645	0.863316	7	7.90681	296	34.2689	8.90967
AT4G29260.1	HAD superfamily, subfamily IIIB acid phosphatase	97.7163	14.9	1	4	4	8	0.968054	8	4.98281	1.00791	8	5.18938	0.984944	8	8.69222	0.973838	8	5.76636	1.05721	8	5.4438	0.994598	8	10.5616	255	28.8883	4.98291
AT5G56950.1	nucleosome assembly protein 1;3	300.032	17.38	1	4	6	17	0.969199	8	13.4922	0.934748	8	10.9577	1.02346	8	6.70548	0.99906	8	3.57992	1.01967	8	9.1645	1.06808	8	4.9867	374	43.267	4.52588
AT3G23600.1	alpha/beta-Hydrolases superfamily protein	170.607	18.83	1	4	4	11	0.969479	11	5.91366	0.934439	11	5.63391	1.04466	11	9.52333	1.00874	11	10.546	1.02739	11	2.01432	1.02554	11	8.50242	239	25.8451	5.31299
AT5G03340.1	ATPase, AAA-type, CDC48 protein	1551.53	35.93	2	4	24	71	0.969763	5	13.5811	1.00951	5	4.56192	0.962943	5	5.04945	1.00734	5	3.44501	1.07593	5	5.18438	1.03817	5	20.8554	810	89.9016	5.19873
AT2G47970.1	Nuclear pore localisation protein NPL4	137.8	10.41	3	4	4	8	0.969821	7	7.87559	0.900124	7	9.75234	1.01004	7	10.0145	1.14304	7	14.2633	1.00755	7	10.8342	1.01495	7	19.3006	413	46.1404	5.14795
AT3G55260.1	beta-hexosaminidase 1	167.763	9.06	1	4	5	9	0.972078	6	1.66008	0.932314	6	7.33362	1.02701	6	3.01501	0.981585	6	10.8703	1.03785	6	10.4756	1.05583	6	10.4971	541	61.1911	6.26514
AT5G63310.1	nucleoside diphosphate kinase 2	193.606	16.45	1	4	4	11	0.972085	11	11.2723	0.970761	11	18.5495	1.05493	11	6.95548	0.932485	11	7.10982	0.997461	11	11.607	1.00477	11	13.3288	231	25.5342	8.95361
AT2G05830.1	NagB/RpiA/CoA transferase-like superfamily protein	204.757	10.43	1	4	4	10	0.97209	10	9.79351	0.992915	10	13.4005	0.990267	10	9.20019	0.985933	10	9.43498	0.980012	10	18.7538	1.02	10	11.8554	374	39.5875	6.30322
AT5G13030.1	unknown protein; FUNCTIONS IN: molecular_function unknown; INVOLVED IN: biological_process unknown; LOCATED IN: chloroplast; EXPRESSED IN: 23 plant structures; EXPRESSED DURING: 13 growth stages; CONTAINS InterPro DOMAIN/s: Uncharacterised protein family UPF0061 (InterPro:IPR003846); Has 5046 Blast hits to 4997 proteins in 1211 species: Archae - 8; Bacteria - 2327; Metazoa - 120; Fungi - 134; Pla…	77.332	5.85	1	4	4	8	0.972183	8	8.32747	0.959562	8	3.30434	0.991271	8	8.96576	0.936829	8	9.40024	1.02049	8	9.9991	1.06163	8	9.91314	633	71.0525	6.69775
AT5G66410.1	phosducin-like protein 3 homolog	75.6029	14.78	2	4	4	6	0.972335	6	4.16985	1.00724	6	9.28685	0.965268	6	5.81546	0.938112	6	6.72006	1.01066	6	11.3679	1.05128	6	10.0002	230	26.3513	5.75732
AT5G65010.2	asparagine synthetase 2	131.859	11.05	1	4	6	11	0.973166	7	9.07908	0.911165	7	7.50654	1.0317	7	8.36041	0.987285	7	24.175	1.01222	7	22.1534	1.00819	7	7.43204	579	65.1167	6.45557
AT4G05410.1	Transducin/WD40 repeat-like superfamily protein	80.2759	7.94	1	4	4	6	0.973592	6	4.25464	1.01609	6	0.893625	0.974848	6	15.9303	1.00976	6	3.14168	1.01091	6	15.7573	1.02949	6	4.40384	504	56.4839	6.26514
AT2G38770.1	P-loop containing nucleoside triphosphate hydrolases superfamily protein	95.329	2.39	1	4	4	5	0.975633	5	6.58366	1.09891	5	14.6472	0.996957	5	7.56585	1.04848	5	3.21139	0.958656	5	7.20611	0.922686	5	4.31826	1509	172.913	5.60498
AT4G25130.1	peptide met sulfoxide reductase 4	131.238	16.67	1	4	4	6	0.976687	6	2.34579	0.947351	6	10.2618	1.05762	6	2.41206	0.956308	6	10.3681	1.08142	6	5.80217	1.03786	6	9.2778	258	28.6263	8.74854
AT5G28740.1	Tetratricopeptide repeat (TPR)-like superfamily protein	43.1559	3.38	1	4	4	4	0.978283	4	3.28516	0.963637	4	2.23494	1.01223	4	17.5966	1.11494	4	7.07375	0.912825	4	1.61797	1.01288	4	23.6312	917	106.984	6.27783
AT4G27320.1	Adenine nucleotide alpha hydrolases-like superfamily protein	162.985	13.08	1	4	4	9	0.979079	9	16.1512	0.92309	9	6.77855	1.04617	9	10.8139	1.0465	9	4.55679	0.99378	9	6.73474	1.01421	9	13.4949	260	28.0889	6.25244
AT1G09270.1	importin alpha isoform 4	258.541	9.85	2	4	6	13	0.979222	9	3.09455	1.00212	9	8.6565	1.00907	9	8.87632	1.04263	9	8.40497	0.984312	9	10.2695	0.922208	9	5.81366	538	59.4087	5.32568
AT4G09520.1	Cofactor-independent phosphoglycerate mutase	70.9417	6.3	3	4	4	5	0.979856	4	12.9552	1.0426	4	3.17161	0.952977	4	7.71775	0.974747	4	5.24619	1.05803	4	4.2102	0.972633	4	15.0293	492	53.091	5.56689
AT1G09830.1	Glycinamide ribonucleotide (GAR) synthetase	92.0998	6.58	1	4	4	6	0.980266	6	4.66457	0.945908	6	4.24984	0.999974	6	9.08074	0.973079	6	8.44925	1.03376	6	4.33725	1.01245	6	2.32436	532	56.4374	5.66846
AT1G29310.1	SecY protein transport family protein	163.422	8.21	3	4	4	10	0.980682	10	8.46388	0.985935	10	4.67975	1.13282	10	5.02576	1.07298	10	5.61119	0.93656	10	1.71965	0.906408	10	10.4511	475	52.0347	8.99756
AT5G56870.1	beta-galactosidase 4	74.8701	4.42	9	4	4	5	0.980877	5	4.92153	1.01801	5	1.56729	1.0069	5	0.995237	1.05895	5	4.33006	0.983214	5	0.818568	0.961728	5	1.5737	724	80.5394	8.67529
AT1G66680.1	S-adenosyl-L-methionine-dependent methyltransferases superfamily protein	50.6062	11.45	1	4	4	4	0.980987	4	2.64513	0.989757	4	7.62288	1.00483	4	8.82337	1.12141	4	5.48036	0.939456	4	4.95398	0.92145	4	12.6285	358	39.2048	4.60205
AT1G05260.1	Peroxidase superfamily protein	277.839	13.5	1	4	4	15	0.981084	15	8.8914	1.01667	15	15.4307	0.967524	15	10.1003	0.962477	14	5.97525	1.06444	15	9.4218	1.04714	15	8.6959	326	34.8836	8.39697
AT1G20970.1	FUNCTIONS IN: molecular_function unknown; INVOLVED IN: biological_process unknown; LOCATED IN: plasma membrane, vacuole; EXPRESSED IN: guard cell, cultured cell; BEST Arabidopsis thaliana protein match is: proton pump interactor 1 (TAIR:AT4G27500.1); Has 30201 Blast hits to 17322 proteins in 780 species: Archae - 12; Bacteria - 1396; Metazoa - 17338; Fungi - 3422; Plants - 5037; Viruses - 0; Othe…	55.6549	2.79	1	4	4	4	0.981536	4	5.21941	0.996319	4	8.38634	0.978475	4	4.63734	0.91494	4	15.6781	1.12831	4	11.5237	1.07604	4	2.89041	1364	150.07	4.75439
AT3G57150.1	homologue of NAP57	137.628	5.84	1	4	4	8	0.98217	6	9.42726	1.03897	6	14.0876	0.792171	6	10.2308	0.906175	6	12.8535	1.06848	6	13.4594	1.09352	6	10.1399	565	62.987	9.14404
AT4G24770.1	31-kDa RNA binding protein	121.127	11.55	1	4	4	9	0.98343	9	13.3392	1.02945	9	6.9706	1.05296	9	6.46988	0.943263	9	7.28412	1.02162	9	10.3289	1.02314	9	5.37817	329	35.7656	4.65283
AT5G56630.1	phosphofructokinase 7	217.63	11.75	4	4	6	13	0.984459	9	9.46211	0.971017	9	3.97733	1.03281	9	5.99285	1.00931	9	6.51639	1.0004	9	7.5385	1.01415	9	7.76504	485	53.4482	7.31299
AT4G39260.1	cold, circadian rhythm, and RNA binding 1	624.2	33.14	1	4	5	35	0.984772	28	6.58461	0.931213	28	12.5492	1.0233	27	10.5484	1.01873	28	11.3329	1.03637	28	7.06823	1.03388	28	9.53881	169	16.5685	5.68115
AT5G14590.1	Isocitrate/isopropylmalate dehydrogenase family protein	643.546	11.55	1	4	7	34	0.985366	17	5.58372	0.966978	17	10.5137	1.01233	17	5.57556	1.00863	17	4.49898	1.0192	17	3.4723	1.00125	17	4.69627	485	54.1616	7.97217
AT2G36130.1	Cyclophilin-like peptidyl-prolyl cis-trans isomerase family protein	134.573	22.56	1	4	4	8	0.986532	8	6.12948	0.952359	8	5.40037	1.05354	8	7.51154	0.943336	8	2.95429	1.04683	8	10.8872	1.03344	8	3.67709	164	18.2212	8.44092
AT1G30470.1	SIT4 phosphatase-associated family protein	88.3366	4.32	1	4	4	7	0.986542	7	9.52386	0.973012	7	1.00765	1.03668	7	7.1976	1.04762	7	4.56245	0.998844	7	8.64343	0.945954	7	4.21214	811	89.8321	4.55127
AT3G52990.1	Pyruvate kinase family protein	780.538	29.03	1	4	16	49	0.98782	12	6.34755	0.982707	12	6.19409	1.0207	12	6.07191	1.04447	12	3.64504	0.950312	12	5.25369	1.04167	12	7.40075	527	57.4591	7.10791
AT3G61260.1	Remorin family protein	139.759	21.7	1	4	5	10	0.987896	7	5.58971	1.05186	7	4.91549	1.05052	7	6.94398	1.03622	7	6.3368	0.94282	7	9.85853	0.976095	7	9.89379	212	23.13	5.64307
AT1G71860.1	protein tyrosine phosphatase 1	55.2425	9.71	1	4	4	6	0.988158	6	1.62418	0.934016	6	5.15427	1.06215	6	4.69821	0.997451	6	5.38349	1.0019	6	1.94747	1.0575	6	3.76001	340	37.7748	6.29053
AT1G76160.1	SKU5 similar 5	265.504	15.34	6	4	9	21	0.988339	7	4.63713	1.08111	7	13.9279	0.97706	7	5.28401	0.980144	7	2.83174	1.03439	7	13.456	1.0902	7	5.93537	541	60.0033	8.39697
AT1G51510.1	RNA-binding (RRM/RBD/RNP motifs) family protein	174.905	16.34	1	4	4	11	0.988567	11	7.08837	0.961434	11	14.7507	1.0354	11	10.038	0.996425	11	13.1806	1.00657	11	12.2056	0.995883	11	8.35839	202	22.425	5.30029
AT1G52380.1	NUP50 (Nucleoporin 50 kDa) protein	114.338	9.55	1	4	4	7	0.989195	7	5.00745	0.979381	7	13.1714	0.984061	7	4.13741	1.01141	7	5.45059	0.932142	7	7.6074	1.06411	7	7.3845	440	46.5638	4.91943
AT2G34630.2	geranyl diphosphate synthase 1	149.989	9	1	4	4	7	0.989198	7	9.27459	1.03447	7	5.39567	0.861728	7	23.1887	0.890922	7	4.33002	1.19998	7	15.1947	1.01506	7	11.3969	422	46.372	6.75635
AT4G32470.1	Cytochrome bd ubiquinol oxidase, 14kDa subunit	398.804	32.79	2	4	4	16	0.989483	16	7.96485	1.0043	16	8.58577	0.993153	16	8.35711	1.01715	16	4.99507	0.970489	16	9.74927	0.984462	16	11.1969	122	14.5176	9.72998
AT1G48600.2	S-adenosyl-L-methionine-dependent methyltransferases superfamily protein	332.481	17.31	2	4	9	26	0.98979	10	9.90212	1.00981	10	11.0851	1.0665	10	7.62525	1.11615	10	6.59287	0.921565	10	7.30721	0.913158	10	10.2846	491	56.0096	5.18604
AT1G04810.1	26S proteasome regulatory complex, non-ATPase subcomplex, Rpn2/Psmd1 subunit	301.35	11.69	1	4	12	26	0.989852	9	6.44436	1.01889	9	7.64033	1.05631	9	6.00986	1.01128	9	5.1298	0.968324	9	5.23951	1.01656	9	10.0099	1001	108.798	5.35107
AT3G50590.1	Transducin/WD40 repeat-like superfamily protein	65.9733	2.04	1	4	4	4	0.990308	4	2.63513	1.05209	4	1.75791	1.05084	4	1.02808	1.06956	4	6.42571	0.890973	4	11.3033	0.879792	4	9.9582	1614	176.194	8.32373
AT1G09020.1	homolog of yeast sucrose nonfermenting 4	99.9238	7.19	1	4	4	4	0.990662	4	1.75237	1.04745	4	14.5525	1.04111	4	2.4131	0.994578	4	5.86204	0.958861	4	9.28187	0.936144	4	0.447378	487	53.4326	6.68311
AT4G36195.1	Serine carboxypeptidase S28 family protein	97.7943	6.76	3	4	4	5	0.990918	5	3.98266	0.923832	5	1.96391	1.01152	5	8.80238	1.01573	5	0.126242	1.058	5	2.87016	1.00514	5	7.19311	488	54.7392	6.52197
AT4G37210.1	Tetratricopeptide repeat (TPR)-like superfamily protein	51.2506	7.32	1	4	4	5	0.991235	4	1.57541	1.01968	4	1.36835	0.896539	4	6.23099	1.00274	4	1.40525	1.08689	4	1.49346	1.03046	4	4.31943	492	52.243	4.38623
AT4G02580.1	NADH-ubiquinone oxidoreductase 24 kDa subunit, putative	346.838	15.29	1	4	4	20	0.992367	20	9.57347	0.958701	20	11.5916	1.00001	20	8.59119	0.970181	20	12.1484	1.02586	20	9.44195	1.0145	20	9.53767	255	28.3704	7.91357
AT4G20830.1	FAD-binding Berberine family protein	31.4158	6.14	2	4	4	4	0.992566	4	1.21579	1.06198	4	1.98112	1.00794	4	9.73181	0.978074	4	1.40881	0.969162	4	3.82164	0.99797	4	7.81819	570	63.5189	9.5835
AT5G55130.1	co-factor for nitrate, reductase and xanthine dehydrogenase 5	57.0586	6.68	10	4	4	4	0.992627	3	5.50177	0.996717	3	2.58667	0.883012	3	0.406668	0.980269	3	2.29158	1.08345	3	5.95439	1.00283	3	11.9118	464	50.5417	5.8208
AT2G16940.2	Splicing factor, CC1-like	34.7635	5.41	1	4	4	4	0.993132	4	8.21084	1.11607	4	2.30319	0.942602	4	5.25578	1.04909	4	24.8056	0.984398	4	10.7029	0.967593	4	2.75429	610	68.9276	7.04932
AT4G13850.1	glycine-rich RNA-binding protein 2	455.98	40.51	1	4	4	19	0.993903	18	14.0113	1.03491	18	23.2995	1.04972	18	11.1394	0.985237	18	13.3305	1.01067	18	6.49861	1.00475	18	6.72927	158	15.6925	7.34229
AT5G40390.1	Raffinose synthase family protein	49.4983	4.73	1	4	4	5	0.994111	5	12.9052	1.01298	5	5.50709	0.923084	5	6.01712	0.989191	5	1.9917	1.08295	5	3.61488	0.97793	5	6.26015	783	86.1815	5.07178
AT5G35630.1	glutamine synthetase 2	320.928	8.6	1	4	4	20	0.994363	20	9.28054	0.978479	20	14.2986	1.00959	20	10.6488	0.98909	20	10.0972	0.996794	20	11.7179	1.02902	20	8.05727	430	47.381	6.87354
AT4G18060.1	SH3 domain-containing protein	120.803	9.97	1	4	4	8	0.994619	8	6.60584	1.00714	8	14.2803	0.971004	8	3.16196	1.01212	8	3.47391	1.03233	8	4.82617	0.992021	8	6.90008	351	39.5091	6.87354
AT1G78150.3	unknown protein; FUNCTIONS IN: molecular_function unknown; INVOLVED IN: biological_process unknown; EXPRESSED IN: 23 plant structures; EXPRESSED DURING: 13 growth stages; BEST Arabidopsis thaliana protein match is: unknown protein (TAIR:AT1G35780.1).	222.377	17.82	2	4	5	11	0.994801	9	6.6482	0.986797	9	12.5294	1.06662	9	13.1257	1.00875	9	14.1515	0.973296	9	11.2418	1.0264	9	2.92158	303	33.0948	6.03662
AT2G29200.1	pumilio 1	87.7248	3.72	4	4	4	7	0.994878	6	6.0988	0.988431	6	3.29083	0.925644	6	7.07691	1.02287	6	4.78138	1.038	6	3.8091	1.06251	6	1.56345	968	106.496	6.12549
AT4G27000.1	RNA-binding (RRM/RBD/RNP motifs) family protein	256.7	9.64	1	4	4	13	0.995195	13	6.84262	0.96774	13	7.56067	0.967865	13	10.6882	0.985387	13	5.03244	1.0232	13	5.27629	1.01731	13	5.8362	415	44.9442	5.89697
AT2G22970.3	serine carboxypeptidase-like 11	116.409	9.03	12	4	4	7	0.995609	7	4.664	1.00279	7	14.172	0.862678	7	23.0415	1.01027	7	8.90218	1.10703	7	7.96368	1.0529	7	4.85878	443	50.3501	6.82959
AT5G46790.1	PYR1-like 1	115.248	18.55	1	4	4	5	0.996468	5	9.03175	1.08359	5	12.7013	1.02524	5	7.18823	0.979421	5	5.85376	1.03453	5	9.58096	0.999572	5	10.7641	221	25.3454	5.47803
AT5G05980.1	DHFS-FPGS homolog B	157.908	7.36	1	4	4	9	0.998101	9	6.52128	1.06691	9	7.63196	1.03981	9	6.49252	0.969499	9	13.4468	0.939987	9	10.3982	0.973575	9	14.0072	571	63.3053	6.53662
AT4G24520.1	P450 reductase 1	78.2681	4.19	2	4	4	6	0.998161	6	3.44183	1.0053	6	2.81245	1.03634	6	6.19876	1.0418	6	3.68657	0.969079	6	3.92505	0.968445	6	9.48985	692	76.7176	5.26221
AT2G47000.1	ATP binding cassette subfamily B4	60.1172	2.64	9	4	4	5	0.998227	5	7.14694	1.0991	5	1.73213	1.14761	5	6.62169	0.950105	5	11.4416	0.883659	5	5.89576	0.868959	5	4.46223	1286	138.941	6.55127
AT2G44610.1	Ras-related small GTP-binding family protein	207.812	19.71	4	4	5	15	0.998247	9	10.1192	0.988178	9	10.2167	1.01602	9	10.6084	0.998384	9	10.7562	0.974407	9	3.86297	1.00013	9	5.32152	208	23.1159	7.89893
AT3G13870.1	Root hair defective 3 GTP-binding protein (RHD3)	108.774	4.74	2	4	4	7	0.998802	7	15.5776	0.900329	7	8.73732	1.06999	7	16.7684	1.11797	7	3.17703	0.989697	7	14.1695	0.991038	7	11.1347	802	89.0362	5.56689
AT2G03680.1	spiral1	97.9227	42.86	2	4	4	5	1.00104	4	9.63851	0.884942	4	8.90028	1.1584	4	10.8483	0.9906	4	9.1283	0.91829	4	4.84559	0.962528	4	12.3842	119	11.9129	8.1626
AT5G17770.1	NADH:cytochrome B5 reductase 1	147.398	14.95	1	4	4	8	1.00217	8	6.74439	0.985098	8	9.4253	1.07069	8	6.8523	1.08468	8	6.76732	0.871699	8	7.06806	0.934969	8	16.1418	281	31.4701	8.38232
AT1G20510.1	OPC-8:0 CoA ligase1	61.3675	6.23	1	4	4	4	1.00377	4	7.90125	1.075	4	11.3726	1.06135	4	5.38406	0.943856	4	10.4342	1.00025	4	14.1838	0.982558	4	1.55271	546	59.3368	8.32373
AT5G16510.1	Alpha-1,4-glucan-protein synthase family protein	266.862	11.21	1	4	4	15	1.00421	15	9.74358	0.988451	15	10.1909	0.989415	15	11.5734	0.988686	15	9.03636	1.04791	15	5.5479	1.01435	15	5.9167	348	38.5605	5.21143
AT2G42500.1	protein phosphatase 2A-3	272.78	17.25	5	4	4	11	1.00436	10	17.6756	1.00659	10	31.4389	0.863693	10	27.6097	0.997901	10	16.9706	0.964142	10	12.4384	1.07503	10	38.7947	313	35.8093	5.16064
AT5G06160.1	splicing factor-related	150.309	7.34	1	4	4	8	1.00436	8	7.0781	0.989955	8	6.8414	0.984493	8	9.39319	0.997199	8	3.31821	0.966592	8	5.55345	1.03848	8	5.35657	504	58.9355	5.30029
AT4G27090.1	Ribosomal protein L14	1354.72	49.25	1	4	8	67	1.00489	37	10.2465	1.04675	37	13.1614	0.963229	37	11.9519	0.962887	37	11.6809	0.985146	37	11.0532	0.997689	37	9.92655	134	15.4956	10.0376
AT5G20490.1	Myosin family protein with Dil domain	82.4499	3.24	4	4	6	6	1.00512	4	1.73032	1.05382	4	8.66066	1.12288	4	2.72313	1.06479	4	0.568702	0.901515	4	7.32846	0.877459	4	1.17465	1545	174.942	8.25049
AT3G22230.1	Ribosomal L27e protein family	611.041	41.48	2	4	7	35	1.00519	16	6.38719	0.9567	16	7.21022	0.961748	16	7.90602	0.974268	16	10.0297	1.03249	16	7.71254	1.08227	16	5.98509	135	15.6048	10.272
AT5G43830.1	Aluminium induced protein with YGL and LRDR motifs	215.347	19.52	1	4	5	11	1.00526	10	11.1569	1.03992	10	20.8268	1.04557	10	2.7155	0.989541	10	14.2566	0.994081	10	2.09015	0.908279	10	14.5302	251	27.4918	6.87354
AT2G21270.3	ubiquitin fusion degradation 1	126.57	11.47	3	4	4	11	1.0054	11	2.18683	0.988166	11	6.0216	0.951773	11	8.41688	1.03475	11	7.25741	1.00277	11	9.89588	0.97143	11	8.364	340	37.688	7.06396
AT1G13930.1	Involved in response to salt stress. Knockout mutants are hypersensitive to salt stress.	624.561	31.61	1	4	4	24	1.00566	22	9.00872	0.921277	22	13.755	1.01606	21	7.06703	0.987298	22	13.9536	1.10224	22	11.2264	1.04607	22	11.0747	155	16.1538	4.91943
AT2G22400.1	S-adenosyl-L-methionine-dependent methyltransferases superfamily protein	90.3446	4.58	1	4	4	5	1.00622	5	6.6533	1.1114	5	9.56264	0.95132	5	17.2204	0.953404	5	3.0465	0.947296	5	13.1613	1.06115	5	2.24332	808	89.7556	6.06201
AT4G31880.1	LOCATED IN: cytosol, chloroplast; EXPRESSED IN: 24 plant structures; EXPRESSED DURING: 14 growth stages; BEST Arabidopsis thaliana protein match is: Tudor/PWWP/MBT superfamily protein (TAIR:AT1G15940.1); Has 137162 Blast hits to 70781 proteins in 2973 species: Archae - 289; Bacteria - 24182; Metazoa - 56725; Fungi - 20130; Plants - 6559; Viruses - 758; Other Eukaryotes - 28519 (source: NCBI BLink…	60.5984	3.89	1	4	4	5	1.00647	5	2.61053	1.02581	5	2.75208	0.905649	5	5.61077	0.933176	5	8.02525	1.10267	5	8.60651	1.07611	5	11.457	873	94.1523	5.65576
AT2G02390.3	glutathione S-transferase zeta 1	98.6557	16.23	2	4	4	10	1.00676	10	6.96522	0.916072	10	11.1493	1.03384	10	14.8241	1.04034	10	7.03111	1.02969	10	6.95531	1.00132	10	12.9384	228	25.7932	5.85889
AT4G20980.1	Eukaryotic translation initiation factor 3 subunit 7 (eIF-3)	242.658	10.83	1	4	7	13	1.00692	9	8.10985	0.959338	9	4.93154	0.987553	9	4.98269	1.00231	9	4.32871	0.996508	9	2.27754	0.993422	9	11.9468	591	66.6834	5.77002
AT1G74920.1	aldehyde dehydrogenase 10A8	106.158	8.18	1	4	4	7	1.00727	7	6.79452	1.09888	7	4.53097	0.970344	7	4.22051	1.05605	7	4.4667	1.00575	7	11.5203	0.987836	7	11.4254	501	54.3968	5.2876
AT1G31860.1	histidine biosynthesis bifunctional protein (HISIE)	133.016	11.39	1	4	4	6	1.00752	6	3.6766	1.03343	6	8.02429	1.00224	6	3.79935	1.00425	6	3.66969	0.978646	6	1.15811	0.966257	6	4.19004	281	31.6479	6.16357
AT2G44310.1	Calcium-binding EF-hand family protein	132.903	28.17	1	4	4	7	1.00836	7	13.8453	0.903022	7	9.03661	0.992232	7	18.1285	1.01451	7	1.42563	1.03264	7	9.56558	1.01944	7	3.80238	142	15.8108	4.51318
AT1G53240.1	Lactate/malate dehydrogenase family protein	1655.66	40.47	1	4	11	67	1.00962	29	11.099	0.99073	29	15.1506	1.04501	29	11.4673	1.00576	29	8.75675	0.999944	29	8.65528	0.97083	29	10.5152	341	35.7819	8.35303
AT2G30060.1	Pleckstrin homology (PH) domain superfamily protein	192.725	16.13	2	4	4	10	1.01014	10	2.93196	0.929498	10	3.41987	0.998314	10	5.23735	1.04286	10	4.06349	0.976275	10	4.59418	1.00622	10	2.99736	217	24.374	4.88135
AT1G27390.1	translocase outer membrane 20-2	92.5564	16.67	2	4	4	5	1.01029	5	26.4055	0.926837	5	15.0758	1.07864	5	4.16542	1.11396	5	9.70249	1.04905	5	19.1862	0.937919	5	31.5909	210	23.1553	5.80811
AT2G40890.1	cytochrome P450, family 98, subfamily A, polypeptide 3	98.1832	6.69	5	4	4	4	1.01112	4	5.76783	1.01863	4	7.60419	0.99954	4	15.1188	1.08537	4	15.703	0.822103	4	4.55859	0.878359	4	14.1772	508	57.89	8.5874
AT1G49240.1	actin 8	2655.99	33.16	3	4	11	104	1.01112	30	18.2938	1.04907	30	16.1223	1.10143	30	17.3607	1.10975	30	15.4865	0.961509	30	20.1682	0.900947	29	14.085	377	41.8359	5.57959
AT1G31180.1	isopropylmalate dehydrogenase 3	314.163	19.55	2	4	8	22	1.01114	7	4.97894	1.01172	7	13.8057	0.959344	7	15.7777	0.979779	7	10.7671	1.0338	7	12.7776	1.01474	7	3.12613	404	43.8198	5.8208
AT5G58110.1	chaperone binding;ATPase activators	77.5296	19.39	1	4	4	8	1.01117	8	6.76314	1.04169	8	6.72142	0.96854	8	15.68	1.00698	8	4.51719	1.03269	8	4.28638	0.993827	8	5.17166	196	22.4216	5.2876
AT1G76850.1	exocyst complex component sec5	83.2248	2.84	2	4	4	5	1.01175	5	5.45905	0.932883	5	7.21975	1.05553	5	0.232648	1.08384	5	4.10327	0.965826	5	6.0605	0.931416	5	6.41163	1090	121.826	5.79541
AT3G12800.1	short-chain dehydrogenase-reductase B	155.197	14.77	2	4	4	9	1.01207	8	21.0862	1.06433	8	13.031	1.02053	8	5.25305	1.01485	8	5.77772	0.92991	8	19.9718	1.01842	8	2.49936	298	31.7766	9.14404
AT4G38710.2	glycine-rich protein	105.755	9.03	1	4	4	6	1.01253	6	3.83022	0.957611	6	5.74512	0.940097	6	3.23034	0.947682	6	6.12015	1.12866	6	3.82788	0.998173	6	4.5337	465	50.4928	5.10986
AT5G20400.1	2-oxoglutarate (2OG) and Fe(II)-dependent oxygenase superfamily protein	131.457	14.08	2	4	4	9	1.01259	7	9.15082	0.890091	7	11.249	0.921058	7	10.5047	1.07177	7	14.9778	0.988101	7	11.502	1.09076	7	4.04043	348	39.6523	5.41455
AT2G29490.1	glutathione S-transferase TAU 1	163.719	16.96	2	4	4	7	1.01281	7	10.4194	1.05957	7	12.1036	0.860596	7	10.0209	1.02639	7	8.57575	1.03874	7	4.54093	1.06591	7	9.96174	224	25.8978	6.04932
AT4G01070.1	UDP-Glycosyltransferase superfamily protein	109.639	7.08	2	4	4	8	1.0129	8	9.13745	0.955788	8	4.76671	1.06573	8	10.1419	1.05068	8	9.36418	0.899891	8	13.998	0.968403	8	14.1364	480	52.8965	6.18896
AT1G16870.1	mitochondrial 28S ribosomal protein S29-related	88.0616	7.29	1	4	4	7	1.01303	7	4.75572	1.06618	7	4.37163	1.02724	7	15.4484	0.998175	7	15.6796	0.974172	7	8.65493	0.949288	7	3.23565	480	53.7495	8.89502
AT1G13730.1	Nuclear transport factor 2 (NTF2) family protein with RNA binding (RRM-RBD-RNP motifs) domain	135.915	7.48	1	4	4	7	1.01408	7	12.0912	0.983631	7	5.51198	0.898862	7	19.2472	0.958916	7	21.6062	1.01375	7	7.13728	1.02046	7	9.32194	428	46.7745	7.59131
AT1G73230.1	Nascent polypeptide-associated complex NAC	177.251	16.36	2	4	4	13	1.01432	13	12.7775	0.912692	13	8.04991	0.983599	13	4.88702	0.988043	13	10.0818	0.949469	13	11.9003	1.07983	13	11.6043	165	17.9934	6.21436
AT3G56490.1	HIS triad family protein 3	219.023	29.93	1	4	4	11	1.01492	11	3.42005	0.928978	11	6.26427	1.05405	11	7.34925	1.02308	11	5.21315	1.04682	11	9.22244	1.0022	11	9.56883	147	15.9904	7.1958
AT2G30860.1	glutathione S-transferase PHI 9	1246.48	25.12	1	4	5	55	1.01546	45	13.9226	1.0093	44	16.1995	1.0505	44	10.4071	0.972018	45	13.8895	1.00553	45	13.0071	0.986222	45	11.2802	215	24.1305	6.65381
AT3G02230.1	reversibly glycosylated polypeptide 1	1438.31	39.78	3	4	13	72	1.01554	31	14.1639	0.925733	31	12.7393	0.952068	31	16.3605	0.910727	31	13.9023	1.08992	31	14.2741	1.09416	31	19.1306	357	40.6025	5.92236
AT3G06040.1	Ribosomal protein L12/ ATP-dependent Clp protease adaptor protein ClpS family protein	139.889	17.74	1	4	4	7	1.01564	7	11.7982	0.970742	7	10.0238	0.956592	7	12.3583	0.925472	7	5.2846	1.04639	7	4.19201	1.028	7	4.99365	186	20.7863	9.5835
AT5G21160.3	LA RNA-binding protein	61.3559	3.48	1	4	4	5	1.01605	5	7.93802	1.06588	5	15.4397	0.853313	5	12.4064	1.01962	5	2.63274	1.10626	5	11.6829	0.941665	5	6.76747	833	92.2691	8.6167
AT2G17720.1	2-oxoglutarate (2OG) and Fe(II)-dependent oxygenase superfamily protein	74.5563	12.37	4	4	4	5	1.01633	4	9.14958	0.978122	4	6.77642	1.13536	4	3.31073	1.00489	4	11.1822	1.06471	4	16.3829	0.923847	4	9.79064	291	32.6708	7.92822
AT3G22480.2	prefoldin 2	160.639	22.3	1	4	4	13	1.01712	13	8.40498	1.02102	13	9.24506	0.968953	13	2.19712	0.982451	13	7.02349	1.04802	13	6.62537	0.996225	13	6.53918	148	16.5156	8.55811
AT5G35530.1	Ribosomal protein S3 family protein	1213.51	48.79	1	4	14	77	1.01781	11	8.20358	0.999128	11	17.8674	0.983446	11	22.5853	0.94347	11	21.2852	1.02343	11	15.9154	1.05039	11	13.3478	248	27.4406	9.53955
AT3G57560.1	N-acetyl-l-glutamate kinase	61.2655	9.22	1	4	4	7	1.01832	7	4.45994	1.01989	7	8.66818	1.04113	7	2.45149	0.94446	7	2.35009	1.01037	7	8.18199	1.06595	7	6.56566	347	36.5724	8.92432
AT3G57890.2	Tubulin binding cofactor C domain-containing protein	108.763	6.73	1	4	4	7	1.01855	7	12.1134	1.01109	7	15.0973	0.971407	7	12.2997	0.909362	7	2.30015	0.96187	7	7.65035	1.038	7	16.3614	609	66.9868	5.75732
AT4G17890.1	ARF-GAP domain 8	140.778	16.22	2	4	7	10	1.01936	4	6.4995	1.10094	4	7.54405	1.02271	4	4.30898	1.01013	4	12.9977	0.955292	4	6.70273	0.962383	4	2.9924	413	44.4141	8.646
AT2G21660.1	cold, circadian rhythm, and rna binding 2	439.75	38.07	1	4	5	16	1.01947	14	7.20914	1.06212	13	12.8205	0.917113	13	4.89655	0.926044	14	9.78111	1.07608	14	13.3029	0.991298	14	18.2902	176	16.8796	6.15088
AT5G27330.1	Prefoldin chaperone subunit family protein	96.8604	5.73	1	4	4	4	1.01956	4	7.05275	1.0596	4	4.6923	0.969609	4	6.31486	0.950084	4	7.60082	1.00853	4	3.5346	0.968943	4	6.36871	628	71.9667	5.90967
AT5G04830.1	Nuclear transport factor 2 (NTF2) family protein	132.846	18.54	1	4	4	9	1.02021	9	5.55875	0.976803	9	3.4003	1.00469	9	10.6734	1.03816	9	10.4894	0.998151	9	5.72955	0.97082	9	1.80701	178	20.2812	8.36768
AT3G07480.1	2Fe-2S ferredoxin-like superfamily protein	297.432	28.93	1	4	4	15	1.0214	14	7.72838	0.962558	14	8.92299	0.983089	14	8.59701	0.993205	14	3.29011	1.04764	14	9.51405	0.965704	14	7.73319	159	17.5913	7.91357
AT3G10690.1	DNA GYRASE A	98.0352	4	1	4	4	7	1.0214	7	6.16962	0.998285	7	11.3616	1.06598	7	16.3367	1.09599	7	9.01726	0.966148	7	15.9704	0.859916	7	21.8177	950	104.472	6.90283
AT2G36410.1	Family of unknown function (DUF662)	95.5638	21.54	5	4	6	8	1.02159	5	5.17737	0.988052	5	7.49467	1.03334	5	2.54078	1.06827	5	0.822135	0.936077	5	3.21196	0.938494	5	8.77229	195	22.3334	5.80811
AT1G79920.1	Heat shock protein 70 (Hsp 70) family protein	1561.33	32.97	1	4	25	85	1.02345	6	2.25998	1.06241	6	13.6437	1.00663	6	4.78523	1.01019	6	25.1122	1.04368	6	14.1451	0.997612	6	12.2149	831	91.6233	5.18604
AT5G56000.1	HEAT SHOCK PROTEIN 81.4	2965.19	37.34	1	4	29	161	1.02364	5	7.2429	1.06303	5	17.2118	0.931026	5	4.39089	0.96099	5	4.0842	1.04548	5	18.6324	0.996614	5	12.7976	699	80.0909	5.04639
AT4G35450.5	ankyrin repeat-containing protein 2	203.435	15.43	1	4	5	10	1.02364	9	9.5616	1.0741	9	21.34	0.998754	9	12.6814	1.00471	9	8.4478	0.971786	9	17.3042	1.00068	9	5.83147	350	38.0324	4.64014
AT1G52760.1	lysophospholipase 2	57.1647	9.94	1	4	4	5	1.02476	5	9.73825	0.998506	5	26.3863	1.07569	5	5.21131	1.05571	5	10.0866	0.882386	5	14.9	1.02614	5	12.5953	332	36.9511	6.55127
AT1G09770.1	cell division cycle 5	95.2722	4.15	1	4	4	5	1.02563	5	6.99838	1.031	5	3.29649	0.909467	5	3.11645	0.980101	5	1.3479	0.943086	5	9.63161	1.0801	5	1.97601	844	95.7069	6.771
AT2G36310.1	uridine-ribohydrolase 1	82.8466	10.42	1	4	4	7	1.02571	7	5.17364	0.99287	7	6.83245	1.01336	7	15.6699	0.981487	7	4.94862	1.00447	7	3.39476	1.03449	7	11.8987	336	36.0634	5.18604
AT3G08030.1	Protein of unknown function, DUF642	223.329	10.14	1	4	4	14	1.02628	14	7.30382	0.986902	14	6.38366	1.01298	14	5.16464	0.992164	14	8.06248	1.0003	14	5.46974	0.979297	14	4.12348	365	39.0412	7.56201
AT1G14320.1	Ribosomal protein L16p/L10e family protein	648.8	37.27	1	4	9	38	1.02673	16	5.39248	0.992949	16	20.5578	0.951782	15	9.48854	0.98693	16	14.136	1.01418	16	11.792	1.00857	16	7.72777	220	24.9012	10.4917
AT5G13560.1	unknown protein; BEST Arabidopsis thaliana protein match is: unknown protein (TAIR:AT2G37370.1); Has 12055 Blast hits to 8846 proteins in 811 species: Archae - 217; Bacteria - 1046; Metazoa - 6104; Fungi - 1115; Plants - 528; Viruses - 14; Other Eukaryotes - 3031 (source: NCBI BLink).	109.256	4.86	1	4	4	5	1.02696	5	4.14969	1.04364	5	3.50556	1.02207	5	6.16299	1.00655	5	5.06905	0.955234	5	8.68895	0.999262	5	2.8823	679	76.6043	5.10986
AT1G64980.1	Nucleotide-diphospho-sugar transferases superfamily protein	90.4925	16.99	1	4	4	5	1.02732	5	13.4001	1.04605	5	4.22573	0.966214	5	6.26698	0.941899	5	9.10009	1.04692	5	9.95309	0.971958	5	4.94421	259	30.1967	5.66846
AT1G10590.3	Nucleic acid-binding, OB-fold-like protein	180.65	26.14	1	4	4	13	1.02856	12	8.79825	1.05328	12	12.6334	0.978269	12	13.5049	1.01462	12	7.04032	0.97716	12	10.0261	0.967882	12	8.31604	153	17.1108	8.45557
AT5G18230.2	transcription regulator NOT2/NOT3/NOT5 family protein	131.236	4.26	1	4	4	6	1.02943	6	15.4748	0.995585	6	5.77395	0.961766	6	9.88345	0.990358	6	9.91208	0.975958	6	7.36155	1.00939	6	2.95581	845	93.1956	5.50342
AT2G35020.1	N-acetylglucosamine-1-phosphate uridylyltransferase 2	140.853	6.77	2	4	4	8	1.02977	8	7.0236	1.10891	8	9.32662	1.05925	8	6.92245	1.08219	8	7.63311	0.885414	8	8.88644	0.909369	8	10.7149	502	55.7243	5.90967
AT5G14520.1	pescadillo-related	103.402	5.25	1	4	4	6	1.03001	6	6.31437	1.0753	6	8.48565	0.905575	6	10.7115	0.911882	6	4.22242	0.981097	6	3.94437	1.04376	6	4.20087	590	67.9014	8.66064
AT4G38470.1	ACT-like protein tyrosine kinase family protein	56.9716	5.57	3	4	4	5	1.03051	4	2.22846	1.05568	4	5.84733	1.06287	4	5.53169	1.03594	4	8.86211	0.836454	4	9.62896	0.957672	4	0.862943	575	64.7708	6.02393
AT5G10560.1	Glycosyl hydrolase family protein	89.0921	4.29	4	4	4	6	1.03182	6	2.24295	0.944077	6	7.8714	1.04499	6	1.48735	0.950462	6	4.44234	1.03607	6	6.58884	1.01513	6	3.05468	792	87.1297	6.37939
AT4G39860.1	unknown protein; BEST Arabidopsis thaliana protein match is: unknown protein (TAIR:AT2G22270.1); Has 152 Blast hits to 146 proteins in 19 species: Archae - 0; Bacteria - 0; Metazoa - 0; Fungi - 2; Plants - 146; Viruses - 0; Other Eukaryotes - 4 (source: NCBI BLink).	166.309	18.39	1	4	5	7	1.03329	5	8.50317	0.863943	5	10.6854	0.99647	5	13.4446	1.14456	5	3.68199	0.954606	5	4.38881	1.02431	5	3.19437	299	32.0581	8.48486
AT1G02690.2	importin alpha isoform 6	266.974	12.24	2	4	7	16	1.0335	11	4.46889	1.01261	11	13.2655	0.988745	11	2.12301	0.949347	11	10.5559	1.0499	11	6.78686	1.01609	11	4.01821	539	59.4802	5.13525
AT5G48580.1	FK506- and rapamycin-binding protein 15 kD-2	181.322	29.45	1	4	5	15	1.03539	9	4.03522	0.927761	9	9.44385	0.986437	9	8.59372	0.953046	9	3.89029	1.08078	9	9.18456	1.04452	9	7.56236	163	17.647	5.41455
AT3G46560.1	Tim10/DDP family zinc finger protein	351.196	45.16	1	4	4	12	1.03562	12	3.41285	1.10339	12	9.00894	0.905238	12	11.2415	0.984419	12	8.62381	1.05595	12	7.62613	1.00194	12	5.23924	93	10.7081	5.50342
AT2G42710.1	Ribosomal protein L1p/L10e family	111.753	8.92	1	4	4	7	1.03636	7	15.1923	0.978936	7	2.63856	0.953087	7	5.09055	1.07058	7	10.1556	0.956636	7	6.98426	1.03219	7	9.47416	415	45.752	9.5249
AT3G18600.1	P-loop containing nucleoside triphosphate hydrolases superfamily protein	93.4045	6.51	1	4	4	5	1.03728	5	10.6308	1.00584	5	7.07605	0.911468	5	11.6435	1.14208	5	29.6108	1.02053	5	9.2703	0.978987	5	4.97562	568	63.7767	9.24658
AT3G07110.2	Ribosomal protein L13 family protein	515.021	39.13	1	4	8	30	1.03766	15	9.12469	0.987418	15	7.87507	0.958955	15	2.71809	0.971608	15	9.52213	1.01047	15	4.24154	1.03949	15	5.79251	207	23.5789	10.4038
AT5G41520.1	RNA binding Plectin/S10 domain-containing protein	257.334	26.11	1	4	4	14	1.03874	13	8.99594	1.09179	13	10.719	0.977656	13	13.6807	1.0014	13	4.26419	0.953624	13	8.94289	0.961986	13	6.081	180	19.721	9.72998
AT1G76690.1	12-oxophytodienoate reductase 2	512.455	27.01	2	4	10	26	1.03881	7	9.01282	0.956523	7	8.11754	1.00879	7	6.18664	0.962001	7	5.95569	0.971811	7	11.0713	1.02687	7	1.87611	374	41.5408	7.51807
AT4G17190.1	farnesyl diphosphate synthase 2	313.342	21.93	1	4	9	22	1.04095	9	3.43725	1.00468	9	4.83481	1.07692	9	7.65383	1.01515	9	4.27329	0.901624	9	9.12162	0.952018	9	9.32703	342	39.8002	5.77002
AT4G11210.1	Disease resistance-responsive (dirigent-like protein) family protein	208.289	30.43	1	4	4	7	1.04176	7	6.3695	1.06035	7	6.24315	1.0551	7	12.3461	0.919382	7	5.58439	1.0362	7	16.8094	0.837342	7	21.5943	184	20.5602	6.771
AT3G27850.1	ribosomal protein L12-C	161.487	17.65	2	4	4	10	1.04261	10	9.26172	0.936901	10	5.64249	0.998691	10	7.78411	0.970544	10	6.84794	0.985976	10	7.74395	0.991486	10	5.46588	187	19.6705	5.64307
AT5G35620.1	Eukaryotic initiation factor 4E protein	170.083	19.19	1	4	4	11	1.0438	11	7.09206	1.00688	11	8.20261	0.942912	11	6.78656	0.937429	11	6.1651	1.0304	11	9.56794	1.05506	11	11.2008	198	22.5003	5.69385
AT1G10200.1	GATA type zinc finger transcription factor family protein	190.809	23.68	4	4	5	13	1.04384	8	3.53969	0.978754	8	8.05456	0.982748	8	6.03	1.0314	8	3.78941	0.977033	8	9.02472	0.989082	8	5.61617	190	21.0264	8.83643
AT3G62810.1	complex 1 family protein / LVR family protein	108.954	31.13	3	4	4	6	1.04385	4	10.0958	0.946176	4	3.14722	1.00961	4	2.23008	0.963936	4	6.9966	1.03041	4	2.39604	1.02195	4	1.34335	106	11.8151	8.42627
AT1G23100.1	GroES-like family protein	254.203	46.39	1	4	4	15	1.04402	15	6.57805	0.986971	15	10.2545	0.975737	15	8.49891	0.959391	15	6.19772	0.957667	15	17.5091	1.04686	15	6.20087	97	10.5398	8.49951
AT2G22475.1	GRAM domain family protein	95.9522	13.04	1	4	4	6	1.04492	6	10.191	1.04084	6	5.13033	0.963548	6	17.4819	0.987779	6	9.7154	0.953878	6	8.72555	0.978602	6	9.70147	299	32.195	5.41455
AT5G17710.2	Co-chaperone GrpE family protein	141.04	13.19	1	4	4	7	1.04674	7	7.11368	1.00321	7	9.76365	0.983721	7	11.5864	0.925676	7	7.1242	1.03557	7	11.0437	1.03694	7	7.11914	326	35.699	4.58936
AT1G18540.1	Ribosomal protein L6 family protein	645.736	40.77	1	4	10	43	1.0481	20	6.70998	0.990704	20	9.8444	0.965763	20	8.84003	0.945346	20	8.59201	0.9941	20	11.5833	1.04376	20	8.96991	233	26.1365	10.0962
AT5G54900.1	RNA-binding protein 45A	216.715	8.79	1	4	4	12	1.04851	12	8.59993	0.958253	12	10.591	0.957383	12	5.52179	0.930031	12	5.95956	0.975042	12	3.87515	1.0325	12	8.23053	387	42.2972	6.55127
AT5G09810.1	actin 7	2619.3	43.77	2	4	14	110	1.04954	19	8.64321	0.913571	19	5.57388	0.990646	19	8.70686	1.01552	19	6.47599	0.982214	19	9.00717	1.00266	19	6.66042	377	41.709	5.49072
AT4G03430.1	pre-mRNA splicing factor-related	67.1365	2.92	1	4	4	6	1.04984	6	5.80736	0.999666	6	5.36776	0.95352	6	9.27247	0.98468	6	5.96419	0.988711	6	3.12909	0.999271	6	7.49291	1029	115.504	7.23975
AT1G20010.1	tubulin beta-5 chain	1130.8	28.51	1	4	13	59	1.05196	10	4.03401	1.05758	10	7.48223	1.0185	10	5.09989	1.02196	10	8.60113	0.944243	10	10.5597	0.903725	10	8.82471	449	50.31	4.76709
AT3G18860.1	transducin family protein / WD-40 repeat family protein	66.5495	5.79	1	4	4	5	1.05269	5	6.77782	1.09788	5	2.54689	0.928256	5	4.09937	1.04664	5	13.3067	1.01317	5	7.08193	0.981014	5	12.2238	760	84.2218	5.57959
AT3G54400.1	Eukaryotic aspartyl protease family protein	191	9.18	1	4	4	12	1.05282	12	5.68771	1.03896	12	2.98947	0.996558	12	4.85606	0.981955	12	6.32752	0.962447	12	6.35258	0.958269	12	4.18089	425	45.4461	9.08545
AT1G74020.1	strictosidine synthase 2	250.427	18.21	2	4	4	11	1.05289	11	8.70177	1.01977	11	17.223	1.07491	11	10.0347	0.987853	11	8.22745	0.946308	11	19.3321	0.961546	11	11.3517	335	35.271	5.80811
AT5G15550.1	Transducin/WD40 repeat-like superfamily protein	89.0314	10.62	1	4	4	7	1.05292	7	10.5868	1.03029	7	9.59375	0.820926	7	13.5982	0.871946	7	30.1708	1.03413	7	9.936	1.01649	7	11.9694	433	47.3086	5.80811
AT1G58380.1	Ribosomal protein S5 family protein	1074.45	45.77	3	4	14	55	1.05384	11	17.7914	1.09491	11	23.503	0.809096	11	16.824	0.864041	11	18.1927	1.16134	11	11.9886	0.954721	11	13.5768	284	30.7223	10.2573
AT3G46740.1	translocon at the outer envelope membrane of chloroplasts 75-III	119.205	4.52	1	4	4	6	1.05394	6	10.8896	1.09264	6	10.5902	0.898885	6	11.0614	0.934047	6	7.52724	0.982007	6	19.1255	0.939117	6	15.5149	818	89.1333	8.79248
AT1G75950.1	S phase kinase-associated protein 1	318.653	32.5	6	4	5	15	1.05512	11	10.6415	1.12998	11	14.2619	1.00635	11	11.2632	0.929485	10	10.1583	1.00006	10	9.31325	0.872437	11	13.0625	160	17.8458	4.53857
AT1G17190.1	glutathione S-transferase tau 26	241.825	17.73	1	4	4	17	1.05664	17	6.70479	0.967068	17	20.3433	1.01239	17	10.3033	1.0193	17	18.3684	0.924598	17	13.9051	0.943318	17	7.02133	220	25.7621	5.71924
AT3G52960.1	Thioredoxin superfamily protein	459.448	16.24	1	4	4	12	1.05723	12	6.78681	0.984368	12	6.30358	0.940472	12	14.7118	0.999558	12	2.44331	1.03975	12	8.35637	0.987963	12	4.25889	234	24.6689	9.02686
AT4G33120.1	S-adenosyl-L-methionine-dependent methyltransferases superfamily protein	92.0288	11.83	2	4	5	7	1.0575	6	5.6674	1.13138	6	5.83551	0.994243	6	8.54708	0.98396	6	7.23971	0.994606	6	4.48361	0.899125	6	7.2493	355	40.9716	6.46826
AT5G10160.1	Thioesterase superfamily protein	271.34	26.03	1	4	6	16	1.05951	12	10.2088	0.962704	12	15.3454	0.930167	12	7.9526	0.966112	12	15.1995	1.02449	12	14.4571	1.07935	12	12.472	219	24.1076	9.26123
AT3G58840.1	Tropomyosin-related	62.2451	10.38	1	4	4	5	1.05985	5	10.2471	0.998753	5	6.50436	1.08189	5	6.77959	0.98293	5	2.71312	0.980732	5	14.017	0.94372	5	4.30336	318	36.5728	4.89404
AT2G18960.1	H(+)-ATPase 1	1179.64	21.5	6	4	20	66	1.06093	10	12.7418	0.96166	10	18.1271	1.03779	10	10.7976	1.06719	10	20.0812	0.938933	10	11.1867	1.00225	10	15.0182	949	104.158	6.69775
AT4G35800.1	RNA polymerase II large subunit	69.9814	2.28	1	4	4	6	1.0636	6	19.7051	1.06495	6	6.89882	0.965797	6	6.80642	1.05552	6	12.3212	0.972806	6	9.36724	0.956802	6	5.3123	1839	204.497	6.03662
AT3G14790.1	rhamnose biosynthesis 3	323.433	16.57	1	4	12	30	1.06379	8	3.63172	1.01145	8	5.32752	1.029	8	2.28752	0.993851	8	4.91078	0.980235	8	7.91277	0.904691	8	7.04199	664	74.8666	6.55127
AT1G53500.1	NAD-dependent epimerase/dehydratase family protein	299.282	16.49	2	4	12	26	1.06578	5	9.61168	1.10795	5	17.0981	0.898016	5	12.9037	0.991937	5	6.43745	0.883999	5	1.29542	0.943019	5	5.90058	667	75.1778	6.45557
AT1G55490.1	chaperonin 60 beta	1497.76	42.17	2	4	26	80	1.06638	7	7.97182	1.0395	7	8.79743	0.950967	7	5.56543	0.974438	7	3.83112	1.0062	7	10.2891	0.980973	7	3.17605	600	63.7696	6.50732
AT4G12730.1	FASCICLIN-like arabinogalactan 2	106.86	8.44	1	4	4	10	1.06801	10	10.0053	1.00639	10	2.7376	0.921167	10	5.64464	0.907457	10	4.17948	1.00922	10	4.0787	1.00953	10	10.0533	403	43.4212	6.62451
AT3G10650.1	BEST Arabidopsis thaliana protein match is: nucleoporin-related (TAIR:AT5G20200.1); Has 61042 Blast hits to 31782 proteins in 2093 species: Archae - 202; Bacteria - 16480; Metazoa - 16017; Fungi - 12552; Plants - 1653; Viruses - 629; Other Eukaryotes - 13509 (source: NCBI BLink).	58.8666	2.52	1	4	4	4	1.06811	4	2.16258	1.03785	4	6.08574	0.951515	4	2.60671	0.982119	4	8.69518	1.06388	4	8.31873	0.957643	4	5.15229	1309	135.85	9.45166
AT4G22010.1	SKU5 similar 4	63.8499	7.76	2	4	5	6	1.06847	5	7.52921	1.04886	5	9.83644	1.01052	5	9.70965	0.919414	5	13.781	0.956428	5	8.7235	0.994288	5	8.89595	541	60.4181	9.89111
AT3G48140.1	B12D protein	151.083	44.32	1	4	4	6	1.06856	6	15.1049	1.02516	6	17.2193	0.904344	6	11.4527	0.81494	6	22.0252	1.1364	6	10.4186	1.14133	6	7.06318	88	10.0132	9.45166
AT5G62690.1	tubulin beta chain 2	1951.11	41.33	1	4	16	91	1.06862	16	13.3564	1.10116	16	16.6201	1.01421	16	14.3173	0.987315	16	12.0476	0.91297	15	9.65601	0.904766	16	16.0616	450	50.701	4.80518
AT2G29560.1	cytosolic enolase	104.518	9.89	1	4	4	4	1.06896	4	12.4377	0.993128	4	7.75683	0.952638	4	3.53365	0.900979	4	11.9051	1.02267	4	3.19361	1.0538	4	4.57218	475	51.5673	5.51611
AT5G64760.1	regulatory particle non-ATPase subunit 5B	428.19	16.74	1	4	9	25	1.06948	6	5.74555	0.994094	6	4.64072	1.00271	6	5.10607	1.05349	6	7.56827	0.986861	6	4.40864	0.942659	6	2.94749	442	51.085	7.12256
AT4G31430.2	unknown protein; LOCATED IN: plasma membrane; EXPRESSED IN: 25 plant structures; EXPRESSED DURING: 15 growth stages; Has 35333 Blast hits to 34131 proteins in 2444 species: Archae - 798; Bacteria - 22429; Metazoa - 974; Fungi - 991; Plants - 531; Viruses - 0; Other Eukaryotes - 9610 (source: NCBI BLink).	69.2807	4.88	5	4	4	4	1.06973	4	8.09038	1.06119	4	8.2916	1.04423	4	7.73101	0.925892	4	9.27705	0.979106	4	6.74972	0.85921	4	11.6559	574	61.134	5.56689
AT5G37475.1	Translation initiation factor eIF3 subunit	88.7747	20.44	1	4	4	6	1.07335	5	23.3957	1.01507	5	25.3895	0.938826	5	22.1996	0.992517	5	6.3619	1.03356	5	7.10792	0.969942	5	9.45356	225	25.1527	4.81787
AT1G22360.1	UDP-glucosyl transferase 85A2	212.164	9.56	1	4	5	10	1.07463	5	16.7812	1.01017	5	11.5353	0.969362	5	19.6483	1.05254	5	24.9518	0.939554	5	12.126	1.05183	5	18.786	481	54.3293	5.49072
AT2G02050.1	NADH-ubiquinone oxidoreductase B18 subunit, putative	109.529	29.13	1	4	4	9	1.07539	9	4.91241	0.941745	9	3.12157	0.815169	9	8.13969	0.926785	9	4.37519	1.07379	9	14.1179	1.15032	9	7.33483	103	11.7319	7.78174
AT4G30010.1	unknown protein; FUNCTIONS IN: molecular_function unknown; INVOLVED IN: biological_process unknown; LOCATED IN: mitochondrion, plastid; EXPRESSED IN: 26 plant structures; EXPRESSED DURING: 15 growth stages; Has 39 Blast hits to 39 proteins in 18 species: Archae - 0; Bacteria - 0; Metazoa - 0; Fungi - 0; Plants - 39; Viruses - 0; Other Eukaryotes - 0 (source: NCBI BLink).	249.252	30	1	4	4	18	1.07546	18	8.65295	0.986557	18	5.41379	0.92045	18	8.25458	0.898068	18	8.47761	1.02498	18	5.04822	1.05221	18	6.57538	90	10.4323	9.30518
AT5G12470.1	Protein of unknown function (DUF3411)	146.837	9.07	2	4	4	7	1.07638	6	6.91256	1.03484	6	10.8093	1.03957	6	2.93649	1.04077	6	5.37711	0.840843	6	6.63482	0.945008	6	7.51765	386	41.2971	7.43018
AT2G37550.1	ARF-GAP domain 7	227.625	16.45	1	4	9	19	1.07876	9	8.71714	0.931606	9	6.31365	0.974073	9	9.15605	0.981945	9	7.66931	0.920971	9	11.0174	1.02408	9	6.74257	456	49.2213	6.32861
AT1G60170.1	pre-mRNA processing ribonucleoprotein binding region-containing protein	111.183	7.01	2	4	4	7	1.08072	7	4.2114	1.05137	7	7.72671	0.988661	7	5.61267	0.89887	7	6.97165	1.01113	7	5.33768	0.990564	7	9.15681	485	52.6121	5.78271
AT1G30820.1	CTP synthase family protein	168.706	6.83	2	4	5	10	1.08196	7	7.13932	1.1223	7	9.16254	0.882564	7	16.1849	1.00182	7	13.155	0.909463	7	8.20425	0.929416	7	6.39771	600	65.6872	7.2251
AT3G49080.1	Ribosomal protein S5 domain 2-like superfamily protein	87.3207	8.37	1	4	4	9	1.08284	9	2.97752	0.997862	9	11.4682	0.906253	9	6.85277	0.997537	9	9.86664	1.03346	9	5.91637	1.06657	9	4.55587	430	47.9583	5.73193
AT5G53070.1	Ribosomal protein L9/RNase H1	83.6617	15.38	1	4	4	6	1.09123	6	7.55616	1.05746	6	5.74848	0.892675	6	5.20641	0.939146	6	5.88144	1.01284	6	2.60093	0.994637	6	5.56009	221	25.3357	9.59814
AT5G15490.1	UDP-glucose 6-dehydrogenase family protein	1108.12	28.54	2	4	13	64	1.09138	13	12.689	1.03628	13	8.7152	0.97054	13	18.3976	1.06012	13	10.7874	0.969919	13	7.78785	0.937032	13	10.3297	480	53.0833	6.03662
AT3G57520.1	seed imbibition 2	112.511	6.47	1	4	5	6	1.09338	4	7.42359	1.03106	4	0.833702	1.08177	4	7.41056	1.01529	4	5.98456	0.764745	4	10.755	0.924593	4	4.81252	773	85.0895	5.73193
AT2G30620.1	winged-helix DNA-binding transcription factor family protein	193.131	13.92	1	4	5	10	1.09388	9	9.51463	0.943331	9	8.77788	0.948056	9	10.7683	0.983235	9	5.72002	1.0079	9	2.63879	1.04643	9	7.23179	273	28.4696	10.8286
AT1G20330.1	sterol methyltransferase 2	106.818	14.68	1	4	6	9	1.09893	5	7.98093	1.01737	5	12.287	1.06533	5	4.86784	1.01285	5	9.99438	0.794991	5	3.74303	0.939381	5	8.13414	361	40.4244	6.11279
AT3G60245.1	Zinc-binding ribosomal protein family protein	96.9465	33.7	2	4	4	12	1.10254	12	5.10365	1.04707	12	4.67657	0.865119	12	6.38604	0.864834	12	11.1702	1.06968	12	4.40436	1.05474	12	5.08111	92	10.2344	10.228
AT4G31840.1	early nodulin-like protein 15	131.545	18.08	1	4	4	10	1.10391	10	6.61632	1.07492	10	5.91599	0.88455	10	7.61616	0.80383	10	8.61151	1.06886	10	2.02947	1.036	10	5.44714	177	18.9496	8.83643
AT1G61870.1	pentatricopeptide repeat 336	95.1112	7.35	2	4	4	7	1.10509	7	2.88802	1.05583	7	5.95824	1.00146	7	6.73259	0.980034	7	0.96099	0.937579	7	5.54958	0.958229	7	4.42775	408	45.7285	8.57275
AT4G15802.1	heat shock factor binding protein	294.433	51.16	1	4	4	12	1.10527	12	11.2812	1.01331	12	8.2296	1.00398	12	8.19446	1.01834	12	13.2571	0.921912	12	13.3185	0.92541	12	10.7466	86	9.34134	4.4751
AT2G25450.1	2-oxoglutarate (2OG) and Fe(II)-dependent oxygenase superfamily protein	256.352	10.58	1	4	4	12	1.10953	8	17.6627	1.01777	8	16.8367	0.930986	8	13.7057	0.900709	8	10.3938	1.04509	8	11.3827	1.00118	8	4.76862	359	40.3252	6.29053
AT3G04880.1	DNA-damage-repair/toleration protein (DRT102)	207.604	14.52	1	4	4	8	1.11086	7	16.826	0.944006	7	32.0858	0.983851	7	29.7483	0.960242	7	25.0982	0.915376	7	33.637	1.00393	7	18.9963	310	33.2124	5.32568
AT3G51840.1	acyl-CoA oxidase 4	114.552	9.86	1	4	4	6	1.11592	6	4.97522	1.04641	6	5.79666	0.939506	6	7.20745	0.994726	6	6.12525	1.00349	6	10.6966	0.999152	6	4.48213	436	47.5262	8.32373
AT5G04130.1	DNA GYRASE B2	79.2879	4.78	1	4	4	6	1.11837	6	14.958	0.99528	6	9.72674	0.872038	6	12.2806	0.91208	6	8.86868	0.973879	6	1.77966	0.993914	6	13.003	732	81.0032	8.71924
AT1G26460.1	Tetratricopeptide repeat (TPR)-like superfamily protein	92.86	4.92	1	4	4	5	1.12124	5	6.0964	0.941942	5	9.07459	0.933105	5	15.8951	1.04856	5	14.151	1.04562	5	1.49333	0.942231	5	2.99729	630	70.1903	6.26514
AT3G16400.1	nitrile specifier protein 1	742.231	31.91	2	4	15	50	1.12215	11	25.9725	1.01667	11	10.0314	0.984031	11	15.6873	1.0014	11	16.872	1.04219	11	33.8126	0.967028	11	14.4213	470	51.6376	5.52881
AT3G18000.1	S-adenosyl-L-methionine-dependent methyltransferases superfamily protein	370.247	17.72	1	4	9	23	1.13792	7	8.25002	1.06756	7	12.9829	0.806038	7	7.79844	0.835698	7	10.6922	1.05686	7	4.70069	1.06917	7	6.94437	491	56.0668	5.56689
AT3G22890.1	ATP sulfurylase 1	294.613	16.63	1	4	9	21	1.14863	10	8.73404	1.11441	10	4.79691	0.874091	10	18.2979	0.968963	10	4.4533	1.01309	10	14.7452	0.983059	10	11.67	463	51.4266	6.81494
AT1G72680.1	cinnamyl-alcohol dehydrogenase	113.398	12.96	2	4	4	4	1.14904	4	8.92054	1.01584	4	11.3497	0.867535	4	49.3928	0.999435	4	27.9427	0.974868	4	25.7367	0.934905	4	54.0917	355	38.6464	7.12256
AT2G18020.1	Ribosomal protein L2 family	1631.57	43.02	2	4	11	65	1.15674	12	23.8171	1.08358	12	25.1308	1.01495	12	15.1755	0.95663	12	19.1378	1.03535	12	13.1696	0.910259	12	18.8176	258	27.8418	10.9019
AT5G47770.1	farnesyl diphosphate synthase 1	380.825	23.96	1	4	9	21	1.15808	8	8.49305	1.14028	8	18.9833	1.03362	8	12.8839	1.03794	8	6.79757	0.883475	8	3.97991	0.868445	8	10.1306	384	44.2325	7.00537
AT3G03270.1	Adenine nucleotide alpha hydrolases-like superfamily protein	70.2851	12.44	1	3	3	5	0.404818	4	3.54655	0.379015	4	16.1318	1.06024	4	1.709	0.998185	4	1.9877	1.69675	4	1.69049	1.56556	4	0.212678	201	22.5876	5.8335
AT4G16260.1	Glycosyl hydrolase superfamily protein	58.7243	7.27	1	3	3	6	0.664679	6	8.78396	0.617275	6	25.6019	1.31059	6	4.36721	1.28798	6	4.1076	1.11952	6	6.53461	1.08615	6	2.94873	344	37.6881	6.84424
AT2G38380.1	Peroxidase superfamily protein	146.318	8.88	4	3	4	11	0.790778	6	3.56531	0.740331	6	5.04622	1.16886	6	7.33498	1.13557	6	4.08021	1.10537	6	5.34201	1.12941	6	11.0975	349	38.0841	5.99854
AT5G48570.1	FKBP-type peptidyl-prolyl cis-trans isomerase family protein	229.922	6.06	1	3	5	13	0.793092	5	6.81664	0.862558	5	20.1953	1.01032	5	7.88943	1.05501	5	5.24957	1.08169	5	9.62592	1.16179	5	5.13508	578	65.1823	5.24951
AT5G63190.1	MA3 domain-containing protein	53.5296	6.55	2	3	4	4	0.826935	3	10.2212	1.06201	3	46.4541	0.867511	3	39.7057	1.0025	3	37.7222	0.90105	3	1.29798	1.29619	3	23.401	702	77.5077	5.22412
AT2G22480.1	phosphofructokinase 5	110.972	7.82	2	3	4	6	0.830979	3	6.55676	1.08652	3	1.2122	1.01123	3	27.2192	0.92583	3	5.84931	0.961485	3	21.6409	1.21369	3	29.7499	537	58.5778	7.25439
AT2G39020.1	Acyl-CoA N-acyltransferases (NAT) superfamily protein	88.4894	15.25	2	3	3	5	0.832869	5	25.1886	0.915612	5	19.7427	1.07978	5	9.9275	0.945409	5	4.7667	1.09196	5	42.4995	1.07626	5	22.6654	236	26.4234	6.1001
AT5G55480.1	SHV3-like 1	84.5915	4.57	1	3	3	4	0.833275	4	18.4207	1.06967	4	15.5286	0.93163	4	9.41997	0.915964	4	18.8455	1.04366	4	20.0277	1.18175	4	12.6347	766	84.1119	5.66846
AT3G18790.1	FUNCTIONS IN: molecular_function unknown; INVOLVED IN: biological_process unknown; LOCATED IN: chloroplast; EXPRESSED IN: 22 plant structures; EXPRESSED DURING: 13 growth stages; CONTAINS InterPro DOMAIN/s: Isy1-like splicing (InterPro:IPR009360); Has 1147 Blast hits to 965 proteins in 236 species: Archae - 12; Bacteria - 13; Metazoa - 351; Fungi - 230; Plants - 49; Viruses - 9; Other Eukaryotes …	103.559	11.67	1	3	3	4	0.834035	2	11.972	1.3185	2	27.2557	1.00947	2	5.1911	1.02357	2	11.788	0.894926	2	0.347524	0.925001	2	6.68213	300	35.3552	6.84424
AT1G20225.1	Thioredoxin superfamily protein	70.6023	10.73	1	3	3	5	0.850268	5	12.9132	0.939195	5	8.59835	1.10626	5	7.32727	1.10714	5	9.94203	1.0048	5	5.17706	0.964594	5	7.00984	233	26.0355	7.10791
AT5G03860.1	malate synthase	61.0998	3.56	1	3	3	3	0.852209	3	4.42141	1.14663	3	3.64357	0.975741	3	2.45829	0.858442	3	5.82669	1.07858	3	15.9387	1.19285	3	8.44677	562	63.8464	7.94287
AT3G03990.1	alpha/beta-Hydrolases superfamily protein	44.8249	12.73	1	3	3	3	0.855467	3	1.02565	0.956517	3	30.0132	0.947989	3	22.1252	1.04395	3	23.1518	1.04451	3	27.244	1.02783	3	6.57749	267	29.6062	5.75732
AT4G37520.1	Peroxidase superfamily protein	43.5523	9.42	3	3	4	5	0.858406	4	0.491698	0.881994	4	17.848	1.12047	4	2.43852	1.0386	4	2.52254	1.0007	4	7.56839	1.03886	4	8.79111	329	36.0534	8.6167
AT3G02870.1	Inositol monophosphatase family protein	78.5492	8.86	1	3	3	4	0.866251	4	7.90033	0.876573	4	6.91559	1.02129	4	2.06872	1.1182	4	4.50876	1.08566	4	5.90867	1.03762	4	8.48005	271	29.1031	5.37646
AT3G13060.2	evolutionarily conserved C-terminal region 5	53.6042	4.73	3	3	3	5	0.873477	5	9.77418	1.02384	5	6.80082	1.02237	5	24.4705	0.957216	5	23.7787	0.954337	5	11.4722	0.97939	5	14.3866	634	69.4385	5.57959
AT5G58070.1	temperature-induced lipocalin	95.6329	13.44	1	3	3	9	0.874385	9	6.2417	0.842986	9	5.63945	1.04128	9	5.52682	0.97292	9	8.43692	1.14281	9	8.63738	1.1016	9	8.47979	186	21.4208	6.354
AT5G24850.1	cryptochrome 3	58.3413	4.75	1	3	3	3	0.878603	3	2.36242	0.93437	3	39.885	1.09493	3	9.21849	1.01023	3	4.29709	1.06602	3	12.6472	1.01188	3	5.58242	526	60.3403	8.80713
AT1G65960.2	glutamate decarboxylase 2	157.199	13.16	3	3	7	13	0.88109	3	4.93564	1.01289	3	1.89589	1.01921	3	0.0656934	1.09481	3	0.151783	0.994181	3	1.38578	0.896687	3	1.19603	494	56.1046	5.40186
AT1G23440.1	Peptidase C15, pyroglutamyl peptidase I-like	106.988	16.13	1	3	3	5	0.882507	5	9.02317	1.02435	5	6.13936	1.06985	5	5.62325	1.07399	5	1.77813	1.07501	5	0.663979	0.996332	5	8.77473	217	23.603	7.06396
AT1G06900.1	Insulinase (Peptidase family M16) family protein	28.6629	2.34	2	3	3	3	0.886886	3	4.33975	1.05281	3	0.235256	0.996495	3	7.62109	1.06102	3	6.92397	1.06136	3	3.27786	1.01509	3	0.885741	1024	117.098	4.89404
AT1G49660.1	carboxyesterase 5	106.574	9.4	2	3	3	7	0.88759	7	8.34503	0.933505	7	15.7058	1.0534	7	5.59243	0.9932	7	16.6395	1.04039	7	11.2028	1.04606	7	15.6279	319	35.1749	5.5415
AT3G15020.1	Lactate/malate dehydrogenase family protein	1199.87	35.19	1	3	10	46	0.88821	9	6.25992	0.89562	9	6.70381	1.07939	9	10.8086	1.02749	9	7.73097	1.03795	9	5.75692	1.03796	9	6.32969	341	35.853	8.19189
AT2G17510.2	ribonuclease II family protein	73.205	3.16	1	3	3	3	0.889808	3	9.66105	1.04822	3	22.6373	0.936976	3	5.75681	0.990324	3	8.58894	0.902163	3	4.46136	1.08828	3	26.9002	1012	113.889	6.78564
AT5G01750.2	Protein of unknown function (DUF567)	81.2244	12.9	1	3	3	6	0.893813	6	5.80511	0.9192	6	11.3373	1.1012	6	9.74837	1.17833	6	12.0538	1.01658	6	7.84306	0.976429	6	4.40939	217	24.2793	8.23584
AT5G43330.1	Lactate/malate dehydrogenase family protein	882.402	33.73	6	3	13	51	0.894592	7	7.17956	0.966944	7	7.44514	1.0551	7	3.84341	0.996543	7	7.22376	1.06109	7	1.99395	1.06314	7	6.685	332	35.6524	6.78564
AT1G14710.1	hydroxyproline-rich glycoprotein family protein	69.9089	5.32	1	3	3	3	0.896733	3	6.57007	0.99663	3	6.07749	0.893911	3	20.6923	0.945656	3	0.644384	1.15254	3	3.248	0.993803	3	2.10652	601	66.1624	8.03076
AT2G17130.1	isocitrate dehydrogenase subunit 2	280.534	14.71	2	3	5	12	0.903202	5	13.5113	0.974533	5	5.56729	1.00046	5	4.58095	1.00274	5	4.55814	1.02326	5	1.75978	1.07326	5	9.94465	367	39.5652	6.55127
AT5G64670.1	Ribosomal protein L18e/L15 superfamily protein	130.427	9.96	1	3	3	5	0.906167	5	18.9795	1.07146	5	15.4658	0.974358	5	1.82724	0.960969	5	8.06429	1.01178	5	4.00619	1.04856	5	15.6099	281	31.1803	11.1362
AT4G19880.2	Glutathione S-transferase family protein	337.267	12.57	2	3	5	16	0.913556	10	13.8269	0.888695	10	7.76233	1.03317	10	3.54139	1.08412	10	11.4756	1.05506	10	9.72231	0.942647	10	19.244	382	43.6236	7.91357
AT5G10840.1	Endomembrane protein 70 protein family	95.4625	5.25	3	3	3	4	0.914588	4	8.68888	1.04031	4	10.6295	0.996659	4	5.0765	1.02096	4	9.08909	0.961895	4	9.198	0.906632	4	2.94125	648	74.4183	7.95752
AT5G64300.1	GTP cyclohydrolase II	76.118	7.18	2	3	4	5	0.914593	3	12.6185	1.01692	3	1.25983	0.851944	3	1.12462	0.977588	3	3.1474	1.09185	3	0.324791	1.07542	3	15.2845	543	59.0193	5.87158
AT1G31812.1	acyl-CoA-binding protein 6	458.107	35.87	1	3	3	21	0.917624	20	12.0921	0.900321	20	12.4049	1.09563	19	5.72651	1.05904	20	13.0854	1.02214	20	4.99483	0.967453	20	11.3695	92	10.3792	5.23682
AT1G54410.1	dehydrin family protein	377.799	21.43	1	3	3	25	0.919209	25	14.2469	0.811479	25	13.1436	1.19264	25	13.1074	1.16996	25	13.3242	0.924702	25	26.1834	1.01229	25	12.1347	98	10.7893	7.21045
AT3G12290.1	Amino acid dehydrogenase family protein	53.8926	9.03	2	3	3	5	0.923076	5	10.0766	1.02143	5	15.5391	1.06701	5	1.11997	0.981942	5	4.74581	1.02735	5	19.2757	0.999675	5	2.76425	299	31.5699	8.1626
AT2G40620.1	Basic-leucine zipper (bZIP) transcription factor family protein	56.7485	7.36	1	3	3	5	0.924533	5	7.90582	1.0971	5	2.70539	1.07943	5	11.3594	0.941403	5	11.2007	0.956832	5	10.1123	0.959012	5	13.0619	367	40.6417	6.52197
AT5G63620.1	GroES-like zinc-binding alcohol dehydrogenase family protein	103.722	5.85	1	3	3	5	0.927252	5	3.22819	1.01951	5	7.61717	0.994239	5	9.91809	1.01331	5	5.3054	1.02831	5	2.97782	0.988687	5	1.48427	427	45.4682	7.6499
AT2G29690.1	anthranilate synthase 2	62.0992	3.38	2	3	3	3	0.929024	3	4.12244	1.05996	3	0.110943	0.975414	3	0.765961	1.00732	3	3.20989	1.06601	3	3.31793	0.990538	3	3.69362	621	69.7718	6.7124
AT4G39800.1	myo-inositol-1-phosphate synthase 1	53.5525	4.7	3	3	3	5	0.930934	5	5.94449	0.908144	5	16.3148	0.946033	5	7.60125	0.976285	5	5.31447	1.10526	5	7.27905	1.10133	5	7.49908	511	56.4787	5.56689
AT5G16130.1	Ribosomal protein S7e family protein	591.167	27.37	1	3	5	32	0.932708	11	22.4355	1.1332	11	19.9507	0.946196	11	27.4923	0.734261	11	46.6911	0.953006	11	26.5125	1.00573	11	34.5201	190	22.0468	9.74463
AT5G50960.1	nucleotide binding protein 35	35.5704	7.43	1	3	3	4	0.933087	4	13.5793	1.09196	4	12.0757	1.01047	4	5.90688	0.982315	4	4.39841	0.93234	4	1.21345	0.972256	4	3.2937	350	37.2816	4.89404
AT1G69510.1	cAMP-regulated phosphoprotein 19-related protein	154.001	31.39	1	3	4	13	0.934347	10	11.9435	0.914209	10	9.01619	1.02651	10	12.246	1.03542	10	11.6287	1.08251	10	19.5105	1.03763	10	16.6525	137	15.0865	5.05908
AT1G08110.4	lactoylglutathione lyase family protein / glyoxalase I family protein	53.4809	11.91	1	3	3	6	0.934361	6	5.38352	1.1064	6	6.62708	1.03996	6	3.06838	0.909306	6	6.62722	1.04577	6	7.84988	0.963727	6	9.29731	235	26.455	6.91748
AT4G27270.1	Quinone reductase family protein	240.338	23.9	1	3	4	11	0.93499	6	6.61586	1.03135	6	11.6773	0.969017	6	9.76687	0.956599	6	5.38708	0.955261	6	0.423319	1.0903	6	1.3811	205	21.778	6.53662
AT2G24940.1	membrane-associated progesterone binding protein 2	160.586	34	1	3	3	10	0.935451	10	10.0328	0.950948	10	9.8534	1.09475	10	4.70638	1.07906	10	6.75807	0.961986	10	7.95409	0.980034	10	2.21028	100	11.0244	4.88135
AT1G60850.2	DNA-directed RNA polymerase family protein	163.167	9.07	1	3	3	6	0.935501	6	11.1554	1.17417	6	13.3961	0.894111	6	12.8752	1.00616	6	8.83727	1.08363	6	20.7699	0.902509	6	12.7473	375	41.7534	5.73193
AT3G46830.1	RAB GTPase homolog A2C	198.606	21.2	8	3	5	11	0.935547	4	11.5773	1.04919	4	8.57917	1.02473	4	4.81797	1.04889	4	1.48855	0.939337	4	4.54418	1.0034	4	11.2375	217	23.8341	6.22705
AT4G32460.1	Protein of unknown function, DUF642	81.0385	8.77	1	3	4	6	0.935667	4	5.16009	1.04406	4	9.43566	0.968434	4	2.94663	0.953115	4	7.69639	1.07012	4	1.82306	1.02624	4	0.50724	365	39.7933	8.06006
AT5G64130.3	cAMP-regulated phosphoprotein 19-related protein	50.0539	30	1	3	4	8	0.936969	4	5.24571	0.892263	4	7.94339	1.07602	4	2.07212	1.00902	4	1.10689	1.04635	4	1.57259	1.01028	4	4.65225	140	15.1336	7.94287
AT5G10010.1	unknown protein; FUNCTIONS IN: molecular_function unknown; INVOLVED IN: biological_process unknown; LOCATED IN: nucleolus; EXPRESSED IN: 25 plant structures; EXPRESSED DURING: 15 growth stages; BEST Arabidopsis thaliana protein match is: unknown protein (TAIR:AT5G64910.1); Has 33260 Blast hits to 16857 proteins in 1270 species: Archae - 88; Bacteria - 3040; Metazoa - 11915; Fungi - 3137; Plants -…	40.1404	5.76	1	3	3	4	0.937271	4	5.92155	0.993351	4	6.41657	0.975254	4	7.6579	0.949508	4	6.99219	1.06924	4	5.03895	1.08174	4	3.53359	434	50.4853	4.97021
AT3G15660.1	glutaredoxin 4	89.8536	14.2	1	3	3	7	0.938921	7	6.69917	1.01667	7	7.69508	1.0551	7	6.48588	0.961485	7	6.03548	1.04692	7	8.06664	1.06798	7	9.4837	169	18.7224	6.32861
AT5G49510.1	prefoldin 3	70.325	15.9	1	3	3	5	0.938921	5	4.83582	1.01667	5	11.4432	0.948778	5	8.18024	0.948936	5	7.99047	1.09105	5	6.1406	1.06591	5	14.5092	195	21.4519	4.88135
AT2G28190.1	copper/zinc superoxide dismutase 2	151.136	17.59	2	3	3	13	0.938921	9	5.97692	0.961441	9	8.29534	0.959875	9	6.11138	1.02879	9	11.4453	1.11404	9	9.18507	0.968315	9	5.14874	216	22.2303	7.00537
AT5G01210.1	HXXXD-type acyl-transferase family protein	51.9149	6.53	1	3	3	3	0.938921	3	13.8721	0.978821	3	3.69389	1.0551	3	2.2299	1.0014	3	3.81609	1.08216	3	4.91057	0.967028	3	26.0493	475	52.2983	7.1665
AT2G26670.1	Plant haem oxygenase (decyclizing) family protein	80.3727	9.93	2	3	3	4	0.939143	4	0.891893	1.00789	4	7.26007	0.975952	4	15.2739	1.00978	4	14.7053	1.00136	4	6.33562	0.961229	4	10.4794	282	32.6708	6.94678
AT4G08350.1	global transcription factor group A2	66.6942	2.5	2	3	3	3	0.939338	3	8.25513	1.01557	3	10.4728	1.02342	3	2.23606	0.936641	3	16.6572	1.03468	3	5.63228	1.01555	3	0.435408	1041	115.334	5.43994
AT5G22060.1	DNAJ homologue 2	423.611	20.53	1	3	10	28	0.94018	5	6.45046	0.995312	5	8.94429	1.0001	5	2.94069	1.09805	5	2.13479	1.01088	5	2.88087	0.961318	5	5.74042	419	46.409	7.12256
AT5G06970.1	Protein of unknown function (DUF810)	56.6635	2.45	1	3	3	3	0.940617	3	4.44147	1.20179	3	0.333196	1.0258	3	0.940799	1.00881	3	3.37622	0.876116	3	6.69476	1.01847	3	1.90458	1101	124.445	6.23975
AT2G20610.1	Tyrosine transaminase family protein	104.865	8.01	1	3	3	5	0.941785	5	7.8239	1.13433	5	16.258	1.03353	5	6.53788	1.01582	5	13.5017	1.01075	5	5.37099	0.917893	5	12.4148	462	51.0553	5.90967
AT5G18400.2	Cytokine-induced anti-apoptosis inhibitor 1, Fe-S biogenesis	82.9393	11.03	1	3	3	5	0.941968	4	5.29607	1.02834	4	11.9107	1.12583	4	5.19483	0.995443	4	4.79333	0.956242	4	15.4838	1.10013	4	19.0047	272	29.4171	4.93213
AT5G42960.1	unknown protein; FUNCTIONS IN: molecular_function unknown; INVOLVED IN: biological_process unknown; LOCATED IN: mitochondrion, chloroplast, plastid, chloroplast envelope; EXPRESSED IN: 24 plant structures; EXPRESSED DURING: 13 growth stages; BEST Arabidopsis thaliana protein match is: unknown protein (TAIR:AT1G45170.1); Has 30201 Blast hits to 17322 proteins in 780 species: Archae - 12; Bacteria …	69.5127	11.74	2	3	3	4	0.94257	4	13.8068	1.01145	4	6.96576	1.04585	4	8.85943	0.976248	4	6.22916	1.01987	4	3.22114	1.03936	4	4.47511	213	23.3959	9.20264
AT5G57020.1	myristoyl-CoA:protein N-myristoyltransferase	40.0121	7.14	1	3	3	5	0.943321	5	11.8341	0.958527	5	8.94086	0.983596	5	5.94234	0.978343	5	0.981469	1.00273	5	5.38384	1.12974	5	5.36292	434	49.7672	6.80029
AT1G34220.1	Regulator of Vps4 activity in the MVB pathway protein	82.6162	6.32	1	3	3	3	0.943498	3	0.748281	1.10363	3	18.9673	0.964791	3	14.1423	0.974088	3	1.47008	0.965052	3	2.68582	1.06763	3	0.381647	649	72.5287	5.26221
AT5G58490.1	NAD(P)-binding Rossmann-fold superfamily protein	103.971	8.64	1	3	3	7	0.943521	7	15.0821	1.02684	7	4.09051	1.01016	7	14.1696	0.981635	7	9.10392	1.05993	7	4.72382	0.99735	7	3.53995	324	35.7343	5.93506
AT2G27730.1	copper ion binding	303.716	39.82	1	3	4	15	0.943743	12	7.16767	0.925814	12	13.414	0.957365	12	12.7759	0.970494	12	7.96623	1.06651	12	5.60963	1.03895	12	10.6656	113	11.9403	9.64209
AT3G54110.1	plant uncoupling mitochondrial protein 1	79.1495	10.13	1	3	3	4	0.944109	4	1.89462	1.00519	4	1.28946	1.12747	4	10.6387	1.00915	4	1.71725	0.886181	4	9.99339	0.999729	4	9.93345	306	32.6414	9.56885
AT1G02140.1	mago nashi family protein	72.3492	22	1	3	3	5	0.944207	5	2.67138	0.956303	5	8.97314	1.1421	5	4.80189	1.03499	5	4.89518	0.935578	5	8.18969	0.967028	5	1.90002	150	17.4469	5.60498
AT2G33590.1	NAD(P)-binding Rossmann-fold superfamily protein	82.4973	7.48	2	3	3	5	0.945131	5	10.7968	0.988825	5	4.12137	0.894895	5	5.12151	0.948054	5	9.16701	1.11416	5	7.68889	1.08158	5	2.02742	321	35.8525	6.91748
AT5G59090.1	subtilase 4.12	56.0613	3.53	1	3	3	3	0.94548	3	15.0657	1.03555	3	13.5679	0.872749	3	7.94738	0.906289	3	5.4562	1.09722	3	0.626731	1.10022	3	1.39066	736	78.0479	8.96826
AT1G13320.1	protein phosphatase 2A subunit A3	184.45	9.88	4	3	6	11	0.947633	4	10.2738	1.07891	4	4.34324	1.04944	4	5.45946	0.996402	4	6.11927	0.920301	4	3.79963	0.924398	4	9.61228	587	65.4749	5.07178
AT3G59020.2	ARM repeat superfamily protein	41.1851	2.52	1	3	3	4	0.948119	4	7.08319	0.966477	4	1.37378	1.09517	4	9.96323	1.08789	4	5.61752	0.997161	4	16.4742	0.913941	4	5.97882	1030	117.695	4.88135
AT5G02770.1	unknown protein; Has 469 Blast hits to 336 proteins in 126 species: Archae - 0; Bacteria - 54; Metazoa - 249; Fungi - 22; Plants - 47; Viruses - 0; Other Eukaryotes - 97 (source: NCBI BLink).	43.9478	13.08	1	3	3	4	0.948273	4	5.49001	1.02849	4	2.25185	1.01963	4	4.82093	1.02558	4	10.1981	1.00014	4	7.29682	0.993431	4	7.41544	214	22.7657	6.96143
AT5G09890.2	Protein kinase family protein	39.4741	4.65	1	3	3	3	0.951224	3	1.3548	1.16683	3	4.11714	0.970075	3	1.70278	0.977156	3	1.36202	1.16866	3	3.88521	0.807338	3	15.485	516	59.3017	5.85889
AT3G09350.1	Fes1A	137.194	7.71	2	3	3	6	0.951656	6	9.49649	0.931237	6	12.7303	1.00106	6	8.60868	1.06244	6	8.31154	1.01311	6	10.6598	1.04665	6	4.37378	363	40.3707	5.12256
AT5G44110.1	P-loop containing nucleoside triphosphate hydrolases superfamily protein	125.795	11.35	1	3	3	5	0.952181	5	6.3522	0.906157	5	18.8974	0.943236	5	4.27063	0.952118	5	15.6655	1.07916	5	9.23412	1.05884	5	5.88074	282	31.3401	6.65381
AT2G03870.2	Small nuclear ribonucleoprotein family protein	111.609	22.22	1	3	3	8	0.952913	7	10.4449	0.934697	7	4.61813	0.973689	7	4.61969	0.996624	7	4.57462	1.06345	7	2.32285	1.06516	7	4.33571	99	10.7667	5.21143
AT4G04210.1	plant UBX domain containing protein 4	104.794	7.92	2	3	3	6	0.953154	6	11.8715	1.03751	6	3.90907	1.03609	6	12.5088	0.956526	6	14.8023	1.03289	6	18.7544	1.00848	6	8.40473	303	32.8765	5.94775
AT5G41210.1	glutathione S-transferase THETA 1	111.374	10.61	3	3	3	5	0.953205	5	3.57406	0.95616	5	5.34783	1.03603	5	5.40919	1.04835	5	7.08866	1.0082	5	2.42496	1.04335	5	7.87722	245	27.6358	9.48096
AT4G13360.1	ATP-dependent caseinolytic (Clp) protease/crotonase family protein	71.4754	6.41	1	3	3	4	0.953361	4	5.9855	0.957746	4	6.14511	0.986447	4	5.52215	1.04911	4	4.36021	1.12076	4	6.98043	0.936865	4	3.24345	421	46.2217	6.66846
AT1G12520.1	copper chaperone for SOD1	72.0087	9.69	1	3	3	4	0.953906	4	14.6819	1.0295	4	5.46718	0.898549	4	12.1864	0.961612	4	8.27142	1.06461	4	0.695481	1.00031	4	16.3571	320	33.8301	5.78271
AT3G10220.1	tubulin folding cofactor B	59.6312	13.17	1	3	3	3	0.954407	3	2.92117	0.99871	3	2.69965	1.04533	3	9.25023	0.995602	3	0.822719	1.04236	3	5.66064	0.985069	3	2.23637	243	27.3134	5.45264
AT5G41790.1	COP1-interactive protein 1	49.269	2.21	1	3	4	5	0.954923	3	7.41687	1.09241	3	16.1808	1.05789	3	13.2901	1.10043	3	12.026	0.90189	3	2.22287	0.940862	3	0.168925	1586	181.867	4.90674
AT1G29850.3	double-stranded DNA-binding family protein	144.903	19.21	1	3	3	7	0.955589	6	3.08869	1.00007	6	4.37449	1.05561	6	3.20117	1.02995	6	9.5345	0.976486	6	8.48096	1.00288	6	6.028	151	17.3089	5.75732
AT3G56310.1	Melibiase family protein	311.687	7.78	1	3	3	16	0.955695	16	11.8784	0.992718	16	19.7079	1.05235	16	17.906	1.00376	16	12.6525	0.9476	16	15.5356	0.978212	16	7.36719	437	48.3316	4.91943
AT1G67930.1	Golgi transport complex protein-related	62.2693	3.61	1	3	3	4	0.956386	4	4.53638	1.02667	4	5.50733	1.04865	4	5.77913	1.05276	4	7.32066	1.00454	4	3.99422	0.916911	4	11.0912	832	91.5932	7.41553
AT1G43710.1	Pyridoxal phosphate (PLP)-dependent transferases superfamily protein	88.3656	6.43	1	3	3	3	0.956623	3	3.26435	0.965979	3	1.69631	0.998859	3	1.13383	0.901307	3	9.93774	1.09883	3	2.95051	0.975472	3	0.903455	482	54.042	6.18896
AT2G26230.1	uricase / urate oxidase / nodulin 35, putative	73.4637	7.12	1	3	3	3	0.956794	3	8.10566	0.959141	3	10.8481	1.02022	3	0.528715	1.07796	3	1.90446	0.986005	3	12.9386	1.0255	3	10.1237	309	34.8589	8.48486
AT1G26830.1	cullin 3	70.4649	4.1	8	3	4	5	0.957317	4	2.37915	0.999403	4	11.05	1.0759	4	6.73529	1.10767	4	4.91537	0.89776	4	7.37004	0.978189	4	5.01359	732	85.2587	7.88428
AT5G40370.2	Glutaredoxin family protein	211.118	34.56	1	3	3	10	0.958777	10	7.61763	0.836125	10	6.96251	1.08929	10	5.99571	1.10108	10	7.476	0.970041	10	10.2442	0.974274	10	16.2038	136	14.8982	5.87158
AT5G54500.2	flavodoxin-like quinone reductase 1	358.474	15.57	1	3	4	13	0.958986	8	6.00731	1.02571	8	8.24718	1.04133	8	10.813	0.965887	8	7.61861	1.02759	8	9.48481	1.00237	8	6.92219	244	26.9486	7.56201
AT4G23620.2	Ribosomal protein L25/Gln-tRNA synthetase, anti-codon-binding domain	61.2267	9.39	1	3	3	3	0.960123	3	6.5974	0.987528	3	3.99315	1.00918	3	3.37586	0.95874	3	1.9366	1.02905	3	0.410811	1.01943	3	0.212024	277	30.4849	9.93506
AT5G25770.3	alpha/beta-Hydrolases superfamily protein	57.5633	5.94	1	3	3	4	0.960447	4	8.30164	0.985147	4	1.13841	1.03751	4	9.91616	1.04181	4	2.66521	0.970415	4	1.9493	0.974472	4	1.56704	421	47.6066	7.48877
AT3G10380.1	subunit of exocyst complex 8	62.8537	2.47	1	3	3	4	0.962268	4	2.80216	1.03304	4	1.7869	1.10577	4	5.5707	1.12715	4	7.66124	0.885938	4	3.73878	0.896213	4	2.29425	1053	116.533	5.92236
AT5G03160.1	homolog of mamallian P58IPK	49.8341	4.98	1	3	3	4	0.962653	4	12.4799	0.86114	4	5.22699	1.02628	4	2.45985	1.00419	4	5.56609	1.02851	4	0.653061	1.12177	4	9.16723	482	53.6563	6.32861
AT5G19370.1	rhodanese-like domain-containing protein / PPIC-type PPIASE domain-containing protein	92.095	9.36	1	3	3	4	0.964097	4	6.92969	1.08123	4	11.8118	1.06312	4	5.60679	0.885943	4	19.3205	0.980775	4	14.4768	0.982457	4	4.58838	299	32.9591	8.41162
AT1G79990.1	structural molecules	266.411	8.72	1	3	10	19	0.964728	4	17.9532	0.990112	4	6.96859	0.919364	4	22.5489	1.01379	4	12.0952	1.01764	4	11.6238	1.06734	4	9.51883	1135	128.553	5.08447
AT1G19920.1	Pseudouridine synthase/archaeosine transglycosylase-like family protein	87.4069	9.03	1	3	5	7	0.964836	3	7.85575	0.999356	3	9.2051	0.979722	3	0.339183	1.04006	3	0.743434	1.04212	3	2.25297	0.98885	3	7.41373	476	53.6043	6.60986
AT1G51760.1	peptidase M20/M25/M40 family protein	40.6992	4.55	1	3	3	4	0.965079	4	1.78596	0.990118	4	4.35272	1.02643	4	3.50271	0.982366	4	7.76157	1.02063	4	3.371	1.03353	4	5.05242	440	48.2325	6.72705
AT4G01290.1	unknown protein; FUNCTIONS IN: molecular_function unknown; INVOLVED IN: biological_process unknown; LOCATED IN: cellular_component unknown; EXPRESSED IN: 24 plant structures; EXPRESSED DURING: 15 growth stages; Has 1744 Blast hits to 1308 proteins in 219 species: Archae - 0; Bacteria - 241; Metazoa - 793; Fungi - 253; Plants - 108; Viruses - 0; Other Eukaryotes - 349 (source: NCBI BLink).	44.9072	2.83	1	3	3	4	0.965943	4	2.9207	1.02601	4	5.37668	0.988872	4	16.3826	1.09675	4	2.67934	0.897355	4	12.6898	1.04047	4	13.2951	991	108.485	6.84424
AT3G45190.1	SIT4 phosphatase-associated family protein	65.7948	5.2	1	3	4	5	0.966521	4	11.4738	1.16637	4	20.787	0.957724	4	6.21594	0.961755	4	8.84394	0.944117	4	2.62323	0.976796	4	2.04652	789	87.5852	4.55127
AT5G22330.1	P-loop containing nucleoside triphosphate hydrolases superfamily protein	33.5915	7.42	1	3	3	3	0.96733	3	11.6103	1.10969	3	14.1201	0.874038	3	20.5624	1.07178	3	35.9468	0.84285	3	25.0822	1.01601	3	14.8893	458	50.2916	5.92236
AT2G42680.1	multiprotein bridging factor 1A	171.489	21.13	2	3	3	7	0.967621	7	8.02585	0.906771	7	7.03717	1.05296	7	2.70382	1.03698	7	4.2952	0.993017	7	9.24586	1.01679	7	6.62696	142	15.6104	9.89111
AT4G01850.1	S-adenosylmethionine synthetase 2	1137.03	34.35	1	3	10	57	0.967752	14	9.66584	1.0025	14	9.50544	1.02468	13	4.3406	1.0014	12	2.18273	1.04692	14	11.3772	1.00473	14	11.6152	393	43.2278	6.06201
AT5G28050.2	Cytidine/deoxycytidylate deaminase family protein	283.969	15.69	1	3	3	7	0.967855	7	8.05334	1.14885	7	23.6271	0.938319	7	10.0672	0.89492	7	15.7697	1.05101	7	6.49437	1.02017	7	6.5442	204	22.218	6.41748
AT5G51200.1	Protein of unknown function (DUF3414)	30.686	1.2	1	3	3	3	0.96842	3	10.8239	1.06636	3	3.8647	0.998256	3	0.253416	1.08549	3	7.03611	0.880286	3	3.62859	0.965055	3	15.0321	1838	206.598	5.5542
ATCG00480.1	ATP synthase subunit beta	182.14	8.63	1	3	4	11	0.969054	3	14.9636	1.11704	3	7.0183	0.913188	3	13.921	1.07474	3	5.98186	0.944845	3	23.8222	1.09811	3	18.362	498	53.9001	5.50342
AT1G04750.1	vesicle-associated membrane protein 721	72.3122	13.7	6	3	3	4	0.96972	4	19.7789	1.05326	4	3.62791	1.05267	4	9.80285	1.06497	4	1.83141	0.888911	4	8.5208	0.909998	4	7.90858	219	24.7487	8.74854
ATCG00120.1	ATP synthase subunit alpha	310.212	10.26	1	3	6	26	0.970068	4	4.00006	1.05297	4	2.7567	1.0833	4	8.78471	0.900272	4	12.262	1.05549	4	14.5989	0.947642	4	19.3634	507	55.294	5.24951
AT2G27530.1	Ribosomal protein L1p/L10e family	824.499	33.33	1	3	7	33	0.970842	9	10.9327	1.31049	9	31.039	0.986426	9	22.9563	0.755804	9	35.8569	1.0902	9	9.04123	0.840174	9	18.9616	216	24.4092	9.87646
AT5G66280.1	GDP-D-mannose 4,6-dehydratase 1	296.778	21.88	1	3	8	18	0.970929	4	21.2821	0.824996	4	20.1028	1.12515	4	45.1744	0.678875	4	29.8652	1.2247	4	29.2475	1.03693	4	6.29265	361	40.8246	7.10791
AT3G18165.1	modifier of snc1,4	45.3407	8.3	1	3	3	4	0.971129	4	2.78346	1.04017	4	14.7147	1.01145	4	9.34302	1.00767	4	10.1412	1.01701	4	8.49646	0.978684	4	6.75064	253	29.661	5.38916
AT1G36730.1	Translation initiation factor IF2/IF5	156.728	8.2	1	3	4	10	0.971407	8	16.8541	0.945897	8	9.73695	1.02325	8	5.72872	1.02074	8	9.02033	1.07499	8	9.98032	0.915094	8	7.97088	439	48.5915	6.3667
AT4G35260.1	isocitrate dehydrogenase 1	308.203	16.08	3	3	5	18	0.971967	11	16.4282	0.984752	11	6.36615	0.949149	11	5.33343	1.01395	11	4.50374	0.986639	11	6.1928	1.02116	11	14.0609	367	39.6015	8.1333
AT3G49800.1	BSD domain-containing protein	61.2313	9.35	1	3	5	6	0.972436	3	3.84991	1.0191	3	3.60653	1.00193	3	9.15844	1.01035	3	0.213773	1.03474	3	13.8571	0.970057	3	3.07541	428	47.4823	4.53857
AT4G18360.1	Aldolase-type TIM barrel family protein	147.989	12.77	2	3	5	9	0.972491	5	5.73688	1.01175	5	2.53974	0.915481	5	9.31143	0.995571	5	9.56263	1.01079	5	7.81402	1.08081	5	4.3301	368	40.4562	8.30908
AT5G06830.1	unknown protein; CONTAINS InterPro DOMAIN/s: Protein of unknown function DUF773 (InterPro:IPR008491); Has 365 Blast hits to 359 proteins in 109 species: Archae - 9; Bacteria - 13; Metazoa - 209; Fungi - 7; Plants - 47; Viruses - 0; Other Eukaryotes - 80 (source: NCBI BLink).	38.5175	4.92	1	3	3	3	0.97256	3	8.85829	0.99262	3	2.80072	0.97561	3	2.26708	1.0745	3	13.7092	1.0628	3	2.10908	0.887336	3	4.62208	549	62.0908	4.81787
AT3G23810.1	S-adenosyl-l-homocysteine (SAH) hydrolase 2	2875.82	26.39	1	3	16	145	0.972688	12	5.54864	0.934288	12	4.90438	1.07731	12	3.39676	1.00773	12	2.20835	1.02374	12	11.0801	1.00023	12	10.2481	485	53.1249	5.74463
AT5G16280.1	Tetratricopeptide repeat (TPR)-like superfamily protein	52.832	2.12	1	3	3	4	0.972713	4	10.7957	1.15936	4	10.5579	1.07827	4	2.94287	0.986106	4	9.4145	0.848634	4	16.185	0.962981	4	7.06502	1272	143.489	6.65381
AT5G23140.1	nuclear-encoded CLP protease P7	102.173	13.28	1	3	3	5	0.97278	5	7.89747	1.28717	5	18.7406	0.871816	5	23.1661	0.788509	5	23.4545	0.709349	5	28.1474	1.15493	5	28.9561	241	26.2663	7.23975
AT3G21140.1	Pyridoxamine 5'-phosphate oxidase family protein	52.5735	7.75	1	3	3	4	0.973166	4	12.1967	1.0448	4	3.55144	0.936397	4	23.7669	0.993634	4	8.5031	1.12468	4	25.2002	1.00323	4	0.697963	387	42.8247	6.93213
AT3G61650.1	gamma-tubulin	42.1	5.49	2	3	3	4	0.973258	4	3.72701	1.02425	4	5.55474	1.00864	4	15.208	0.987434	4	0.921301	1.0259	4	0.991699	0.913613	4	5.36072	474	53.2127	5.93506
AT4G15550.1	indole-3-acetate beta-D-glucosyltransferase	189.069	5.06	1	3	3	8	0.973551	8	9.37779	1.12766	8	12.1755	0.89198	8	6.61435	0.969159	8	1.90864	0.977783	8	9.72432	1.01266	8	7.59216	474	53.8329	5.19873
AT1G30700.1	FAD-binding Berberine family protein	42.5791	4.36	1	3	3	3	0.97371	3	0.959673	1.13778	3	24.4371	1.09976	3	1.64349	1.11757	3	5.6783	0.858656	3	6.18191	0.994257	3	5.97705	527	59.4765	9.39307
AT4G17330.1	G2484-1 protein	67.354	1.72	1	3	3	3	0.973846	3	15.3773	0.869248	3	13.741	0.945369	3	14.2028	1.11866	3	1.04895	1.04279	3	2.58907	0.974635	3	10.0055	2037	217.938	5.2876
AT3G23490.1	cyanase	135.547	16.07	1	3	3	7	0.9743	7	9.72736	0.994081	7	16.7377	1.02867	7	4.30043	0.991704	7	7.03983	1.05265	7	7.30432	1.01977	7	9.21827	168	18.5805	5.63037
AT1G16210.1	unknown protein; CONTAINS InterPro DOMAIN/s: Protein of unknown function DUF1014 (InterPro:IPR010422); Has 16107 Blast hits to 8386 proteins in 1107 species: Archae - 26; Bacteria - 3370; Metazoa - 4013; Fungi - 1516; Plants - 526; Viruses - 120; Other Eukaryotes - 6536 (source: NCBI BLink).	37.7765	10.26	1	3	3	3	0.97439	3	5.79716	1.04557	3	2.56112	0.889822	3	8.72311	0.959645	3	8.76149	1.07938	3	0.0651736	1.04057	3	2.94299	234	26.8101	9.23193
AT1G23750.1	Nucleic acid-binding, OB-fold-like protein	65.1019	18.98	1	3	3	3	0.974735	3	15.4377	1.02127	3	10.4002	0.970102	3	6.50172	0.917875	3	12.8461	1.06091	3	1.33384	1.03949	3	2.65261	137	15.1179	8.98291
AT5G59880.1	actin depolymerizing factor 3	514.035	37.41	1	3	5	20	0.974754	13	30.8648	0.992689	13	18.2909	0.892363	12	20.1081	0.931187	13	19.6168	0.962634	13	21.4473	1.06247	13	18.6662	139	15.912	6.34131
AT5G43970.1	translocase of outer membrane 22-V	143.062	33.33	1	3	3	8	0.975507	8	6.00768	1.01181	8	6.02008	0.8994	8	3.37046	0.867394	8	5.17252	1.1547	8	4.92945	1.11031	8	1.99991	99	10.3716	9.81787
AT2G44490.1	Glycosyl hydrolase superfamily protein	53.044	4.29	1	3	3	3	0.975611	3	5.55822	1.01977	3	6.95678	0.989284	3	3.39891	1.13022	3	3.08958	0.968141	3	6.8889	0.877173	3	18.8288	560	63.8751	5.96045
AT5G47010.1	RNA helicase, putative	77.7303	1.99	1	3	3	5	0.975913	5	14.5657	1.06372	5	21.6886	0.957358	5	4.48273	1.0162	5	4.41522	0.983822	5	19.32	0.954181	5	1.63366	1254	136.783	6.48096
AT3G53710.1	ARF-GAP domain 6	222.076	13.51	1	3	8	14	0.97624	4	6.59945	0.920508	4	8.74756	1.02935	4	0.908455	1.07907	4	2.81078	0.979948	4	4.03682	1.03157	4	5.63153	459	49.6935	7.23975
AT2G41840.1	Ribosomal protein S5 family protein	1207.82	40.7	1	3	13	58	0.976307	21	15.9604	0.941803	21	25.1897	1.0551	21	13.2815	1.06228	21	14.7578	0.93492	21	7.47299	1.00908	21	11.5864	285	30.8593	10.2866
AT2G19480.1	nucleosome assembly protein 1;2	317.783	15.83	1	3	5	14	0.976621	7	9.74401	0.892708	7	8.25353	1.00905	7	16.0009	0.967878	7	20.4236	1.08902	7	34.0949	1.06376	7	11.6304	379	43.5158	4.43701
AT1G09870.1	histidine acid phosphatase family protein	92.0894	4.93	1	3	3	5	0.976891	5	2.18361	1.02807	5	4.07368	0.958139	5	5.43237	0.943912	5	8.91456	1.01019	5	2.89886	1.04521	5	5.23361	487	54.8202	7.95752
AT5G15350.1	early nodulin-like protein 17	98.0816	16.28	1	3	3	5	0.977166	5	19.5179	1.01039	5	12.5932	0.802087	5	10.8589	0.83723	5	16.7436	1.05784	5	5.18784	1.1201	5	6.74555	172	19.4219	9.42236
AT4G25900.1	Galactose mutarotase-like superfamily protein	51.5716	13.52	1	3	3	4	0.977196	4	8.22445	0.985647	4	13.9813	0.979708	4	8.50972	1.01859	4	11.3321	0.904842	4	18.0359	0.964021	4	1.38591	318	36.2292	9.65674
AT2G14880.1	SWIB/MDM2 domain superfamily protein	85.0177	17.73	2	3	3	5	0.977448	5	19.3561	0.924641	5	15.3698	1.00301	5	14.5536	0.981431	5	5.88046	0.953755	5	2.26195	1.06795	5	6.57587	141	15.8925	9.86182
AT4G18905.2	Transducin/WD40 repeat-like superfamily protein	63.5725	5.56	2	3	3	4	0.977471	4	7.81251	0.946132	4	8.40872	1.00321	4	6.62851	0.972479	4	4.93995	1.01936	4	3.73873	1.04997	4	1.81539	504	55.2006	4.62744
AT2G32520.1	alpha/beta-Hydrolases superfamily protein	126.972	10.04	1	3	3	9	0.977477	9	9.39775	0.96761	9	6.70368	0.991579	9	6.96193	1.04076	9	2.29916	1.00752	9	3.26969	1.01177	9	7.25236	239	25.9051	5.46533
AT1G30230.2	Glutathione S-transferase, C-terminal-like;Translation elongation factor EF1B/ribosomal protein S6	632.493	25.38	1	3	7	37	0.978043	18	13.4185	0.953276	18	18.6919	0.948332	18	17.7907	0.980847	18	14.8843	1.02272	18	14.2459	1.13239	18	13.1552	260	28.7585	4.7417
AT5G54310.1	ARF-GAP domain 5	70.802	5.18	1	3	3	6	0.978082	6	11.2363	0.968416	6	10.549	0.992535	6	6.94782	1.04262	6	4.80198	0.977519	6	11.3527	1.02582	6	4.99286	483	52.5596	7.84033
AT5G47890.1	NADH-ubiquinone oxidoreductase B8 subunit, putative	132.548	28.87	1	3	3	6	0.979231	6	9.03317	0.956534	6	4.29656	1.10549	6	2.95248	0.999021	6	3.86621	1.03509	6	19.7472	1.01924	6	3.94972	97	10.8437	9.43701
AT5G58470.1	TBP-associated factor 15B	154.856	7.58	1	3	3	7	0.97952	7	10.19	1.02958	7	8.88621	1.04102	7	5.16106	0.996258	7	2.83206	1.03201	7	8.27009	0.989446	7	6.34425	422	42.2901	8.49951
AT5G61240.2	Leucine-rich repeat (LRR) family protein	56.9192	7.37	1	3	3	4	0.980217	4	0.925549	1.05172	4	8.94986	0.950872	4	13.8194	0.940811	4	11.1169	1.05346	4	3.86232	1.00364	4	2.48079	339	38.2884	8.36768
AT1G12360.1	Sec1/munc18-like (SM) proteins superfamily	67.9033	3.6	1	3	3	3	0.980274	3	1.65868	1.02222	3	1.23304	0.989299	3	3.19269	1.09878	3	0.877608	0.981789	3	8.21319	0.982353	3	10.6062	666	75.0354	7.94287
AT5G44020.1	HAD superfamily, subfamily IIIB acid phosphatase	85.5107	9.93	1	3	3	6	0.980413	6	2.61773	1.03609	6	8.87168	0.976185	6	5.06877	1.04479	6	11.153	1.0205	6	9.6724	0.994265	6	4.69285	272	31.0366	7.91357
AT4G00660.2	RNAhelicase-like 8	190.675	15.05	1	3	7	13	0.980689	5	6.45967	1.03829	5	3.77447	0.948111	5	4.68934	1.00901	5	5.82009	0.970104	5	4.64882	0.988036	5	3.7412	505	57.6506	8.14795
AT3G01640.1	glucuronokinase G	128.62	7.73	2	3	3	6	0.980944	6	7.16686	1.00935	6	7.56842	1.008	6	5.2864	0.997762	6	2.91056	0.970513	6	8.91629	1.02511	6	6.93146	362	40.0503	6.58057
AT2G19760.1	profilin 1	151.795	41.22	1	3	5	11	0.981397	6	6.56697	0.965942	6	10.0991	1.0551	6	4.80436	1.0409	6	6.79412	1.04524	6	1.01283	0.982416	6	4.18069	131	14.2571	4.81787
AT5G25070.1	unknown protein; FUNCTIONS IN: molecular_function unknown; INVOLVED IN: biological_process unknown; LOCATED IN: cellular_component unknown; EXPRESSED IN: 23 plant structures; EXPRESSED DURING: 13 growth stages; Has 1807 Blast hits to 1807 proteins in 277 species: Archae - 0; Bacteria - 0; Metazoa - 736; Fungi - 347; Plants - 385; Viruses - 0; Other Eukaryotes - 339 (source: NCBI BLink).	77.4271	3.67	1	3	3	4	0.981762	4	1.83084	0.917692	4	4.02058	1.05896	4	14.212	0.973361	4	5.34843	0.996203	4	2.35648	1.03183	4	5.23564	736	82.0906	4.70361
AT5G11810.1	unknown protein; Has 1807 Blast hits to 1807 proteins in 277 species: Archae - 0; Bacteria - 0; Metazoa - 736; Fungi - 347; Plants - 385; Viruses - 0; Other Eukaryotes - 339 (source: NCBI BLink).	124.064	11.44	1	3	3	6	0.981999	5	12.3557	0.984358	5	33.3567	1.00149	5	9.6217	0.979463	5	8.37655	1.05456	5	6.04165	0.923632	5	6.46779	306	33.374	5.8335
AT1G62810.1	Copper amine oxidase family protein	33.086	4.35	1	3	3	3	0.982005	3	3.14477	0.969566	3	6.39667	0.948537	3	2.14504	0.980687	3	7.98564	1.1264	3	9.67926	0.948071	3	7.23121	712	80.0874	6.43018
AT1G80270.1	PENTATRICOPEPTIDE REPEAT 596	100.375	9.4	2	3	6	7	0.982015	3	3.71832	0.988598	3	37.1206	1.02374	3	21.8322	1.02067	3	7.09042	1.0046	3	44.3503	0.994061	3	9.81221	596	67.2396	7.6499
AT5G16290.1	VALINE-TOLERANT 1	104.214	9.22	1	3	4	7	0.982863	4	38.2798	1.01664	4	12.4358	0.925119	4	11.8166	0.968891	4	14.4453	1.02629	4	4.02741	1.00913	4	22.3194	477	52.2985	7.28369
AT5G58030.1	Transport protein particle (TRAPP) component	56.616	13.85	1	3	3	4	0.982886	4	6.22315	1.0103	4	11.1442	1.03529	4	12.4945	1.05759	4	9.10156	0.947383	4	4.79561	0.955703	4	4.67772	195	21.8515	7.97217
AT2G29750.1	UDP-glucosyl transferase 71C1	138.25	5.61	1	3	3	5	0.983497	5	13.9135	1.02549	5	3.1732	1.05109	5	7.75993	1.03238	5	10.934	0.948811	5	2.86944	1.01422	5	10.0463	481	53.8405	4.91943
AT5G58230.1	Transducin/WD40 repeat-like superfamily protein	78.3652	7.31	1	3	3	5	0.983773	5	8.95007	1.03559	5	12.2042	0.975302	5	2.72967	0.94837	5	17.2664	0.962783	5	8.5724	1.11942	5	17.5934	424	48.1644	4.81787
AT3G17940.1	Galactose mutarotase-like superfamily protein	95.1596	7.33	1	3	3	8	0.984095	8	10.8473	0.942249	8	16.5103	0.993298	8	13.1011	1.01491	8	13.0459	0.966537	8	15.8248	1.00117	8	4.52783	341	37.1735	6.32861
AT1G75330.1	ornithine carbamoyltransferase	79.5461	5.87	1	3	3	8	0.984305	8	7.98373	1.07706	8	12.6237	1.05532	8	9.88836	0.909497	8	20.9744	1.00602	8	8.90948	1.06121	8	19.7609	375	40.9757	7.56201
AT5G61170.1	Ribosomal protein S19e family protein	510.576	39.86	1	3	6	32	0.984584	11	10.7404	0.983578	11	10.7975	0.973814	11	9.10893	0.929291	11	8.48392	1.03786	11	8.48575	1.05398	11	8.90095	143	15.6874	10.2134
AT5G57330.1	Galactose mutarotase-like superfamily protein	83.0459	10.58	1	3	3	4	0.984602	4	11.8508	0.88271	4	3.21527	1.06417	4	2.02847	1.05277	4	13.1909	0.986307	4	4.19117	1.00557	4	9.70279	312	35.4252	6.03662
AT1G12310.1	Calcium-binding EF-hand family protein	743.721	77.7	1	3	13	41	0.984614	8	7.88622	0.982293	8	4.25484	1.01654	8	6.30046	1.00841	8	5.58349	1.0316	8	5.98275	0.970705	8	6.19319	148	16.5063	4.94482
AT1G33750.1	Terpenoid cyclases/Protein prenyltransferases superfamily protein	54.9106	3.98	1	3	3	4	0.984977	4	7.4967	1.17248	4	16.0999	0.973073	4	2.13722	0.967541	4	5.04842	0.968045	4	12.0202	0.981631	4	1.07399	603	69.8298	6.97607
AT5G61510.1	GroES-like zinc-binding alcohol dehydrogenase family protein	61.5975	6.4	1	3	3	5	0.985026	5	1.03429	0.969735	5	1.98628	1.05501	5	11.9201	1.04175	5	3.94807	0.988734	5	1.061	1.03329	5	9.94039	406	43.9945	8.39697
AT2G43790.1	MAP kinase 6	158.898	8.61	8	3	4	13	0.985314	9	7.15965	1.0532	9	7.83807	1.06429	9	7.34748	1.04529	9	6.36727	1.02206	9	14.5133	0.967028	9	12.8598	395	45.0287	5.47803
AT3G05020.1	acyl carrier protein 1	99.6066	19.71	1	3	3	9	0.985662	9	8.92255	0.918099	9	12.6521	1.04523	9	8.47547	0.99902	9	12.3029	0.949151	9	5.51083	1.04265	9	3.08678	137	15.0459	7.13721
AT1G30360.1	Early-responsive to dehydration stress protein (ERD4)	28.34	4.01	1	3	3	4	0.985876	4	6.02977	1.03723	4	8.08314	1.12905	4	2.59471	1.09174	4	3.60682	0.908759	4	7.55739	0.921666	4	5.41853	724	81.8825	9.23193
AT4G29520.1	LOCATED IN: endoplasmic reticulum, plasma membrane; EXPRESSED IN: 23 plant structures; EXPRESSED DURING: 14 growth stages; CONTAINS InterPro DOMAIN/s: Saposin B (InterPro:IPR008139); Has 137 Blast hits to 137 proteins in 50 species: Archae - 2; Bacteria - 0; Metazoa - 41; Fungi - 10; Plants - 36; Viruses - 0; Other Eukaryotes - 48 (source: NCBI BLink).	64.8667	7.19	1	3	3	4	0.987595	4	0.243142	1.07831	4	3.37672	1.0108	4	10.2571	0.995968	4	5.25109	0.962238	4	4.20821	1.00891	4	1.29441	306	34.3417	7.82568
AT4G16830.1	Hyaluronan / mRNA binding family	89.1036	10.99	1	3	4	5	0.987907	4	3.40184	1.0006	4	5.63567	1.04546	4	4.44301	0.981714	4	2.72363	1.0122	4	5.87406	0.972441	4	2.81043	355	37.4456	8.06006
AT5G15650.1	reversibly glycosylated polypeptide 2	921.298	36.11	3	3	12	51	0.988308	13	10.1182	0.907258	13	20.8222	0.9432	13	25.3265	0.891595	13	17.3472	1.13039	13	9.32641	1.12583	13	8.50792	360	40.8635	6.12549
AT4G30530.1	Class I glutamine amidotransferase-like superfamily protein	166.684	14	1	3	4	14	0.989167	11	9.71739	0.961739	11	7.45642	1.03227	11	6.74637	1.06236	11	6.06359	0.955266	11	8.31702	0.965944	11	4.29875	250	28.3674	5.69385
AT2G37970.1	SOUL heme-binding family protein	72.6536	16	1	3	3	4	0.989811	4	8.69387	0.936022	4	6.97091	1.10039	4	10.9451	1.10344	4	1.42823	0.941311	4	8.86707	0.954517	4	8.8518	225	24.909	8.80713
AT4G24840.1	FUNCTIONS IN: molecular_function unknown; INVOLVED IN: protein transport, Golgi organization; LOCATED IN: vacuole; EXPRESSED IN: 23 plant structures; EXPRESSED DURING: 13 growth stages; CONTAINS InterPro DOMAIN/s: COG complex component, COG2 (InterPro:IPR009316); Has 30201 Blast hits to 17322 proteins in 780 species: Archae - 12; Bacteria - 1396; Metazoa - 17338; Fungi - 3422; Plants - 5037; Viru…	61.4213	3.44	2	3	3	4	0.990037	3	1.61752	1.08947	3	3.00792	1.05974	3	13.8102	1.06816	3	10.1407	0.899281	3	5.79878	0.996701	3	15.0991	756	84.566	5.77002
AT3G12270.1	protein arginine methyltransferase 3	45.807	4.33	1	3	3	3	0.990405	3	5.775	1.01288	3	5.36949	0.861858	3	11.8269	0.929942	3	3.92826	1.10333	3	4.60653	1.09683	3	4.77653	601	67.3015	4.70361
AT3G52730.1	ubiquinol-cytochrome C reductase UQCRX/QCR9-like family protein	199.857	41.67	1	3	3	11	0.990958	11	8.01009	0.996025	11	3.04241	0.981067	11	7.8263	0.969456	11	4.80874	1.04692	11	7.73049	0.992596	11	11.3248	72	8.44332	9.46631
AT2G36060.2	MMS ZWEI homologue 3	238.003	27.4	3	3	4	10	0.991179	6	10.8799	0.886953	6	8.40906	1.00263	6	3.43729	1.01123	6	18.5462	1.02489	6	3.59855	1.05781	6	6.57917	146	16.5692	7.03467
AT3G59890.1	Dihydrodipicolinate reductase, bacterial/plant	124.161	7.45	2	3	3	7	0.991514	7	5.12928	0.943438	7	3.30253	1.0463	7	11.3092	0.963809	7	3.94778	1.08854	7	8.84737	0.995961	7	2.79789	349	37.8451	7.26904
AT5G42020.1	Heat shock protein 70 (Hsp 70) family protein	2473.71	28.74	1	3	20	128	0.991859	16	6.92075	1.05734	16	10.4608	0.887688	16	7.40587	0.994665	16	7.79769	1.07677	16	9.82671	1.00274	16	7.32486	668	73.5159	5.21143
AT1G75750.1	GAST1 protein homolog 1	53.5114	19.39	1	3	3	3	0.99195	3	5.53685	1.00457	3	6.04151	0.894587	3	16.1014	0.888565	3	10.1237	1.09127	3	0.355234	1.07541	3	2.67744	98	10.7373	9.11475
AT5G53560.1	cytochrome B5 isoform E	193.309	24.63	1	3	3	11	0.992013	10	8.88198	0.875771	10	8.51304	1.08373	10	2.83443	1.10027	10	11.997	0.990412	10	5.10831	0.9655	10	8.44275	134	15.0746	5.32568
AT4G18440.1	L-Aspartase-like family protein	188.427	15.3	1	3	9	15	0.992269	3	8.67371	1.06337	3	5.42922	1.06618	3	16.5145	0.861439	3	1.47548	1.04859	3	2.35254	1.00737	3	2.67444	536	59.7197	6.29053
AT5G59420.1	OSBP(oxysterol binding protein)-related protein 3C	74.4266	10.07	1	3	4	4	0.992568	3	2.5044	0.981976	3	1.68126	1.05302	3	0.442829	1.02618	3	9.91828	1.06598	3	5.27691	0.948278	3	14.8013	457	51.9332	5.30029
AT1G68060.1	microtubule-associated proteins 70-1	134.008	11.9	3	3	8	11	0.992857	5	5.16485	1.04166	5	1.45244	1.01255	5	1.21045	0.989913	5	5.11759	0.98828	5	8.20171	1.01823	5	4.99471	622	69.2479	8.60205
AT2G25430.1	epsin N-terminal homology (ENTH) domain-containing protein / clathrin assembly protein-related	87.5592	6.58	1	3	5	8	0.993271	4	1.17574	1.07035	4	3.03189	1.09759	4	2.98609	1.0378	4	3.20055	0.857306	4	6.89947	0.995734	4	4.5721	653	72.0388	5.42725
AT4G13010.1	Oxidoreductase, zinc-binding dehydrogenase family protein	84.2862	7.9	1	3	3	4	0.993639	4	5.63371	1.02342	4	5.05062	1.01073	4	2.98732	1.02541	4	2.05376	0.961961	4	2.62569	1.01726	4	5.47066	329	34.4143	8.95361
AT1G62480.1	Vacuolar calcium-binding protein-related	159.489	19.08	1	3	3	9	0.99372	7	10.241	1.01667	7	5.36485	1.02046	7	4.95244	1.003	7	8.28689	0.971942	7	8.49335	0.967028	7	7.87157	152	16.6183	4.01807
AT1G45332.1	Translation elongation factor EFG/EF2 protein	63.28	2.79	2	3	3	6	0.994305	6	3.00847	0.960462	6	7.46097	0.967783	6	9.44538	1.03346	6	1.93117	1.01771	6	5.19584	1.06048	6	1.22234	754	83.1265	6.30322
AT5G45500.1	RNI-like superfamily protein	63.1228	4.02	1	3	3	4	0.994854	4	8.86224	0.861663	4	16.3114	1.2023	4	7.03185	1.22709	4	6.98447	0.820779	4	10.5384	1.01364	4	11.5452	771	87.6403	8.26514
AT5G19860.1	Protein of unknown function, DUF538	111.269	9.94	1	3	3	6	0.996168	6	7.8334	0.91771	6	6.39541	1.09567	6	5.96502	1.09065	6	4.69945	0.940142	6	3.45151	0.947797	6	5.58074	181	20.4302	4.77979
AT3G27570.1	Sucrase/ferredoxin-like family protein	78.1628	6.86	1	3	3	6	0.996319	6	11.8915	1.02872	6	4.73805	0.969949	6	15.4785	1.00956	6	7.52113	1.05669	6	7.23264	1.03631	6	6.86514	379	41.5855	5.74463
AT5G44720.1	Molybdenum cofactor sulfurase family protein	143.939	9.09	1	3	3	6	0.996518	6	4.67765	0.991205	6	6.06418	1.03192	6	9.35553	0.978045	6	12.7328	0.967751	6	1.54084	0.952506	6	5.18865	308	34.7766	5.64307
AT4G13660.1	pinoresinol reductase 2	100.616	9.46	1	3	3	6	0.996617	6	6.06212	1.06964	6	9.95441	1.01379	6	4.96788	0.998956	6	10.9594	0.967115	6	5.42181	1.01206	6	6.27405	317	35.393	6.20166
AT4G38800.1	methylthioadenosine nucleosidase 1	37.7282	11.61	1	3	3	5	0.997126	5	19.7031	1.01624	5	13.1027	1.00793	5	12.0848	1.00521	5	4.19528	1.06923	5	26.525	1.00022	5	1.20067	267	28.433	4.84326
AT4G31700.1	ribosomal protein S6	970.016	35.6	1	3	9	51	0.997648	7	4.58458	0.92497	7	8.39933	1.03063	7	4.21766	1.03211	7	3.92163	0.99666	7	9.55965	1.02236	7	6.09627	250	28.3496	10.6089
AT1G29990.1	prefoldin 6	161.959	20.93	1	3	3	8	0.998737	8	6.23201	0.95998	8	8.05858	1.03527	8	7.31413	0.998987	8	6.17748	1.00295	8	4.66426	1.03378	8	6.7574	129	14.847	9.08545
AT1G47710.1	Serine protease inhibitor (SERPIN) family protein	194.807	8.95	1	3	3	5	0.998963	5	20.861	0.989389	5	16.1135	1.14184	5	9.37371	1.17242	5	11.9779	0.922095	5	11.8445	0.754	5	21.5206	391	42.6127	5.08447
AT1G24460.1	unknown protein; FUNCTIONS IN: molecular_function unknown; INVOLVED IN: biological_process unknown; LOCATED IN: cellular_component unknown; EXPRESSED IN: 23 plant structures; EXPRESSED DURING: 14 growth stages; BEST Arabidopsis thaliana protein match is: unknown protein (TAIR:AT4G31570.1); Has 181008 Blast hits to 85359 proteins in 3551 species: Archae - 3290; Bacteria - 48304; Metazoa - 70793; F…	33.53	1.22	2	3	3	3	0.999191	3	16.5499	1.09388	3	2.85865	0.906721	3	17.3893	1.04992	3	8.09195	0.935358	3	7.55304	1.02717	3	4.79019	1807	201.996	4.64014
AT1G14060.1	GCK domain-containing protein	109.023	13.97	1	3	3	6	0.999801	6	3.99807	0.968688	6	1.21074	0.977512	6	5.55299	0.906842	6	10.3318	1.05664	6	2.66046	1.05388	6	5.69696	179	19.4148	4.33545
AT1G32790.2	CTC-interacting domain 11	104.729	10.59	3	3	4	8	0.999856	4	5.77119	1.16356	4	10.5782	0.987105	4	8.74024	0.933914	4	16.6113	0.906004	4	8.85438	0.907595	4	17.9797	406	44.2859	7.12256
AT2G33255.1	Haloacid dehalogenase-like hydrolase (HAD) superfamily protein	65.4462	11.43	1	3	3	3	1.00001	3	0.692619	1.0036	3	3.59405	0.957433	3	5.90143	1.11374	3	15.6119	0.861674	3	35.5211	0.984508	3	14.4752	245	27.479	6.23975
AT3G03340.1	LUC7 related protein	68.2963	6.22	2	3	3	6	1.00069	6	3.96137	1.01618	6	11.2328	0.963221	6	10.553	1.01553	6	6.34497	1.01355	6	10.8113	1.04348	6	5.98434	402	47.3262	8.63135
AT3G44310.1	nitrilase 1	213.887	19.36	2	3	6	15	1.00071	8	6.85345	0.929531	8	8.65887	1.00859	8	7.91803	0.992128	8	9.0033	1.01243	8	3.64336	1.0174	8	12.1845	346	38.128	6.27783
AT2G19730.1	Ribosomal L28e protein family	155.841	34.27	3	3	5	9	1.0011	5	5.6757	0.927025	5	27.5591	0.86388	5	3.38349	0.891249	5	9.05933	1.12434	5	7.29834	1.11761	5	1.81357	143	15.8857	10.5796
AT4G10750.1	Phosphoenolpyruvate carboxylase family protein	156.726	8.66	1	3	3	5	1.00131	5	7.58442	1.13375	5	5.90816	0.953796	5	3.01876	1.05775	5	10.0082	0.860703	5	6.51397	1.01992	5	3.95199	358	38.3802	6.03662
AT3G48890.1	membrane-associated progesterone binding protein 3	31.337	10.73	1	3	3	3	1.00391	3	5.38697	0.990406	3	0.759696	1.02138	3	6.81698	1.05994	3	3.36313	0.995843	3	1.76078	0.969558	3	5.16254	233	25.3666	4.62744
AT2G03820.1	nonsense-mediated mRNA decay NMD3 family protein	81.9499	6.4	1	3	3	3	1.00434	3	26.004	0.853122	3	25.391	1.10739	3	12.9114	0.989853	3	23.6203	0.850998	3	27.3808	1.17918	3	6.35014	516	59.2555	5.74463
AT1G48630.1	receptor for activated C kinase 1B	746.561	39.88	1	3	14	54	1.00469	14	9.52698	1.02356	14	15.149	0.936317	14	4.98363	0.920372	14	7.06816	1.08897	14	8.59724	1.00188	14	8.14104	326	35.778	7.10791
AT4G27640.1	ARM repeat superfamily protein	65.7905	2.58	1	3	3	5	1.00489	5	4.56426	1.01364	5	20.5692	1.01093	5	7.1298	1.14094	5	4.3964	0.885596	5	3.56422	0.948383	5	2.16217	1048	115.159	4.90674
AT4G35350.1	xylem cysteine peptidase 1	88.3977	8.73	1	3	3	4	1.00545	4	18.2068	1.01756	4	3.60197	0.971263	4	8.68168	1.04307	4	16.8853	0.876608	4	21.3513	0.957314	4	1.77896	355	39.5924	5.87158
AT4G29120.1	6-phosphogluconate dehydrogenase family protein	85.6065	8.98	1	3	3	4	1.00581	4	2.51753	1.01639	4	6.87621	1.04521	4	6.70441	1.0148	4	8.41668	0.88226	4	11.3672	0.942732	4	1.89507	334	35.3493	8.39697
AT1G11480.1	eukaryotic translation initiation factor-related	77.3396	4.67	1	3	3	5	1.00582	5	9.24227	1.09643	5	10.8494	0.951021	5	3.38268	0.950348	5	6.23494	0.990316	5	6.6583	1.04547	5	5.08449	578	64.0169	9.75928
AT4G08520.1	SNARE-like superfamily protein	161.055	12.71	2	3	3	9	1.00586	9	5.08018	1.01667	9	12.7657	0.969541	8	10.3889	0.95312	9	7.33545	1.06862	9	3.04186	1.02463	9	6.62859	181	19.8641	4.67822
AT5G39510.1	Vesicle transport v-SNARE family protein	75.9794	12.67	3	3	3	4	1.00757	2	12.314	0.974678	2	14.5026	1.03222	2	1.60858	1.01725	2	9.65997	1.00133	2	8.7422	0.964582	2	11.105	221	24.9352	9.43701
AT1G20580.1	Small nuclear ribonucleoprotein family protein	107	19.85	3	3	3	6	1.00772	6	14.2036	1.01913	6	10.3243	0.985806	6	4.75306	0.951939	6	6.86676	0.955588	6	4.0928	1.01936	6	11.2303	131	14.2285	10.272
AT1G79470.1	Aldolase-type TIM barrel family protein	175.342	9.34	1	3	5	10	1.00775	5	5.82756	1.06027	5	10.3976	0.902447	5	25.9154	0.9488	5	4.26504	0.966548	5	11.0878	1.0063	5	8.28525	503	54.1593	6.80029
AT3G21110.1	purin 7	62.7101	7.3	1	3	3	3	1.00825	2	18.589	1.08437	2	1.26876	1.01871	2	12.9993	0.720148	2	31.2768	0.886747	2	12.0038	1.22368	2	18.7747	411	46.0345	6.44287
AT5G48760.1	Ribosomal protein L13 family protein	451.072	35.92	1	3	7	33	1.00839	10	2.54625	0.934743	10	9.62956	0.993951	10	8.89656	0.954107	10	12.6966	1.0045	10	8.89608	1.07079	10	10.8479	206	23.575	10.3745
AT5G54430.1	Adenine nucleotide alpha hydrolases-like superfamily protein	138.26	9.92	1	3	3	9	1.00855	9	11.7371	0.932985	9	4.5847	1.00343	9	5.89629	0.982717	9	5.90577	1.01375	9	8.67162	1.04309	9	7.12607	242	26.1861	6.56592
AT2G19520.1	Transducin family protein / WD-40 repeat family protein	106.5	5.52	2	3	3	8	1.00867	8	13.0319	1.00582	8	6.26689	1.03208	8	14.401	1.01034	8	6.73242	0.971506	8	8.2184	0.999698	8	9.48212	507	55.7246	6.22705
AT5G23750.1	Remorin family protein	90.1129	11.39	1	3	3	6	1.00875	6	6.16547	1.01865	6	7.7905	1.09768	6	3.41412	1.12406	6	4.50924	0.870987	6	7.0004	0.859858	6	10.0799	202	22.4377	5.50342
AT3G11770.1	Polynucleotidyl transferase, ribonuclease H-like superfamily protein	38.8786	12.5	1	3	3	5	1.00891	5	11.6607	0.944697	5	13.1501	1.08773	5	7.74263	1.04715	5	3.00636	0.971083	5	5.60718	0.941623	5	7.07861	200	22.9416	5.43994
AT1G36310.1	S-adenosyl-L-methionine-dependent methyltransferases superfamily protein	58.2634	5.2	1	3	3	6	1.00918	6	3.55283	1.10963	6	16.0907	0.948426	6	10.4082	0.942171	6	8.02978	0.965319	6	16.7233	1.05527	6	2.44362	404	44.9318	5.65576
AT3G17900.1	unknown protein; FUNCTIONS IN: molecular_function unknown; INVOLVED IN: biological_process unknown; LOCATED IN: cellular_component unknown; EXPRESSED IN: 23 plant structures; EXPRESSED DURING: 13 growth stages; Has 45 Blast hits to 44 proteins in 14 species: Archae - 0; Bacteria - 0; Metazoa - 2; Fungi - 2; Plants - 39; Viruses - 0; Other Eukaryotes - 2 (source: NCBI BLink).	81.3781	2.98	1	3	3	4	1.01011	4	9.36934	1.01391	4	12.8481	1.03561	4	13.5114	1.01033	4	3.91889	0.989951	4	8.01102	0.926957	4	8.88951	838	91.524	5.78271
AT5G44340.1	tubulin beta chain 4	1353.82	34.46	1	3	14	71	1.01039	15	13.382	1.01667	15	18.9659	1.03549	15	6.94825	1.03024	15	13.9159	0.918605	15	15.586	0.940006	15	8.55443	444	49.7907	4.85596
AT4G37070.2	Acyl transferase/acyl hydrolase/lysophospholipase superfamily protein	76.8552	5.07	3	3	3	6	1.0105	6	3.26576	1.01158	6	3.50186	1.09638	6	11.2555	1.16735	6	2.69476	0.896095	6	8.76496	0.862362	6	4.40932	414	45.7948	6.81494
AT2G29960.1	cyclophilin 5	322.448	24.38	4	3	6	20	1.01071	8	7.02239	0.977179	8	4.4852	0.979011	8	6.99361	1.00758	8	9.70298	1.03908	8	4.59044	1.05891	8	4.62286	201	21.5201	9.02686
AT5G48300.1	ADP glucose pyrophosphorylase 1	63.2691	5.58	1	3	3	6	1.01137	6	3.38795	1.17769	6	6.19599	0.909493	6	6.18705	1.02205	6	5.18897	0.935923	6	8.88572	0.981444	6	8.05428	520	56.6151	6.56592
AT1G10390.1	Nucleoporin autopeptidase	78.6606	2.31	2	3	3	6	1.01174	6	1.46327	1.02483	6	14.2349	0.929402	6	10.3799	0.958506	6	6.28593	1.0237	6	5.06518	0.993406	6	11.2778	1041	106.243	8.79248
AT2G34470.2	urease accessory protein G	151.653	12.68	1	3	3	7	1.0126	7	7.54181	1.01975	7	13.297	1.01598	7	7.59431	0.982902	7	13.5735	0.962413	7	13.574	0.988054	7	5.62628	276	30.2061	6.59521
AT4G02620.1	vacuolar ATPase subunit F family protein	222.43	21.09	1	3	3	14	1.01264	14	11.9132	0.949294	14	6.25682	1.03254	14	6.21585	1.05422	14	7.96344	0.995211	14	8.4263	0.957352	14	7.74241	128	14.2504	6.56592
AT4G15640.1	unknown protein; BEST Arabidopsis thaliana protein match is: unknown protein (TAIR:AT3G21465.1); Has 38 Blast hits to 38 proteins in 14 species: Archae - 0; Bacteria - 0; Metazoa - 0; Fungi - 0; Plants - 38; Viruses - 0; Other Eukaryotes - 0 (source: NCBI BLink).	102.21	6.67	1	3	3	5	1.01387	5	2.07516	1.05693	5	2.46735	1.05403	5	9.36309	1.00455	5	9.6433	1.00383	5	8.79035	0.935039	5	2.33979	390	43.8826	8.60205
AT2G19830.1	SNF7 family protein	118.812	12.21	2	3	3	5	1.01412	5	7.08705	0.981272	5	3.19832	1.00886	5	4.96864	0.907704	5	15.8687	0.985527	5	2.07876	1.11104	5	1.4884	213	23.9991	4.83057
AT5G51430.1	conserved oligomeric Golgi complex component-related / COG complex component-related	73.6775	4.19	10	3	5	7	1.01421	3	7.75982	0.972033	3	1.76009	0.995717	3	12.6037	0.973654	3	3.70526	1.01197	3	6.23353	1.02236	3	4.38388	836	92.2014	5.21143
AT2G20530.1	prohibitin 6	95.9548	8.39	1	3	3	6	1.01505	6	0.496962	1.04577	6	7.94359	0.880849	6	6.80252	0.850154	6	7.85482	1.08523	6	6.06072	1.1117	6	6.86302	286	31.6171	9.64209
AT1G61730.1	DNA-binding storekeeper protein-related transcriptional regulator	156.066	8.51	1	3	3	6	1.017	6	5.27237	0.920013	6	21.9524	0.98364	6	10.6745	1.04999	6	19.9675	1.03259	6	12.428	1.00278	6	14.9811	376	40.8547	5.5542
AT4G00860.1	Protein of unknown function (DUF1138)	292.198	43.75	1	3	3	13	1.01714	13	11.9048	1.0109	13	4.47755	0.890348	13	10.8151	0.93852	13	18.8015	1.07373	13	9.23698	1.08651	13	5.79092	80	8.60046	8.86572
AT2G43750.1	O-acetylserine (thiol) lyase B	281.817	14.54	5	3	6	15	1.01799	8	5.89086	0.962116	8	3.34323	1.00914	8	7.81013	1.05251	8	2.01752	1.01956	8	7.97588	0.953754	8	2.109	392	41.6299	8.01611
AT3G55010.1	phosphoribosylformylglycinamidine cyclo-ligase, chloroplast / phosphoribosyl-aminoimidazole synthetase / AIR synthase (PUR5)	190.108	7.46	1	3	4	10	1.01805	8	5.93021	0.999068	8	3.70796	1.01686	8	2.66212	0.969695	8	7.94483	1.11813	8	3.87688	0.912622	8	4.25894	389	41.4782	5.51611
AT2G03510.1	SPFH/Band 7/PHB domain-containing membrane-associated protein family	97.8689	6.46	1	3	3	5	1.01882	5	8.22673	1.00572	5	4.79038	1.009	5	3.32844	0.902988	5	10.7459	1.07836	5	4.80557	1.01887	5	1.31797	356	40.5709	5.93506
AT1G49300.1	RAB GTPase homolog G3E	148.101	17.96	4	3	4	8	1.01928	6	5.9164	1.0216	6	7.16254	1.03552	6	6.14136	1.04645	6	4.44498	0.928267	6	8.12769	0.951577	6	4.68677	206	22.9652	5.07178
AT2G37620.1	actin 1	1621.49	29.18	1	3	10	70	1.02012	6	24.6997	0.998323	6	7.2489	1.02147	6	8.74584	1.04653	6	11.0271	0.900179	6	10.2387	0.941398	6	9.43407	377	41.7709	5.49072
AT4G34131.1	UDP-glucosyl transferase 73B3	70.2742	7.69	1	3	4	6	1.02017	4	9.55756	1.19917	4	24.2066	1.00269	4	7.11755	1.01284	4	35.9859	0.738953	4	26.0981	1.00392	4	22.05	481	54.5566	5.71924
AT2G39940.1	RNI-like superfamily protein	68.7233	4.73	1	3	3	3	1.02057	3	1.35453	1.03224	3	1.72621	1.08802	3	6.20607	0.955105	3	10.8396	0.826516	3	33.1305	1.07284	3	9.31121	592	67.6214	6.41748
AT4G02570.1	cullin 1	116.638	3.93	3	3	3	6	1.0206	6	6.45609	1.12722	6	13.6898	1.00751	6	8.76817	1.03379	6	7.32563	0.992804	6	10.4425	0.966085	6	13.1222	738	86.2471	7.13721
AT3G07630.1	arogenate dehydratase 2	56.5118	7.35	6	3	3	5	1.02076	5	4.15334	0.986315	5	10.3689	0.962447	5	8.82752	0.852837	5	24.1911	0.986308	5	18.7628	0.988783	5	5.32615	381	42.0889	7.78174
AT2G20990.3	synaptotagmin A	48.6181	4.32	2	3	3	4	1.02106	4	4.64236	0.977472	4	2.61388	1.05183	4	3.23061	0.992346	4	15.7348	1.00257	4	8.88408	0.981845	4	1.10654	579	66.2177	7.78174
AT5G44635.1	minichromosome maintenance (MCM2/3/5) family protein	36.0768	2.89	2	3	3	4	1.02123	4	1.80905	1.04115	4	0.472456	0.916108	4	8.58955	0.929879	4	4.86716	1.02621	4	1.82322	0.951465	4	3.01051	831	92.7933	5.47803
AT1G47480.1	alpha/beta-Hydrolases superfamily protein	54.7541	6.69	2	3	3	3	1.02133	3	3.59508	0.990704	3	10.8816	0.991384	3	8.88674	1.03772	3	6.98097	0.964144	3	6.51833	0.978651	3	6.13707	314	35.2327	5.32568
AT2G23820.2	Metal-dependent phosphohydrolase	64.117	8.95	1	3	3	5	1.02133	5	3.40416	1.03924	5	9.44278	0.97696	5	1.678	0.98171	5	4.62284	1.0664	5	6.8297	0.953405	5	9.03809	257	28.3632	7.40088
AT1G79930.1	heat shock protein 91	1603.7	28.28	1	3	24	86	1.02151	7	14.8846	0.958241	7	18.3483	0.993997	7	10.813	0.967989	7	15.0119	1.24258	7	24.1939	1.01283	7	41.4253	831	91.6923	5.24951
AT1G70190.1	Ribosomal protein L7/L12, oligomerisation;Ribosomal protein L7/L12, C-terminal/adaptor protein ClpS-like	78.8101	11.06	2	3	3	5	1.02211	5	3.30411	0.97002	5	3.03861	0.984955	5	6.76309	0.907985	5	7.41216	1.0103	5	7.94287	1.00688	5	3.68952	208	22.7081	6.12549
AT4G15940.1	Fumarylacetoacetate (FAA) hydrolase family	41.28	9.91	1	3	3	4	1.02219	3	1.24945	0.971353	3	6.70765	1.02659	3	3.56308	0.99329	3	6.87087	0.988087	3	4.23005	1.01699	3	1.59517	222	24.1387	7.48877
AT3G58750.1	citrate synthase 2	109.244	9.34	1	3	4	8	1.02227	5	1.22855	1.07291	5	2.40944	1.00595	5	6.69838	0.99884	5	4.66435	1.05035	5	6.22283	0.905731	5	2.21977	514	56.5672	8.6167
AT5G59950.5	RNA-binding (RRM/RBD/RNP motifs) family protein	191	13.88	1	3	4	10	1.0224	7	4.91107	1.02825	7	10.6062	1.00933	7	15.3335	1.01155	7	4.11931	0.928682	7	12.6678	0.988791	7	6.18964	245	25.8267	9.83252
AT3G10740.1	alpha-L-arabinofuranosidase 1	173.427	3.54	1	3	3	9	1.02245	9	2.92509	1.03951	9	3.66107	1.0244	9	5.97687	0.994539	9	2.4961	0.94088	9	4.65416	0.987407	9	5.49246	678	74.997	5.77002
AT4G34890.1	xanthine dehydrogenase 1	35.7473	1.98	2	3	3	4	1.02302	4	12.9659	1.02796	4	2.81296	1.05787	4	8.08025	1.07863	4	2.08724	0.868465	4	11.3473	0.898809	4	11.2556	1361	149.1	6.65381
AT2G42520.1	P-loop containing nucleoside triphosphate hydrolases superfamily protein	433.898	15.01	2	3	9	25	1.02302	4	18.5137	0.907742	4	19.6351	0.916339	4	16.0756	1.00864	4	7.25238	1.13981	4	13.5842	1.02089	4	2.21327	633	67.5847	7.10791
AT5G16070.1	TCP-1/cpn60 chaperonin family protein	1005.12	28.6	1	3	16	57	1.02519	5	4.18932	0.980718	5	7.55287	1.00559	5	6.39749	0.905381	5	2.9548	1.01033	5	14.9068	1.03294	5	7.59607	535	58.8907	6.25244
AT1G25260.1	Ribosomal protein L10 family protein	31.29	11.91	1	3	3	4	1.0255	4	6.66502	0.981497	4	3.22273	0.864935	4	6.57154	1.00888	4	3.61464	1.04488	4	9.89083	1.0368	4	0.879661	235	27.225	8.20654
AT4G21850.1	methionine sulfoxide reductase B9	183.006	30.07	1	3	4	9	1.02597	5	12.5028	1.04556	5	16.0198	0.837914	5	11.6034	1.03753	5	5.77625	1.03547	5	14.5976	0.930808	5	4.64956	143	15.4025	7.23975
AT1G30510.2	root FNR 2	181.419	14.14	1	3	6	15	1.02614	9	4.70423	1.03307	9	3.96693	1.04023	9	8.69405	1.02374	9	5.23207	0.987836	9	4.22918	0.998602	9	4.78271	382	42.7625	8.60205
AT5G45620.1	Proteasome component (PCI) domain protein	212.752	18.39	1	3	7	15	1.0263	6	13.6683	1.01533	6	5.67761	0.992613	6	11.7723	1.04657	6	4.71799	0.953258	6	10.6857	0.948339	6	5.98211	386	44.1401	5.31299
AT2G38560.1	transcript elongation factor IIS	54.559	6.61	1	3	3	5	1.02677	5	9.60821	1.0605	5	5.83562	0.967295	5	11.4464	0.951272	5	7.94395	0.86612	5	13.0503	1.14646	5	11.5624	378	41.9527	8.90967
AT3G13570.1	SC35-like splicing factor 30A	180.926	15.27	1	3	4	10	1.0269	6	9.33263	0.940649	6	5.25155	1.0256	6	9.70562	1.11686	6	7.06781	0.963647	6	9.59784	0.955263	6	9.47312	262	30.2084	11.6782
AT1G12050.1	fumarylacetoacetase, putative	106.241	7.84	1	3	3	4	1.02736	4	3.99576	1.01069	4	5.74404	1.01951	4	8.02518	1.02629	4	1.21483	0.98751	4	5.45543	0.953575	4	6.56519	421	46.0661	5.5542
AT2G42740.1	ribosomal protein large subunit 16A	424.667	17.58	2	3	3	23	1.02756	23	15.1384	0.984507	23	11.2668	0.950641	23	9.85949	0.991067	23	11.36	1.00572	23	10.1478	1.02223	23	7.94109	182	20.818	9.92041
AT3G27890.1	NADPH:quinone oxidoreductase	77.684	14.8	1	3	3	4	1.02806	4	2.17035	0.963493	4	10.2707	1.06338	4	9.03906	1.00878	4	6.22064	0.918445	4	12.7727	0.918241	4	13.9926	196	21.5425	7.50342
AT3G13200.1	Cwf15 / Cwc15 cell cycle control family protein	40.5567	8.7	2	3	3	4	1.02848	3	3.02301	0.947179	3	12.8361	1.02894	3	6.52261	1.04201	3	4.28989	1.02786	3	7.47847	0.960651	3	5.85328	230	27.0164	5.37646
AT2G37500.1	arginine biosynthesis protein ArgJ family	126.31	6.62	1	3	3	6	1.0289	6	1.86923	0.88189	6	5.43225	0.968221	6	8.55389	1.02995	6	6.71116	1.03481	6	2.55451	1.02966	6	4.80097	468	48.683	6.65381
AT1G01470.1	Late embryogenesis abundant protein	178.954	21.85	1	3	3	9	1.02942	9	6.27788	0.936765	9	2.62284	1.10587	9	3.38303	1.03104	9	5.64718	0.922333	9	7.69581	0.952361	9	10.336	151	16.5327	4.95752
AT4G38510.5	ATPase, V1 complex, subunit B protein	1041.61	36.23	1	3	16	60	1.02963	11	26.0812	0.967402	11	16.4534	0.964091	10	15.2498	1.07113	11	13.5879	0.993878	11	4.21939	1.0437	11	15.4839	494	55.1432	5.24951
AT1G48830.1	Ribosomal protein S7e family protein	247.142	13.61	1	3	3	15	1.0309	15	7.59759	0.992379	15	9.29907	0.997443	15	6.1799	0.993796	15	5.03191	0.988558	15	5.1763	0.99287	15	3.9043	191	21.909	9.80322
AT1G76030.1	ATPase, V1 complex, subunit B protein	1117.38	39.09	2	3	16	62	1.03104	13	4.16262	1.04459	13	9.00738	0.9578	11	6.10216	1.04592	12	9.01538	0.979708	13	12.1477	0.955706	13	9.23561	486	54.0736	5.09717
AT5G08060.1	unknown protein; FUNCTIONS IN: molecular_function unknown; INVOLVED IN: biological_process unknown; LOCATED IN: mitochondrion; EXPRESSED IN: 24 plant structures; EXPRESSED DURING: 16 growth stages; Has 42 Blast hits to 42 proteins in 17 species: Archae - 0; Bacteria - 0; Metazoa - 0; Fungi - 0; Plants - 41; Viruses - 0; Other Eukaryotes - 1 (source: NCBI BLink).	457.574	25.19	1	3	3	15	1.03168	13	12.1211	0.988287	13	15.807	0.974703	13	11.792	1.00774	13	4.90603	0.988625	13	8.78772	1.00614	13	4.87958	131	15.0286	8.39697
AT1G09130.3	ATP-dependent caseinolytic (Clp) protease/crotonase family protein	68.1686	6.22	1	3	3	3	1.03182	3	13.8969	0.959022	3	4.03874	0.959857	3	12.0524	0.953631	3	2.60117	0.989607	3	12.3297	1.09895	3	2.08106	370	40.8932	8.74854
AT5G20060.2	alpha/beta-Hydrolases superfamily protein	113.192	10.71	1	3	3	10	1.03241	10	5.58169	0.999964	10	11.2151	1.02041	10	11.5951	1.03053	10	10.9319	1.02149	10	11.6103	0.958849	10	9.97283	252	26.7106	6.62451
AT1G77180.1	chromatin protein family	51.6817	4.4	1	3	3	3	1.03245	3	3.04374	1.0267	3	0.716369	0.922293	3	5.97486	0.971317	3	3.80352	1.04554	3	2.3823	0.952609	3	4.23936	613	69.3802	9.17334
AT5G39570.1	FUNCTIONS IN: molecular_function unknown; INVOLVED IN: biological_process unknown; LOCATED IN: cytosol, nucleus; EXPRESSED IN: 25 plant structures; EXPRESSED DURING: 14 growth stages; BEST Arabidopsis thaliana protein match is: glycine-rich protein (TAIR:AT3G29075.1); Has 30201 Blast hits to 17322 proteins in 780 species: Archae - 12; Bacteria - 1396; Metazoa - 17338; Fungi - 3422; Plants - 5037;…	194.362	10.5	2	3	3	6	1.03326	6	13.7219	0.817678	6	14.7929	0.964041	6	12.0154	1.02648	6	13.7575	1.01696	6	15.332	1.10559	6	7.76958	381	43.5004	4.77979
AT4G39090.1	Papain family cysteine protease	95.3215	9.24	1	3	3	7	1.03352	5	4.53056	1.02291	5	12.3264	0.889342	5	1.96695	0.990803	5	22.7741	0.973131	5	9.95163	0.994835	5	5.28207	368	40.393	7.1665
AT3G63470.1	serine carboxypeptidase-like 40	81.319	5.18	2	3	3	4	1.03418	4	0.970442	1.01316	4	15.5289	0.910166	4	8.48281	0.951473	4	2.92446	0.981013	4	11.0853	1.05637	4	5.38731	502	56.2043	8.35303
AT4G37870.1	phosphoenolpyruvate carboxykinase 1	154.759	6.11	1	3	4	9	1.03423	6	11.9441	0.884917	6	8.60033	1.0897	6	2.29652	1.06382	6	5.89384	1.01985	6	5.82611	0.93321	6	10.6543	671	73.3587	7.07861
AT1G26110.1	decapping 5	55.0864	5.56	1	3	3	4	1.0345	4	10.657	0.903947	4	22.233	1.01537	4	5.92596	0.892403	4	15.1659	0.911254	4	16.2316	1.17541	4	27.3349	611	64.3308	7.7085
AT4G15610.1	Uncharacterised protein family (UPF0497)	28.05	14.51	1	3	3	3	1.03483	3	9.70875	1.00418	3	6.0216	1.07577	3	13.432	1.10764	3	0.414947	0.852616	3	4.76552	0.914169	3	1.39033	193	20.511	9.62744
AT5G19680.1	Leucine-rich repeat (LRR) family protein	81.0343	7.62	1	3	3	4	1.03563	4	2.0109	0.982279	4	12.7971	1.00507	4	10.7152	0.958763	4	9.36248	1.05537	4	5.298	1.01086	4	7.94756	328	36.9622	4.80518
AT4G23650.1	calcium-dependent protein kinase 6	98.8086	6.24	1	3	3	5	1.03596	5	11.0791	1.10289	5	11.0205	0.954936	5	14.2634	0.931866	5	10.0616	1.00311	5	6.8257	0.957301	5	11.2876	529	59.2987	6.3667
AT4G32760.2	ENTH/VHS/GAT family protein	71.3671	3.85	1	3	3	4	1.03616	4	3.99259	1.01033	4	9.05928	0.998523	4	6.21913	1.05378	4	6.60432	0.842309	4	9.7061	0.997643	4	6.01436	676	73.0467	5.13525
AT1G73260.1	kunitz trypsin inhibitor 1	119.959	11.16	1	3	3	6	1.03677	5	7.53461	0.960959	5	4.01441	1.06442	5	4.10946	1.06154	5	13.2581	0.902754	5	10.81	0.912804	5	7.29558	215	23.778	7.18115
AT1G27970.2	nuclear transport factor 2B	197.005	29.1	1	3	3	9	1.03788	9	14.9381	0.953889	9	17.1942	1.0551	9	9.16457	1.0014	9	6.19819	1.04692	9	10.2734	0.967028	9	2.50146	134	14.9943	6.354
AT5G19050.1	alpha/beta-Hydrolases superfamily protein	49.2676	8.31	1	3	3	3	1.03896	3	13.1265	0.953395	3	4.42215	1.03741	3	0.829116	0.958099	3	8.43076	0.995969	3	8.16666	0.924558	3	5.34255	361	38.4009	6.04932
AT2G43810.1	Small nuclear ribonucleoprotein family protein	134.349	26.37	2	3	3	9	1.03916	9	3.14425	1.01659	9	13.4751	0.989569	9	5.36987	0.946324	9	3.5139	1.04419	9	6.84747	1.01364	9	9.2988	91	9.72188	8.104
AT5G55070.1	Dihydrolipoamide succinyltransferase	145.167	12.07	1	3	5	11	1.0392	6	5.698	0.926545	6	18.0014	0.885777	6	4.13409	1.00298	6	6.09186	1.10966	6	1.11754	1.02224	6	5.30326	464	50.1021	9.14404
AT5G15200.1	Ribosomal protein S4	640.742	31.82	1	3	9	50	1.03936	18	5.45126	0.986123	18	8.85414	0.901498	18	15.5889	0.96439	18	14.1579	1.04941	18	13.6517	1.06071	18	13.0502	198	23.0222	10.1694
AT2G35120.1	Single hybrid motif superfamily protein	399.385	18.59	1	3	3	15	1.03977	14	8.59029	0.98316	14	12.6927	0.986128	13	14.0541	1.03309	13	9.39741	1.03588	14	10.8949	0.953429	14	7.97866	156	17.0894	5.10986
AT5G07460.1	peptidemethionine sulfoxide reductase 2	65.2235	14.22	2	3	3	7	1.03983	7	15.2218	0.897266	7	11.9275	1.0551	7	6.55789	1.10081	7	14.1019	0.989039	7	21.2658	0.967028	7	3.88882	218	24.419	5.19873
AT5G19770.1	tubulin alpha-3	1297.21	29.11	1	3	12	69	1.0412	6	6.29466	0.97999	6	19.3591	1.00914	6	15.1344	1.06941	6	2.72902	0.959248	6	11.5779	0.928387	6	10.8084	450	49.6225	5.09717
AT5G01600.1	ferretin 1	63.0807	9.02	1	3	3	4	1.04205	4	5.13124	1.054	4	5.99174	1.03294	4	4.03804	1.10325	4	3.92	0.873276	4	5.52359	0.898693	4	1.79219	255	28.1602	6.11279
AT3G28710.1	ATPase, V0/A0 complex, subunit C/D	142.774	6.55	2	3	3	8	1.04277	8	8.24871	1.02451	8	8.25237	0.99018	8	7.96756	1.01655	8	2.93958	0.958393	8	9.66756	0.968471	8	7.93348	351	40.765	5.16064
AT2G37220.1	RNA-binding (RRM/RBD/RNP motifs) family protein	153.427	10.03	2	3	3	11	1.04334	11	6.87429	1.01001	11	6.33041	0.946822	11	10.4007	0.946751	11	11.0882	0.990984	11	7.0655	1.02208	11	10.5478	289	30.6992	5.16064
AT3G23390.1	Zinc-binding ribosomal protein family protein	167.169	16.19	2	3	3	15	1.04365	15	6.55743	0.945471	15	10.7958	0.957096	15	6.97485	0.988572	15	7.72371	1.03196	15	7.57731	1.09006	15	12.7497	105	12.1175	10.3159
AT3G02080.1	Ribosomal protein S19e family protein	602.367	39.86	1	3	6	41	1.04436	20	7.17788	0.971039	20	29.1434	0.944229	20	7.58704	0.984105	20	14.7801	1.01778	20	11.7274	1.0364	20	8.31143	143	15.8184	10.0815
AT4G01370.1	MAP kinase 4	39.3845	7.98	20	3	3	4	1.04442	2	31.6377	1.11455	2	5.41519	1.07331	2	3.79407	0.372777	2	319.749	0.918574	2	12.7588	1.1787	2	32.5466	376	42.8246	6.11279
AT4G29680.1	Alkaline-phosphatase-like family protein	158.577	6.05	1	3	4	10	1.04457	9	5.20712	0.94647	9	10.6645	1.01825	9	8.45361	1.00664	9	5.41811	0.975869	9	4.45331	0.99356	9	5.89091	496	54.6437	5.88428
AT3G12260.1	LYR family of Fe/S cluster biogenesis protein	129.267	22.56	1	3	3	11	1.04472	11	14.5978	1.18527	11	43.5952	1.02625	11	19.7442	0.948019	11	9.91675	0.947963	11	25.3183	0.905965	11	22.3371	133	15.0728	9.08545
AT1G60780.1	Clathrin adaptor complexes medium subunit family protein	54.5376	5.14	2	3	3	6	1.04622	6	5.29754	0.921631	6	3.58026	1.03816	6	2.52673	1.0602	6	3.71685	0.944031	6	5.55315	0.956058	6	11.3967	428	49.0011	6.3667
AT3G02630.1	Plant stearoyl-acyl-carrier-protein desaturase family protein	154.564	17.68	6	3	8	13	1.04652	5	15.2942	1.08418	5	4.19371	0.888176	5	23.6876	0.958663	5	7.50635	1.0367	5	8.15967	0.995081	5	3.87925	396	45.2738	6.22705
AT4G38810.2	Calcium-binding EF-hand family protein	84.8288	9.6	1	3	3	5	1.04796	5	8.29288	0.888062	5	9.71664	1.02422	5	2.18776	0.909371	5	7.95688	1.0484	5	3.0155	1.02981	5	7.5187	375	41.1305	4.62744
AT1G73180.1	Eukaryotic translation initiation factor eIF2A family protein	42.5325	5.07	1	3	3	3	1.04816	3	0.0184992	1.01081	3	1.47261	0.986686	3	4.7775	0.947353	3	0.819675	1.03755	3	0.288705	0.987833	3	0.481266	513	56.2622	8.88037
AT3G44750.1	histone deacetylase 3	69.8585	10.2	1	3	3	6	1.04852	6	4.29732	0.982429	6	5.54419	0.920242	6	5.6918	0.945791	6	3.40179	1.04893	6	2.47351	1.02569	6	6.29615	245	26.356	5.19873
AT1G50110.1	D-aminoacid aminotransferase-like PLP-dependent enzymes superfamily protein	44.425	7.87	3	3	4	4	1.04917	2	1.25478	1.00019	2	1.57671	0.920121	2	6.86767	0.999892	2	3.49771	0.970797	2	7.13831	1.0471	2	10.652	356	38.8368	6.63916
AT2G27860.1	UDP-D-apiose/UDP-D-xylose synthase 1	1004.19	31.88	1	3	14	59	1.04963	9	6.02425	1.09282	9	16.8975	0.954777	9	3.69319	0.988856	9	4.46459	1.03466	9	12.6947	1.01586	9	4.69758	389	43.6102	5.73193
AT5G11770.1	NADH-ubiquinone oxidoreductase 20 kDa subunit, mitochondrial	159.363	11.93	1	3	3	8	1.05053	8	2.67204	1.03382	8	9.4428	1.0048	8	5.47895	1.03434	8	4.89431	0.935681	8	3.44842	0.908286	8	7.21825	218	24.0281	9.43701
AT2G36070.1	translocase inner membrane subunit 44-2	44.9178	5.76	2	3	3	3	1.05063	3	0.116716	1.04074	3	16.6516	0.906542	3	6.06527	0.949263	3	2.651	1.04443	3	1.93003	1.0231	3	4.13757	469	53.6125	8.76318
AT5G46630.2	Clathrin adaptor complexes medium subunit family protein	57.4094	7.03	1	3	3	4	1.05179	4	8.6618	1.06791	4	2.32571	1.10175	4	1.78693	1.06614	4	7.44693	0.79503	4	7.53631	0.90014	4	7.47205	441	49.4399	9.31982
AT4G20890.1	tubulin beta-9 chain	1085.02	35.14	1	3	14	58	1.05181	4	9.86969	1.16215	4	20.7567	1.05953	4	8.4937	1.06998	4	23.9877	0.863896	4	16.2024	0.938984	4	2.45279	444	49.6255	4.77979
AT5G52040.2	RNA-binding (RRM/RBD/RNP motifs) family protein	121.929	7	4	3	3	6	1.05254	6	9.66932	1.0559	6	8.19352	1.03437	6	3.82672	1.08248	6	15.4	0.927634	6	4.81255	0.865105	6	8.00215	357	41.3438	10.3159
AT5G23900.1	Ribosomal protein L13e family protein	482.117	30.1	2	3	7	32	1.05287	11	5.51072	1.03236	11	10.9206	1.00977	11	7.69764	0.995595	11	7.64984	1.01542	11	7.20282	0.982566	11	6.66709	206	23.4709	11.0044
AT2G17420.1	NADPH-dependent thioredoxin reductase A	421.38	24.07	1	3	7	23	1.05464	13	7.10326	0.88975	13	22.6418	0.922266	13	25.5547	0.978155	13	19.1664	0.981024	13	14.5015	1.09162	13	13.2511	378	39.9893	6.69775
AT1G08830.1	copper/zinc superoxide dismutase 1	514.932	25	2	3	3	18	1.05488	17	25.5758	0.997104	17	47.5264	1.19387	17	26.414	0.945435	16	33.9204	0.991164	16	40.5296	0.943412	17	9.93912	152	15.0883	5.60498
AT2G01690.2	ARM repeat superfamily protein	51.012	3.23	1	3	3	4	1.05648	4	16.0585	1.09288	4	10.132	1.0084	4	5.8033	1.00512	4	1.45961	0.804092	4	10.1724	0.953357	4	7.68766	744	83.9877	6.11279
AT5G52650.1	RNA binding Plectin/S10 domain-containing protein	318.021	25.7	1	3	5	20	1.05651	12	4.51682	1.00641	12	7.18835	1.03246	12	9.47335	1.00097	12	8.16942	1.00039	12	2.30625	0.88476	12	10.839	179	19.5388	9.61279
AT5G51840.1	unknown protein; Has 30201 Blast hits to 17322 proteins in 780 species: Archae - 12; Bacteria - 1396; Metazoa - 17338; Fungi - 3422; Plants - 5037; Viruses - 0; Other Eukaryotes - 2996 (source: NCBI BLink).	56.6421	11.84	1	3	3	3	1.05664	3	1.32965	0.878289	3	14.4624	0.882992	3	21.4147	1.02006	3	14.5745	1.0818	3	7.14184	1.13932	3	3.51678	245	27.0698	8.06006
AT2G17560.1	high mobility group B4	113.794	17.39	1	3	4	7	1.05675	5	6.79049	1.01667	5	6.46518	0.912454	5	14.732	0.975206	5	5.39901	1.0301	5	2.05821	0.967028	5	7.23501	138	15.4107	8.22119
AT4G24340.1	Phosphorylase superfamily protein	39.4913	10.36	1	3	3	5	1.0574	5	19.0833	1.03711	5	14.8205	0.975098	5	7.42946	0.970956	5	10.6918	1.07547	5	2.86412	1.03959	5	25.5811	338	36.8701	8.74854
AT5G23740.1	ribosomal protein S11-beta	515.39	43.4	1	3	7	31	1.05786	17	13.5366	0.926217	17	11.3431	0.952511	17	14.1736	0.923772	17	8.64936	1.06256	17	6.54391	1.06299	17	9.17893	159	17.7376	10.6089
AT4G19410.1	Pectinacetylesterase family protein	165.718	9.97	1	3	4	9	1.0587	7	14.1896	1.03427	7	7.80637	0.98992	7	8.0457	1.00477	7	8.05667	0.867346	7	8.27435	0.91535	7	7.1288	391	42.0979	9.11475
AT2G45820.1	Remorin family protein	119.165	16.32	1	3	4	10	1.05966	7	5.86286	1.12807	7	7.70236	1.06615	7	2.89924	1.02783	7	11.1409	0.844432	7	15.3522	0.875736	7	9.55831	190	20.955	8.54346
AT5G12250.1	beta-6 tubulin	1483.85	29.18	1	3	13	73	1.05985	8	6.15729	1.12054	8	6.80184	1.02323	8	8.2831	1.02947	8	7.2144	0.950737	8	10.2123	0.907067	8	7.23063	449	50.553	4.81787
AT5G44500.1	Small nuclear ribonucleoprotein family protein	65.9876	9.06	2	3	3	4	1.05987	4	3.05888	0.988987	4	5.90063	0.980431	4	8.4962	1.03243	4	8.34915	0.980251	4	4.31488	0.917238	4	2.0903	254	26.9816	10.7114
AT4G17170.1	RAB GTPase homolog B1C	36.17	14.69	3	3	3	3	1.06017	3	7.50451	1.04869	3	1.79088	1.11396	3	0.473136	1.11255	3	0.121881	0.818372	3	4.2783	0.866571	3	0.889949	211	23.1496	7.41553
AT3G14010.1	CTC-interacting domain 4	81.4515	7.23	1	3	4	6	1.06206	4	15.8103	0.955931	4	6.56729	1.02898	4	12.4306	1.00263	4	9.71391	0.854596	4	8.92967	1.15395	4	4.36305	595	65.669	6.91748
AT3G58180.1	ARM repeat superfamily protein	50.1	9.55	1	3	3	3	1.06291	3	6.1672	1.03471	3	11.7436	0.943387	3	3.699	0.956491	3	5.10219	1.04982	3	2.91474	0.944148	3	2.9283	314	34.0711	4.93213
AT3G02530.1	TCP-1/cpn60 chaperonin family protein	1069.54	29.35	1	3	16	61	1.06335	9	3.41638	0.966136	9	12.3225	0.992106	9	8.57922	0.989275	9	12.6795	1.04246	9	8.99738	0.984614	9	2.54414	535	58.9127	6.21436
AT3G45300.1	isovaleryl-CoA-dehydrogenase	118.806	7.33	1	3	3	6	1.06354	5	8.78701	1.01649	5	18.6408	1.02426	5	16.5227	0.944812	5	13.1403	0.98284	5	8.77864	0.936508	5	15.1232	409	44.7445	7.53271
AT5G45280.2	Pectinacetylesterase family protein	167.524	10.49	1	3	4	7	1.06395	5	11.6322	1.08976	5	9.05388	1.0059	5	9.55693	0.980103	5	3.9678	0.912841	5	7.82925	0.991428	5	5.30355	391	41.9818	8.66064
AT2G15860.2	unknown protein; FUNCTIONS IN: molecular_function unknown; INVOLVED IN: biological_process unknown; LOCATED IN: cellular_component unknown; EXPRESSED IN: 23 plant structures; EXPRESSED DURING: 13 growth stages; Has 110 Blast hits to 109 proteins in 51 species: Archae - 0; Bacteria - 4; Metazoa - 37; Fungi - 10; Plants - 37; Viruses - 3; Other Eukaryotes - 19 (source: NCBI BLink).	135.691	5.34	1	3	3	8	1.06456	8	5.20875	0.996236	8	7.16401	1.02459	8	8.25254	0.964709	8	8.35977	0.989447	8	8.53988	1.01225	8	9.67275	524	56.868	4.75439
AT5G50810.1	translocase inner membrane subunit 8	94.3841	33.77	1	3	3	6	1.0661	6	6.34493	1.03383	6	6.00569	0.951559	6	4.50613	0.972507	6	5.58868	0.982451	6	9.59874	0.974969	6	15.1967	77	8.74398	7.04932
AT2G28790.1	Pathogenesis-related thaumatin superfamily protein	162.441	13.65	1	3	3	6	1.06722	6	12.0179	1.24437	6	9.66926	1.0278	6	16.6449	0.901368	6	8.98874	1.00752	6	8.98286	0.727697	6	24.2407	249	26.9999	7.6499
AT1G70580.1	alanine-2-oxoglutarate aminotransferase 2	51.8045	5.61	1	3	3	5	1.06766	5	2.27366	0.962865	5	18.6901	1.03276	5	14.0479	0.952081	5	12.7482	1.05652	5	9.00644	0.959288	5	11.9834	481	53.41	6.58057
AT2G20450.1	Ribosomal protein L14	838.123	48.51	1	3	7	44	1.06772	14	4.43308	1.00403	14	2.60581	0.926932	14	7.1699	0.943116	14	9.32033	1.01812	14	3.66711	1.00215	14	9.40919	134	15.4967	10.1255
AT1G65270.2	unknown protein; FUNCTIONS IN: molecular_function unknown; INVOLVED IN: biological_process unknown; LOCATED IN: endoplasmic reticulum, plasma membrane; EXPRESSED IN: 24 plant structures; EXPRESSED DURING: 13 growth stages; Has 149 Blast hits to 149 proteins in 49 species: Archae - 0; Bacteria - 0; Metazoa - 98; Fungi - 0; Plants - 47; Viruses - 0; Other Eukaryotes - 4 (source: NCBI BLink).	97.4606	8.9	1	3	3	6	1.06829	6	4.61304	1.03406	6	4.19754	0.982341	6	3.87201	0.924039	6	9.29915	1.00007	6	1.21895	0.932	6	3.3602	292	32.5144	6.43018
AT1G52670.1	Single hybrid motif superfamily protein	136.435	16.06	1	3	3	7	1.06862	7	3.0531	1.08817	7	9.69131	0.825788	7	6.05774	0.898604	7	23.4091	1.12788	7	19.9402	0.99115	7	4.6676	274	29.5555	8.38232
AT3G15090.1	GroES-like zinc-binding alcohol dehydrogenase family protein	138.094	9.56	1	3	3	7	1.06881	7	22.2595	1.02572	7	7.8445	0.996426	7	4.20717	0.960968	7	6.87312	0.994257	7	11.7781	1.01307	7	6.61231	366	39.3698	9.02686
AT3G09840.1	cell division cycle 48	1771.51	34.86	1	3	23	77	1.0714	11	6.58699	1.04645	11	9.75666	1.00333	11	9.77241	0.942421	11	13.792	0.999446	11	3.20804	0.970007	11	12.4675	809	89.3374	5.24951
AT4G33650.2	dynamin-related protein 3A	398.273	14.59	1	3	13	28	1.07178	6	5.85853	1.01957	6	2.49684	1.0265	6	9.82908	1.03579	6	7.89286	0.932205	6	11.2026	0.948441	6	2.12395	809	89.6994	6.44287
AT3G60130.1	beta glucosidase 16	103.381	4.86	1	3	3	6	1.07257	6	8.52363	1.07647	6	13.2564	1.08458	6	12.1276	0.969762	6	14.8237	0.828153	6	21.007	1.04944	6	5.86241	514	58.006	6.48096
AT4G36020.1	cold shock domain protein 1	176.792	15.38	1	3	3	6	1.07333	6	16.2408	1.14091	6	20.4171	0.890161	6	17.8071	0.890207	6	17.2837	0.961676	6	15.2661	1.02694	6	11.9613	299	30.0685	7.84033
AT3G15010.1	RNA-binding (RRM/RBD/RNP motifs) family protein	147.178	7.67	1	3	3	6	1.07406	6	8.36425	1.05894	6	10.4621	0.927191	6	12.6237	1.04102	6	13.801	1.07112	6	19.078	0.948572	6	11.3703	404	41.7536	8.41162
AT2G28450.1	zinc finger (CCCH-type) family protein	66.58	3.09	1	3	3	5	1.07438	5	11.6326	0.910487	5	5.55096	1.01345	5	7.94711	1.01396	5	15.111	0.969174	5	9.09802	0.974744	5	8.3805	809	88.9665	5.50342
AT5G12410.1	THUMP domain-containing protein	138.568	9.31	1	3	3	6	1.07492	6	21.0575	0.954308	6	17.1232	0.939301	6	4.08376	0.964836	6	30.3558	1.03367	6	9.32029	1.06161	6	17.8728	376	41.9142	5.31299
AT2G06050.2	oxophytodienoate-reductase 3	163.095	7.67	1	3	3	9	1.07506	9	6.52535	1.01513	9	6.73611	0.9363	9	6.43472	1.01255	9	6.64965	1.00817	9	5.11803	0.974465	9	9.92074	391	42.6644	7.86963
AT1G13060.2	20S proteasome beta subunit E1	269.551	9.4	2	3	3	14	1.07684	14	7.20471	0.976641	14	15.6417	0.950912	14	10.6655	1.0177	14	12.3562	0.989403	14	8.62113	1.04374	14	12.1609	298	32.3237	6.7417
AT3G46940.1	DUTP-PYROPHOSPHATASE-LIKE 1	133.719	24.1	3	3	3	7	1.07766	7	19.0286	0.929872	7	8.82377	1.04701	7	8.47085	1.0014	7	11.461	0.977078	7	10.263	0.977835	7	6.31799	166	17.5461	5.60498
AT5G19350.1	RNA-binding (RRM/RBD/RNP motifs) family protein	33.0341	6.59	1	3	3	3	1.07827	3	0.511108	1.04886	3	0.197076	0.971096	3	19.9981	0.999117	3	0.706305	0.992542	3	4.33639	1.00412	3	4.6525	425	46.5678	5.69385
AT2G31725.1	Eukaryotic protein of unknown function (DUF842)	66.3351	28.86	1	3	3	3	1.07872	3	20.7978	0.888493	3	9.26641	1.0551	3	3.63029	1.0014	3	14.6588	0.722606	3	1.95223	1.06797	3	5.33119	149	17.4767	6.37939
AT5G55280.1	homolog of bacterial cytokinesis Z-ring protein FTSZ 1-1	81.7998	5.77	1	3	3	5	1.07973	5	2.48449	1.01901	5	3.34155	0.915761	5	7.90519	0.9977	5	1.52738	0.998898	5	6.27283	1.00891	5	5.6263	433	45.5365	7.40088
AT2G45470.1	FASCICLIN-like arabinogalactan protein 8	399.023	13.33	1	3	6	26	1.08153	14	5.94134	1.00163	14	7.47774	0.906728	14	5.47228	0.861982	14	6.79921	1.09743	14	5.25128	1.0908	14	4.64618	420	43.0484	5.68115
AT1G15250.1	Zinc-binding ribosomal protein family protein	125.209	25.26	3	3	3	10	1.08226	10	2.66591	0.923392	10	3.58725	1.01482	10	1.46502	0.953073	10	2.05028	1.04097	10	3.47321	0.992133	10	5.64132	95	10.8096	11.8687
AT4G31810.1	ATP-dependent caseinolytic (Clp) protease/crotonase family protein	31.6324	5.87	2	3	3	3	1.08369	3	8.55546	1.02428	3	5.98344	0.951561	3	3.10984	0.893318	3	3.30908	0.973539	3	11.8536	1.09226	3	0.210551	409	45.4708	5.22412
AT4G09670.1	Oxidoreductase family protein	60.3895	9.12	1	3	3	4	1.0846	4	16.3177	0.91398	4	11.326	1.01069	4	8.79711	1.05074	4	18.1737	0.981851	4	17.6885	0.889203	4	11.9222	362	39.5371	5.88428
AT3G05560.1	Ribosomal L22e protein family	645.339	54.03	1	3	6	28	1.08513	12	20.1116	1.10482	12	35.532	0.894568	11	24.8419	0.911102	12	17.794	0.963653	12	17.704	0.945185	12	10.2216	124	14.0094	9.5542
AT1G30120.1	pyruvate dehydrogenase E1 beta	164.158	6.65	2	3	3	14	1.08561	14	5.35627	1.01848	14	10.8133	0.916091	14	10.411	0.933378	14	3.68643	1.05002	14	3.16626	1.01337	14	8.47238	406	44.2162	6.354
AT5G03300.1	adenosine kinase 2	1058.08	39.13	1	3	13	56	1.08617	5	12.2372	0.941352	5	3.62901	1.12122	5	19.9496	0.994709	5	6.075	0.983454	5	9.6409	0.909177	5	3.42765	345	37.8218	5.26221
AT3G59370.1	Vacuolar calcium-binding protein-related	240.134	50.53	1	3	4	10	1.08618	7	28.542	0.932073	7	6.53937	1.10066	7	8.19339	1.08773	7	22.7708	0.909247	7	27.8733	0.863499	7	16.9071	95	10.5751	4.13232
AT1G71410.1	ARM repeat superfamily protein	37.8432	3.3	2	3	3	4	1.08689	4	12.1143	1.16417	4	6.48278	1.02126	4	1.47288	0.981702	4	2.61949	0.869259	4	2.8065	0.897382	4	6.36009	909	98.7024	7.41553
AT5G15530.1	biotin carboxyl carrier protein 2	262.953	20.39	1	3	5	21	1.08726	11	2.42641	0.957399	11	8.61622	0.893147	11	19.3922	0.989754	11	7.33191	0.951349	11	15.1853	0.974578	11	12.9568	255	27.262	7.79639
AT5G42790.1	proteasome alpha subunit F1	630.725	34.17	1	3	10	33	1.0873	5	11.2012	1.03128	5	21.2468	0.906513	5	17.1829	0.893353	5	6.96113	1.02647	5	0.550765	1.09509	5	15.2353	278	30.4571	5.08447
AT3G49240.1	Pentatricopeptide repeat (PPR) superfamily protein	88.8673	4.29	1	3	3	5	1.08867	5	9.9124	1.05464	5	10.7192	0.873769	5	4.35786	0.906529	5	2.9778	1.11336	5	8.74713	0.95467	5	7.24223	629	71.247	5.52881
AT5G58710.1	rotamase CYP 7	288.592	25.98	4	3	6	20	1.08909	8	6.31668	0.979668	8	9.86741	0.918373	8	6.41176	0.97205	8	11.1243	0.954035	8	3.19669	1.02749	8	11.2547	204	21.9473	9.05615
AT3G22310.1	putative mitochondrial RNA helicase 1	138.088	9.02	1	3	5	8	1.09024	4	5.34945	0.988608	4	15.1462	0.827367	4	6.74782	0.971474	4	12.4618	0.98279	4	11.4437	1.10821	4	5.21922	610	63.5702	9.40771
AT3G49100.1	Signal recognition particle, SRP9/SRP14 subunit	32.6107	18.45	1	3	3	3	1.09242	3	20.4898	0.964972	3	41.2473	0.873622	3	3.55317	0.776194	3	64.3995	1.19028	3	8.68582	1.13757	3	1.90242	103	12.0151	9.02686
AT4G18950.1	Integrin-linked protein kinase family	95.0483	5.66	1	3	3	6	1.09246	6	2.64278	0.959039	6	9.13372	1.03068	6	11.6139	1.05501	6	5.9599	0.843126	6	17.271	1.04467	6	8.402	459	52.5845	6.0874
AT2G22230.1	Thioesterase superfamily protein	120.602	25	1	3	5	8	1.09545	5	27.3906	1.05933	5	26.1216	0.690012	5	44.0532	1.13169	5	2.08773	0.694124	5	32.3348	1.07855	5	6.76109	220	24.2264	8.48486
AT3G53870.1	Ribosomal protein S3 family protein	1301.29	46.99	1	3	13	76	1.09681	11	7.63149	1.0062	11	6.67879	0.957359	11	9.8815	0.968201	11	6.28813	0.985211	11	2.4363	0.992213	11	3.81987	249	27.3317	9.53955
AT1G78660.1	gamma-glutamyl hydrolase 1	82.7645	6.32	3	3	3	5	1.09722	5	4.23779	1.06602	5	0.867634	0.921363	5	11.9882	0.890193	5	8.16975	1.01004	5	0.120719	1.08027	5	5.50711	348	39.0325	5.90967
AT3G48930.1	Nucleic acid-binding, OB-fold-like protein	650.151	46.88	1	3	9	43	1.09752	18	12.1071	0.98924	18	4.47961	0.927526	18	14.9673	0.905433	18	9.63911	1.01961	18	12.3247	1.07072	18	8.28858	160	17.9456	10.5649
AT3G21220.1	MAP kinase kinase 5	67.9078	6.9	2	3	3	4	1.10085	4	0.570723	1.07561	4	4.02828	1.02817	4	11.5812	0.979404	4	8.572	0.848106	4	8.91517	0.941276	4	3.28322	348	38.3046	8.70459
AT1G02500.1	S-adenosylmethionine synthetase 1	1607.06	37.15	1	3	11	74	1.11041	21	9.79124	1.01667	21	11.8165	0.980079	20	9.54923	0.996201	21	10.0327	0.972999	21	10.8884	0.967028	21	8.31516	393	43.1307	5.8208
AT5G48810.1	cytochrome B5 isoform D	99.4836	22.14	1	3	3	5	1.1116	5	3.53311	0.999213	5	7.62263	1.10507	5	10.9716	1.05598	5	8.57495	0.89273	5	4.58717	0.890673	5	2.08511	140	15.0877	5.13525
AT5G15810.1	N2,N2-dimethylguanosine tRNA methyltransferase	73.8004	4.05	2	3	3	5	1.11208	5	15.2205	1.0485	5	3.70438	0.917461	5	11.2797	0.934289	5	11.7518	0.974899	5	2.29805	1.02081	5	7.96945	691	76.9511	8.11865
AT1G78340.1	glutathione S-transferase TAU 22	117.568	10.55	1	3	3	8	1.11325	8	5.49398	1.05637	8	4.80001	0.930334	8	6.15838	0.930687	8	1.05937	0.981893	8	6.81267	0.935454	8	3.31752	218	25.2658	5.2749
AT5G62270.2	FUNCTIONS IN: molecular_function unknown; INVOLVED IN: biological_process unknown; LOCATED IN: cellular_component unknown; BEST Arabidopsis thaliana protein match is: mucin-related (TAIR:AT2G02880.1).	75.2109	6.9	1	3	3	4	1.11977	4	13.4508	1.0645	4	8.96517	1.01925	4	9.48792	1.00118	4	14.843	0.905031	4	14.9309	0.850783	4	12.3462	420	48.2832	9.14404
AT1G19870.1	IQ-domain 32	50.0656	3.9	1	3	3	3	1.11988	3	0.456126	0.949352	3	10.6336	1.04471	3	5.57184	0.980367	3	15.8164	1.02609	3	6.75125	1.09138	3	3.76081	794	86.8295	5.30029
AT1G17720.1	Protein phosphatase 2A, regulatory subunit PR55	137.121	9.18	1	3	5	10	1.12001	5	8.37161	1.04686	5	16.7001	1.00206	5	1.26683	1.00265	5	5.27217	0.9104	5	9.6514	1.01207	5	12.1609	501	56.2396	5.8208
AT5G15970.1	stress-responsive protein (KIN2) / stress-induced protein (KIN2) / cold-responsive protein (COR6.6) / cold-regulated protein (COR6.6)	578.394	71.21	1	3	4	20	1.12086	17	8.92985	1.05645	17	6.79802	0.920701	17	13.4224	0.912121	17	14.4147	0.985716	17	12.5487	0.977288	17	5.33741	66	6.54734	9.12939
AT4G01870.1	tolB protein-related	63.973	4.75	1	3	3	4	1.12644	4	6.31904	1.06811	4	3.73276	0.978809	4	5.18263	0.765505	4	7.91259	1.05118	4	4.97895	0.955804	4	9.85256	652	72.7702	5.98584
AT4G36680.1	Tetratricopeptide repeat (TPR)-like superfamily protein	36.3312	8.01	1	3	3	3	1.12807	3	1.51983	1.07119	3	3.46535	1.06736	3	10.3292	0.929736	3	30.3774	0.796612	3	27.2962	0.864897	3	4.1226	412	46.5177	9.08545
AT3G22520.1	unknown protein; INVOLVED IN: biological_process unknown; LOCATED IN: chloroplast stroma, chloroplast, chloroplast envelope; EXPRESSED IN: 24 plant structures; EXPRESSED DURING: 13 growth stages; BEST Arabidopsis thaliana protein match is: unknown protein (TAIR:AT4G14840.1); Has 717 Blast hits to 703 proteins in 179 species: Archae - 14; Bacteria - 134; Metazoa - 141; Fungi - 74; Plants - 209; Vi…	51.4401	3.67	2	3	3	4	1.12942	4	5.26301	1.00493	4	0.38848	0.920796	4	1.17121	0.939577	4	4.52231	1.05367	4	5.03147	0.995636	4	10.9278	600	67.5289	5.40186
AT3G44300.1	nitrilase 2	321.966	19.47	2	3	7	25	1.13126	8	11.4024	1.04134	8	10.2121	0.923246	8	13.8327	0.949973	8	7.8278	0.955225	8	6.97083	0.964379	8	12.5923	339	37.1296	5.5542
AT1G05350.1	NAD(P)-binding Rossmann-fold superfamily protein	69.9443	7.19	1	3	3	4	1.13427	4	15.0699	1.03473	4	15.3311	0.913519	4	8.67744	0.932621	4	14.1834	0.88554	4	22.6097	1.06046	4	7.11634	431	46.9902	4.69092
AT3G09940.1	monodehydroascorbate reductase	94.4161	6.12	1	3	3	8	1.13478	8	2.83272	1.05846	8	6.61854	0.971879	8	4.88761	0.930649	8	12.0989	0.897812	8	10.4676	0.93815	8	11.1931	441	48.3328	5.2749
AT5G47930.1	Zinc-binding ribosomal protein family protein	249.825	46.43	1	3	4	12	1.14024	8	22.4585	0.971338	8	11.4102	0.920429	8	11.6555	0.989255	8	7.2986	0.987469	8	3.56355	0.970413	8	14.1732	84	9.48382	8.95361
AT4G38680.1	glycine rich protein 2	260.765	18.72	2	3	3	6	1.14541	6	16.698	1.0831	6	3.64745	0.994237	6	8.13281	0.926541	6	18.8948	0.996506	6	37.4772	0.798788	6	28.7943	203	19.1414	5.92236
AT2G35840.1	Sucrose-6F-phosphate phosphohydrolase family protein	86.5078	7.11	1	3	3	4	1.15399	4	5.67482	0.899689	4	9.59057	1.07107	4	7.79454	1.00594	4	10.9066	0.952813	4	4.29451	0.971069	4	9.24478	422	47.8254	6.59521
AT5G15180.1	Peroxidase superfamily protein	67.3267	8.81	1	3	3	4	1.15846	4	6.27403	1.1519	4	12.8528	0.896811	4	8.62077	0.897616	4	7.67319	0.918968	4	13.1669	0.892263	4	9.13229	329	36.2016	8.41162
AT3G06400.3	chromatin-remodeling protein 11	46.3761	2.84	2	3	3	3	1.16261	3	0.510339	1.19844	3	1.27424	0.884878	3	20.8888	0.991118	3	1.54431	0.880967	3	4.88602	0.895034	3	6.08072	1057	122.537	5.94775
AT3G24550.1	proline extensin-like receptor kinase 1	65.51	3.83	17	3	3	4	1.18949	1		1.15772	1		0.910134	1		0.97606	1		0.938574	1		0.819521	1		652	69.2285	8.33838
AT1G08200.1	UDP-D-apiose/UDP-D-xylose synthase 2	935.828	31.62	1	3	14	54	1.19087	4	4.13119	1.04436	4	20.6044	0.87927	4	23.6928	0.887712	4	6.8074	0.972721	4	13.9262	0.764594	4	35.555	389	43.7622	5.87158
AT3G16450.1	Mannose-binding lectin superfamily protein	319.836	20	10	3	5	13	1.22889	8	27.3881	1.3539	8	23.4631	0.639414	8	68.9683	0.802097	8	51.1954	1.17055	8	39.171	0.740748	8	50.8041	300	32.003	5.22412
AT4G24130.1	Protein of unknown function, DUF538	49.141	19.11	1	3	3	3	1.25322	3	7.51262	1.12726	3	0.908174	0.89584	3	17.1807	0.684264	3	5.10855	0.852907	3	26.3038	0.844155	3	12.8408	157	17.9428	5.68115
AT2G33830.2	Dormancy/auxin associated family protein	32.9	34.26	1	3	3	4	1.26999	4	4.04328	1.20506	4	2.48985	0.885546	4	10.1384	0.952157	4	5.28	0.775847	4	2.35619	0.798895	4	3.49469	108	11.6488	9.70068
AT2G01520.1	MLP-like protein 328	281.249	28.48	4	3	5	17	1.32118	5	14.1021	1.37098	5	18.2625	0.797886	5	14.5721	0.801372	5	20.4161	0.858937	5	20.1415	0.827561	5	10.9193	151	17.5015	5.73193
AT2G21160.1	Translocon-associated protein (TRAP), alpha subunit	49.6689	16.28	1	3	3	3	1.66044	3	34.1692	0.302077	3	98.8586	0.299344	3	736.934	0.934574	3	118.722	0.586145	3	315.442	1.43478	3	13.4661	258	28.1497	5.21143
AT1G77120.1	alcohol dehydrogenase 1	66.6262	5.8	1	2	2	3	0.240554	3	35.5447	0.264549	3	75.2927	1.03465	3	4.14131	0.949	3	18.4936	1.84068	3	0.342935	1.78447	3	14.6342	379	41.1516	6.23975
AT4G33070.1	Thiamine pyrophosphate dependent pyruvate decarboxylase family protein	64.2751	3.79	3	2	3	4	0.506746	2	24.6172	0.555446	2	36.2137	1.20003	2	1.12521	1.31428	2	13.5194	1.26978	2	3.19471	1.20572	2	8.28459	607	66.17	6.06201
AT4G25100.1	Fe superoxide dismutase 1	90.7302	6.6	1	2	2	8	0.532539	8	5.99156	0.508638	8	15.5369	1.48676	8	8.51728	1.45912	8	8.82132	1.01371	8	3.86875	1.06817	8	1.89116	212	23.776	6.52197
AT1G10580.1	Transducin/WD40 repeat-like superfamily protein	46.98	3.32	1	2	2	2	0.580924	2	115.431	0.770362	2	31.0027	0.8491	2	40.4782	0.974422	2	68.2771	1.2158	2	62.5335	1.30057	2	10.9314	573	65.087	7.07861
AT5G20830.1	sucrose synthase 1	38.6152	2.23	1	2	2	3	0.585872	3	10.2827	0.601975	3	27.6275	1.09274	3	1.67106	1.11258	3	10.172	1.30743	3	7.57987	1.25686	3	2.96096	808	92.939	6.20166
AT1G02930.1	glutathione S-transferase 6	127.402	12.02	2	2	3	5	0.623797	3	30.0331	0.689814	3	10.8123	1.39084	3	4.21655	1.41864	3	37.3158	0.999385	3	24.0046	0.804337	3	2.03941	208	23.4712	6.22705
AT3G11930.3	Adenine nucleotide alpha hydrolases-like superfamily protein	106.539	8.85	1	2	2	4	0.661574	4	3.58217	0.715372	4	2.56588	1.07754	4	3.60245	1.05714	4	1.9884	1.26909	4	2.63584	1.25361	4	2.22617	226	24.7414	6.27783
AT5G22510.1	alkaline/neutral invertase	38.8863	3.08	3	2	2	2	0.674091	2	60.9041	1.44428	2	57.0267	1.19778	2	11.3329	1.12755	2	32.6279	0.693181	2	74.4561	0.654021	2	55.7312	617	69.1959	6.23975
AT1G14210.1	Ribonuclease T2 family protein	31.1334	8.5	1	2	2	2	0.687955	2	59.8658	1.07013	2	24.3733	0.891602	2	9.91133	0.677569	2	72.0398	1.22275	2	18.141	1.29597	2	37.2355	247	28.1678	6.27783
AT3G50370.1	unknown protein; FUNCTIONS IN: molecular_function unknown; INVOLVED IN: biological_process unknown; LOCATED IN: cellular_component unknown; EXPRESSED IN: 26 plant structures; EXPRESSED DURING: 15 growth stages; Has 27734 Blast hits to 16708 proteins in 1259 species: Archae - 81; Bacteria - 3434; Metazoa - 10876; Fungi - 2514; Plants - 987; Viruses - 212; Other Eukaryotes - 9630 (source: NCBI BLin…	26.3745	0.79	1	2	2	2	0.699511	2	3.10466	1.68122	2	37.174	1.14852	2	0.674505	0.845323	2	33.5847	0.767508	2	9.82487	0.835921	2	25.2192	2156	236.12	6.40479
AT1G69740.1	Aldolase superfamily protein	46.7247	5.35	2	2	2	2	0.703565	2	34.9134	1.02753	2	17.139	1.07661	2	21.2884	1.24128	2	20.312	0.973265	2	15.1094	0.968318	2	21.7956	430	46.6607	7.31299
AT2G17200.1	ubiquitin family protein	216.839	14.52	1	2	8	13	0.714428	4	44.1764	1.22086	4	41.5135	0.955365	4	40.9747	0.513353	4	40.1408	1.14686	4	11.0949	1.22805	4	20.6185	551	58.0169	4.93213
AT1G63800.1	ubiquitin-conjugating enzyme 5	35.4985	9.19	3	2	2	3	0.71984	3	18.4206	0.974061	3	1.95769	0.946736	3	45.3222	1.29406	3	1.70049	1.03959	3	36.5077	0.971269	3	11.7986	185	21.1649	4.41162
AT1G71440.1	tubulin folding cofactor E / Pfifferling (PFI)	37.21	3.39	1	2	2	2	0.72108	2	48.7979	1.29895	2	103.87	1.19337	2	24.0021	0.740325	2	63.9481	0.974182	2	21.4393	0.760917	2	52.0209	531	58.2061	5.45264
AT2G18250.1	4-phosphopantetheine adenylyltransferase	40.9647	10.23	1	2	2	2	0.74851	2	6.07478	0.884409	2	9.78862	1.13644	2	3.98439	1.08136	2	4.16694	1.09902	2	7.73582	1.09268	2	5.01249	176	19.1559	6.59521
AT4G17260.1	Lactate/malate dehydrogenase family protein	65.5426	7.65	1	2	2	2	0.755162	2	8.82291	1.03628	2	1.12303	1.04864	2	1.67593	1.07277	2	19.9376	1.0478	2	27.7103	1.05476	2	3.94338	353	37.927	6.55127
AT1G53645.1	hydroxyproline-rich glycoprotein family protein	69.0451	4.4	1	2	2	3	0.767221	3	70.6986	1.3513	3	23.4178	0.920328	3	2.96735	1.41763	3	6.38044	0.936888	3	50.1603	1.11587	3	17.9222	523	56.884	6.50732
AT2G24020.1	Uncharacterised BCR, YbaB family COG0718	42.16	10.99	1	2	2	2	0.779631	2	30.4862	1.10451	2	17.5474	1.04302	2	5.29835	0.809565	2	35.053	1.1217	2	24.941	1.11749	2	3.12238	182	19.7988	9.1001
AT1G19360.1	Nucleotide-diphospho-sugar transferase family protein	35.6777	4.21	2	2	2	2	0.802283	2	10.5395	1.06879	2	1.97202	1.3264	2	5.91781	1.09837	2	7.87153	0.91434	2	13.6397	0.844028	2	1.23986	428	48.2209	8.104
AT3G23800.1	selenium-binding protein 3	60.3741	4.79	1	2	3	5	0.807439	3	6.4095	0.801387	3	5.68771	1.16421	3	2.06458	1.04081	3	3.56184	1.18493	3	3.0412	1.0043	3	0.494831	480	53.3253	5.21143
AT3G07300.3	NagB/RpiA/CoA transferase-like superfamily protein	40.0906	4.16	1	2	2	2	0.815695	2	4.7673	0.80931	2	41.4213	1.09912	2	23.1384	1.00862	2	10.412	1.00409	2	3.49229	1.22561	2	20.2068	409	43.7726	5.99854
AT5G63550.2	DEK domain-containing chromatin associated protein	43.0058	3.01	1	2	2	3	0.816311	3	5.96752	0.889064	3	10.5633	1.01304	3	11.2166	1.00211	3	4.08529	1.02618	3	7.82261	1.16329	3	7.08446	531	59.5201	5.17334
AT4G36130.1	Ribosomal protein L2 family	1475.35	36.82	2	2	9	60	0.822961	8	32.9551	1.37782	8	49.0037	0.744712	8	42.6486	0.811208	8	37.2616	0.843509	8	38.1707	1.09819	8	21.5337	258	27.9308	10.8286
AT5G07870.1	HXXXD-type acyl-transferase family protein	39.7397	5.82	2	2	2	2	0.831444	2	56.5959	0.877413	2	82.947	1.10141	2	92.8779	0.915126	2	82.4109	1.37952	2	0.0491705	0.563254	2	5.21854	464	51.7051	7.79639
AT4G02380.1	senescence-associated gene 21	40.4685	18.56	1	2	2	2	0.831744	2	25.8312	0.829372	2	3.38008	1.09815	2	4.55684	1.0914	2	15.772	1.10112	2	3.83071	1.06196	2	9.20433	97	10.2853	9.99365
AT4G21860.1	methionine sulfoxide reductase B 2	107.812	15.84	1	2	3	7	0.83491	3	35.6583	1.51241	3	22.1248	0.868708	3	2.21385	0.844619	3	4.13145	1.01928	3	6.62368	1.11846	3	16.0885	202	21.954	8.55811
AT5G59160.1	type one serine/threonine protein phosphatase 2	30.5157	5.77	1	2	2	2	0.838672	2	11.2954	0.803222	2	37.4268	1.09182	2	9.2718	1.06964	2	1.47507	1.13088	2	9.66126	1.0627	2	18.8728	312	35.5087	5.36377
AT3G06810.1	acyl-CoA dehydrogenase-related	26.6859	2.79	1	2	2	2	0.846582	2	7.4768	1.07652	2	2.85096	1.02986	2	6.88487	1.08692	2	4.05836	1.05084	2	22.2352	0.935392	2	6.52094	824	91.6548	8.32373
AT1G14670.1	Endomembrane protein 70 protein family	42.5895	3.72	1	2	3	3	0.846991	2	7.51225	1.0662	2	1.0613	1.11134	2	4.67178	1.00506	2	6.62674	0.971584	2	8.56467	1.01469	2	23.3443	592	68.0396	7.07861
AT1G79260.1	CONTAINS InterPro DOMAIN/s: Domain of unknown function DUF1794 (InterPro:IPR014878); Has 30201 Blast hits to 17322 proteins in 780 species: Archae - 12; Bacteria - 1396; Metazoa - 17338; Fungi - 3422; Plants - 5037; Viruses - 0; Other Eukaryotes - 2996 (source: NCBI BLink).	41.5422	10.24	1	2	2	2	0.847519	2	6.06912	1.00189	2	8.62541	1.03623	2	8.35237	1.05104	2	3.15857	1.04373	2	6.65282	1.03808	2	17.2686	166	18.4745	7.56201
AT1G02360.1	Chitinase family protein	43.0138	8.82	1	2	2	3	0.848231	2	10.9921	0.903301	2	1.64853	1.09266	2	2.612	1.12915	2	2.48502	0.985001	2	9.71898	1.06435	2	4.69335	272	30.1177	7.62061
AT1G80560.1	isopropylmalate dehydrogenase 2	267.169	13.83	1	2	6	19	0.848736	4	11.2055	0.928945	4	9.70105	1.03424	4	9.97626	1.08681	4	6.1391	1.15054	4	4.34607	1.05783	4	7.39756	405	43.3437	6.06201
AT4G05390.1	root FNR 1	82.0176	12.43	1	2	5	8	0.852874	2	23.1369	0.987462	2	10.0239	1.16533	2	15.9219	0.913273	2	3.50267	0.961366	2	23.6243	1.10738	2	16.1333	378	42.3695	8.60205
AT4G04770.1	ATP binding cassette protein 1	48.14	2.87	2	2	2	2	0.852961	2	6.09712	0.995737	2	2.7558	0.997792	2	0.0370229	1.00998	2	15.2498	1.02168	2	19.6898	1.1267	2	0.343398	557	61.8289	6.85889
AT4G02860.1	Phenazine biosynthesis PhzC/PhzF protein	70.6412	6.39	1	2	2	4	0.853746	4	12.118	0.899939	4	9.38034	1.0666	4	2.91652	1.05605	4	13.4201	1.09079	4	7.64535	1.0575	4	5.774	313	34.2942	6.1001
AT1G56190.1	Phosphoglycerate kinase family protein	663.446	24.48	1	2	10	36	0.85732	2	6.01413	0.963706	2	4.83718	1.0525	2	6.81244	1.02491	2	5.66099	0.993991	2	3.79999	1.12439	2	1.09323	478	49.9078	8.26514
AT4G03520.1	Thioredoxin superfamily protein	125.127	9.68	1	2	2	5	0.858132	5	8.86993	0.907146	5	6.83981	1.11057	5	3.13007	1.09763	5	2.29257	0.982333	5	4.46789	1.07489	5	1.08712	186	20.2995	9.21729
AT2G41380.1	S-adenosyl-L-methionine-dependent methyltransferases superfamily protein	40.6306	5.2	1	2	2	2	0.85886	2	22.4799	0.846439	2	12.8758	1.22878	2	5.40504	1.26864	2	11.4063	0.897269	2	3.31065	0.922593	2	0.0413909	269	30.5384	5.43994
AT5G10450.4	G-box regulating factor 6	1310.78	34.07	1	2	10	64	0.858954	7	50.3739	1.30571	7	38.4105	0.836807	7	39.4653	0.914864	6	20.2156	1.14237	7	14.6886	0.89429	7	44.9041	273	30.9714	5.32568
AT3G07880.1	Immunoglobulin E-set superfamily protein	39.1146	5.83	2	2	2	3	0.859721	1		0.926272	1		1.07257	1		1.0555	1		1.03109	1		1.08151	1		240	27.2142	4.88135
AT5G16710.1	dehydroascorbate reductase 1	27.3646	8.14	1	2	2	2	0.86169	2	3.42671	0.969054	2	4.04843	0.971557	2	2.4415	1.09987	2	9.66472	1.00417	2	4.31078	1.10622	2	8.04378	258	28.4955	7.73779
AT2G26140.1	FTSH protease 4	85.3219	3.07	1	2	2	2	0.862359	2	20.5271	0.764823	2	11.9607	0.999493	2	9.22114	1.07289	2	9.77637	0.977288	2	20.6036	1.28746	2	19.5171	717	77.2263	8.6167
AT3G57550.2	guanylate kinase	30.28	4.87	2	2	2	3	0.863269	3	6.27027	0.893657	3	7.87656	1.06294	3	1.47472	0.988053	3	11.7725	1.10786	3	14.7297	1.17482	3	1.63599	390	42.597	8.04541
AT5G60540.1	pyridoxine biosynthesis 2	28.7802	7.06	3	2	2	2	0.865008	2	9.0578	0.874185	2	17.2668	1.24648	2	50.0136	0.684298	2	67.5796	1.09387	2	2.34121	1.14037	2	4.22488	255	27.4212	5.30029
AT5G46180.1	ornithine-delta-aminotransferase	31.538	3.16	1	2	2	2	0.865616	2	5.40829	1.02338	2	10.7062	1.07386	2	3.252	0.971185	2	3.64669	1.11728	2	3.6542	0.975936	2	19.2378	475	52.1448	7.44482
AT1G27030.1	unknown protein; BEST Arabidopsis thaliana protein match is: unknown protein (TAIR:AT1G27020.1); Has 504 Blast hits to 502 proteins in 169 species: Archae - 0; Bacteria - 299; Metazoa - 0; Fungi - 0; Plants - 67; Viruses - 0; Other Eukaryotes - 138 (source: NCBI BLink).	35.8572	5.16	1	2	2	2	0.867268	2	11.1749	1.01235	2	11.1122	1.13749	2	0.763417	1.17925	2	7.32574	0.902296	2	2.84986	0.927664	2	10.3174	310	35.4983	7.07861
AT5G56280.1	COP9 signalosome subunit 6A	37.2089	5.05	1	2	2	2	0.867376	2	15.0039	1.08232	2	8.06106	0.998457	2	7.09682	1.15648	2	10.2849	1.05436	2	4.3454	0.866154	2	17.9487	317	35.6358	6.80029
AT5G11680.1	FUNCTIONS IN: molecular_function unknown; INVOLVED IN: biological_process unknown; LOCATED IN: cytosol, plasma membrane; EXPRESSED IN: 26 plant structures; EXPRESSED DURING: 15 growth stages; CONTAINS InterPro DOMAIN/s: WW-domain-binding protein (InterPro:IPR018826); Has 1807 Blast hits to 1807 proteins in 277 species: Archae - 0; Bacteria - 0; Metazoa - 736; Fungi - 347; Plants - 385; Viruses - …	68.2829	11.59	1	2	2	3	0.869046	1		1.15246	1		0.743032	1		0.998611	1		1.10463	1		1.14038	1		207	23.0916	6.85889
AT4G21100.1	damaged DNA binding protein 1B	156.299	5.24	1	2	7	10	0.871013	2	5.10812	1.06829	2	1.83527	0.945137	2	10.409	1.15085	2	1.77682	1.02271	2	14.0175	0.954461	2	21.1055	1088	121.103	5.31299
AT3G29320.1	Glycosyl transferase, family 35	29.041	1.56	1	2	2	2	0.873889	2	16.2707	1.05595	2	7.56533	1.18871	2	11.4349	1.03564	2	5.57187	0.913337	2	0.8706	0.956359	2	4.50393	962	108.517	5.46533
AT5G27840.2	Calcineurin-like metallo-phosphoesterase superfamily protein	36.5823	5.56	1	2	2	3	0.873993	3	5.73744	1.11703	3	4.99258	1.01247	3	0.633441	0.923971	3	1.88621	1.01411	3	7.16014	1.00383	3	0.0744459	324	36.7825	5.59229
AT2G02570.1	nucleic acid binding;RNA binding	29.57	5	1	2	2	2	0.8752	2	11.011	1.02359	2	1.82785	1.09043	2	10.099	1.03078	2	0.877166	0.979951	2	0.67438	1.02295	2	0.957596	300	33.4501	5.5542
AT5G40660.1	ATP12 protein-related	29.8	4.62	1	2	2	2	0.877367	2	16.2756	1.22112	2	5.58042	1.06661	2	18.3973	0.955125	2	20.6886	0.794778	2	7.18508	1.05766	2	25.8733	325	36.287	7.44482
AT1G02305.1	Cysteine proteinases superfamily protein	55.1515	6.35	1	2	2	3	0.877968	3	12.0731	1.21524	3	18.7105	1.07784	3	1.8176	0.950914	3	1.46002	1.02638	3	13.0939	1.02422	3	5.9675	362	40.0076	6.90283
AT4G02350.1	exocyst complex component sec15B	37.0483	1.78	1	2	2	2	0.878788	2	16.531	1.11457	2	5.31021	1.13903	2	14.6999	1.1828	2	1.59295	0.840905	2	6.21447	0.865781	2	10.1899	787	88.3153	6.44287
AT1G63810.1	CONTAINS InterPro DOMAIN/s: Nrap protein (InterPro:IPR005554); Has 396 Blast hits to 382 proteins in 182 species: Archae - 3; Bacteria - 2; Metazoa - 142; Fungi - 146; Plants - 43; Viruses - 0; Other Eukaryotes - 60 (source: NCBI BLink).	34.325	1.8	1	2	2	2	0.880256	2	1.71303	1.05495	2	37.7824	1.04304	2	14.1691	1.02485	2	18.4104	0.983963	2	8.74056	0.994526	2	3.4845	1053	120.074	6.85889
AT1G77590.1	long chain acyl-CoA synthetase 9	100.79	2.89	1	2	2	4	0.880632	4	29.9842	1.07357	4	6.01205	1.08397	4	8.87493	0.948535	4	9.38382	0.990191	4	32.2052	0.925338	4	21.7534	691	76.1273	6.97607
AT2G21150.1	XAP5 family protein	39.5946	5.64	1	2	2	2	0.883118	2	4.63219	1.05888	2	5.60163	0.978525	2	1.37458	0.969529	2	1.06457	1.04134	2	13.1533	1.08292	2	0.0354516	337	39.216	6.65381
AT1G13280.1	allene oxide cyclase 4	99.7779	11.42	1	2	3	7	0.88323	4	6.57049	0.981403	4	11.4155	1.00101	4	2.68752	1.00808	4	5.74759	1.06743	4	1.18809	1.13749	4	12.0295	254	27.7921	9.0708
AT2G35635.1	ubiquitin 7	864.819	37.01	12	2	5	60	0.883421	10	18.988	1.03769	10	20.7376	1.03619	10	18.1035	1.01152	10	20.0878	0.948717	10	8.8403	1.02596	10	9.49298	154	17.1393	6.06201
AT1G23900.1	gamma-adaptin 1	39.9595	3.31	2	2	3	4	0.884185	2	8.92294	1.20682	2	25.8367	1.03253	2	3.20669	1.09477	2	13.2745	0.967038	2	11.8083	0.817233	2	25.346	876	96.4079	5.70654
AT1G47560.1	exocyst complex component sec3B	46.6079	1.8	2	2	2	2	0.885538	2	15.8764	1.17149	2	2.302	1.16187	2	14.9399	1.08826	2	8.03836	0.869596	2	14.4742	0.846259	2	5.80946	887	99.8582	5.89697
AT4G13350.1	NSP (nuclear shuttle protein)-interacting GTPase	52.9454	3.49	1	2	2	4	0.887813	4	3.60408	0.927358	4	3.09839	1.0194	4	5.38165	1.08079	4	1.77446	0.979267	4	6.97804	1.03546	4	2.92723	602	64.9866	7.34229
AT5G52200.2	phosphoprotein phosphatase inhibitors	54.2144	10.9	1	2	2	2	0.888007	2	18.3225	1.12936	2	10.3602	0.921571	2	1.69679	0.983379	2	1.49476	1.22564	2	26.9623	0.855321	2	26.1459	211	23.3338	4.67822
AT5G53120.6	spermidine synthase 3	24.22	4.66	1	2	2	2	0.89109	2	7.5282	0.930975	2	6.34437	0.975442	2	1.44366	1.14972	2	1.78394	0.970286	2	12.9189	1.0897	2	4.28393	386	42.2063	6.52197
AT3G10020.1	unknown protein; FUNCTIONS IN: molecular_function unknown; INVOLVED IN: response to oxidative stress, anaerobic respiration; LOCATED IN: cellular_component unknown; EXPRESSED IN: 23 plant structures; EXPRESSED DURING: 13 growth stages; Has 47 Blast hits to 47 proteins in 12 species: Archae - 0; Bacteria - 0; Metazoa - 1; Fungi - 0; Plants - 46; Viruses - 0; Other Eukaryotes - 0 (source: NCBI BLin…	58.5882	10.07	1	2	2	4	0.891176	4	3.0297	0.889977	4	10.6102	1.09912	4	4.51639	1.1376	4	11.3762	1.06542	4	5.55104	0.952929	4	1.15644	149	16.7263	5.35107
AT3G14600.1	Ribosomal protein L18ae/LX family protein	280.061	31.46	1	2	7	25	0.892203	5	32.1308	1.01289	5	7.46179	1.06056	5	18.9416	0.837358	5	35.7564	1.07661	5	31.2195	0.966652	5	6.14829	178	21.2952	10.3452
AT1G21100.1	O-methyltransferase family protein	68.4197	5.9	4	2	2	3	0.892302	3	5.28572	0.882616	3	10.1509	1.23496	3	7.28922	1.19799	3	1.28144	0.888024	3	6.26197	0.939296	3	2.7734	373	40.8426	5.37646
AT5G49460.1	ATP citrate lyase subunit B 2	770.903	26.97	1	2	13	36	0.892669	4	16.1165	0.968017	4	46.1219	1.1742	4	11.4824	0.953474	4	15.4732	0.975291	4	25.8085	1.08397	4	21.1206	608	65.786	7.63525
AT3G50520.1	Phosphoglycerate mutase family protein	52.5077	7.83	1	2	2	2	0.893787	2	7.08229	1.07831	2	9.68948	0.932623	2	3.95009	0.943552	2	4.62382	1.17087	2	9.50289	1.00334	2	5.70763	230	25.9632	6.65381
AT1G09740.1	Adenine nucleotide alpha hydrolases-like superfamily protein	146.035	9.36	1	2	2	8	0.894789	8	7.31005	0.856232	8	8.12249	1.07089	8	8.36548	1.10155	8	5.07043	1.02733	8	15.4471	1.05304	8	4.2821	171	18.1382	6.50732
AT2G38280.1	AMP deaminase, putative / myoadenylate deaminase, putative	30.5637	1.79	1	2	2	2	0.896274	2	0.450264	0.997952	2	1.21252	1.08961	2	5.48846	0.992357	2	7.73245	0.974177	2	2.42161	1.06815	2	0.430107	839	95.0698	6.32861
AT3G13990.1	Kinase-related protein of unknown function (DUF1296)	57.6609	2.71	1	2	2	3	0.896622	3	27.1573	1.0045	3	8.43642	0.925132	3	1.55202	1.12108	3	11.601	0.929795	3	34.7803	0.980055	3	5.91481	848	92.2403	8.5874
AT1G07990.1	SIT4 phosphatase-associated family protein	32.18	3.74	1	2	3	3	0.896798	2	7.59455	1.04515	2	12.4948	1.20139	2	21.2871	0.973858	2	1.36358	1.04289	2	7.40763	0.867987	2	9.89277	802	89.5329	4.60205
AT5G17990.1	tryptophan biosynthesis 1	64.4823	5.41	1	2	2	3	0.89716	3	12.4446	1.1835	3	0.461965	1.03563	3	17.3002	0.93088	3	2.07418	0.984854	3	8.90943	0.975201	3	11.4831	444	46.4911	7.26904
AT3G03060.1	P-loop containing nucleoside triphosphate hydrolases superfamily protein	58.4341	4.78	1	2	3	4	0.898717	2	10.2281	0.958188	2	11.2271	0.824219	2	29.2083	0.947891	2	18.8899	1.03493	2	8.06095	1.29477	2	8.79521	628	69.5241	9.08545
AT3G19390.1	Granulin repeat cysteine protease family protein	58.6354	5.09	1	2	2	6	0.899004	6	13.669	0.96649	6	8.00873	1.0719	6	2.27941	0.999904	6	13.0059	0.95874	6	3.29299	1.0036	6	10.3472	452	49.2758	5.74463
AT5G13050.1	5-formyltetrahydrofolate cycloligase	48.6147	6.5	1	2	2	3	0.899426	3	15.5542	0.949688	3	18.7086	1.04611	3	12.9184	1.01198	3	10.204	1.0261	3	14.2484	1.06354	3	0.739342	277	31.2131	8.68994
AT4G14710.5	RmlC-like cupins superfamily protein	167.09	28.36	1	2	6	9	0.899699	3	15.3986	0.903618	3	22.649	1.03711	3	10.6489	1.03831	3	0.938031	1.08495	3	5.8228	1.11575	3	7.827	201	23.6044	5.12256
AT4G10790.1	UBX domain-containing protein	41.5683	3.96	1	2	2	2	0.900113	2	10.5436	1.05957	2	7.68612	0.936259	2	18.09	1.24283	2	37.3019	0.941623	2	1.46262	0.874267	2	35.6954	480	52.7703	4.94482
AT3G02540.1	Rad23 UV excision repair protein family	142.471	10.5	2	2	5	8	0.902315	4	6.6743	1.01948	4	3.79322	1.04336	4	2.32436	1.01618	4	10.7356	1.0379	4	2.17169	0.914139	4	5.59138	419	44.2193	4.83057
AT4G16130.1	arabinose kinase	52.0307	1.73	1	2	2	2	0.905906	2	20.9349	0.897283	2	21.8988	1.13516	2	30.1833	0.873297	2	28.0215	0.837612	2	9.30813	1.263	2	29.7678	1039	114.189	6.30322
AT2G26060.1	Transducin/WD40 repeat-like superfamily protein	44.33	6.25	1	2	2	2	0.905921	2	6.49752	0.991565	2	4.97379	0.878576	2	0.339384	0.957759	2	8.96737	1.2056	2	5.78292	1.07662	2	2.97295	352	39.1065	4.97021
AT3G63190.1	ribosome recycling factor, chloroplast precursor	30.368	5.82	1	2	2	2	0.906851	2	3.13693	1.08293	2	24.2949	0.943551	2	7.06237	1.0281	2	2.41443	1.01377	2	7.60949	1.02528	2	5.94041	275	30.4034	9.43701
AT1G20630.1	catalase 1	388.171	14.23	1	2	7	24	0.907627	3	5.07088	1.19764	3	2.50637	1.06426	3	14.0978	1.04218	3	4.56965	0.890138	3	4.15284	0.886089	3	12.7183	492	56.7263	7.41553
AT4G32400.1	Mitochondrial substrate carrier family protein	33.608	3.83	1	2	2	2	0.909247	2	18.2594	1.02209	2	5.4129	1.10771	2	16.3042	0.976023	2	2.45002	0.986339	2	10.1546	1.00713	2	4.19292	392	42.5444	9.37842
AT1G50500.2	Membrane trafficking VPS53 family protein	27.7041	2.24	1	2	2	3	0.909582	3	9.93823	0.946799	3	9.02572	1.20772	3	27.1277	1.01399	3	34.3422	0.938688	3	8.1585	0.970827	3	3.95872	847	94.6147	6.39209
ATMG00090.1	structural constituent of ribosome;protein binding	46.6416	3.78	1	2	3	4	0.910067	3	1.31437	1.07279	3	1.03552	1.08926	3	0.552427	0.93624	3	0.975638	0.950472	3	3.63285	1.00566	3	2.01281	556	64.6766	10.4185
AT3G10720.2	Plant invertase/pectin methylesterase inhibitor superfamily	49.9934	2.42	1	2	2	2	0.910969	2	0.251039	1.01259	2	10.1381	0.885754	2	14.0007	1.03478	2	5.62926	1.03671	2	7.08185	1.11853	2	1.95511	619	67.9132	8.23584
AT4G07410.1	Transducin family protein / WD-40 repeat family protein	32.1469	2.94	1	2	2	2	0.911319	2	8.592	0.979381	2	7.63054	0.903976	2	9.94425	1.00202	2	15.8024	1.01198	2	7.97994	1.16467	2	24.8755	815	90.2134	6.53662
AT5G61500.1	autophagy 3 (APG3)	39.8534	5.75	1	2	2	4	0.911964	4	7.7919	0.949519	4	17.9468	1.08505	4	3.44907	1.07665	4	11.6834	1.02398	4	9.32958	0.941764	4	1.32158	313	35.3093	4.79248
AT3G60250.1	casein kinase II beta chain 3	59.9216	5.8	2	2	2	2	0.912016	2	21.0185	1.0481	2	2.82039	1.05703	2	12.2888	0.973906	2	1.73298	1.01196	2	5.07082	1.00684	2	2.97742	276	30.7786	5.21143
AT3G22330.1	putative mitochondrial RNA helicase 2	119.935	7.31	1	2	4	7	0.912596	3	33.9872	1.36164	3	11.1396	1.02712	3	1.40664	1.03998	3	19.435	0.72138	3	31.6337	0.975481	3	1.06234	616	65.3191	9.29053
AT3G16050.1	pyridoxine biosynthesis 1.2	138.058	7.01	1	2	3	9	0.913952	8	11.3098	0.995414	8	15.5575	0.996814	8	9.04534	0.986007	8	2.01519	1.02425	8	12.0034	1.07893	8	5.3396	314	33.8141	5.71924
AT3G11964.1	RNA binding;RNA binding	33.89	0.84	1	2	2	2	0.914099	2	15.6731	1.07658	2	14.6191	1.05804	2	0.140907	0.895362	2	1.46549	1.09755	2	9.36165	0.975421	2	8.36809	1896	211.473	8.22119
AT2G40600.1	appr-1-p processing enzyme family protein	60.3914	11.67	1	2	2	2	0.914447	2	15.3181	0.978188	2	15.5062	0.871769	2	9.1724	1.28117	2	38.9217	1.03956	2	18.2485	0.880146	2	7.71851	257	27.461	8.27979
AT4G39910.1	ubiquitin-specific protease 3	47.5464	4.04	2	2	2	3	0.914762	3	4.09483	0.98694	3	6.83754	1.04568	3	5.3813	1.03429	3	7.68111	0.979536	3	9.36147	1.04003	3	2.48947	371	42.4202	6.52197
AT2G18900.1	Transducin/WD40 repeat-like superfamily protein	31.9649	2.61	1	2	2	2	0.916442	2	1.59865	1.01374	2	10.7244	1.04522	2	10.5636	0.981671	2	5.98395	1.02332	2	0.84928	1.03453	2	4.1452	804	87.9568	7.02002
AT3G20000.1	translocase of the outer mitochondrial membrane 40	119.288	8.09	1	2	2	5	0.916843	5	6.69719	1.01667	5	8.75259	0.951477	5	6.00425	1.0014	5	7.39765	1.06946	5	6.84445	1.01364	5	6.98818	309	34.2283	6.81494
AT2G36620.1	ribosomal protein L24	432.404	29.88	1	2	7	20	0.917411	2	0.153717	0.95511	2	17.5068	1.03713	2	8.19127	1.12043	2	11.7117	1.01831	2	1.77969	0.965784	2	5.81766	164	18.8384	10.6968
AT1G11890.1	Synaptobrevin family protein	26.55	11.47	1	2	2	2	0.917769	2	20.4738	1.06787	2	4.48413	1.13223	2	10.0936	0.858985	2	21.21	1.05226	2	10.0501	0.968731	2	22.2532	218	25.3161	8.99756
AT3G49120.1	peroxidase CB	442.388	15.58	3	2	7	25	0.918575	8	7.47079	0.913804	8	2.83764	1.15933	8	7.95971	1.08134	8	3.42787	0.972733	8	4.67186	0.924688	8	5.76167	353	38.8075	7.63525
AT5G61210.1	soluble N-ethylmaleimide-sensitive factor adaptor protein 33	53.2481	8	1	2	2	3	0.91865	3	2.14612	0.747389	3	0.537495	0.998073	3	1.35472	1.03075	3	5.89907	1.3475	3	4.62787	0.915642	3	6.65011	300	33.6239	8.08936
AT3G44600.1	cyclophilin71	45.0981	2.54	1	2	2	4	0.918687	4	3.13217	1.01265	4	17.3171	1.00219	4	8.91442	0.932598	4	14.3402	0.970604	4	4.33614	1.04551	4	12.0728	631	70.9389	6.62451
AT4G29510.1	arginine methyltransferase 11	52.7501	5.64	1	2	2	3	0.919001	2	18.1876	0.908679	2	1.87022	1.16771	2	22.4618	0.918005	2	18.464	1.00891	2	4.62025	1.05778	2	25.183	390	43.8655	4.97021
AT3G02770.1	Ribonuclease E inhibitor RraA/Dimethylmenaquinone methyltransferase	111.152	28.92	1	2	5	9	0.919051	3	5.97592	0.95557	3	2.72441	1.0934	3	1.32738	1.01116	3	1.75367	0.995313	3	5.90662	0.984491	3	0.659028	166	17.8252	5.97314
AT2G45730.1	eukaryotic initiation factor 3 gamma subunit family protein	34.21	3.59	1	2	2	2	0.920481	2	0.485898	1.076	2	7.93358	0.945148	2	1.54943	0.983525	2	7.0467	0.994803	2	1.72687	1.08657	2	4.3151	446	49.3792	6.59521
AT5G12120.1	Ubiquitin-associated/translation elongation factor EF1B protein	34.4	2.91	1	2	2	2	0.921371	2	7.81345	0.880274	2	31.6392	0.953165	2	0.782845	1.1816	2	3.05738	0.996456	2	10.3024	1.04796	2	18.9385	619	67.8421	7.35693
AT4G29830.1	Transducin/WD40 repeat-like superfamily protein	134.662	5.61	1	2	2	6	0.921745	6	2.3679	1.04905	6	4.68687	1.00381	6	5.51617	0.967835	6	8.39447	1.00208	6	9.22157	1.06943	6	4.58242	321	34.2383	6.29053
AT4G25550.1	Cleavage/polyadenylation specificity factor, 25kDa subunit	38.8937	11	1	2	2	4	0.92222	4	4.44109	1.03025	4	4.57281	1.01369	4	3.02215	1.0004	4	2.30306	1.02697	4	3.07656	1.00123	4	3.96458	200	22.8147	9.11475
AT5G63860.1	Regulator of chromosome condensation (RCC1) family protein	43.9886	3.64	1	2	2	3	0.92278	3	11.6141	0.931743	3	17.3084	1.02104	3	1.6352	1.01583	3	10.8549	1.03742	3	2.76417	1.12204	3	3.66636	440	47.089	5.74463
AT2G43770.1	Transducin/WD40 repeat-like superfamily protein	49.2712	6.71	1	2	2	2	0.923034	2	5.18049	1.16062	2	3.43245	0.99435	2	4.64011	0.987061	2	3.41913	0.851509	2	23.7886	1.07496	2	9.04196	343	37.8615	7.32764
AT5G43350.1	phosphate transporter 1;1	41.5176	4.39	5	2	2	3	0.923495	3	4.06363	1.00367	3	24.6212	1.07333	3	0.877548	1.04132	3	14.4042	0.945162	3	3.25678	1.05705	3	1.15676	524	57.5788	9.01221
ATMG00640.1	hydrogen ion transporting ATP synthases, rotational mechanism;zinc ion binding	86.9043	7.81	1	2	2	7	0.923782	7	2.6443	0.972118	7	2.05474	1.08141	7	4.24359	1.13826	7	4.93936	0.938446	7	8.55787	0.970786	7	2.66351	192	21.5563	9.39307
AT4G39690.1	FUNCTIONS IN: molecular_function unknown; INVOLVED IN: biological_process unknown; LOCATED IN: mitochondrion; EXPRESSED IN: 26 plant structures; EXPRESSED DURING: 14 growth stages; CONTAINS InterPro DOMAIN/s: Mitochondrial inner membrane protein Mitofilin (InterPro:IPR019133); Has 30201 Blast hits to 17322 proteins in 780 species: Archae - 12; Bacteria - 1396; Metazoa - 17338; Fungi - 3422; Plant…	42.2353	3.69	2	2	3	4	0.923794	3	1.67111	1.03602	3	2.92674	0.91993	3	1.74098	0.94843	3	8.87258	1.0102	3	14.4094	1.12847	3	21.8798	650	70.5104	5.19873
AT3G63170.1	Chalcone-flavanone isomerase family protein	43.1489	6.09	1	2	2	2	0.924222	2	0.234493	0.975396	2	0.360671	0.909599	2	0.319728	0.982438	2	13.0019	1.09786	2	0.226626	1.11403	2	10.3926	279	30.3756	7.48877
AT3G05590.1	ribosomal protein L18	969.374	46.52	2	2	10	57	0.924755	2	6.55614	1.00125	2	4.42991	1.08042	2	13.0424	1.01999	2	18.0074	1.03413	2	12.7877	0.951618	2	7.53165	187	20.9127	10.9751
AT1G80360.1	Pyridoxal phosphate (PLP)-dependent transferases superfamily protein	41.6765	5.33	1	2	2	2	0.925277	2	7.35836	0.951635	2	2.52689	1.10301	2	1.5857	1.0701	2	3.88033	0.911771	2	7.77301	1.05061	2	0.840365	394	43.7333	6.3667
AT5G05470.1	eukaryotic translation initiation factor 2 alpha subunit	89.5492	8.43	1	2	4	6	0.925283	3	17.5883	1.06284	3	1.62847	0.927194	3	1.20238	0.99015	3	1.69241	1.16517	3	2.30132	1.03404	3	7.85181	344	38.7757	5.35107
AT3G07090.1	PPPDE putative thiol peptidase family protein	103.737	7.92	1	2	2	4	0.926781	4	15.6921	1.02801	4	10.9884	1.03384	4	2.57482	0.949273	4	8.20951	1.03067	4	10.2216	1.13724	4	5.70965	265	28.8278	5.8208
AT3G07570.1	Cytochrome b561/ferric reductase transmembrane with DOMON related domain	50.2591	4.34	1	2	2	2	0.926828	2	7.89353	0.917158	2	14.2939	1.16957	2	12.9457	1.04645	2	20.8978	1.00686	2	21.4248	0.936221	2	6.14114	369	40.4184	9.86182
AT5G23395.1	Cox19-like CHCH family protein	45.0695	9.26	1	2	2	3	0.927574	3	17.7195	0.970977	3	3.56986	0.894546	3	9.95755	1.04239	3	10.7723	1.18282	3	17.9539	1.04488	3	9.03566	162	17.3561	4.4751
AT1G27450.3	adenine phosphoribosyl transferase 1	71.24	8.1	1	2	2	4	0.928271	4	11.0265	0.819398	4	27.6594	0.971058	4	5.53958	0.998182	4	32.9588	1.02256	4	18.4646	1.12785	4	10.1264	284	30.9685	7.95752
AT4G32840.1	phosphofructokinase 6	59.0558	8.23	3	2	4	6	0.928322	2	2.80359	0.889593	2	3.02658	1.00708	2	15.1685	1.0834	2	5.2217	0.993698	2	5.59843	1.10091	2	3.18497	462	50.7558	7.07861
AT2G17290.1	Calcium-dependent protein kinase family protein	145.503	3.13	3	2	2	7	0.928492	7	6.63595	0.987656	7	5.35001	1.08252	7	4.31925	1.07965	7	5.66578	1.02069	7	10.3727	0.900259	7	9.07878	544	61.0727	5.66846
AT4G24330.1	Protein of unknown function (DUF1682)	35.8592	2.93	1	2	2	2	0.928535	2	1.4554	0.953521	2	13.2422	1.17183	2	0.190201	1.05762	2	3.57742	0.928035	2	0.549441	0.980585	2	7.42537	478	53.9131	5.94775
AT4G37470.1	alpha/beta-Hydrolases superfamily protein	60.9133	7.04	1	2	2	3	0.92884	3	16.5271	1.05192	3	9.56562	0.866642	3	7.0653	1.05084	3	10.6009	0.891242	3	8.657	1.09484	3	0.438953	270	29.7719	4.83057
AT1G66240.1	homolog of anti-oxidant 1	285.681	25.47	1	2	2	11	0.929224	9	4.34569	0.881224	9	9.07924	1.05422	9	11.9033	1.10133	9	3.126	1.01984	9	3.88627	0.981673	9	18.2288	106	11.4229	7.94287
AT1G68300.1	Adenine nucleotide alpha hydrolases-like superfamily protein	75.2698	11.88	1	2	2	3	0.929275	3	3.64674	1.03706	3	19.094	0.944455	3	32.859	1.13776	3	15.1708	1.01123	3	13.3266	1.01431	3	0.432616	160	17.3208	5.89697
AT3G04570.1	AT-hook motif nuclear-localized protein 19	64.3795	5.71	1	2	2	3	0.929424	3	12.1117	0.913686	3	22.1204	1.12154	3	0.142646	1.0243	3	22.2468	0.95586	3	1.34003	1.19261	3	0.566965	315	32.0178	6.34131
AT3G16830.1	TOPLESS-related 2	144.971	4.33	2	2	6	16	0.929749	2	1.82893	0.877095	2	15.8532	0.970901	2	0.118272	1.03638	2	6.08338	1.16284	2	6.79099	1.03845	2	1.77586	1131	124.681	7.26904
AT2G41060.1	RNA-binding (RRM/RBD/RNP motifs) family protein	74.5956	3.77	2	2	2	5	0.930101	5	29.3146	1.03727	5	30.8967	0.951938	5	14.939	1.01733	5	11.0988	1.02156	5	4.85138	0.922294	5	12.1524	451	48.9961	5.96045
AT1G08410.1	P-loop containing nucleoside triphosphate hydrolases superfamily protein	27.57	2.89	2	2	2	2	0.930374	2	13.5993	0.891484	2	21.9755	1.13643	2	16.653	0.97054	2	0.544811	1.0352	2	24.7586	1.02553	2	7.77113	589	66.701	5.84619
AT5G63600.2	flavonol synthase 5	94.9296	5.52	1	2	2	5	0.931327	5	12.7264	0.864014	5	0.769417	1.1225	5	3.31437	1.07426	5	8.91319	1.00427	5	2.78895	1.04359	5	3.90032	326	37.0696	4.76709
AT1G08190.1	vacuolar protein sorting 41	41.6038	1.53	1	2	2	2	0.931356	2	11.2283	0.999597	2	5.04354	1.12923	2	4.404	1.03682	2	21.2402	0.889267	2	11.6404	1.0147	2	0.437229	980	110.209	5.22412
AT2G46140.1	Late embryogenesis abundant protein	121.25	10.84	1	2	2	5	0.931358	5	11.9238	0.851223	5	5.5421	1.08203	5	2.80492	1.01681	5	5.39852	0.992359	5	1.37561	1.05919	5	2.33342	166	17.8352	4.76709
AT5G48440.1	FAD-dependent oxidoreductase family protein	47.9878	3.49	1	2	2	2	0.931821	2	0.347002	1.07606	2	2.47929	1.01781	2	0.383035	1.04004	2	7.31993	0.984706	2	6.93562	0.96855	2	4.30914	459	49.7724	6.80029
AT3G14840.2	Leucine-rich repeat transmembrane protein kinase	64.987	1.57	54	2	2	4	0.932072	4	1.54477	1.02675	4	8.63087	1.06812	4	5.95461	1.00962	4	3.37474	1.05165	4	3.76581	0.971376	4	5.54415	1020	112.206	6.18896
AT2G47640.1	Small nuclear ribonucleoprotein family protein	33.617	18.35	1	2	2	2	0.932348	2	1.04159	1.15946	2	19.671	0.991564	2	9.22816	0.963793	2	5.67917	1.05426	2	1.03527	0.913738	2	8.41875	109	12.6266	9.92041
AT5G47480.1	RGPR-related	33.6795	1.63	1	2	2	2	0.932527	2	8.59393	0.69138	2	55.6094	1.02086	2	6.74174	1.13062	2	0.453894	1.00356	2	3.07574	1.14865	2	34.6903	1350	145.789	5.05908
AT3G46220.2	unknown protein; INVOLVED IN: biological_process unknown; EXPRESSED IN: 24 plant structures; EXPRESSED DURING: 13 growth stages; CONTAINS InterPro DOMAIN/s: Protein of unknown function DUF2042 (InterPro:IPR018611).	31.3968	2.09	1	2	2	2	0.933004	2	5.22519	1.00292	2	12.3043	0.995683	2	1.94246	0.93218	2	2.7178	1.07343	2	8.94652	1.07165	2	5.76548	812	89.9595	5.38916
AT3G25545.1	unknown protein; FUNCTIONS IN: molecular_function unknown; INVOLVED IN: biological_process unknown; LOCATED IN: cellular_component unknown; EXPRESSED IN: 23 plant structures; EXPRESSED DURING: 13 growth stages; Has 38 Blast hits to 38 proteins in 14 species: Archae - 0; Bacteria - 0; Metazoa - 0; Fungi - 0; Plants - 38; Viruses - 0; Other Eukaryotes - 0 (source: NCBI BLink).	44.1714	7.49	1	2	2	4	0.933721	4	7.04318	1.02532	4	1.85173	0.915503	4	12.0987	0.984861	4	4.46887	1.07958	4	9.64975	1.06923	4	17.7789	267	29.3716	5.74463
AT5G22440.1	Ribosomal protein L1p/L10e family	808.75	29.03	1	2	6	32	0.933737	6	7.79907	1.31668	6	8.87676	0.908546	6	8.54124	0.956766	6	7.95792	1.10102	6	15.9873	0.861393	6	5.29867	217	24.5162	9.81787
AT4G17830.2	Peptidase M20/M25/M40 family protein	40.8485	3.82	1	2	2	2	0.93392	2	10.7866	1.02734	2	8.68349	1.05554	2	3.34165	1.0242	2	5.43384	0.890566	2	9.29071	1.0622	2	18.6355	445	48.7118	5.35107
AT3G04520.1	threonine aldolase 2	66.241	4.51	1	2	2	4	0.934514	4	5.88149	0.910644	4	6.51606	1.05303	4	2.52632	1.06984	4	8.93138	1.0364	4	4.61559	0.998806	4	2.47693	355	38.228	6.46826
AT2G43820.1	UDP-glucosyltransferase 74F2	46.101	3.34	2	2	2	4	0.934973	4	1.86831	0.916347	4	4.11513	1.19159	4	5.38117	1.19459	4	3.81327	0.886149	4	9.31582	0.909445	4	9.87069	449	50.7395	5.35107
AT4G18100.1	Ribosomal protein L32e	591.168	34.59	1	2	5	28	0.935	8	7.99354	1.0228	8	6.60044	0.900536	8	19.4431	0.936912	8	7.49007	1.0462	8	7.49558	1.00126	8	7.19979	133	15.4935	10.8872
AT5G13430.1	Ubiquinol-cytochrome C reductase iron-sulfur subunit	148.584	9.19	2	2	3	6	0.935037	4	12.9818	1.05272	4	8.22745	1.02303	4	7.82095	0.996209	4	10.1103	0.933967	4	12.8698	1.01122	4	12.3684	272	29.5892	8.42627
AT1G59960.1	NAD(P)-linked oxidoreductase superfamily protein	60.8458	4.91	1	2	2	3	0.936053	3	7.04952	0.960707	3	2.32366	1.05509	3	3.56968	1.00359	3	7.00179	1.05438	3	2.3776	0.968465	3	1.21905	326	36.7068	6.44287
AT3G05070.1	CONTAINS InterPro DOMAIN/s: mRNA splicing factor, Cwf18 (InterPro:IPR013169); Has 292 Blast hits to 292 proteins in 153 species: Archae - 0; Bacteria - 0; Metazoa - 118; Fungi - 83; Plants - 38; Viruses - 11; Other Eukaryotes - 42 (source: NCBI BLink).	48.955	10.42	1	2	2	4	0.937008	4	1.68079	0.95937	4	2.3519	1.11994	4	5.17494	0.989064	4	6.32598	1.00166	4	5.07591	1.02328	4	2.50556	144	16.3863	4.93213
AT2G34260.1	transducin family protein / WD-40 repeat family protein	36.8033	4.53	1	2	2	2	0.937425	2	2.96201	1.12569	2	8.88216	1.03893	2	6.92856	0.962793	2	6.97641	0.939154	2	11.1488	1.00547	2	2.84088	353	38.4018	5.07178
AT5G57490.1	voltage dependent anion channel 4	32.898	5.84	1	2	2	2	0.937636	2	7.51963	0.956142	2	2.81586	0.935144	2	12.9783	0.994733	2	6.67312	1.09743	2	6.25902	1.0843	2	0.776078	274	29.4872	9.21729
AT2G19750.1	Ribosomal protein S30 family protein	75.3218	27.42	1	2	2	4	0.938453	4	15.1405	0.916063	4	5.02451	0.934923	4	2.84415	0.869659	4	4.13202	1.09969	4	4.32861	1.16872	4	3.61077	62	6.88293	12.2349
AT4G31580.1	serine/arginine-rich 22	257.942	17.5	1	2	3	9	0.938487	3	7.23018	0.909162	3	10.8715	0.960146	3	19.1061	0.964414	3	1.25459	1.24921	3	31.162	0.885481	3	17.9932	200	22.4443	11.4438
AT2G36290.1	alpha/beta-Hydrolases superfamily protein	58.9101	6.32	1	2	2	3	0.938921	3	10.0122	0.950616	3	9.1962	1.0551	3	7.63597	1.0014	3	10.4621	1.02571	3	3.03564	0.995312	3	4.22673	364	40.4334	7.40088
AT3G46440.1	UDP-XYL synthase 5	468.274	29.62	2	2	11	33	0.938921	3	10.2914	1.01667	3	3.87859	1.0551	3	12.6029	1.0014	3	28.2119	1.04692	3	14.4361	0.967028	3	8.91233	341	38.3647	7.51807
AT5G64350.1	FK506-binding protein 12	59.0412	20.54	1	2	2	3	0.938921	3	0	1.01667	3	0	1.0551	3	0	1.0014	3	0	1.04692	3	0	0.967028	3	0	112	11.98	6.03662
AT5G19690.1	staurosporin and temperature sensitive 3-like A	36.2146	1.8	1	2	2	2	0.939219	2	4.00175	0.970907	2	3.98034	1.11422	2	0.801838	1.09023	2	3.92544	0.930416	2	2.09169	0.974537	2	6.97465	779	86.058	8.99756
AT4G11380.2	Adaptin family protein	238.953	15.17	1	2	15	22	0.939983	4	1.55625	1.01421	4	8.70724	1.07359	4	2.71347	1.01793	4	9.8484	0.952305	4	9.98158	0.984549	4	3.35071	916	101.851	5.03369
AT4G35220.1	Cyclase family protein	74.2353	9.56	1	2	3	5	0.941169	4	8.67359	0.929913	4	5.08453	1.03518	4	8.10589	1.10424	4	2.70428	0.959814	4	7.08031	1.01497	4	2.84543	272	29.9686	6.02393
AT1G79650.4	Rad23 UV excision repair protein family	85.4338	9.11	1	2	4	8	0.94117	3	6.01768	1.09706	3	3.0817	1.02333	3	7.19043	1.014	3	4.68074	0.976937	3	13.5571	0.970624	3	10.5305	395	42.3649	4.58936
AT3G16760.1	Tetratricopeptide repeat (TPR)-like superfamily protein	46.4738	3.58	1	2	2	3	0.941557	3	5.93555	1.00374	3	14.7244	0.932917	3	7.81928	1.02107	3	8.74636	0.972575	3	0.379381	1.04602	3	11.1326	475	48.7985	9.20264
AT3G10050.1	L-O-methylthreonine resistant 1	100.551	3.38	1	2	2	5	0.94238	5	18.1268	1.02733	5	20.0515	1.04494	5	8.91348	0.890004	5	17.2434	0.915627	5	6.20244	1.07848	5	5.87189	592	64.5934	7.54736
AT1G76880.1	Duplicated homeodomain-like superfamily protein	38.0919	2.82	1	2	2	3	0.942713	3	0.0299136	0.990254	3	5.16351	1.08415	3	4.91951	0.986018	3	5.27437	0.971605	3	1.81417	1.02005	3	11.7399	603	67.8373	6.72705
AT1G66080.1	unknown protein; CONTAINS InterPro DOMAIN/s: Protein of unknown function DUF775 (InterPro:IPR008493); Has 285 Blast hits to 283 proteins in 133 species: Archae - 0; Bacteria - 0; Metazoa - 120; Fungi - 88; Plants - 50; Viruses - 0; Other Eukaryotes - 27 (source: NCBI BLink).	50.3254	9.47	1	2	2	3	0.943366	3	10.6059	0.927243	3	1.86514	1.01737	3	17.6339	1.11704	3	11.7441	0.960656	3	0.183995	1.08527	3	4.09057	190	21.0837	5.60498
AT2G37190.1	Ribosomal protein L11 family protein	717.942	52.41	2	2	7	26	0.943489	3	9.56885	1.0365	3	3.16624	0.892946	3	7.53259	0.928444	3	11.8799	1.06382	3	13.8779	1.03455	3	9.18599	166	17.9307	8.96826
AT1G02080.1	transcription regulators	45.8539	0.78	1	2	2	2	0.944363	2	1.8346	0.972551	2	1.62583	1.13157	2	6.51431	1.06907	2	0.842619	0.963421	2	9.94256	0.942063	2	4.58495	2431	269.717	5.61768
AT1G07360.1	CCCH-type zinc fingerfamily protein with RNA-binding domain	55.9294	3.12	1	2	2	2	0.944958	2	2.49851	0.958074	2	4.26176	1.03813	2	4.58353	0.872617	2	32.7611	1.05078	2	2.99455	1.11528	2	18.9246	481	53.5538	7.47412
AT4G01610.1	Cysteine proteinases superfamily protein	119.551	8.91	1	2	2	8	0.945357	7	15.8405	1.18295	7	23.5421	1.05341	7	14.4098	1.03607	7	13.6446	1.12443	7	19.7159	0.79675	7	41.2252	359	39.3922	6.17627
AT4G12440.2	adenine phosphoribosyl transferase 4	20.3	8.79	2	2	2	2	0.945428	2	6.11641	0.946762	2	4.02693	0.94625	2	4.79266	1.18507	2	13.5675	0.95821	2	12.0936	1.01868	2	1.80907	182	20.3418	5.35107
AT2G35780.1	serine carboxypeptidase-like 26	53.3606	3.76	2	2	2	2	0.947301	2	6.51407	1.01421	2	5.40262	0.957897	2	1.07664	1.06878	2	4.70647	1.04511	2	3.01021	0.981285	2	8.04648	452	51.4886	6.91748
AT3G18580.1	Nucleic acid-binding, OB-fold-like protein	39.8929	8.29	1	2	2	3	0.947491	3	5.10016	0.987913	3	7.97902	0.969561	3	3.51482	0.921582	3	0.51563	1.02902	3	12.5038	1.05653	3	1.0822	217	24.1986	9.26123
AT3G25520.1	ribosomal protein L5	959.858	25.58	2	2	9	44	0.948476	8	13.3377	0.977207	8	8.98435	1.02253	8	12.5576	0.974741	8	6.3413	1.02329	8	25.7314	1.02163	8	12.3193	301	34.3368	9.30518
AT3G11450.1	DnaJ domain ;Myb-like DNA-binding domain	59.955	6.49	1	2	5	6	0.948785	2	0.533013	0.976255	2	8.13931	0.970718	2	2.78409	1.0009	2	5.45109	1.09981	2	0.303892	1.019	2	5.33702	647	73.9448	8.49951
AT3G17210.1	heat stable protein 1	54.2749	12.84	2	2	2	3	0.948981	3	31.8721	1.63873	3	32.7454	0.859877	3	11.3696	0.968389	3	35.0807	0.838137	3	0.940504	0.788097	3	34.9557	109	12.1763	5.68115
AT4G31500.1	cytochrome P450, family 83, subfamily B, polypeptide 1	30.24	3.21	1	2	2	2	0.949098	2	0.742207	0.945174	2	3.6448	1.11082	2	4.62963	1.16882	2	4.74735	0.879381	2	9.95269	0.961899	2	3.21558	499	56.8096	8.36768
AT4G25730.1	FtsJ-like methyltransferase family protein	38.349	2.56	1	2	2	2	0.949313	2	5.69822	1.22167	2	17.341	0.824445	2	5.44221	0.810143	2	29.4764	1.13323	2	5.64208	1.04603	2	4.7742	821	92.2105	8.79248
AT1G21690.3	ATPase family associated with various cellular activities (AAA)	65.8764	5.28	1	2	2	2	0.949454	2	9.10655	1.12591	2	18.3713	0.935544	2	2.4023	1.02088	2	6.4669	1.02387	2	7.41041	0.947624	2	11.8674	341	37.9615	6.17627
AT2G35880.1	TPX2 (targeting protein for Xklp2) protein family	47.0708	3.7	1	2	2	3	0.949543	3	0.0493192	0.931673	3	11.0116	0.999291	3	3.2424	0.939401	3	2.388	1.07605	3	6.96966	1.0547	3	0.511557	432	46.6684	9.70068
AT1G80490.2	TOPLESS-related 1	408.792	10.98	2	2	14	34	0.949563	2	2.45405	1.06058	2	0.13363	1.09144	2	0.771998	0.987591	2	8.9676	1.01326	2	21.9486	0.912463	2	10.3993	1120	124.01	7.13721
AT5G06860.1	polygalacturonase inhibiting protein 1	84.8287	5.15	1	2	2	6	0.949845	6	11.3635	0.911341	6	8.86148	1.07237	6	7.26546	1.06507	6	3.16417	0.981162	6	10.6246	1.02204	6	5.95324	330	36.6658	7.95752
AT5G48020.1	2-oxoglutarate (2OG) and Fe(II)-dependent oxygenase superfamily protein	37.71	4.23	1	2	2	2	0.950582	2	0.727757	0.979898	2	4.48092	0.947786	2	5.83091	1.01189	2	7.86237	1.0598	2	7.05996	1.05783	2	0.685417	355	39.8209	5.59229
AT3G10670.1	non-intrinsic ABC protein 7	47.04	4.14	1	2	2	2	0.951186	2	2.07756	1.00221	2	6.44938	0.992666	2	5.71582	1.01963	2	0.545803	1.04347	2	7.49606	1.00436	2	6.62247	338	36.9085	7.13721
AT1G16300.1	glyceraldehyde-3-phosphate dehydrogenase of plastid 2	395.102	18.1	1	2	7	27	0.951195	3	1.29283	1.02427	3	11.5762	0.945438	3	0.0915773	1.03119	3	1.47832	1.01454	3	4.64008	1.09558	3	1.86988	420	44.8179	8.6167
AT3G16440.1	myrosinase-binding protein-like protein-300B	196.739	15.67	10	2	4	11	0.951363	6	17.5713	1.25205	6	35.7031	0.843444	6	17.2163	1.05738	6	28.9354	0.940326	6	17.2857	0.798	6	52.415	300	32.3242	4.93213
AT4G26510.1	uridine kinase-like 4	75.424	7.25	2	2	4	5	0.951506	2	6.41441	0.963859	2	9.90161	1.10337	2	7.96443	1.0508	2	14.7214	0.929524	2	5.05321	1.00685	2	4.50429	469	52.6051	6.85889
AT5G63440.2	Protein of unknown function (DUF167)	37.5661	7.33	1	2	2	2	0.951829	2	4.3714	0.984247	2	4.06664	0.947985	2	14.241	1.02474	2	1.28016	1.03566	2	9.86797	1.05827	2	2.22312	232	25.6771	6.90283
AT3G10850.1	Metallo-hydrolase/oxidoreductase superfamily protein	60.5483	5.81	1	2	2	5	0.951858	5	3.96697	1.02746	5	8.55086	1.02871	5	16.4416	1.08765	5	9.93659	0.945887	5	6.62058	0.950705	5	9.41615	258	28.7735	6.37939
AT5G55670.1	RNA-binding (RRM/RBD/RNP motifs) family protein	39.7944	2.82	1	2	2	2	0.951888	2	31.5007	1.02514	2	24.186	1.20781	2	20.4697	1.17567	2	38.7186	0.98481	2	9.65945	0.466768	2	178.074	710	76.3858	5.47803
AT3G18520.2	histone deacetylase 15	35.3877	2.66	1	2	2	2	0.952227	2	3.98186	1.07121	2	7.52878	1.00665	2	2.28091	1.11026	2	5.0011	0.849055	2	3.1885	1.01396	2	6.51075	564	60.6845	4.99561
AT3G15290.1	3-hydroxyacyl-CoA dehydrogenase family protein	59.04	5.78	1	2	2	2	0.952338	2	1.52263	1.03798	2	2.066	1.02813	2	2.28037	1.04587	2	5.88131	0.945831	2	9.05861	0.998394	2	11.6847	294	31.6694	7.09326
AT5G11110.1	sucrose phosphate synthase 2F	74.0313	3.25	2	2	4	6	0.953129	3	0.714029	1.11813	3	8.57824	0.970977	3	8.81688	1.05332	3	8.77472	0.866942	3	15.5673	0.991455	3	0.201211	1047	116.893	6.62451
AT4G22530.1	S-adenosyl-L-methionine-dependent methyltransferases superfamily protein	78.5005	6.13	1	2	2	3	0.953521	3	0.837808	0.983556	3	9.84103	0.99558	3	1.18138	1.03246	3	6.40195	0.969672	3	3.7337	1.00397	3	10.6508	261	29.0875	5.33838
AT1G08490.1	chloroplastic NIFS-like cysteine desulfurase	31.3048	3.67	1	2	2	2	0.953665	2	15.5838	1.03597	2	16.254	0.905766	2	2.59335	1.0621	2	6.04226	1.0117	2	9.05584	1.02505	2	3.87119	463	50.4537	6.7124
AT1G21440.1	Phosphoenolpyruvate carboxylase family protein	68.6287	5.95	1	2	2	2	0.95369	2	7.77276	0.977349	2	1.42226	0.996231	2	16.659	1.09974	2	0.933419	1.01378	2	13.9979	0.966427	2	3.53771	336	36.2837	7.15186
AT2G43535.1	Scorpion toxin-like knottin superfamily protein	57.9418	16.49	1	2	2	5	0.954547	5	1.18772	0.924488	5	8.1625	1.127	5	5.87283	1.13173	5	4.23912	0.977634	5	5.08579	0.969533	5	1.58204	97	10.6642	5.37646
AT1G50510.1	indigoidine synthase A family protein	47.0144	4.85	1	2	2	2	0.95457	2	12.3849	0.938169	2	4.21815	0.945335	2	0.858494	1.02171	2	5.07246	1.10881	2	3.37396	1.04005	2	6.97397	330	34.7782	7.53271
AT3G17770.1	Dihydroxyacetone kinase	45.8845	4.03	1	2	2	3	0.95574	3	16.2266	0.913615	3	20.3337	1.00694	3	8.08205	1.10468	3	17.7098	0.967434	3	23.376	1.06002	3	9.23709	595	61.8815	5.13525
AT1G09970.2	Leucine-rich receptor-like protein kinase family protein	33.83	1.74	3	2	2	2	0.956345	2	9.62394	1.05916	2	0.89697	0.92795	2	6.88108	0.955785	2	8.29837	1.05017	2	6.13301	1.05463	2	1.4255	977	107.382	5.90967
AT1G06210.1	ENTH/VHS/GAT family protein	40.9267	4.96	1	2	2	2	0.956653	2	18.208	1.1195	2	16.0266	1.16419	2	35.7805	0.802284	2	14.8438	1.03781	2	5.13744	0.895963	2	20.5338	383	42.7701	4.77979
AT5G65910.1	BSD domain-containing protein	63.1352	7.64	1	2	4	5	0.956969	2	2.70926	1.04235	2	11.434	0.92852	2	0.575684	1.06996	2	11.7053	0.918372	2	17.0476	1.06953	2	11.1211	432	48.1694	4.39893
AT2G29400.1	type one protein phosphatase 1	26.64	5.97	1	2	2	2	0.957115	2	1.4128	1.0134	2	0.95068	0.903166	2	6.25038	0.948093	2	1.79586	1.0986	2	0.139005	1.085	2	8.22216	318	36.255	5.14795
AT1G18640.2	3-phosphoserine phosphatase	34.15	5.76	1	2	2	2	0.957653	2	0.688486	0.923135	2	6.27996	0.985966	2	9.47126	0.981719	2	8.67279	1.01035	2	6.07882	1.13765	2	5.2665	295	32.2977	6.37939
AT3G60860.1	SEC7-like guanine nucleotide exchange family protein	104.639	2.34	3	2	5	6	0.957715	2	5.32705	0.966048	2	13.9166	1.14551	2	7.28768	1.0957	2	4.46834	0.874393	2	2.84497	0.971585	2	3.78389	1793	199.504	5.52881
AT1G26750.1	unknown protein; Has 44 Blast hits to 44 proteins in 16 species: Archae - 0; Bacteria - 0; Metazoa - 0; Fungi - 0; Plants - 44; Viruses - 0; Other Eukaryotes - 0 (source: NCBI BLink).	24.9171	10.26	1	2	2	2	0.958127	2	2.4359	1.11539	2	3.11921	1.12674	2	8.88695	0.936363	2	7.25066	1.0048	2	5.64426	0.886533	2	2.02146	195	22.0326	9.67139
AT1G22880.1	cellulase 5	27.9692	3.51	1	2	2	2	0.958382	2	1.94504	0.988053	2	19.1141	1.14206	2	5.39895	1.31025	2	6.27571	0.842357	2	17.7512	0.776435	2	5.2075	484	53.6275	9.23193
AT1G79500.5	Aldolase-type TIM barrel family protein	48.8798	5.95	2	2	2	2	0.958686	2	10.3085	0.877149	2	0.517137	1.02907	2	21.3207	1.10004	2	5.44724	1.04424	2	20.1985	0.987478	2	5.26487	336	36.8774	9.20264
AT5G57300.1	S-adenosyl-L-methionine-dependent methyltransferases superfamily protein	29.4126	4.86	1	2	2	3	0.958792	3	2.74222	0.852052	3	9.97965	1.18307	3	10.0983	1.01873	3	2.2642	0.942384	3	30.7642	1.13783	3	20.5491	288	32.2696	7.18115
AT4G28440.1	Nucleic acid-binding, OB-fold-like protein	113.656	11.76	2	2	2	5	0.958839	4	11.0063	0.972016	4	7.81433	1.03787	4	8.80691	1.00006	4	9.78158	1.0388	4	6.10692	0.991113	4	2.04954	153	16.4487	9.40771
AT3G58110.1	unknown protein; FUNCTIONS IN: molecular_function unknown; INVOLVED IN: biological_process unknown; LOCATED IN: cellular_component unknown; EXPRESSED IN: cultured cell; BEST Arabidopsis thaliana protein match is: unknown protein (TAIR:AT2G42370.1); Has 2534 Blast hits to 1905 proteins in 233 species: Archae - 11; Bacteria - 102; Metazoa - 890; Fungi - 241; Plants - 124; Viruses - 59; Other Eukary…	44.2986	2.04	5	2	2	2	0.959411	1		0.970935	1		1.03695	1		0.954243	1		1.08534	1		1.01318	1		784	90.0949	4.7417
AT1G31160.1	HISTIDINE TRIAD NUCLEOTIDE-BINDING 2	38.5729	12.3	1	2	2	2	0.959723	2	21.1861	1.04699	2	1.14999	0.892355	2	50.8162	0.970419	2	9.39902	1.10156	2	15.5911	0.96836	2	25.5125	187	20.3879	9.12939
AT5G52240.1	membrane steroid binding protein 1	33.5034	7.73	1	2	2	2	0.960019	2	3.01533	1.01885	2	5.72276	1.01949	2	5.63593	0.966562	2	8.81617	0.978174	2	14.8143	1.05826	2	2.43975	220	24.3902	4.7417
AT1G42480.1	unknown protein; FUNCTIONS IN: molecular_function unknown; INVOLVED IN: biological_process unknown; LOCATED IN: endomembrane system; EXPRESSED IN: 24 plant structures; EXPRESSED DURING: 13 growth stages; CONTAINS InterPro DOMAIN/s: Protein of unknown function DUF3456 (InterPro:IPR021852); Has 177 Blast hits to 177 proteins in 59 species: Archae - 0; Bacteria - 0; Metazoa - 140; Fungi - 0; Plants …	35.2944	11.54	1	2	2	2	0.960811	2	1.54529	0.993277	2	2.27962	1.00715	2	9.11283	1.0392	2	6.23573	1.02589	2	3.46278	0.987862	2	2.62033	182	20.5552	5.0083
AT4G12770.1	Chaperone DnaJ-domain superfamily protein	88.1365	3.14	2	2	3	7	0.960983	2	3.44448	0.982986	2	4.99854	1.05935	2	0.594952	1.05296	2	7.45381	1.01783	2	4.17984	0.946452	2	3.18941	891	98.2678	6.771
AT4G26220.1	S-adenosyl-L-methionine-dependent methyltransferases superfamily protein	53.2678	7.76	1	2	2	4	0.961342	4	6.33472	0.966129	4	1.776	1.07853	4	3.74702	1.11725	4	9.40605	0.93705	4	6.27882	0.966335	4	4.13022	232	25.9296	5.52881
AT3G27240.1	Cytochrome C1 family	129.219	7.17	2	2	2	6	0.961372	6	6.67548	0.948158	6	10.7032	1.09561	6	8.6576	1.07105	6	13.0704	1.01422	6	8.8015	1.01539	6	12.364	307	33.6289	6.12549
AT2G34680.1	Outer arm dynein light chain 1 protein	41.0141	1.05	1	2	2	2	0.961443	2	5.58652	1.22967	2	22.5769	1.12014	2	2.41452	0.999448	2	10.4987	0.873567	2	8.65929	0.826974	2	1.25955	1708	186.745	6.23975
AT2G38710.1	AMMECR1 family	90.086	8.41	1	2	2	4	0.962146	4	2.95445	0.981083	4	9.32708	0.974705	4	3.57845	0.973105	4	2.41786	1.01525	4	2.44548	1.04285	4	3.53098	214	24.2293	6.80029
AT1G21770.1	Acyl-CoA N-acyltransferases (NAT) superfamily protein	81.4838	14.41	1	2	2	3	0.96237	3	0.821263	1.11984	3	6.8174	0.998203	3	10.7098	0.937737	3	13.4157	1.06887	3	0.958532	0.93657	3	12.809	111	12.5532	6.87354
AT3G53900.2	uracil phosphoribosyltransferase	56.6368	6.08	1	2	2	4	0.962422	4	5.83371	0.955208	4	11.1229	0.954712	4	6.1716	1.06091	4	11.4088	1.03013	4	11.8384	1.00812	4	5.11006	296	32.1748	8.95361
AT2G46780.1	RNA-binding (RRM/RBD/RNP motifs) family protein	53.3393	5.06	2	2	2	3	0.962485	3	4.6833	0.979606	3	12.7617	0.949123	3	0.639053	1.04374	3	5.88768	1.00738	3	3.67594	1.06419	3	8.34155	336	36.6816	9.17334
AT2G41630.1	transcription factor IIB	37.4758	4.81	2	2	2	2	0.962645	2	3.10487	0.997693	2	2.98968	0.974968	2	6.23971	1.05219	2	6.92031	0.979071	2	7.92886	1.03763	2	5.55141	312	34.2502	6.78564
AT5G55230.2	microtubule-associated proteins 65-1	46.2255	5.84	1	2	4	4	0.963004	2	3.75627	1.02816	2	1.66575	0.988371	2	9.70957	0.940477	2	9.32555	1.0307	2	2.31553	1.05176	2	12.5009	616	69.0463	5.17334
AT5G08160.1	serine/threonine protein kinase 3	93.7036	6.63	1	2	2	3	0.963031	3	3.76034	1.01667	3	11.2476	1.06547	3	1.44982	1.0014	3	26.0977	0.946583	3	15.0209	1.03514	3	2.69641	347	38.6119	7.1665
AT3G51460.1	Phosphoinositide phosphatase family protein	28.3147	3.18	1	2	2	2	0.963107	2	19.5784	0.97159	2	26.062	1.15283	2	11.2802	0.97473	2	8.56824	0.988371	2	1.09984	0.933696	2	25.1423	597	68.1939	8.19189
AT1G65980.1	thioredoxin-dependent peroxidase 1	165.825	10.49	1	2	2	14	0.963551	14	10.7046	0.887611	14	19.2549	1.06897	14	10.8452	0.986058	14	8.72803	1.0107	14	6.74528	1.05434	14	10.4611	162	17.417	5.36377
AT3G63400.1	Cyclophilin-like peptidyl-prolyl cis-trans isomerase family protein	43.7973	4.74	1	2	3	3	0.963784	2	14.0647	1.01769	2	19.105	0.845179	2	5.9104	0.974556	2	6.08128	1.04891	2	11.231	1.12674	2	11.2777	570	63.5025	10.9458
AT1G48420.1	D-cysteine desulfhydrase	51.4401	4.49	1	2	2	2	0.963967	2	3.49948	1.00256	2	4.42685	1.16125	2	3.69517	1.07463	2	8.11016	0.91011	2	7.79379	0.907003	2	10.4901	401	43.8725	7.35693
AT5G52370.1	unknown protein; BEST Arabidopsis thaliana protein match is: unknown protein (TAIR:AT5G58990.1); Has 30201 Blast hits to 17322 proteins in 780 species: Archae - 12; Bacteria - 1396; Metazoa - 17338; Fungi - 3422; Plants - 5037; Viruses - 0; Other Eukaryotes - 2996 (source: NCBI BLink).	36.3097	9.86	2	2	2	3	0.964076	3	21.02	0.991474	3	7.47182	0.975937	3	12.4365	0.956765	3	3.31397	1.02635	3	1.84273	1.01921	3	0.917184	142	15.7534	10.4185
AT5G23290.1	prefoldin 5	47.1067	13.25	1	2	2	3	0.964166	3	3.93529	1.01667	3	2.57198	1.02923	3	3.68266	0.993639	3	0.137792	0.978826	3	3.60153	1.01734	3	1.47962	151	16.3995	5.70654
AT1G12410.1	CLP protease proteolytic subunit 2	51.5808	7.89	1	2	2	3	0.964524	2	8.2412	0.991176	2	36.4818	0.801051	2	12.4793	1.02254	2	28.744	0.883294	2	16.6326	1.25517	2	5.83015	279	31.189	9.14404
AT4G11850.1	phospholipase D gamma 1	36.3522	2.1	2	2	2	2	0.964631	2	0.927448	1.04276	2	12.0255	1.07486	2	20.0139	1.19467	2	6.64511	0.812882	2	1.13922	0.91223	2	2.0189	858	95.5272	8.14795
AT4G22300.1	carboxylesterases	58.4614	5.73	1	2	2	5	0.965234	5	7.95777	0.952501	5	7.51605	1.02243	5	6.13628	0.990041	5	5.94858	1.00952	5	6.40938	1.03743	5	4.0525	262	28.6847	8.25049
AT1G53680.1	glutathione S-transferase TAU 28	37.8151	6.7	1	2	2	2	0.965415	2	9.12144	0.952401	2	4.05444	0.955216	2	3.37115	0.967214	2	12.8819	1.04798	2	11.6269	1.10704	2	1.82325	224	25.575	5.40186
AT1G65700.3	Small nuclear ribonucleoprotein family protein	77.3235	16.31	1	2	2	5	0.965497	5	4.14007	0.987945	5	4.25132	0.910306	5	10.798	1.0014	5	5.16413	1.04692	5	8.58805	0.967028	5	5.38154	141	15.7503	6.26514
AT4G25340.1	FK506 BINDING PROTEIN 53	49.9509	3.98	1	2	2	4	0.965927	4	10.3245	1.02644	4	1.52301	0.918618	4	11.1733	0.919751	4	6.25486	1.089	4	7.25076	1.05703	4	8.2674	477	52.1909	5.04639
AT4G08580.1	microfibrillar-associated protein-related	33.3498	4.14	2	2	2	2	0.966163	2	2.67925	1.01791	2	0.600977	0.980583	2	10.6663	1.00182	2	3.29367	0.875097	2	17.4334	1.14131	2	9.1062	435	51.1405	4.97021
AT5G64370.1	beta-ureidopropionase	43.2513	4.66	1	2	2	3	0.966497	3	2.07281	0.897368	3	1.1531	0.98211	3	6.94255	1.14874	3	0.178476	0.922875	3	4.42747	0.976161	3	6.72109	408	45.5237	6.354
AT3G15640.1	Rubredoxin-like superfamily protein	134.769	12.5	1	2	3	8	0.967398	7	9.63558	0.947944	7	2.33499	0.938363	7	13.2057	0.998396	7	6.0736	1.04468	7	1.28827	1.08183	7	6.00051	176	19.4035	5.021
AT1G08480.1	unknown protein; FUNCTIONS IN: molecular_function unknown; INVOLVED IN: biological_process unknown; LOCATED IN: mitochondrion, plasma membrane, plastid, vacuole; EXPRESSED IN: 27 plant structures; EXPRESSED DURING: 15 growth stages; Has 39 Blast hits to 39 proteins in 13 species: Archae - 0; Bacteria - 0; Metazoa - 0; Fungi - 0; Plants - 39; Viruses - 0; Other Eukaryotes - 0 (source: NCBI BLink).	116.973	12.68	1	2	2	5	0.967898	5	4.272	0.991983	5	0.912637	1.08265	5	3.4602	0.958819	5	3.5884	1.02563	5	3.37621	1.01862	5	8.76607	142	15.8027	6.80029
AT4G39880.1	Ribosomal protein L23/L15e family protein	49.0367	9.55	1	2	2	3	0.96829	3	7.34231	1.05785	3	13.9169	0.932012	3	8.52588	0.982955	3	4.42126	1.01927	3	0.274533	1.00493	3	4.84817	178	19.8397	10.1694
AT5G20280.1	sucrose phosphate synthase 1F	49.742	3.16	3	2	4	5	0.968656	2	6.82115	1.17889	2	10.7018	0.926308	2	4.48557	1.13248	2	8.12199	0.890912	2	0.114313	0.909164	2	0.115061	1043	117.247	6.43018
AT2G40730.1	Protein kinase family protein with ARM repeat domain	87.6251	2.26	1	2	2	4	0.968677	4	10.4483	1.12874	4	8.85107	0.966285	4	7.39404	0.950961	4	6.62848	0.942443	4	3.27849	1.01102	4	2.40567	798	85.9926	7.85498
AT3G54170.1	FKBP12 interacting protein 37	63.338	4.24	1	2	2	4	0.968993	4	3.67843	0.936933	4	17.9552	0.955747	4	9.01542	1.08448	4	14.0205	1.00526	4	6.9357	1.0502	4	11.2058	330	37.1917	4.99561
AT4G28480.1	DNAJ heat shock family protein	59.0958	6.61	3	2	2	2	0.969031	2	9.59595	1.00151	2	0.732954	1.01496	2	0.898765	0.900562	2	12.544	1.11027	2	11.6401	1.01216	2	8.63545	348	38.1674	8.90967
AT2G35240.1	plastid developmental protein DAG, putative	145.591	14.66	1	2	4	9	0.969956	3	1.73315	1.12939	3	4.43145	0.908522	3	13.2091	0.987466	3	7.95623	0.968853	3	17.7382	1.07824	3	14.7169	232	26.3512	8.89502
AT1G26550.1	FKBP-like peptidyl-prolyl cis-trans isomerase family protein	32.2824	10.56	1	2	2	2	0.971313	2	5.03181	1.05388	2	5.33317	1.00818	2	6.75313	1.0347	2	4.85267	1.00564	2	5.96895	0.941625	2	3.94831	142	14.8475	9.5249
AT1G33680.1	KH domain-containing protein	43.3283	2.36	1	2	2	2	0.971369	2	19.5763	0.952808	2	11.3575	0.913107	2	1.97099	1.1063	2	19.6211	1.00501	2	2.44985	1.03291	2	10.1143	763	80.3897	4.81787
AT2G23420.1	nicotinate phosphoribosyltransferase 2	40.9403	3.95	4	2	3	5	0.97139	2	4.50407	0.951628	2	6.34819	1.09546	2	9.6944	0.989394	2	7.42728	1.07748	2	8.19777	0.933006	2	11.9486	557	62.2335	6.20166
AT1G74960.2	fatty acid biosynthesis 1	62.722	3.88	1	2	2	3	0.971981	3	5.68601	0.957702	3	7.6233	0.914098	3	0.0491682	1.06249	3	12.5095	1.04457	3	9.47928	1.043	3	3.90006	541	57.5624	7.86963
AT5G27120.1	NOP56-like pre RNA processing ribonucleoprotein	76.321	4.88	1	2	3	6	0.972116	3	4.93729	1.02762	3	2.292	0.946752	3	2.19852	0.995319	3	0.726754	1.02943	3	5.93164	0.971362	3	5.23895	533	58.7186	9.27588
AT1G80230.1	Rubredoxin-like superfamily protein	69.1127	22.81	1	2	3	6	0.972371	5	5.19351	1.01667	5	8.72074	0.981631	5	7.26379	1.0014	5	7.33677	1.04692	5	3.35354	1.05153	5	8.43033	171	18.5711	5.73193
AT1G15440.1	periodic tryptophan protein 2	42.4379	1.67	1	2	2	2	0.973089	2	1.00069	0.966719	2	9.64223	1.02578	2	5.03429	0.985939	2	0.629364	1.01726	2	1.20588	1.03961	2	4.4588	900	100.408	6.354
AT1G27130.1	glutathione S-transferase tau 13	85.4095	11.45	2	2	3	5	0.973142	4	6.57432	0.930565	4	7.31775	1.06993	4	1.93325	1.04717	4	7.97343	1.03923	4	8.0779	0.942342	4	4.30001	227	25.115	5.93506
AT1G76150.1	enoyl-CoA hydratase 2	57.6156	5.83	1	2	2	4	0.973158	4	4.86341	0.997615	4	10.6489	0.986391	4	12.9402	1.00679	4	4.17437	1.01043	4	2.53847	1.01757	4	10.0776	309	34.0606	7.35693
AT5G55920.1	S-adenosyl-L-methionine-dependent methyltransferases superfamily protein	52.3814	2.2	2	2	2	3	0.97333	3	0.364771	0.944053	3	11.0776	0.817588	3	1.12457	1.03362	3	6.06643	1.21841	3	8.43389	0.965298	3	0.839346	682	76.7287	5.10986
[truncated: 4,362 more rows]

## Sheet: Stat analysis of protein ratio 
The normalised protein quantification data for 2408 proteins with two biological replicates were analysed as described. P values of F-test are colour-coded as indicated below. Each column shows the accession of the protein groups (B), description (C), P values of F-test (D) and P values of t-test comparing prt6 and ate1/2 to the Col-0 control (E and F). Ratio (G and H), standard error (I and J) a…
[truncated: 3,792 more rows]

[truncated: 3 more sheets: 1.3 fold up in the  mutants, 1.3 fold down in the mutants, MC_proteins]
