# Supplementary material for: Quantitative proteomics analysis of the Arg/N-end rule pathway of targeted degradation in Arabidopsis roots
Source: Proteomics. 2015 Apr 17;15(14):2447–57. doi: 10.1002/pmic.201400530 (PMC4692092; doi:10.1002/pmic.201400530)
Supplement: Supplementary file 1 [file pmic0015-2447-sd1.zip › pmic8103-sup-0010-text.xlsx]

## Sheet: TAILS_N-Acetyl_search
Sequence	# PSMs	# Proteins	# Protein Groups	Protein Group Accessions	Modifications	MH+ [Da]	A7: Area	B7: Area	C7: Area	A7: Heavy/Light	A7: Heavy/Light Count	A7: Heavy/Light Variability [%]	B7: Heavy/Light	B7: Heavy/Light Count	B7: Heavy/Light Variability [%]	C7: Heavy/Light	C7: Heavy/Light Count	C7: Heavy/Light Variability [%]	A7: Heavy/Medium	A7: Heavy/Medium Count	A7: Heavy/Medium Variability [%]	B7: Heavy/Medium	B7: Heavy/Medium Count	B7: Heavy/Medium Variability [%]	C7: Heavy/Medium	C7: Heavy/Medium Count	C7: Heavy/Medium Variability [%]	A7: Medium/Light	A7: Medium/Light Count	A7: Medium/Light Variability [%]	B7: Medium/Light	B7: Medium/Light Count	B7: Medium/Light Variability [%]	C7: Medium/Light	C7: Medium/Light Count	C7: Medium/Light Variability [%]	q-Value	PEP	A4	IonScore A4	Exp Value A4	B4	IonScore B4	Exp Value B4	C4	IonScore C4	Exp Value C4	# Missed Cleavages	ΔScore A4
AATASSEASEGPVMGLINKR	4	1	1	AT1G27090.1	N-Term(Acetyl); K19(Dimethyl)	2059.05	19594343	6.7588e+06	1.0472e+07	1.02971	1								0.920993	1								1.11804	1								0	3.455e-08	High	118.78	1.90328e-09	High	74.96	4.14692e-05	High	86.29	3.28114e-06	0	1
ATAADVDAEIQQALTNEVK	4	1	1	AT3G11940.1	N-Term(Acetyl)	2029	7.27347e+06	1.09785e+06	3.44092e+06																												0	1.831e-09	High	117.99	1.65852e-09	High	91.73	7.07283e-07	High	98.46	1.56517e-07	0	1
AMEVTQLLINAQSIDGTVR	5	1	1	AT5G53480.1	N-Term(Acetyl)	2101.09	1.41671e+07	5.12561e+06	7.44902e+06																												0	2.388e-08	High	117.63	2.70491e-09	High	114.48	5.47295e-09	High	75.73	4.36983e-05	0	1
MESTESYAAGSPEELAKR	5	1	1	AT5G04430.2	N-Term(Acetyl); K17(Dimethyl)	2025.95	20273073	7.05446e+06	16113698	1.03244	2	1.36179	0.832233	1		0.996396	1		0.922518	2	0.299754	0.890046	1		0.890783	1		1.11915	2	1.06201	0.935045	1		1.11856	1		0	1.715e-08	High	106.66	1.31277e-08	High	45.84	0.0141045	High	76.24	1.24558e-05	0	1
AFEKIKVANPIVEMDGDEMTR	14	1	1	AT1G65930.1	N-Term(Acetyl); K4(Dimethyl); K6(Dimethyl:2H(6)13C(2))	2499.31	193944192	2.18274e+08	9.34017e+08																												0	1.417e-08	High	105.61	6.24335e-08	High	75.16	6.9268e-05	High	69.05	0.000281677	0	1
MESDEAAAVSPQATTPSGGTGASGPKKR	3	1	1	AT2G19520.1	N-Term(Acetyl); K26(Dimethyl:2H(6)13C(2)); K27(Dimethyl)	2794.41	3.56925e+07	5.06713e+06	2.84682e+07																												0	9.208e-07	High	101.99	1.32019e-07	High	72.89	0.000102691	High	57.13	0.00424948	0	1
MEFTAEQLSQYNGTDESKPIYVAIKGR	4	1	1	AT2G24940.1	N-Term(Acetyl); K18(Dimethyl:2H(4)); K25(Dimethyl:2H(4))	3181.63	31202784	1.02433e+07	5.64434e+07	0.895672	1		1.09747	1		1.21772	1		0.881551	1		1.16967	1		0.93783	1		1.01602	1		0.938268	1		1.29844	1		0	4.309e-06	High	100.43	2.62296e-07	High	88.16	4.34318e-06	High	94.29	1.06478e-06	0	1
STGLDMSLDDMIAKNR	3	1	1	AT5G59950.5	N-Term(Acetyl); K14(Dimethyl)	1836.88	4.01542e+07	5.46371e+06	2.06051e+07	1.02905	1		1.14134	1		1.18552	1		0.908154	1		0.988421	1		0.981126	1		1.13312	1		1.15471	1		1.20833	1		0	1.305e-07	High	98.57	1.02203e-07	High	95.33	2.04884e-07	High	93.81	3.00787e-07	0	1
GHLIPQTGDEETELGLAAVR	6	1	1	AT1G76790.1	N-Term(Acetyl)	2148.1	23588918	3.47743e+06	1.25005e+07																												0	1.52e-07	High	97.78	2.62491e-07	High	86.01	3.58637e-06	High	76.36	3.27608e-05	0	1
MEEENVTSSPSTPVHR	3	1	1	AT1G62430.1	N-Term(Acetyl)	1841.83	1.00014e+07	1.62933e+06	6.00579e+06																												0	5.152e-05	High	96.3	8.40289e-08	High	71.95	1.7881e-05	High	81.8	2.15981e-06	0	1
MEPVSSWGNTSLVSVDPEIHDLIEKEKR	4	1	1	AT4G13930.1	N-Term(Acetyl); K25(Dimethyl:2H(4)); K27(Dimethyl:2H(4))	3301.72	9.50167e+06	1.81519e+07	7.68371e+06	0.917892	1		1.05804	2	6.21892	1.14688	1		0.904816	1		1.04865	2	0.212848	1.00436	1		1.01445	1		1.00895	2	6.00548	1.14189	1		0	1.712e-08	High	96.21	7.647e-07	High	98.91	4.39748e-07	High	87.06	6.68343e-06	0	1
VPTVDVSVVDLTVR	5	2	1	AT1G13440.1		1498.85	1.65081e+07	3072092	2.39324e+07																												0	1.355e-06	High	95.81	3.03701e-07	High	87.95	1.83259e-06	High	93.81	4.86657e-07	0	1
MDASQEQQHETVEEMLAR	6	1	1	AT3G62940.2	N-Term(Acetyl)	2173.94	2.17586e+07	4.17224e+06	1.35778e+07																												0	1.063e-10	High	95.45	5.89733e-08	High	106.25	4.64078e-09	High	87.91	3.347e-07	0	1
ATPFIAGVAVAATALAGR	2	1	1	AT2G35795.1	N-Term(Acetyl)	1698.96	2.77928e+06	0	1.49598e+06																												0	2.126e-08	High	93.98	5.52244e-07				High	93.82	5.67076e-07	0	1
ATGKTSSAANLFTGSTR	3	1	1	AT1G71860.1	N-Term(Acetyl); K4(Dimethyl)	1739.89	24240485	3.70519e+06	1.62613e+07	1.00974	1								0.926198	1								1.0902	1								0	7.34e-09	High	92.3	6.44283e-07	High	78.13	1.65813e-05	High	77.17	2.03225e-05	0	1
MEANSGGGGGAEGGR	2	1	1	AT2G32080.1	N-Term(Acetyl); M1(Oxidation)	1364.55	223174	0	115148																												0	4.901e-06	High	91.83	4.12715e-08				High	51.65	0.000456169	0	1
AQKLEAKGGEMGDVWDDGVYENVR	4	1	1	AT3G16400.1	N-Term(Acetyl); K3(Dimethyl:2H(4)); K7(Dimethyl:2H(4))	2772.38	1.65385e+08	2.14258e+07	1.53363e+08	0.631362	1					1.17407	2	3.95519	0.84952	1					0.694748	2	1.68584	0.743198	1					1.68992	2	2.26821	0	1.62293e-12	High	91.18	1.33406e-06	High	90.03	1.73522e-06	High	102.69	9.41595e-08	0	1
VLSGDGTALTTDSKEAGLR	3	1	1	AT4G24830.1	N-Term(Acetyl); K14(Dimethyl:2H(6)13C(2))	1969.06	9.16586e+07	1.11059e+07	6.63348e+07	0.965752	1					1.1805	1		0.883652	1					1.00946	1		1.09291	1					1.16944	1		0	9.501e-06	High	91.01	1.33869e-06	High	87	3.30166e-06	High	87.48	3.01434e-06	0	1
AADNTGSKSSSAADSYVGSLISLTSKSEIR	4	1	1	AT1G26110.1	N-Term(Acetyl); K8(Dimethyl); K26(Dimethyl)	3100.56	4.82629e+07	1.15603e+07	39990238	0.932796	2	2.65352	0.94643	1					0.81151	2	10.7296	1.03297	1					1.14946	2	13.4117	0.916221	1					0	5.278e-10	High	90.99	1.98236e-06	High	88.21	3.79219e-06	High	56.45	0.00552483	0	1
ALVGGVGDVPANQNSGEVESLAR	8	1	1	AT3G12490.2	N-Term(Acetyl)	2281.14	3.96282e+08	6.23508e+07	280536042																												0	3.68e-07	High	90.8	1.13972e-06	High	71.13	0.000106022	High	89.2	1.66868e-06	0	1
ATNPKVYFDMTVGGKSAGR	17	1	1	AT2G16600.1	N-Term(Acetyl); K5(Dimethyl); K15(Dimethyl)	2097.08	1.67691e+09	2.844e+08	9.40032e+08	1.41233	2	135.201	0.99308	1					1.20209	2	42.6291	1.06515	1					1.1749	2	67.2661	0.93234	1					0	8.053e-08	High	90.75	1.28123e-06	High	72.86	7.70302e-05	High	69.77	0.000160878	0	1
MESNRGQGSIQQLLAAEVEAQHIVNAAR	3	1	1	AT3G01390.1	N-Term(Acetyl)	3062.53	6.78251e+07	1.59271e+07	0																												0	8.295e-09	High	90.48	2.00535e-06	High	86.98	4.66972e-06				1	1
MDPQLTEVSQQFER	3	1	1	AT1G64520.1	N-Term(Acetyl); M1(Oxidation)	1765.81	2.56661e+07	4.44262e+06	2.34403e+07																												0	7.073e-05	High	89.36	4.6606e-07	High	69.3	4.25724e-05	High	57.92	0.00060942	0	1
AEEISKTKVGSSSTASVADSSAAASAATNAAKSR	3	1	1	AT4G24160.1	N-Term(Acetyl); K6(Dimethyl); K8(Dimethyl); K32(Dimethyl)	3337.71	4.32669e+07	7.67902e+06	2.55351e+07	0.836019	1		1.09203	1		1.16636	1		0.931404	1		1.26766	1		0.813861	1		0.89759	1		0.861454	1		1.43311	1		0	3.482e-10	High	88.83	4.3239e-06	High	70.67	0.000257227	High	91.4	2.27386e-06	0	1
ASYTPKNILITGAAGFIASHVANR	3	1	1	AT1G78570.1	N-Term(Acetyl); K6(Dimethyl)	2542.38	61127083	8736300	0	0.969527	1		1.17729	1					0.947536	1		1.11352	1					1.02321	1		1.05727	1					0	5.0122e-10	High	87.89	4.19497e-06	High	75.13	7.90411e-05	High	60.48	0.00229115	0	1
ATAADVDAEIQQAL	6	1	1	AT3G11940.1	N-Term(Acetyl)	1457.71	7.38909e+07	1.36591e+07	2.52845e+07																												0	7.48e-09	High	87.1	1.07817e-06	High	87.71	9.81191e-07	High	104.19	2.18008e-08	0	1
MDQAELSIEQVLKR	4	1	1	AT3G42050.1	N-Term(Acetyl); K13(Dimethyl)	1729.91	4.92469e+07	4.35287e+06	1.86984e+07	0.781436	2	35.1725	1.14361	1		1.09892	1		0.992653	2	3.40776	1.20012	1		0.89582	1		0.78722	2	31.4863	0.952909	1		1.22672	1		0	4.808e-08	High	86.35	2.98666e-06	High	87.25	2.43141e-06	High	80.41	1.17233e-05	0	1
AATTGLETLVDQIISVITNDGR	5	1	1	AT1G65700.3	N-Term(Acetyl)	2329.23	2.82145e+06	722590	954697																												0	1.166e-07	High	85.52	5.80136e-06	High	64.49	0.000723816	High	71	0.000163842	0	1
ATNGSASSAQLSQKEADVR	7	1	1	AT1G72370.1	N-Term(Acetyl); K14(Dimethyl:2H(4))	1994.01	790861216	140395817	595735108	1.03467	1					1.05936	1		0.930804	1					0.981942	1		1.11159	1					1.07884	1		0	5.121e-06	High	84.85	4.19012e-06	High	80.73	1.0323e-05	High	75.98	3.08432e-05	0	1
ATLKVSDSVPAPSDDAEQLR	1	1	1	AT1G35720.1	N-Term(Acetyl); K4(Dimethyl)	2169.1	234081138	0	0	1.02004	1								0.951029	1								1.07257	1								0	5.133e-06	High	84.65	5.08736e-06							0	1
ALTVAKSALEAIR	10	1	1	AT3G03100.1	N-Term(Acetyl); K6(Dimethyl)	1412.84	2.32459e+08	2.97523e+07	1.02298e+08	0.938579	3	4.14786	1.05096	1		1.10926	3	2150.57	0.954474	3	7.10003	1.10562	1		0.90885	3	14.2414	0.983347	3	2.94567	0.950561	1		1.22051	3	5420.58	0	3.964e-08	High	84.29	3.34966e-06	High	88.76	1.23659e-06	High	82.49	5.08148e-06	0	1
ATNEPEHEHRDEEEAGANEDEDTGAQVAPIVR	6	1	1	AT1G07140.1	N-Term(Acetyl)	3557.55	7.50121e+08	2.25781e+08	5.10911e+08																												0	2.261e-09	High	84.2	1.54509e-06	High	84.8	9.4422e-07	High	80.83	2.84942e-06	1	1
GSSSSFSSSSSKLLFR	2	1	1	AT1G53580.1	N-Term(Acetyl); K12(Dimethyl)	1733.87	4.18286e+07	4.48865e+06	0	0.82406	1		1.17667	1					0.935081	1		1.13144	1					0.881271	1		1.03997	1					0	6.504e-08	High	83.76	4.21021e-06	High	91.38	7.07802e-07				0	1
ADPATSSPLLDDHVGGEDER	1	1	1	AT3G23560.1	N-Term(Acetyl)	2122.94	2.93444e+06	0	0																												0	2.737e-06	High	83.76	1.20791e-06							0	1
SNLHSSLNGSASNLPDGSGR	7	1	1	AT5G59710.1	N-Term(Acetyl)	2011.95	1.26141e+07	1.95461e+06	9.77581e+06																												0	1.851e-07	High	83.74	2.73403e-06	High	81.13	4.2974e-06	High	83.12	2.69603e-06	0	1
METGAGIGLYPLHR	5	1	1	AT5G64460.2	N-Term(Acetyl)	1556.79	4.56489e+07	5.20182e+06	3.09455e+07																												0	2.233e-06	High	83.05	4.30175e-06	High	70.73	7.12993e-05	High	59.99	0.000806355	0	1
MENAGKATSLQSSR	3	1	1	AT2G43940.1	N-Term(Acetyl); K6(Dimethyl)	1549.76	3.25434e+07	6.87082e+06	1.83247e+07	0.911121	1		0.98952	1		1.06316	1		0.888498	1		1.06373	1		0.941169	1		1.02546	1		0.930237	1		1.12962	1		0	1.504e-05	High	82.79	3.97669e-06	High	76.99	1.4663e-05	High	74.23	2.88597e-05	0	1
MMVEDLGVEAKEAAVR	3	1	1	AT1G71820.2	N-Term(Acetyl); K11(Dimethyl)	1817.9	6.90203e+06	1.19612e+06	3.32591e+06	0.960519	1		1.16716	1					0.868323	1		1.05529	1					1.10618	1		1.10601	1					0	2.141e-08	High	82.6	6.0205e-06	High	88.28	1.45525e-06	High	75.59	2.83304e-05	0	1
MDILFAQIQADLR	3	1	1	AT3G01780.1	N-Term(Acetyl)	1575.81	2.38505e+06	584384	928810																												0	4.382e-07	High	81.99	6.84807e-06	High	73.52	4.754e-05	High	101.69	7.13048e-08	0	1
AGELSAAEIDNLMTIVANPR	5	1	1	AT1G22780.1		2085.06	7.67084e+06	1.99299e+06	1.44233e+07																												0	4.789e-06	High	81.32	1.02757e-05	High	70.94	0.000114319	High	67.23	0.000260339	0	1
MDSQIKHAVVVKVMGR	11	2	1	AT3G10090.1	N-Term(Acetyl); K6(Dimethyl:2H(6)13C(2)); K12(Dimethyl:2H(6)13C(2))	1912.15	1.11113e+09	1.48665e+08	6.67202e+08	0.559977	3	43.9318							0.954148	3	9.15714							0.586887	3	54.6811							0	6.058e-07	High	81.02	9.69056e-06	High	63.85	0.000556352	High	70.41	0.000116282	0	1
STGEEGHMAMADR	4	1	1	AT5G48240.3	N-Term(Acetyl)	1433.58	2.24444e+07	4.45714e+06	1.86431e+07																												0	2.107e-07	High	80.81	5.14093e-07	High	72.02	2.98642e-06	High	90.06	5.7007e-08	0	1
STVGELACSY	7	3	1	AT1G01100.1	N-Term(Acetyl); C8(Carbamidomethyl)	1128.49	1.23842e+09	2.92077e+08	8.5656e+08																												0	8.427e-05	High	80.77	1.2944e-06	High	71.85	8.85645e-06	High	72.44	8.23032e-06	0	1
AAEGEVIACHTVEDWTEK	8	1	1	AT5G42980.1	N-Term(Acetyl); C9(Carbamidomethyl)	2086.94	8.27298e+07	8.8415e+06	3.37919e+07																												0	3.912e-10	High	80.66	3.08815e-06	High	90.12	3.01552e-07	High	97.26	6.75896e-08	0	1
MQAVSVDETKNTVVLR	2	1	1	AT3G10020.1	N-Term(Acetyl); K10(Dimethyl:2H(4))	1864.01	9.72549e+06	1.61583e+06	0	1.42169	1		0.965314	1					0.962868	1		0.868663	1					1.47652	1		1.11126	1					0	1.779e-08	High	80.53	1.41676e-05	High	86.04	3.97993e-06				0	1
ATQPATESVQCFGR	9	2	1	AT2G09990.1	N-Term(Acetyl); C11(Carbamidomethyl)	1593.74	1.5949e+09	3.45776e+08	1.40086e+09																												0	8.985e-06	High	80.41	3.66286e-06	High	71.55	2.73603e-05	High	60.6	0.000326698	0	1
MYADKLEAESGSR	3	1	1	AT3G07170.1	N-Term(Acetyl); K5(Dimethyl)	1526.72	4.20104e+07	7.95216e+06	2.90065e+07	0.918518	1		1.02869	1		1.09431	1		0.906894	1		1.07444	1		1.04429	1		1.01282	1		0.957418	1		1.04789	1		0	1.032e-07	High	80.18	4.13454e-06	High	82.24	2.70994e-06	High	78.18	6.54748e-06	0	1
ATTGTAAVATGTSTVKR	3	1	1	AT4G28440.1	N-Term(Acetyl); K16(Dimethyl)	1662.9	312631382	4.81586e+07	219430839	0.934601	1		0.987255	1		1.15098	1		0.867559	1		1.03154	1		0.988346	1		1.07728	1		0.957068	1		1.16456	1		0	9.561e-08	High	80.07	1.29953e-05	High	97.37	2.41948e-07	High	91.63	8.99957e-07	0	1
ANAASGMAVHDDCKL	3	3	2	AT3G46000.1;AT5G59890.1	N-Term(Acetyl); C13(Carbamidomethyl); K14(Dimethyl)	1629.74	3.28349e+07	7.38915e+06	22301746																												0	2.149e-05	High	79.81	3.2005e-06	High	66.38	6.37499e-05	High	60.01	0.000276513	0	1
ANAASGMAVHDDCK	3	3	2	AT3G46000.1;AT5G59890.1	N-Term(Acetyl); M7(Oxidation); C13(Carbamidomethyl)	1504.61	3.04528e+06	229348	2.74403e+06																												0	1.312e-05	High	79.47	6.73358e-07	High	63.87	2.99859e-05	High	66.23	1.59854e-05	0	1
MDHIAAAEEQIVSER	6	1	1	AT2G31725.1	N-Term(Acetyl)	1740.82	5.52693e+07	7.30162e+06	2.88484e+07																												0	3.313e-08	High	79.45	6.65287e-06	High	82.11	3.5668e-06	High	79.76	5.30205e-06	0	1
TMTTVKVSNVSLGATDR	2	1	1	AT4G17720.1	N-Term(Acetyl); K6(Dimethyl)	1849.98	3.21261e+06	551297	0	0.889852	1								0.838864	1								1.06078	1								0	1.987e-06	High	79.38	1.65907e-05	High	52.56	0.00750159				0	1
ATTTTEATKTSSTNGEDQKQSQNLR	6	1	1	AT4G34050.1	N-Term(Acetyl); K9(Dimethyl:2H(4)); K19(Dimethyl:2H(4))	2803.43	681603370	9.82211e+07	753917580	0.846639	1		1.06306	1		1.0452	2	0.0217468	0.938257	1		1.14215	1		0.829117	2	0.244084	0.902353	1		0.930757	1		1.26062	2	0.265831	0	1.439e-05	High	79.25	2.7395e-05	High	72.2	0.000130876	High	73.8	9.40332e-05	0	1
STPAESSDSKSKKDFSTAILER	2	1	1	AT3G09840.1	N-Term(Acetyl); K10(Dimethyl); K12(Dimethyl); K13(Dimethyl)	2510.29	1.11111e+07	0	1.44382e+08	0.864899	1					1.07814	1		0.789728	1					0.904434	1		1.09519	1					1.19206	1		0	4.045e-06	High	78.37	2.95029e-05				High	24.77	7.03596	0	1
AQKVEAGGGAGGASWDDGVHDGVR	1	1	1	AT3G16450.1	N-Term(Acetyl); K3(Dimethyl:2H(6)13C(2))	2374.16	2.5986e+08	0	0	0.718558	1								0.813904	1								0.882853	1								0	1.438e-08	High	78.01	1.83812e-05							0	1
MESAGIQQLLAAER	3	1	1	AT4G23710.1	N-Term(Acetyl); M1(Oxidation)	1574.78	1.96825e+07	2.08994e+06	2.28854e+07																												0	6.033e-07	High	77.8	1.33049e-05	High	49.74	0.00824513	High	93.47	3.44891e-07	0	1
ATTTTEATKTSSTNGEDQK	4	1	1	AT4G34050.1	N-Term(Acetyl); K9(Dimethyl)	2040.96	4.66651e+06	602521	1.59447e+06																												0	8.962e-07	High	77.78	1.03219e-05	High	47.52	0.011634	High	37.69	0.0994656	0	1
ATNGSASSAQLSQK	3	1	1	AT1G72370.1	N-Term(Acetyl)	1391.68	1.06937e+07	1.50223e+06	7.66362e+06																												0	6.487e-07	High	77.7	9.68169e-06	High	71.05	4.50922e-05	High	85.51	1.77375e-06	0	1
ASKLIQVQSKACEASKF	5	1	1	AT4G29480.1	N-Term(Acetyl); K3(Dimethyl:2H(4)); K10(Dimethyl:2H(4)); C12(Carbamidomethyl); K16(Dimethyl:2H(4))	2033.19	1.29459e+08	2.90051e+07	1.21072e+08	0.860424	2	3.15267	0.981428	1					0.87502	2	3.73996	1.02277	1					0.98332	2	0.586771	0.959575	1					0	6.765e-07	High	77.64	2.57798e-05	High	37.35	0.289415	High	52.53	0.00879283	0	1
ASGKTPGLTQEANGVAIDR	4	1	1	AT4G33580.2	N-Term(Acetyl); K4(Dimethyl)	1955.02	7.78006e+06	1.81932e+06	0	0.00855457	2	2.07575e+11	1.06798	1					0.836518	2	26.9358	1.20925	1					0.0102264	2	1.21695e+12	0.883174	1					0	1.151e-06	High	77.61	2.52503e-05	High	43.51	0.0666011				0	1
AFPKVYFDMTIDGQPAGR	29	1	1	AT4G38740.1	N-Term(Acetyl); K4(Dimethyl:2H(4))	2087.05	326502436	59573671	86681561	0.477548	2	146.343	0.750642	2	42.2713	1	3	0	0.699656	2	40.8218	0.84233	2	26.9763	0.0014924	3	0.149411	0.682547	2	76.2981	0.89115	2	14.1118	670.064	3	0.149411	0	4.824e-05	High	77.4	2.29173e-05	High	65.92	0.000326041	High	73.29	5.96659e-05	0	1
ALVAALEADLR	3	1	1	AT5G27970.2	N-Term(Acetyl)	1183.66	2.87538e+06	193779	1.82905e+06																												0	4.037e-05	High	77.35	1.37938e-05	High	57.57	0.00129165	High	79.27	8.87459e-06	0	1
AGKGEGPAIGIDLGTTY	6	4	1	AT1G56410.1	N-Term(Acetyl); K3(Dimethyl)	1689.87	166595354	3.54364e+07	100955498	0.891814	2	18.3405	0.951366	2	0.855602	1.00386	2	13.0974	0.750865	2	14.9315	1.0132	2	3.15883	0.971902	2	23.8596	1.18772	2	3.34063	0.938973	2	2.30276	1.03289	2	10.5173	0	0.001294	High	76.41	2.66604e-05	High	71.88	7.1833e-05	High	67.71	0.00019074	0	1
AQTVVLKVGMSCQGCVGAVNR	15	1	1	AT3G56240.1	N-Term(Acetyl); K7(Dimethyl:2H(6)13C(2)); C12(Carbamidomethyl); C15(Carbamidomethyl)	2312.21	5.59217e+07	3.04869e+06	9.37249e+06	1.92042	4	102.062	0.904775	3	5.27486	1.08136	3	22.3692	0.893735	4	43.1272	0.966577	3	3.82571	1.07282	3	4.54717	1.21537	4	19.599	0.96994	3	5.86058	1.00797	3	28.7452	0	7.266e-08	High	76.38	4.60185e-05	High	63.01	0.000982168	High	64.67	0.000661744	0	1
ADQQAGTIVGGVR	5	1	1	AT5G12140.1	N-Term(Acetyl)	1313.68	575215194	1.62419e+08	7.30149e+08																												0	4.703e-09	High	75.49	1.89436e-05	High	92.79	3.85571e-07	High	81.43	4.77318e-06	0	1
MRPILLPDPPSLSTGVPDIFEQGGSHNVVR	1	1	1	AT5G22350.1	N-Term(Acetyl)	3270.69	302979	0	0																												0	3.939e-08	High	75.46	9.31376e-05							0	1
MEEITEGVNNMNLAVDTQKKNR	4	1	1	AT1G29250.1	N-Term(Acetyl); K19(Dimethyl:2H(4)); K20(Dimethyl:2H(4))	2640.36	1.92047e+08	4.52143e+07	2.09383e+08	1.01729	1								0.935644	1								1.08726	1								0	9.636e-06	High	75.16	6.92497e-05	High	34.35	0.770779	High	56.6	0.00462755	0	1
TDSNDAGMDAVQR	4	1	1	AT5G16440.1	N-Term(Acetyl)	1421.6	9.83632e+07	4.16684e+07	9.08036e+07																												0	8.68e-08	High	75.06	3.39803e-06	High	69.09	1.28736e-05	High	85.77	2.89084e-07	0	1
MDHIAAAEEQIVTER	3	1	1	AT1G05730.1	N-Term(Acetyl)	1754.84	6.12578e+06	1.33364e+06	6.77478e+06																												0	3.067e-06	High	74.86	2.06599e-05	High	71.61	4.21806e-05	High	64.63	0.000211224	0	1
MEDLDPTYIQAPEHR	4	1	1	AT3G19010.1	N-Term(Acetyl)	1856.85	6.95123e+07	9.39006e+06	4.36898e+07																												0	2.561e-09	High	74.78	1.44574e-05	High	91.4	2.82313e-07	High	99.9	4.20369e-08	0	1
ATIVASKEFTGNPR	2	1	1	AT1G66530.1	N-Term(Acetyl); K7(Dimethyl)	1560.84	64213621	8.73276e+06	0	0.903012	1		0.803053	1					0.829526	1		0.87451	1					1.08859	1		0.918289	1					0	4.108e-05	High	74.73	3.98413e-05	High	59.94	0.00120072				0	1
AKENGFIGSIDQGTTSTR	6	1	1	AT1G80460.1	N-Term(Acetyl); K2(Dimethyl:2H(4))	1955.99	6.03019e+07	1.50163e+07	7.31082e+07	0.954238	2	1.21439	1.01632	1		1.17332	1		0.876453	2	2.09229	1.08601	1		0.953396	1		1.08875	2	0.87773	0.935832	1		1.23067	1		0	3.197e-08	High	74.16	4.8938e-05	High	86.26	2.80823e-06	High	78.11	1.95861e-05	0	1
MNTNPVTNGFVKPVPTEEEQAKIEEVR	2	1	1	AT4G08690.2	N-Term(Acetyl); K12(Dimethyl:2H(4)); K22(Dimethyl:2H(4))	3162.66	1.73819e+07	0	1.18525e+07	0.866651	1					1.06171	1		0.908291	1					0.903261	1		0.954155	1					1.17541	1		0	7.172e-08	High	73.92	0.000139823				High	74.5	0.00011962	0	1
MESSQATTKPTR	3	1	1	AT5G27670.1	N-Term(Acetyl)	1378.66	4.33205e+06	468968	2.25878e+06																												0	0.001208	High	73.72	2.35154e-05	High	61.93	0.000349363	High	68.74	7.34459e-05	0	1
GSVDAANGSGKKPTVIFVLGGPGSGKGTQCAY	4	1	1	AT5G26667.1	N-Term(Acetyl); K11(Dimethyl); K12(Dimethyl); K26(Dimethyl); C30(Carbamidomethyl)	3206.66	2.36347e+07	1.79811e+06	12644716	0.910586	1		1.0511	1					0.913676	1		1.16621	1					0.996619	1		0.901293	1					0	4.711e-08	High	73.69	0.000139847	High	62.6	0.00174864	High	60.78	0.00264251	0	1
ATYKPKNILITGAAGFIASHVANR	4	1	1	AT3G14790.1	N-Term(Acetyl); K4(Dimethyl); K6(Dimethyl)	2611.47	1.94584e+07	2.09581e+06	6.1974e+06	0.928903	1					1.04839	1		0.954663	1					0.908871	1		0.973017	1					1.15351	1		0	2.702e-09	High	73.49	0.0001141	High	51.46	0.0185215	High	73.75	0.000107442	0	1
AFVTTAEVCDANQELIR	7	1	1	AT5G16450.1	N-Term(Acetyl); C9(Carbamidomethyl)	1978.95	2.82825e+07	4.80234e+06	1.57364e+07																												0	1.139e-05	High	73.05	4.04486e-05	High	50.51	0.00752353	High	57.29	0.00145036	0	1
TEEQDLIDQSPPPSAPDPEPNSSTNPNSVIHPR	5	1	1	AT3G57890.2	N-Term(Acetyl)	3607.68	2.82366e+07	4.10501e+06	2.5269e+07																												0	1.556e-05	High	72.9	4.79218e-05	High	70.61	7.35618e-05	High	58.48	0.00122692	0	1
SSVEKTGSDSGAIENR	4	1	1	AT1G55805.1	N-Term(Acetyl); K5(Dimethyl)	1706.81	9.3041e+06	856651	7.50338e+06	0.948508	1		0.858238	1		1.27592	2	19.7149	0.851279	1		1.2065	1		1.13992	2	16.3096	1.11422	1		0.711348	1		1.11931	2	3.32557	0	1.954e-08	High	72.69	3.44627e-05	High	83.72	2.53201e-06	High	72.49	3.60813e-05	0	1
AQEGQNIDEPVVIGEEKGSVR	3	1	1	AT1G06550.1	N-Term(Acetyl); K17(Dimethyl:2H(6)13C(2))	2332.22	3.19005e+07	9.85339e+06	0	0.880061	2	16.3395	1.09787	1					0.833092	2	7.74786	1.06808	1					1.05638	2	8.51105	1.0279	1					0	7.299e-06	High	72.67	0.000110168	High	33.27	0.94584				0	1
GSSSVFGEQLQYPATR	4	1	1	AT1G76140.1	N-Term(Acetyl)	1768.85	3.51716e+07	5.94035e+06	2.68802e+07																												0	3.745e-06	High	72.44	3.90734e-05	High	31.56	0.494244	High	48.46	0.00922154	0	1
MDTGGNSLASGPDGVKR	3	1	1	AT4G38130.1	N-Term(Acetyl); K16(Dimethyl)	1731.83	1.13408e+07	1.80461e+06	6.87629e+06	0.955228	1					1.10624	1		0.865693	1					0.91282	1		1.10343	1					1.21189	1		0	7.519e-07	High	72.39	4.07284e-05	High	77.95	1.02135e-05	High	84.59	2.24613e-06	0	1
SVSGGNGTAGKR	2	1	1	AT5G13420.1	N-Term(Acetyl); K11(Dimethyl)	1160.6	863595	0	119565	0.82697	1					1.09111	1		0.853683	1					0.864055	1		0.968708	1					1.26277	1		0	0.0001872	High	72.34	4.12029e-05				High	55.86	0.00181009	0	1
AKSVSTAASSLVQNLR	6	1	1	AT5G08060.1	N-Term(Acetyl); K2(Dimethyl)	1701.94	147242983	2.16683e+07	143728376	0.880253	2	1.87028	1.04587	1		1.08834	1		0.920036	2	0.536153	1.06009	1		0.893244	1		0.95676	2	1.33403	0.986584	1		1.21841	1		0	7.394e-10	High	71.69	9.64182e-05	High	76.51	3.15604e-05	High	85.63	3.88682e-06	0	1
SQNGKIIPNLDQNSTR	3	1	1	AT1G08370.1	N-Term(Acetyl); K5(Dimethyl:2H(4))	1859	1.15739e+07	789464	9.81798e+06	0.958185	1		0.905676	1					0.898674	1		1.00684	1					1.06622	1		0.899522	1					0	0.0001428	High	71.44	0.000112898	High	59.63	0.00156408	High	57.25	0.00277838	0	1
ATQPATESVQCF	5	2	1	AT2G09990.1	N-Term(Acetyl); C11(Carbamidomethyl)	1380.61	8.26399e+08	2.10193e+08	7.47046e+08																												0	9.47e-05	High	71.39	1.78622e-05	High	68.76	2.85915e-05	High	64.78	7.49482e-05	0	1
SLVANEEFQHILR	43	1	1	AT1G22780.1	N-Term(Acetyl)	1597.83	7920133509	1.6614e+09	4.32822e+09																												0	3.423e-06	High	71.25	7.52781e-05	High	72.09	6.15328e-05	High	86.81	2.1044e-06	0	1
ADVEPEVAAAGVPKKR	11	2	1	AT1G04270.1	N-Term(Acetyl); K14(Dimethyl); K15(Dimethyl)	1734.97	1415236160	8.57331e+08	2.62911e+09																												0	4.801e-06	High	71.11	0.000107197	High	64.42	0.000514395	High	73.52	6.2882e-05	0	1
SNDKDSMNMSDLSTALNEEDR	3	1	1	AT2G19480.1	N-Term(Acetyl); K4(Dimethyl:2H(6)13C(2))	2450.09	4.32989e+07	0	1.61237e+07	1.13861	2	17.1224				1.31043	1		0.949227	2	4.26292				0.989742	1		1.19951	2	12.7897				1.32401	1		0	8.588e-07	High	71.01	2.48528e-05				High	68.87	3.63534e-05	0	1
AASPLVVQKTEEEWR	3	1	1	AT4G04830.1	N-Term(Acetyl); K9(Dimethyl:2H(4))	1816.97	181275883	0	136871965	0.822003	2	3.46627				1.12666	1		0.898895	2	1.63351				0.815496	1		0.91446	2	1.83199				1.38156	1		0	1.368e-09	High	70.96	0.000123583				High	98.55	2.09413e-07	0	1
AAKKVFGSAEASNLVTELR	2	1	1	AT1G44170.1	N-Term(Acetyl); K3(Dimethyl:2H(6)13C(2)); K4(Dimethyl:2H(6)13C(2))	2105.26	2.79295e+07	0	0	0.789813	1								0.860385	1								0.917976	1								0	3.414e-05	High	70.91	0.000116195							0	1
SDDEHHFEASESGASK	7	1	1	AT1G26630.1	N-Term(Acetyl)	1774.72	50157682	7.94819e+06	4.46535e+07																												0	3.729e-08	High	70.9	3.79185e-06	High	55.99	0.000132807	High	83.08	2.45774e-07	0	1
SSSSPSGSGSDLTER	3	1	1	AT5G49510.1	N-Term(Acetyl)	1495.65	4.91545e+07	1.01504e+07	5.61921e+07																												0	0.001985	High	70.57	1.63122e-05	High	46.53	0.00375851	High	57.43	0.000342911	0	1
MDGGAEGSQQPHLILANKLF	2	1	1	AT4G24820.1	N-Term(Acetyl); K18(Dimethyl)	2196.11	2.8866e+07	1.95142e+06	0	1.01325	1		1.00823	1					1.04494	1		1.00979	1					0.969674	1		0.99845	1					0	4.26e-05	High	70.51	0.000130201	High	63.37	0.000637432				0	1
SKDGLSNDQVSSMKEAF	4	1	1	AT1G62820.1	N-Term(Acetyl); K2(Dimethyl); K14(Dimethyl)	1940.93	1.60016e+07	5.1722e+06	1.00557e+07	0.871154	1		0.940602	2	1.21702				0.903306	1		1.04886	2	3.87734				0.964406	1		0.896788	2	5.09616				0	2.057e-06	High	70.36	6.51448e-05	High	68.79	8.71791e-05	High	69.5	8.31079e-05	0	1
AENGEEKLLAVAR	1	1	1	AT5G58430.1	N-Term(Acetyl); K7(Dimethyl:2H(4))	1473.82	6.2003e+06	0	0	0.949464	1								1.11363	1								0.852586	1								0	4.226e-05	High	70.17	0.000111417							0	1
ADVEPEVAAAGVPK	4	2	1	AT1G04270.1	N-Term(Acetyl)	1394.72	3.22614e+07	8.65651e+06	35742576																												0	0.0009608	High	70.15	7.97523e-05	High	66.26	0.000187984	High	40.88	0.0669924	0	1
ATGKTVKDVSPHDFVKAY	8	2	1	AT3G02080.1	N-Term(Acetyl); K4(Dimethyl:2H(4)); K7(Dimethyl:2H(4)); K16(Dimethyl:2H(4))	2101.21	3.71228e+08	7.94623e+07	930299758	0.711651	1		1.39484	1		0.974891	1		0.868492	1		1.10866	1		0.983868	1		0.819411	1		1.25813	1		0.990876	1		0	3.632e-05	High	70.08	0.000173926	High	64.63	0.000629541	High	68.2	0.000278677	0	1
AEKDATASGDDAIR	3	1	1	AT1G03905.1	N-Term(Acetyl); K3(Dimethyl:2H(4))	1493.74	2.63837e+06	428491	2.78831e+06	0.654723	1		0.898484	1		0.748559	1		0.809992	1		0.97723	1		0.974242	1		0.808308	1		0.919419	1		0.76835	1		0	9.122e-07	High	70.06	7.22154e-05	High	71.53	5.03962e-05	High	62.37	0.00042982	0	1
ANLPTVLVTGASGR	3	1	1	AT5G02240.1	N-Term(Acetyl)	1397.78	5.82048e+07	9.51949e+06	4.23964e+07																												0	7.924e-05	High	70.05	9.89344e-05	High	43.09	0.0492209	High	35.89	0.256911	0	1
ASIKVHGVPMSTATMR	8	1	1	AT2G47730.1	N-Term(Acetyl); K4(Dimethyl:2H(6)13C(2))	1763.97	1621412172	5.32039e+08	1.16898e+09							1.11645	1								1.00098	1								1.11536	1		0	4.076e-05	High	70.02	0.000145115	High	54.67	0.00481065	High	70.75	0.00011944	0	1
SGATTASSGDHNNLR	2	1	1	AT3G20810.2	N-Term(Acetyl)	1529.7	1.09023e+06	134711	0																												0	2.774e-05	High	69.7	2.84971e-05	High	73.69	1.28141e-05				0	1
AQQEASPSPGAEVVGR	7	1	1	AT5G60980.2	N-Term(Acetyl)	1624.79	2.18592e+08	5.5011e+07	2.16805e+08																												0	6.315e-10	High	69.67	7.54777e-05	High	88.29	1.03079e-06	High	69.94	7.13033e-05	0	1
AHTLGLTQPNSTEPH	3	1	1	AT2G24200.1	N-Term(Acetyl)	1644.8	7.75179e+06	1.2396e+06	1.11855e+07																												0	2.982e-06	High	69.48	7.35947e-05	High	49.88	0.00651608	High	54.62	0.00232178	0	1
ADESQYSSDTYSNKR	3	1	1	AT2G25970.1	N-Term(Acetyl); K14(Dimethyl)	1820.79	1.08757e+07	937518	7.15067e+06	0.974804	1		0.974525	1					0.888075	1		1.03593	1					1.09766	1		0.940722	1					0	9.697e-06	High	69.45	2.11907e-05	High	65.39	5.61081e-05	High	53.1	0.000884541	0	1
ANAASGMAVHDDCKLK	2	2	1	AT3G46000.1	N-Term(Acetyl); C13(Carbamidomethyl); K14(Dimethyl:2H(4)); K16(Dimethyl)	1789.86	1.15075e+07	0	4.36959e+06																												0	0.00302	High	69.09	8.21618e-05				High	59.27	0.000826828	0	1
MNDADASIQIQQMVR	3	1	1	AT1G64200.1	N-Term(Acetyl)	1761.82	29938613	7.62046e+06	1.84283e+07																												0	2.175e-08	High	68.9	6.68086e-05	High	69.84	4.75603e-05	High	60.76	0.000385816	0	1
ASFPHPGSVTVCEINR	3	1	1	AT3G56900.1	N-Term(Acetyl); C12(Carbamidomethyl)	1812.86	2.95871e+07	5.20766e+06	2.70016e+07																												0	3.716e-08	High	68.79	9.71218e-05	High	63.15	0.000298613	High	72.18	3.91413e-05	0	1
ATAYQPMKPGKAGLEEPLEQIHKIR	7	1	1	AT3G45030.1	N-Term(Acetyl); K8(Dimethyl); K11(Dimethyl); K23(Dimethyl)	2931.62	5.69308e+08	1.14261e+06	628506968	0.93467	2	15.1828				1.06865	1		0.851077	2	0.960206				0.977847	1		1.09822	2	14.2071				1.09286	1		0	5.428e-07	High	68.68	0.000434738	High	50.63	0.027986	High	44.08	0.126279	0	1
ATGKTVKDVSPHEFVKAY	6	1	1	AT5G61170.1	N-Term(Acetyl); K4(Dimethyl:2H(4)); K7(Dimethyl:2H(4)); K16(Dimethyl:2H(4))	2115.22	1.83336e+08	4.13902e+07	1.61588e+08	0.826352	2	0.131452	0.984241	1		0.925941	1		0.845486	2	3.16977	1.02203	1		0.91214	1		0.977369	2	3.03822	0.963026	1		1.01513	1		0	1.709e-05	High	68.64	0.000241062	High	43.16	0.0852285	High	61.06	0.00138467	0	1
ANSSAGSAADHR	2	1	1	AT5G42950.1	N-Term(Acetyl)	1185.52	220158	0	89615.8																												0	2.943e-05	High	68.18	2.93922e-05				High	56.84	0.000400469	0	1
MDVIKTQQISAR	5	2	1	AT5G05780.1	N-Term(Acetyl); K5(Dimethyl)	1459.79	189380846	3.70378e+07	101371390	0.956374	1					0.977311	1		0.914719	1					0.931084	1		1.04554	1					1.04965	1		0	4.521e-05	High	68.08	0.000169826	High	47.44	0.0195673	High	45.25	0.0330318	0	1
SMSKSSKMLQFINYR	5	2	1	AT5G44500.1	N-Term(Acetyl); K4(Dimethyl:2H(6)13C(2)); K7(Dimethyl:2H(6)13C(2))	1934.09	8.66138e+07	1.25484e+07	5.82861e+07	0.838289	2	2.97428				1.07667	2	17.1457	0.931045	2	9.74338				0.981045	2	1.09174	0.900374	2	12.7453				1.09747	2	18.263	0	3.789e-06	High	68.02	0.00026257	High	31.45	1.19048	High	65.35	0.00048457	0	1
ATTASSAANSASR	3	1	1	AT5G66100.1	N-Term(Acetyl)	1236.58	1.12586e+07	1.3102e+06	9.25177e+06																												0	1.544e-05	High	67.74	6.42781e-05	High	67.3	7.52376e-05	High	72.03	2.47982e-05	0	1
SGAGKKIADVAFKASR	7	1	1	AT3G52300.1	N-Term(Acetyl); K5(Dimethyl:2H(4)); K6(Dimethyl:2H(4)); K13(Dimethyl:2H(4))	1744.08	5.07843e+08	3.05164e+07	1.39024e+07	0.422002	2	41.8743							0.422937	2	34.4197							0.997788	2	6.74151							0	0.0001315	High	67.62	0.000145936	High	48.29	0.0130158	High	46.21	0.0210073	0	1
SKPWGGIGAWADEAER	3	1	1	AT1G13020.1	N-Term(Acetyl); K2(Dimethyl)	1799.87	2.11933e+07	2.7038e+06	1.22786e+07	1.0088	1		0.980045	1					1.17172	1		1.02588	1					0.860959	1		0.955326	1					0	1.079e-08	High	67.46	0.000127193	High	71.32	5.02439e-05	High	67.05	0.000129302	0	1
AAVAAPMASKPR	3	1	1	AT3G18190.1	N-Term(Acetyl); K10(Dimethyl)	1239.69	347277930	4.58275e+07	1.66055e+08	0.972803	1		0.976179	1		1.08774	1		0.924685	1		0.98816	1		0.970744	1		1.05204	1		0.987875	1		1.12053	1		0	3.796e-06	High	67.42	0.000142399	High	72.08	4.91836e-05	High	67.68	0.000134644	0	1
MDEALTNASAIGDQR	3	1	1	AT5G42970.1	N-Term(Acetyl)	1633.75	4.97687e+07	9.20475e+06	3.08486e+07																												0	1.076e-05	High	67.37	6.72826e-05	High	75.94	9.33795e-06	High	67.77	6.14711e-05	0	1
MEGIDHLADER	3	1	1	AT4G16760.1	N-Term(Acetyl)	1327.6	2.40027e+08	4.8117e+07	200413384																												0	0.0001459	High	67.21	4.80878e-05	High	65.49	6.28253e-05	High	58.96	0.000315738	0	1
SGKGEGPAIGIDLGTTY	3	1	1	AT5G02500.1	N-Term(Acetyl); K3(Dimethyl:2H(4))	1709.88	371730192	0	240338898	1.48906	1								0.939694	1								1.58462	1								0	9.848e-06	High	67.17	0.000217241				High	68.84	0.000144476	0	1
SISAQNPDISGDR	5	1	1	AT3G20050.1	N-Term(Acetyl)	1401.65	246315620	8.58016e+07	2.45869e+08																												0	0.0001019	High	66.82	8.9375e-05	High	71.06	2.83171e-05	High	48.39	0.00594648	0	1
AEEIKNVPEQEVPKVATEESSAEVTDR	5	1	1	AT1G76180.1	N-Term(Acetyl); K5(Dimethyl:2H(6)13C(2)); K14(Dimethyl:2H(6)13C(2))	3098.63	716197542	2.02969e+08	0	0.739879	1								1.00318	1								0.737532	1								0	5.193e-07	High	66.8	0.00068507	High	62.46	0.00180587				0	1
AFVTTAEVCDANQEMIR	6	1	1	AT3G02770.1	N-Term(Acetyl); C9(Carbamidomethyl)	1996.91	1.31849e+07	3.1025e+06	3.46868e+06																												0	5.476e-09	High	66.76	8.26055e-05	High	73.18	2.02121e-05	High	91.06	3.19091e-07	0	1
ATITVVKAR	11	1	1	AT2G36530.1	N-Term(Acetyl); K7(Dimethyl)	1028.64	3887937140	1128370748	1253372114	0.703862	2	42.2116	1.20689	2	29.6585	1.29885	2	52.3178	0.964641	2	12.994	1.01828	2	2.76344	0.933135	2	24.6641	0.729662	2	57.484	1.18522	2	32.6196	1.39193	2	84.6222	0	0.0003542	High	66.7	0.000114199	High	65.61	0.00014399	High	74.95	1.75411e-05	0	1
SATQTQTHGPHSL	3	1	1	AT2G47960.1	N-Term(Acetyl)	1406.66	6.31886e+06	1.22988e+06	6.66944e+06																												0	0.004004	High	66.33	0.000102587	High	53.38	0.00209922	High	54.6	0.00159274	0	1
AEKNASAVDGAIR	3	1	1	AT5G44110.1	N-Term(Acetyl); K3(Dimethyl)	1371.73	1.52142e+08	3.41051e+07	1.08148e+08	0.965474	1		0.961716	1		1.02702	1		0.893247	1		0.984756	1		0.946045	1		1.08086	1		0.976603	1		1.08559	1		0	0.0001874	High	66.19	0.000210189	High	66.22	0.000196159	High	61.01	0.000676162	0	1
ATGAENQWLKGR	3	1	1	AT5G07350.2	N-Term(Acetyl); K10(Dimethyl)	1400.73	319987499	4.94006e+07	246888760	1.01108	1		0.98986	1		1.06157	1		0.909686	1		0.988596	1		0.960527	1		1.11146	1		1.00128	1		1.1052	1		0	0.0009627	High	66.09	0.000211911	High	59.89	0.000868727	High	60.27	0.000783964	0	1
ALLVEKTSSGR	15	2	1	AT3G23810.1	N-Term(Acetyl); K6(Dimethyl)	1230.7	4215500420	1419957300	4665410736	0.0132541	2	6.42116e+11	0.0421749	2	4.41594e+06	0.923793	1		0.92385	2	11.7836	1.0035	2	0.517893	0.865563	1		0.0143466	2	1.42348e+12	0.0420278	2	4.31148e+06	1.06727	1		0	1.054e-05	High	65.83	0.000222687	High	77.63	1.54411e-05	High	74.25	3.3645e-05	0	1
ASNLPMSPQLEQIHGEIR	4	1	1	AT3G17440.1	N-Term(Acetyl)	2062.03	7.04728e+06	1.44788e+06	10701965																												0	2.416e-09	High	65.6	0.000376861	High	83.06	6.26044e-06	High	65.53	0.00037386	0	1
MHSSHLLLEEPIR	5	2	1	AT2G36580.1	N-Term(Acetyl)	1603.83	1.25813e+08	2.89427e+06	1.16732e+08																												0	3.528e-05	High	65.58	0.000287347	High	61.98	0.000661253	High	54.69	0.00393388	0	1
TTPQVKTGLFVGLNKGHVVTR	3	1	1	AT3G53740.2	N-Term(Acetyl); K6(Dimethyl); K15(Dimethyl)	2350.36	9.06557e+07	1.90428e+07	1.17319e+08	0.935262	1					1.06501	1		0.915813	1					0.966439	1		1.02124	1					1.102	1		0	9.88e-06	High	65.58	0.000537312	High	42.98	0.100995	High	55.81	0.0051701	0	1
MDESGGDSGSVATPVQQR	4	1	1	AT4G39220.1	N-Term(Acetyl)	1862.82	3.3808e+07	9.09685e+06	2.18812e+07																												0	0.0001206	High	65.41	6.79066e-05	High	28.97	0.243009	High	55.8	0.000536969	0	1
TSKNNGLSAALVSNLQDVLSKR	2	1	1	AT1G72880.2	N-Term(Acetyl); K3(Dimethyl:2H(6)13C(2)); K21(Dimethyl:2H(6)13C(2))	2429.42	7.42592e+06	228365	0	0.865966	1		0.928783	1					0.848016	1		1.08518	1					1.02117	1		0.855881	1					0	1.485e-08	High	65.41	0.000548763	High	25.67	4.87469				0	1
MESEKVVVDELPLAIVR	2	1	1	AT2G27470.1	N-Term(Acetyl); K5(Dimethyl:2H(6)13C(2))	2005.14	908018	0	948899	0.922322	1					1.06968	1		1.64195	1					1.12631	1		0.561725	1					0.949718	1		0	4.271e-05	High	65.28	0.000508454				High	33.26	0.803286	0	1
MESAGIQQLL	6	1	1	AT4G23710.1	N-Term(Acetyl)	1131.57	1.99389e+07	3.6858e+06	1.27915e+07																												0	0.0004872	High	65.22	0.0001733	High	49.52	0.00643872	High	61	0.00045793	0	1
GSTPTDLPGEDVADNR	3	1	1	AT5G11670.1	N-Term(Acetyl)	1685.76	282506568	7.97483e+07	2.58158e+08																												0	1.033e-05	High	65.17	9.83878e-05	High	70.06	2.87254e-05	High	37.63	0.0517665	0	1
METKNENSDVSR	3	1	1	AT2G42810.2	N-Term(Acetyl); K4(Dimethyl)	1479.67	2.39494e+07	3.07572e+06	1.30934e+07	1.02109	1		0.942748	1		1.11716	1		0.906253	1		0.989532	1		1.02752	1		1.12672	1		0.952721	1		1.08724	1		0	0.0002018	High	65.02	0.000104364	High	62.08	0.000215411	High	54.78	0.00109927	0	1
TTAVSPPPPQEQQLVHASQTSR	2	1	1	AT3G58660.1	N-Term(Acetyl)	2401.21	2.96469e+07	0	1.21449e+07																												0	1.919e-08	High	64.93	0.000502375				High	66.25	0.000381779	0	1
ANSESSSSPVNEEENSQR	6	1	1	AT5G46790.1	N-Term(Acetyl)	1992.84	1.79742e+07	1.85068e+06	1.15605e+07																												0	4.419e-11	High	64.72	3.50273e-05	High	87.6	1.96458e-07	High	74.71	3.85225e-06	0	1
SSSTKKVLIPVAHGTEPFEAVVMIDVLR	4	1	1	AT1G53280.1	N-Term(Acetyl); K5(Dimethyl); K6(Dimethyl:2H(6)13C(2))	3129.78	5.17463e+06	734696	0																												0	0.0001363	High	64.58	0.00110304	High	47.75	0.0520606				0	1
ASGSLKSLISSAVGR	4	1	1	AT5G44710.1	N-Term(Acetyl); K6(Dimethyl)	1502.85	2.38607e+07	3.81572e+06	22208699	0.596734	1		1.014	1		1.02841	1		0.781132	1		1.05639	1		0.967619	1		0.763935	1		0.959871	1		1.06282	1		0	5.055e-09	High	64.5	0.00040321	High	76.46	2.59349e-05	High	84.72	3.86717e-06	0	1
ATGAATENQWLKGR	3	1	1	AT5G61780.1	N-Term(Acetyl); K12(Dimethyl)	1572.81	275666497	4.84058e+07	184944971	1.02399	1		0.940228	1					0.983775	1		0.971568	1					1.04088	1		0.967743	1					0	4.469e-06	High	64.48	0.000358875	High	74.87	3.18505e-05	High	61.25	0.000726535	0	1
TTPQVKTGLF	3	1	1	AT3G53740.2	N-Term(Acetyl); K6(Dimethyl)	1161.66	9.26688e+07	2.10635e+07	7.2303e+07	0.91294	1		0.955018	1		1.04374	1		0.880966	1		0.995869	1		0.966637	1		1.03629	1		0.95898	1		1.07976	1		0	0.02419	High	64.43	0.000293854	High	55.5	0.002296	High	42.83	0.0433243	0	1
AGMASDGTQYDPR	3	1	1	AT1G72730.1	N-Term(Acetyl); M3(Oxidation)	1426.59	1.2119e+07	1.37632e+06	1.35792e+07																												0	0.001967	High	64.3	3.63547e-05	High	58.95	0.000111432	High	55.13	0.000290329	0	1
ASEGVVVVGGER	3	1	1	AT4G24130.1	N-Term(Acetyl)	1200.62	1.02732e+08	2.60127e+07	5.90604e+07																												0	1.085e-05	High	64.13	0.000259948	High	65.44	0.000179742	High	52.56	0.00346003	0	1
MENLVGLLR	3	2	1	AT1G23140.1	N-Term(Acetyl)	1086.59	3.22623e+06	1.21952e+06	3.38379e+06																												0	0.000103	High	63.88	0.000309401	High	51.33	0.00563861	High	79.6	8.13148e-06	0	1
MDHLVETNSVPSR	3	1	1	AT3G07690.1	N-Term(Acetyl)	1526.73	2.59762e+07	5.61779e+06	1.38899e+07																												0	0.0002424	High	63.81	0.000216981	High	48.45	0.00714447	High	57.09	0.00102632	0	1
SSVKNTTQVIGVDPSSTVR	1	1	1	AT3G44320.1	N-Term(Acetyl); K4(Dimethyl:2H(4))	2049.11	9.36633e+06	0	0	0.930333	1								0.798841	1								1.1646	1								0	8.486e-06	High	63.75	0.000768247							0	1
MESDQGKLFIGGISWDTDENLLR	1	1	1	AT2G33410.1	N-Term(Acetyl); K7(Dimethyl:2H(4))	2698.33	6.20254e+06	0	0	1.28647	1								0.953368	1								1.3494	1								0	2.146e-06	High	63.7	0.000701297							0	1
MEQTFIMIKPDGVQR	3	1	1	AT4G09320.1	N-Term(Acetyl); K9(Dimethyl:2H(6)13C(2))	1870.99	9.69418e+06	297492	2.91458e+06	0.796399	1					1.11284	1		0.894216	1					1.10086	1		0.890611	1					1.01089	1		0	4.844e-07	High	63.68	0.000629923	High	57.52	0.00253922	High	50.3	0.0139382	0	1
AKDVEGPEGFQTR	3	1	1	AT2G37170.1	N-Term(Acetyl); K2(Dimethyl:2H(6)13C(2))	1511.79	118782022	2.99665e+07	1.3198e+08	0.97465	1								0.864878	1								1.12692	1								0	0.0001051	High	63.63	0.000413027	High	48.52	0.0130242	High	57.96	0.00151118	0	1
AKDVEAVPGEGFQTR	2	1	1	AT3G53420.1	N-Term(Acetyl); K2(Dimethyl:2H(4))	1677.88	74231727	0	5.06505e+07	0.922972	1								0.817592	1								1.12889	1								0	0.0001302	High	63.45	0.000541685				High	51.33	0.00872258	0	1
MEILPIPAESF	3	1	1	AT5G14800.1	N-Term(Acetyl)	1288.65	1.10404e+06	699435	1.14974e+06																												0	0.0003228	High	63.39	0.000292913	High	41.7	0.0439251	High	68.92	8.21205e-05	0	1
MDDLHGSNAR	2	1	1	AT1G51600.1	N-Term(Acetyl); M1(Oxidation)	1173.5	600763	0	805247																												0	0.0001252	High	63.16	5.11076e-05				High	61.14	7.5221e-05	0	1
ANRYDPNPFAEEEEVNPFANAR	3	1	1	AT1G61250.1	N-Term(Acetyl)	2592.17	1.72181e+07	2.12048e+06	3.37108e+06																												0	4.748e-05	High	62.88	0.000235047	High	60.62	0.000417919	High	63.08	0.000221565	1	1
MQQPPSNAAGAGQIPSGQQHLW	4	1	1	AT5G54900.1	N-Term(Acetyl)	2345.11	2.26389e+07	2.24579e+06	1.2163e+07																												0	9.707e-07	High	62.74	0.000434387	High	45.73	0.0190986	High	63.41	0.000355025	0	1
SWQSYVDDHLMCEVEGNHLTHAAIFGQDGSVW	4	1	1	AT4G29350.1	N-Term(Acetyl); C12(Carbamidomethyl)	3730.62	2.95978e+07	1.04753e+07	1.52975e+07																												0	1.171e-05	High	62.66	0.00015943	High	43.4	0.0115438	High	53.41	0.00130381	0	1
MNALAATNR	5	3	1	AT3G03910.1	N-Term(Acetyl); M1(Oxidation)	1019.5	7.12955e+07	1.35831e+07	7.30521e+07																												0	0.003295	High	62.03	0.000281882	High	57.84	0.00070856	High	32.44	0.24862	0	1
AKDLDVNESGPPAAR	3	1	1	AT5G60660.1	N-Term(Acetyl); K2(Dimethyl:2H(6)13C(2))	1617.86	46168401	5.69997e+06	4.41666e+07	0.948399	1		0.937829	1		1.16161	1		0.963202	1		1.07825	1		1.02271	1		0.984631	1		0.869766	1		1.13582	1		0	2.305e-07	High	61.97	0.000806584	High	59	0.00155981	High	63.59	0.000540734	0	1
AESSKVVHVR	4	1	1	AT1G43190.1	N-Term(Acetyl); K5(Dimethyl:2H(6)13C(2))	1189.71	4.87814e+07	408363	6.63883e+06	0.907859	1		1.05574	1					0.934523	1		1.06107	1					0.971467	1		0.994974	1					0	0.0003877	High	61.91	0.000464833	High	44.72	0.0242746	High	45.65	0.0197314	0	1
ILSADHGNSSVR	3	1	1	AT4G13050.1	N-Term(Acetyl)	1297.65	4.50426e+07	7.18406e+06	3.71356e+07																												0	1.557e-05	High	61.83	0.000389553	High	51.67	0.003926	High	72.44	3.48484e-05	0	1
MEAVTAIKPLIR	3	1	1	AT3G27890.1	N-Term(Acetyl); K8(Dimethyl)	1411.84	118182688	1.37916e+07	4.26523e+07	0.841872	1								0.88164	1								0.954894	1								0	0.0002352	High	61.69	0.000634103	High	59.26	0.00112678	High	60.25	0.000913473	0	1
ATENLTDKNVVFR	3	1	1	AT5G46750.1	N-Term(Acetyl); K8(Dimethyl)	1576.83	1.01687e+08	2.11891e+07	84720181	0.961878	1		0.98678	1		1.07744	1		0.898723	1		1.025	1		0.938861	1		1.07027	1		0.962711	1		1.1476	1		0	8.509e-06	High	61.64	0.000774807	High	71.29	8.43067e-05	High	52.06	0.00702826	0	1
ASKSGSGGLREPPNEQAVL	1	1	1	AT3G22480.2	N-Term(Acetyl); K3(Dimethyl:2H(6)13C(2))	1975.06	19000583	0	0	29589.5	1								29589.5	1								1	1								0	0.0002085	High	61.49	0.00122714							1	1
MEASSSAQAKIADMR	3	1	1	AT3G27310.1	N-Term(Acetyl); K10(Dimethyl:2H(6)13C(2))	1673.83	11899666	2.47306e+06	8.04771e+06	1.23932	1								1.14314	1								1.08414	1								0	5.568e-05	High	60.48	0.000811021	High	50.96	0.00682909	High	60.04	0.000841365	0	1
GSVEAGEKKALGWAAR	3	1	1	AT3G19450.1	N-Term(Acetyl); K8(Dimethyl:2H(4)); K9(Dimethyl:2H(4))	1735.99	3840066	5.98389e+06	4.18566e+07	0.913296	1								0.915099	1								0.99803	1								0	8.829e-05	High	60.44	0.00122585	High	28.75	1.80912	High	27.36	2.50816	0	1
SNDKDSFNVSDLTAALKDEDR	4	1	1	AT4G26110.1	N-Term(Acetyl); K4(Dimethyl); K17(Dimethyl)	2438.16	1.11093e+08	2.74188e+07	1.21861e+08	1.22596	1		1.01885	1		1.13348	1		1.12329	1		1.06119	1		1.02945	1		1.09139	1		0.9601	1		1.10105	1		0	3.649e-07	High	60.43	0.000961707	High	61.09	0.000709414	High	70.55	8.01975e-05	0	1
SITNEEAVKQLR	2	1	1	AT1G55840.1	N-Term(Acetyl); K9(Dimethyl)	1457.8	1.66751e+07	2.44588e+06	0	2.08365	1		1.12759	1					2.01747	1		1.07276	1					1.0328	1		1.05111	1					0	0.0005137	High	59.63	0.00120338	High	58.49	0.00152127				0	1
SGMGDGYVGTAQDAVR	4	1	1	AT2G21150.1	N-Term(Acetyl)	1625.72	1.40446e+07	4.09428e+06	1.42453e+07																												0	2.632e-08	High	59.62	0.000306695	High	69.09	3.06981e-05	High	51.97	0.00150002	0	1
GSSMEEKVVAVIMVGGPTKGTR	3	1	1	AT1G74910.1	N-Term(Acetyl); K7(Dimethyl:2H(4)); K19(Dimethyl:2H(4))	2339.29	1.09556e+07	2.06458e+06	2.9041e+06	2.07855	1					1.25814	1		0.992786	1					1.28429	1		2.09365	1					0.979634	1		0	3.045e-07	High	58.9	0.00291531	High	57.41	0.00410606	High	55.38	0.00657248	0	1
ANYLAQFQTIKNSCDR	2	1	1	AT5G54440.1	N-Term(Acetyl); K11(Dimethyl); C14(Carbamidomethyl)	1998.98	5.52996e+06	0	3.22852e+06	1.25598	1					1.49387	1		1.22224	1					1.36171	1		1.02761	1					1.09705	1		0	5.643e-06	High	58.9	0.0012181				High	53.38	0.00416217	0	1
MEEKSSGGGVR	3	1	1	AT5G58130.1	N-Term(Acetyl); K4(Dimethyl)	1206.57	1.40485e+06	96180.8	359584	1.01257	1		0.874422	1		1.12141	1		1.1239	1		1.13675	1		1.49326	1		0.90094	1		0.769229	1		0.750982	1		0	0.0007726	High	58.87	0.000569721	High	35.54	0.138287	High	39.68	0.0481718	0	1
TSNVQLSETNSPR	4	1	1	AT3G25190.1	N-Term(Acetyl)	1474.71	2.32167e+07	6.33196e+06	1.76989e+07																												0	1.273e-06	High	58.85	0.00072834	High	46.08	0.0122661	High	72.2	3.38367e-05	0	1
ANNAAACAER	2	1	1	AT1G21380.1	N-Term(Acetyl); C7(Carbamidomethyl)	1089.47	13941746	0	4.57552e+06																												0	0.00177	High	58.85	0.000176058				High	47.33	0.00251038	0	1
STSENTPFNGVASSTIVR	3	1	1	AT3G44300.1	N-Term(Acetyl)	1908.92	6.84015e+07	1.19743e+07	4.95769e+07																												0	7.661e-07	High	58.76	0.00124497	High	79.14	1.00908e-05	High	82.88	4.2071e-06	0	1
GEDAISGNLKNLTIDTR	3	1	1	AT5G51830.1	N-Term(Acetyl); K10(Dimethyl)	1886.98	2.40071e+07	2.43794e+06	1.39714e+07	1.04673	1					1.11807	1		1.13644	1					1.02475	1		0.921059	1					1.09107	1		0	4.5e-09	High	58.69	0.00189155	High	74.98	4.30006e-05	High	68.59	0.000185156	0	1
SWQSYVDDHLMCEVEGNHLTHAAIF	4	1	1	AT4G29350.1	N-Term(Acetyl); C12(Carbamidomethyl)	3001.33	4.47735e+07	8.38751e+06	2.00055e+07																												0	4.674e-08	High	58.6	0.000392305	High	60.03	0.000312136	High	44.59	0.0105234	0	1
MEDSVVDDVIKR	2	1	1	AT1G64040.1	N-Term(Acetyl); K11(Dimethyl:2H(4))	1479.77	1.46572e+07	1.99092e+06	0	1.08805	1		1.04003	1					1.02109	1		1.10455	1					1.06558	1		0.941591	1					0	0.0003096	High	58.59	0.00127738	High	48.83	0.0119011				0	1
ASGWGITGNKGR	2	2	1	AT3G62790.1	N-Term(Acetyl); K10(Dimethyl)	1273.67	7.84458e+07	7.90291e+06	0	0.860745	1		1.06304	1					0.922564	1		1.07912	1					0.932992	1		0.985096	1					0	0.00151	High	58.57	0.00110856	High	55.15	0.00243187				0	1
GDSGKLEATIDR	3	1	1	AT5G09900.3	N-Term(Acetyl); K5(Dimethyl)	1331.68	1.79286e+08	4.46071e+07	170963268	0.950279	1		1.0238	1		1.06583	1		0.908603	1		1.02209	1		0.940747	1		1.04587	1		1.00167	1		1.13297	1		0	7.452e-05	High	58.55	0.00104602	High	57.45	0.00133152	High	60.93	0.000602682	0	1
SNDKDSFNVSDLTSALKDEDR	3	1	1	AT5G56950.1	N-Term(Acetyl); K4(Dimethyl:2H(6)13C(2)); K17(Dimethyl:2H(6)13C(2))	2470.25	1.54657e+08	2.29081e+07	1.01535e+08	1.01588	1					1.10192	1		0.974105	1					0.971504	1		1.04289	1					1.13424	1		0	1.144e-05	High	58.53	0.00255831	High	33.11	0.833714	High	52.85	0.00921622	0	1
ASETENIKYEESFIKNTR	3	1	1	AT2G39420.1	N-Term(Acetyl); K8(Dimethyl:2H(4)); K15(Dimethyl:2H(4))	2265.18	4.65204e+07	9.24e+06	5.32497e+07	0.889898	1		1.06494	1					0.885135	1		1.14885	1					1.00538	1		0.926955	1					0	7.225e-07	High	58.16	0.00295859	High	52.14	0.0115783	High	48.65	0.0254959	0	1
MEGSSSAIAR	3	1	1	AT1G22920.1	N-Term(Acetyl)	1050.49	2.1901e+07	7.39358e+06	1.97911e+07																												0	8.857e-05	High	58.13	0.000505976	High	66.19	8.73265e-05	High	43.84	0.0147458	0	1
MEVIHAWSAPR	2	1	1	AT5G27410.1	N-Term(Acetyl)	1338.66	4.68929e+06	0	2.03984e+06																												0	5.961e-05	High	58.09	0.000963256				High	51.91	0.00399836	0	1
SIPCLTEETAKTVLR	6	1	1	AT4G32720.1	N-Term(Acetyl); C4(Carbamidomethyl); K11(Dimethyl)	1787.95	8.67725e+07	1.06111e+07	3.38003e+07	0.960191	1		0.973761	1					0.951188	1		1.10588	1					1.00946	1		0.880533	1					0	8.036e-05	High	57.83	0.0023619	High	73.64	6.17522e-05	High	56.46	0.00319834	0	1
STHSSISQPPLPLAGR	3	1	1	AT3G03980.1	N-Term(Acetyl)	1689.89	33919382	5.27443e+06	3.62987e+07																												0	2.3e-05	High	57.68	0.00223522	High	60.75	0.00108494	High	62.09	0.000787693	0	1
GSEPTKVMVAVNASTIKDYPNPSISCKR	4	1	1	AT3G01520.1	N-Term(Acetyl); K6(Dimethyl); K17(Dimethyl); C26(Carbamidomethyl); K27(Dimethyl)	3175.63	2.89704e+07	5.43527e+06	1.83616e+07	0.814401	1		1.00228	1		1.00963	1		0.825742	1		0.998134	1		0.805956	1		0.986267	1		1.00416	1		1.25271	1		0	1.751e-09	High	57.59	0.00574666	High	62.36	0.00177577	High	43.95	0.126779	0	1
GSKSVVDMIEAASR	3	1	1	AT4G26510.1	N-Term(Acetyl); K3(Dimethyl)	1519.78	5.4824e+06	1.03657e+06	795884	0.980058	1		1.09201	1		1.73836	1		0.830733	1		1.03177	1		0.888731	1		1.17975	1		1.05838	1		1.956	1		0	9.367e-08	High	57.44	0.00172954	High	78.39	1.36424e-05	High	78.56	1.31124e-05	0	1
METVEPGQTSHER	3	1	1	AT4G17330.1	N-Term(Acetyl)	1542.69	1.34458e+07	2.5156e+06	9.28803e+06																												0	0.0008363	High	57.28	0.000459065	High	48.98	0.00265784	High	48	0.00391389	0	1
SGGLDMSLDDIIKSNR	6	1	1	AT5G02530.1	N-Term(Acetyl); K13(Dimethyl)	1790.89	4.64204e+07	5.71966e+06	2.04707e+07	0.934176	1		0.967675	2	2.93172	1.08119	2	0.192098	0.910581	1		1.00916	2	4.40463	0.986934	2	4.00584	1.02591	1		0.958897	2	1.47149	1.0955	2	3.81353	0	7.145e-07	High	57.23	0.00204193	High	67.24	0.000191508	High	72.46	5.52874e-05	0	1
GSAPAQIPTSFGHELR	1	1	1	AT5G63670.1	N-Term(Acetyl)	1709.86	2.50246e+07	0	0																												0	6.737e-05	High	57.22	0.00186446							0	1
MDPASSSSSNQR	2	1	1	AT5G58190.2	N-Term(Acetyl); M1(Oxidation)	1324.54	110468	0	114959																												0	0.0001606	High	57.01	0.000169804				High	51.26	0.000646793	0	1
SNIDIEGILKELPNDGR	5	2	1	AT5G08570.1	N-Term(Acetyl); K10(Dimethyl:2H(4))	1957.05	15553360	2.03575e+06	1.26972e+07	1.02412	1					1.0745	1		0.828646	1					0.935685	1		1.23589	1					1.14836	1		0	2.069e-06	High	56.81	0.00347995	High	40.36	0.156426	High	84.66	5.65446e-06	0	1
SDTQHVQSSLVSIR	2	1	1	AT1G04990.2	N-Term(Acetyl)	1598.81	7.26198e+06	1.3833e+06	0																												0	3.293e-07	High	56.63	0.00202485	High	67.6	0.000155255				0	1
MNDLLKGSFELPR	4	1	1	AT5G08080.3	N-Term(Acetyl); K6(Dimethyl:2H(4))	1593.86	9.65654e+06	1.05146e+06	4.41227e+06	1.04844	1					1.09672	1		1.0004	1					1.12122	1		1.04802	1					0.978152	1		0	8.828e-07	High	56.57	0.00259571	High	50.66	0.0100324	High	56.85	0.00239894	0	1
AAKKVFGSAEASNLVTELRR	1	1	1	AT1G44170.1	N-Term(Acetyl); K3(Dimethyl:2H(4)); K4(Dimethyl:2H(4))	2253.32	2.63869e+07	0	0	1.05104	1								0.621233	1								1.69187	1								0	0.001115	High	56.54	0.00392698							1	1
ASSSADNLTDKNIVFR	3	1	1	AT4G17890.1	N-Term(Acetyl); K11(Dimethyl:2H(6)13C(2))	1815.96	3.30605e+07	6.61406e+06	3.62076e+07	0.65917	1		1.01055	1					0.698285	1		1.02426	1					0.943984	1		0.986614	1					0	1.687e-07	High	56.53	0.00318823	High	65.67	0.00038024	High	63.03	0.000689192	0	1
ASKTKTSLSETTTTTTPTGKSSPATPR	1	1	1	AT5G16730.1	N-Term(Acetyl); K3(Dimethyl:2H(6)13C(2)); K5(Dimethyl:2H(6)13C(2)); K20(Dimethyl:2H(6)13C(2))	2887.66	4.4106e+07	0	0	0.861394	1								0.920367	1								0.935924	1								0	0.002073	High	56.5	0.00582873							0	1
SESEKKILTEEELER	6	1	1	AT1G14610.1	N-Term(Acetyl); K5(Dimethyl:2H(6)13C(2)); K6(Dimethyl:2H(6)13C(2))	1934.08	8.67349e+07	1.99307e+07	9.60913e+07	1.02698	2	3.7288	0.870305	1					0.89648	2	2.25853	0.967162	1					1.14557	2	5.99111	0.899855	1					0	2.539e-05	High	56.49	0.00374571	High	47.75	0.0275718	High	49.42	0.0189592	0	1
MEWATVQHLDLR	3	1	1	AT3G50590.1	N-Term(Acetyl)	1540.76	2.80513e+07	4.18312e+06	1.46865e+07																												0	1.383e-05	High	56.34	0.00158434	High	46.94	0.0134672	High	57.85	0.00109723	0	1
AIPVIDFSKLNGEER	2	1	1	AT1G77330.1	N-Term(Acetyl); K9(Dimethyl:2H(4))	1761.96	1.91584e+07	0	9.39434e+06	0.967778	1					1.11279	1		0.939431	1					0.988905	1		1.03018	1					1.12528	1		0	0.0005149	High	56.27	0.00337867				High	55.74	0.00382854	0	1
MDSDQGKLFVGGISWETDEDKLR	4	1	1	AT4G14300.1	N-Term(Acetyl); K7(Dimethyl); K21(Dimethyl)	2724.32	1.1222e+07	2.45062e+06	9.41486e+06	1.07876	1		0.963461	1					0.981183	1		1.085	1					1.09945	1		0.887983	1					0	8.51e-11	High	56.24	0.00299886	High	73.29	5.97057e-05	High	67.22	0.000251285	0	1
AKKGIPEWLNSSLW	3	1	1	AT4G13730.1	N-Term(Acetyl); K2(Dimethyl:2H(4)); K3(Dimethyl:2H(4))	1735	2.27072e+06	355180	1.83193e+06	0.340865	1								0.645191	1								0.528316	1								0	0.0005634	High	56.2	0.00315626	High	35.39	0.385414	High	47.88	0.0211238	0	1
VDAIQVAELR	3	1	1	AT3G17880.1	N-Term(Acetyl)	1155.63	1.7855e+07	3.9362e+06	1.65133e+07																												0	4.199e-05	High	56.09	0.00172164	High	56.5	0.00154315	High	69.98	6.68974e-05	0	1
AGIGPITQDWEPVVIR	5	2	1	AT2G42680.1	N-Term(Acetyl)	1792.96	1.56538e+07	2.57455e+06	1.52381e+07																												0	0.001946	High	56.05	0.00356367	High	27.25	2.70134	High	42.06	0.0916306	0	1
ALQNIGASNR	3	2	1	AT1G36730.1	N-Term(Acetyl)	1085.57	69055462	1.344e+07	7.02068e+07																												0	3.784e-06	High	55.95	0.00129539	High	65.24	0.000158366	High	28.72	0.682595	0	1
SISGAAVGSGR	3	1	1	AT5G20060.2	N-Term(Acetyl)	1003.51	7.19218e+07	1.66844e+07	4.95651e+07																												0	1.034e-06	High	55.71	0.0016719	High	68.69	8.14962e-05	High	65.9	0.000154931	0	1
AGSAPEGTQFDAR	7	1	1	AT3G13920.2	N-Term(Acetyl)	1348.61	6.89089e+08	1.41606e+08	5.81596e+08																												0	0.0003803	High	55.7	0.0008695	High	42.53	0.015478	High	61.88	0.000180158	0	1
MENDAGQVTELYIPR	7	1	1	AT3G53890.1	N-Term(Acetyl)	1777.84	669519124	3.00828e+07	4.06283e+08																												0	3.948e-06	High	55.68	0.00167483	High	46.26	0.0135532	High	45.43	0.0162499	0	1
AETEGSVADDRELITR	1	1	1	AT5G21160.3	N-Term(Acetyl)	1803.87	1.56385e+07	0	0																												0	0.009617	High	55.49	0.00207883							1	1
MQDQLVCHGCR	3	1	1	AT4G20380.8	N-Term(Acetyl); C7(Carbamidomethyl); C10(Carbamidomethyl)	1445.61	8.8e+06	2.43928e+06	7.55894e+06																												0	0.002832	High	55.39	0.000325924	High	51.33	0.00071228	High	51.1	0.000801863	0	1
TDTKDAGMDAVQR	4	1	1	AT3G02780.1	N-Term(Acetyl); K4(Dimethyl)	1477.7	225561319	3.05037e+07	142570950	0.857368	2	3.02359	1.08767	1		1.06719	1		0.860325	2	4.81539	1.16222	1		0.90265	1		0.996563	2	1.78985	0.935859	1		1.18229	1		0	4.965e-05	High	55.35	0.00140036	High	58.68	0.000653134	High	47.43	0.0083383	0	1
SGSTKVLDPAFQGVGQKPGTEIWR	3	1	1	AT3G57410.1	N-Term(Acetyl); K5(Dimethyl:2H(4)); K17(Dimethyl:2H(4))	2664.46	5.42643e+07	7.96175e+06	4.62402e+07	0.901273	1					1.16496	1		0.872917	1					0.93697	1		1.03248	1					1.24332	1		0	8.896e-07	High	55.31	0.00824924	High	47.58	0.0487006	High	53	0.014028	0	1
SDLVATSPSPSSAPR	3	1	1	AT4G24840.1	N-Term(Acetyl)	1513.74	1.29267e+07	3.46235e+06	1.56801e+07																												0	0.001112	High	55.19	0.0019911	High	35.69	0.173208	High	47.4	0.0118508	0	1
SGALNMTLDEIVKR	2	1	1	AT5G37720.1	N-Term(Acetyl); K13(Dimethyl)	1616.86	2.18398e+07	0	9.76811e+06	1.0025	1					1.09823	1		0.933115	1					0.958133	1		1.07436	1					1.14621	1		0	0.0004967	High	55.07	0.0039746				High	58.85	0.00162603	0	1
AEEVGLDLEELR	3	1	1	AT1G30070.2	N-Term(Acetyl)	1414.7	3.56116e+07	4.95351e+06	1.84393e+07																												0	1.834e-06	High	55.05	0.00214871	High	45.37	0.0187193	High	77.25	1.18491e-05	0	1
SSLSPPPIPMELHAGNR	3	1	1	AT4G29490.1	N-Term(Acetyl)	1844.94	18975005	3.22787e+06	1.34531e+07																												0	0.002034	High	54.89	0.00374223	High	49.51	0.0115996	High	53.48	0.00479686	0	1
SAFTSKFADELIANAAYIGTPGKGILAADESTGTIGKR	5	1	1	AT3G52930.1	N-Term(Acetyl); K6(Dimethyl:2H(4)); K23(Dimethyl:2H(4)); K37(Dimethyl:2H(4))	3980.16	3.24477e+08	1.19006e+08	3.47385e+08	0.8993	1		1.06875	1		1.10232	1		0.929184	1		1.11782	1		0.919715	1		0.967839	1		0.956104	1		1.19854	1		0	7.18e-07	High	54.76	0.0170249	High	63.4	0.00233542	High	53	0.0252523	0	1
ATNPKVYFDMTVGGK	3	1	1	AT2G16600.1	N-Term(Acetyl); K5(Dimethyl)	1697.85	1.32441e+07	1.92624e+06	8.47718e+06																												0	0.0001888	High	54.75	0.00312623	High	74.8	2.92157e-05	High	55.69	0.00238156	0	1
MDASNPNSSR	2	1	1	AT2G45330.1	N-Term(Acetyl); M1(Oxidation)	1136.47	54646.3	0	43668.6																												0	0.0002167	High	54.62	0.000277668				High	26.57	0.176565	0	1
ANLGGGAEAHAR	3	1	1	AT1G20960.1	N-Term(Acetyl)	1165.57	107026503	1.61418e+07	1.04426e+08																												0	0.01018	High	54.44	0.00197323	High	51.26	0.00378237	High	50.04	0.00512656	0	1
MEEITDGVNNMNLATDSQKKNR	3	1	1	AT2G34160.1	N-Term(Acetyl); K19(Dimethyl:2H(6)13C(2)); K20(Dimethyl:2H(6)13C(2))	2622.35	5.25086e+07	9.67696e+06	3.62763e+07	0.951215	1					1.10035	1		0.867589	1					1.00648	1		1.09639	1					1.09326	1		0	3.56e-05	High	54.41	0.00779366	High	44.76	0.0695343	High	62.68	0.00118398	0	1
MLAIFDKNVAKTPEALQGQEGGSVCALKDR	5	1	1	AT3G22850.1	N-Term(Acetyl); K7(Dimethyl); K11(Dimethyl); C25(Carbamidomethyl); K28(Dimethyl)	3372.76	1.12364e+08	1.51092e+07	5.0199e+07	0.7775	2	10.4911				1.05696	1		0.852258	2	9.27052				0.824853	1		0.912283	2	1.21171				1.2814	1		0	3.437e-06	High	54.31	0.0135921	High	34.27	1.34145	High	33.91	1.46051	0	1
MESTGKVKKAFGGR	3	1	1	AT5G59870.1	N-Term(Acetyl); K6(Dimethyl); K8(Dimethyl); K9(Dimethyl)	1621.91	8.2482e+07	802690	0	0.816076	2	4.22593	0.829857	1					0.818682	2	0.0118889	0.981347	1					0.996817	2	4.21403	0.845631	1					0	0.0001304	High	54.3	0.00467614	High	38.12	0.191471				0	1
ASKSGSGGLREPPNEQAVLNMYEGKR	3	1	1	AT3G22480.2	N-Term(Acetyl); K3(Dimethyl:2H(4)); K25(Dimethyl:2H(4))	2881.52	4.764e+07	7.51116e+06	4.01613e+07	0.960278	1								0.999002	1								0.961238	1								0	0.0006744	High	54.11	0.0112777	High	46.34	0.0624654	High	46.55	0.0615052	1	1
METAASSVATTR	2	1	1	AT5G53620.1	N-Term(Acetyl); M1(Oxidation)	1282.59	3.12982e+06	0	3.14923e+06																												0	0.0002186	High	54.01	0.00146802				High	56.77	0.000727066	0	1
VSTVQSSVATNGSSPAPAPAAVVVER	2	1	1	AT1G58080.1	N-Term(Acetyl)	2523.3	9.56446e+06	2.66744e+06	0																												0	0.002681	High	54	0.00857423	High	44.55	0.0730458				0	1
VSTPAKPETATKR	3	1	1	AT5G04590.1	N-Term(Acetyl); K6(Dimethyl:2H(4)); K12(Dimethyl:2H(4))	1491.89	9.89893e+06	312249	8.87087e+06	0.761536	1								0.841494	1								0.904981	1								0	9.109e-06	High	53.99	0.00374226	High	44.07	0.0345144	High	57.9	0.00150196	0	1
RTNPTTSNPEVSIR	3	1	1	ATCG00480.1	N-Term(Acetyl)	1613.82	3.93806e+07	6.58809e+06	2.45456e+07																												0	1.352e-05	High	53.93	0.00382405	High	60.25	0.000872879	High	54.09	0.00366623	1	1
MENLISLVNKIQR	2	1	1	AT5G42080.1	N-Term(Acetyl); K10(Dimethyl:2H(4))	1631.94	9.69006e+06	0	8.43512e+06	1.06081	1								1.06484	1								0.996218	1								0	0.000186	High	53.84	0.00504558				High	49.64	0.0132729	0	1
AQHLLHGTLHATIYEVDALHGGGVR	5	1	1	AT3G15730.1	N-Term(Acetyl)	2707.41	8.6445e+07	2.97297e+06	5.8594e+07																												0	2.346e-07	High	53.81	0.010613	High	20.6	20.9667	High	40.34	0.225539	0	1
ANLTTNAKTR	2	1	1	AT2G33255.1	N-Term(Acetyl); K8(Dimethyl:2H(4))	1163.67	1.43795e+07	0	1.26581e+07	0.979481	1								0.915402	1								1.07	1								0	0.01759	High	53.71	0.00308367				High	39.27	0.0830081	0	1
APGVQTPVIVR	4	2	1	AT4G35090.1		1136.68	1.1484e+07	1.97577e+06	1.0962e+07																												0	0.0009174	High	53.48	0.00280443	High	36.23	0.151551	High	53.2	0.00309147	0	1
AKEPVRVLVTGAAGQIGY	2	2	1	AT1G04410.1	N-Term(Acetyl); K2(Dimethyl:2H(6)13C(2))	1907.12	3.41121e+07	2.65421e+06	0																												0	0.001947	High	53.41	0.0065667	High	43.51	0.0655917				1	1
AEGLVLKGIMR	3	1	1	AT3G18130.1	N-Term(Acetyl); K7(Dimethyl:2H(6)13C(2))	1264.79	1.38121e+08	1.61964e+07	6.86354e+07	0.990395	1								0.889026	1								1.11402	1								0	0.004451	High	53.33	0.00293109	High	50.38	0.00622847	High	38.02	0.101464	0	1
MNVDEEIQKLEEEIHR	3	1	1	AT4G33640.1	N-Term(Acetyl); K9(Dimethyl)	2082.01	7.12546e+07	9.37799e+06	0	0.961899	2	6.99563	1.08274	1					0.94674	2	2.113	1.1244	1					1.01601	2	9.11873	0.962947	1					0	3.437e-05	High	53.27	0.00461581	High	50.21	0.00937837				0	1
AAPIVDAEYLKEITKAR	6	1	1	AT4G35000.1	N-Term(Acetyl); K11(Dimethyl:2H(4)); K15(Dimethyl:2H(4))	1994.18	1.17569e+08	3.7213e+07	1.72765e+06	1.05467	2	24.7166	1.03291	2	1.0747	3.21862	1		0.878074	2	1.77803	0.98495	2	13.8821	1.501	1		1.20112	2	22.8638	1.04869	2	12.7931	2.14431	1		0	1.727e-07	High	53.16	0.00693407	High	65.19	0.000445259	High	65.41	0.000400332	0	1
AGLINKIGDALHIGGGNK	4	1	1	AT1G54410.1	N-Term(Acetyl); K6(Dimethyl)	1818.02	9353168	3.16251e+06	2.53732e+06																												0	5.248e-06	High	53.14	0.00730942	High	29.58	1.66933	High	32.88	0.779489	0	1
MEGWDPNTKSTLTR	2	1	1	AT1G27530.1	N-Term(Acetyl); K9(Dimethyl:2H(4))	1709.85	29126409	0	2.90992e+07	0.948632	1								0.855456	1								1.10892	1								0	0.0001607	High	53.13	0.00432902				High	34.74	0.276648	0	1
MEEENAVEILQR	3	1	1	AT5G06970.1	N-Term(Acetyl)	1502.71	1.88084e+07	3.903e+06	1.05383e+07																												0	0.0003264	High	53.12	0.00231942	High	48.51	0.00616775	High	43.28	0.0229426	0	1
AETANTDLEGIDGVR	1	1	1	AT3G23660.2	N-Term(Acetyl)	1602.76	4.05804e+07	0	0																												0	9.526e-06	High	53.12	0.00253271							0	1
AKTEAPSLVGKLETEVEIKASAGQF	1	1	1	AT1G70850.1	N-Term(Acetyl); K2(Dimethyl:2H(4)); K11(Dimethyl:2H(4)); K19(Dimethyl:2H(4))	2741.58	3.98704e+06	0	0	0.49941	1								0.590584	1								0.84562	1								0	3.32e-06	High	53.02	0.012203							0	1
AAAAAKAAVVLPRPVTF	3	1	1	AT4G13720.1	N-Term(Acetyl); K6(Dimethyl:2H(6)13C(2))	1731.07	1.59309e+07	1.67977e+06	7.53395e+06	1.08127	1					1.08259	1		0.953841	1					1.29652	1		1.1336	1					0.834998	1		0	1.191e-07	High	53.01	0.00441405	High	45.65	0.0251441	High	69.02	0.000111974	0	1
MDIEQKQAEIIDQLVKR	4	1	1	AT1G02090.1	N-Term(Acetyl); K6(Dimethyl:2H(4)); K16(Dimethyl:2H(4))	2163.22	2.979e+07	5.61912e+06	7.10536e+06	1.00229	1								0.911621	1								1.09946	1								0	5.911e-07	High	52.99	0.0096613	High	35.02	0.601047	High	38.07	0.304362	0	1
MEGITHPIPR	4	1	1	AT2G02470.1	N-Term(Acetyl)	1192.61	5.37328e+07	1.16251e+07	4.15403e+07																												0	0.0002094	High	52.8	0.00367916	High	41.53	0.0490041	High	51.97	0.00450195	0	1
MEASLAALERPR	2	1	1	AT5G19390.1	N-Term(Acetyl)	1385.72	8.52718e+06	1.76314e+06	0																												0	0.0001757	High	52.66	0.00448045	High	47.03	0.0156402				0	1
SNTAGLTIFDGDLLR	3	1	1	AT5G28830.1	N-Term(Acetyl)	1634.84	2.78043e+06	505063	524587																												0	8.752e-08	High	52.62	0.00571167	High	56.5	0.00235178	High	76.04	2.62985e-05	0	1
MDALIAQLQR	2	1	1	AT3G29350.1	N-Term(Acetyl)	1200.64	2.02749e+07	0	1.20453e+07																												0	0.0007198	High	52.5	0.00435786				High	36.36	0.175093	0	1
AHTLGLTQPNSTEPHKISF	3	1	1	AT2G24200.1	N-Term(Acetyl); K16(Dimethyl:2H(6)13C(2))	2156.15	4.3895e+07	1.05806e+07	4.05462e+07	0.944148	1		0.985347	1		1.18644	1		0.846077	1		1.03845	1		0.966347	1		1.11591	1		0.94886	1		1.22775	1		0	2.781e-07	High	52.49	0.0108063	High	59.74	0.00203792	High	51.21	0.0145274	0	1
AEEAQVDR	3	1	1	AT3G52230.1	N-Term(Acetyl)	959.44	6.97002e+06	1.27299e+06	3.7089e+06																												0	0.007244	High	52.45	0.00110642	High	33.81	0.0773178	High	32.01	0.117151	0	1
AANEEFTGNLKR	2	1	1	AT4G26300.1	N-Term(Acetyl); K11(Dimethyl:2H(4))	1423.75	119510109	0	9.39849e+07	0.979668	1					1.09294	1		0.889184	1					0.979929	1		1.10176	1					1.11532	1		0	0.0002027	High	52.39	0.00528059				High	54.98	0.00290859	0	1
MYSGQNKIHKDKGVAPTEFEEQVTQALF	2	1	1	AT3G02560.1	N-Term(Acetyl); K7(Dimethyl); K10(Dimethyl); K12(Dimethyl)	3321.68	10048758	5.28511e+06	0	1.26534	1		0.922583	1					0.916339	1		1.01558	1					1.38087	1		0.908432	1					0	0.0001872	High	52.38	0.0174033	High	67.9	0.000456831				0	1
GEAPAQIPTSFGHELR	3	1	1	AT5G08565.1		1709.86	2.50246e+07	2.61295e+06	1.67613e+07																												0	2.042e-05	High	52.24	0.00588826	High	48.28	0.0143244	High	54.91	0.00311372	0	1
ANFAKPENALKR	6	1	1	AT4G11420.1	N-Term(Acetyl); K5(Dimethyl:2H(4)); K11(Dimethyl:2H(4))	1464.88	1.89316e+08	3.88915e+07	2.06664e+08	0.910698	1		0.990822	1					0.909697	1		0.993971	1					1.0011	1		0.996832	1					0	0.01794	High	52.23	0.00536386	High	41.76	0.0618863	High	43.66	0.0393028	0	1
ASLKVPSNVPLPEDDAEQLHKAF	3	1	1	AT5G65020.1	N-Term(Acetyl); K4(Dimethyl); K21(Dimethyl)	2603.37	2.08278e+08	3.90449e+07	1.18338e+08	0.885821	1								0.907601	1								0.976002	1								0	2.672e-06	High	52.17	0.0154099	High	44.79	0.0824077	High	40.31	0.231283	0	1
SKLQSEAVR	4	3	1	AT1G08360.1	N-Term(Acetyl); K2(Dimethyl:2H(4))	1091.64	2115708496	0	1812999308	0.933216	1								0.900224	1								1.03665	1								0	0.009256	High	51.77	0.0044397				High	44.18	0.0246984	0	1
ADTTPETAENFR	3	1	1	AT2G16600.1		1351.61	8.54772e+06	3.08415e+06	20053220																												0	0.00288	High	51.58	0.00215492	High	36.35	0.0625812	High	44.66	0.0107792	0	1
MEELAHPYVPR	3	1	1	AT1G20050.1	N-Term(Acetyl)	1383.67	7.44538e+07	1.24236e+07	6.22816e+07																												0	0.0003367	High	51.53	0.00378042	High	54.2	0.0020017	High	61.78	0.000340434	0	1
MEQLKTIGR	3	1	1	AT1G31730.1	N-Term(Acetyl); K5(Dimethyl:2H(4))	1149.66	3.09965e+07	6.62876e+06	3.42478e+07	0.905043	1								0.922222	1								0.981372	1								0	0.001938	High	51.52	0.00482926	High	39.44	0.0835189	High	45.35	0.0209457	0	1
MIKQIFGKLPR	4	2	1	AT4G15415.2	N-Term(Acetyl); K3(Dimethyl:2H(6)13C(2)); K8(Dimethyl:2H(6)13C(2))	1444.97	1.71301e+06	618664	1.16981e+06	0.635028	2	11.8569	0.918926	1					0.768838	2	3.38936	1.0556	1					0.825958	2	15.2923	0.870522	1					0	0.0008771	High	51.5	0.0023256	High	35.82	0.0961659	High	24.32	1.36411	0	1
GDNLMDKVTAFGER	3	1	1	AT5G16880.1	N-Term(Acetyl); K7(Dimethyl)	1622.78	4.06015e+07	5.09115e+06	2.11578e+07	0.937597	1		1.08764	1		1.16305	1		1.02824	1		1.13771	1		0.933195	1		0.911848	1		0.955993	1		1.24631	1		0	3.808e-06	High	51.46	0.00472139	High	56.53	0.00138768	High	58.86	0.000861232	0	1
AGLINKIGDAL	1	1	1	AT1G54410.1	N-Term(Acetyl); K6(Dimethyl:2H(6)13C(2))	1162.72	2.39593e+06	0	0	0.956749	1								0.897104	1								1.06649	1								0	0.01236	High	51.41	0.00385778							0	1
ATGGAAADLEDVQTVDLMSELLR	3	1	1	AT5G63400.1	N-Term(Acetyl)	2417.18	9.18448e+06	6.9964e+06	7.87253e+06																												0	2.19e-08	High	51.37	0.00871155	High	85.09	3.49884e-06	High	86.39	2.83483e-06	0	1
SSSRPSAFDALMSNAR	4	1	1	AT1G08130.1	N-Term(Acetyl)	1738.82	1.22448e+07	1.56671e+06	7638804																												0	5.701e-05	High	51.31	0.00400422	High	40.42	0.0465122	High	55.64	0.00147338	0	1
SSNSWADVSESER	2	1	1	AT3G58570.1	N-Term(Acetyl)	1495.63	6.71889e+06	2.1078e+06	0																												0	0.01841	High	51.3	0.000930715	High	32.7	0.0648466				0	1
ASEPVNGGEGIDGAR	3	1	1	AT1G06230.1	N-Term(Acetyl)	1470.68	1.01604e+07	1.65044e+06	7.47636e+06																												0	4.603e-06	High	51.21	0.00291986	High	40.36	0.0339554	High	72.83	1.93389e-05	0	1
ANEVILLDFWPSMF	3	1	1	AT1G78380.1	N-Term(Acetyl)	1723.84	3.56403e+06	574371	870986																												0	0.002503	High	50.98	0.00633049	High	38.79	0.0953381	High	43.83	0.0327122	0	1
ASHIVGYPR	20	2	1	AT3G03780.1	N-Term(Acetyl)	1041.54	15891124384	4.01197e+09	8.28908e+09																												0	0.001521	High	50.85	0.00386701	High	63.39	0.000217503	High	50.47	0.00409766	0	1
ASSNTTTGVDNTFR	1	1	1	AT3G05760.1	N-Term(Acetyl)	1512.69	7.55776e+06	0	0																												0	0.02006	High	50.85	0.00276438							0	1
SAAAIDGVAALR	3	1	1	AT1G11930.1	N-Term(Acetyl)	1156.63	2.99391e+07	4.29845e+06	1.98601e+07																												0	1.315e-05	High	50.77	0.00607711	High	76.91	1.41167e-05	High	40.98	0.0562147	0	1
TTMESLIGLVNR	2	1	1	AT3G60190.1	N-Term(Acetyl)	1375.72	1.04577e+07	0	4.67526e+06																												0	0.0003608	High	50.76	0.00798578				High	45.67	0.0257956	0	1
MDNEGIGLYPLHR	3	1	1	AT2G17280.1	N-Term(Acetyl)	1556.75	6.42962e+07	9.91278e+06	3.83526e+07																												0	8.603e-05	High	50.54	0.00509228	High	44.27	0.0213056	High	33.97	0.24028	0	1
AYEPMKPTKAGLEAPLEQIHKIR	4	1	1	AT3G47370.2	N-Term(Acetyl); K6(Dimethyl:2H(4)); K9(Dimethyl:2H(4)); K21(Dimethyl:2H(4))	2758.6	2.87146e+07	2.37758e+06	2.18966e+07							1.1842	1								0.979422	1								1.20908	1		0	7.682e-07	High	50.43	0.0200348	High	46.88	0.0482987	High	56.02	0.00595082	0	1
MESVALSR	4	1	1	AT5G41670.1	N-Term(Acetyl)	934.466	8.67996e+07	2.3345e+07	4.5284e+07																												0	0.01464	High	50.43	0.00440231	High	36.92	0.0972483	High	49.07	0.00592826	0	1
AGKAAEAVAKTVTGFQHPWR	5	1	1	AT4G22000.1	N-Term(Acetyl); K3(Dimethyl:2H(4)); K10(Dimethyl:2H(4))	2231.25	4.71912e+07	5.0268e+06	2.59768e+07	1.05654	1					1.0692	1		1.05586	1					0.926163	1		1.00065	1					1.15444	1		0	3.807e-06	High	50.33	0.0191858	High	28.38	3.02678	High	42.92	0.107334	0	1
AEGLVLKGTMR	6	1	1	AT1G18080.1	N-Term(Acetyl); K7(Dimethyl)	1244.7	1455908032	2.32381e+08	908677302	1.27552	3	30.8308	0.955717	1		0.656286	2	79.5564	0.911876	3	67.1514	0.951599	1		1.47111	2	66.6946	1.13582	3	8.64796	1.00433	1		0.446117	2	212.546	0	0.02075	High	50.32	0.00858504	High	52.03	0.0057802	High	54.91	0.00288224	0	1
TATEAPPAVHR	3	1	1	AT1G16300.1	N-Term(Acetyl)	1191.61	4.66276e+07	7.21489e+06	37981487																												0	0.000947	High	50.1	0.00671704	High	49.58	0.00760668	High	54.33	0.00252916	0	1
GSVEAGEKKALGW	4	1	1	AT3G19450.1	N-Term(Acetyl); K8(Dimethyl:2H(4)); K9(Dimethyl:2H(4))	1437.82	2.67346e+08	6.44181e+07	2.94419e+08	0.845147	1								0.867107	1								0.974675	1								0	0.002224	High	49.98	0.0101024	High	41.1	0.0768834	High	41.02	0.0809299	0	1
SNIDLIGMSNR	2	1	1	AT3G60600.1	N-Term(Acetyl)	1261.62	5.95233e+07	9.59688e+06	0																												0	1.394e-05	High	49.96	0.00588697	High	72.2	3.20803e-05				0	1
MEEGLKIQSLVIYPIKSCR	2	1	1	AT5G44720.1	N-Term(Acetyl); K6(Dimethyl:2H(4)); K16(Dimethyl:2H(4)); C18(Carbamidomethyl)	2370.33	4.8366e+06	0	3.93634e+06	0.729939	1								0.769914	1								0.948079	1								0	6.787e-07	High	49.86	0.0232129				High	43.06	0.111277	0	1
AQKVEAQGGK	3	1	1	AT3G16420.1	N-Term(Acetyl); K3(Dimethyl)	1085.59	5.55883e+06	172610	740719																												0	0.01197	High	49.81	0.00693433	High	44.07	0.0255788	High	46.62	0.0142226	0	1
MEDVLTENPPPSR	3	1	1	AT3G25545.1	N-Term(Acetyl)	1526.71	1.88036e+07	0	1.38137e+07																												0	0.00268	High	49.7	0.00466164				High	40.55	0.039841	0	1
ATEDVQDPR	6	1	1	AT1G27450.3	N-Term(Acetyl)	1072.49	307224700	6.52897e+07	2.65349e+08																												0	7.034e-05	High	49.54	0.00231407	High	68.75	2.50435e-05	High	42.17	0.0127111	0	1
SYSDSDSSSHGGEYKNFR	3	1	1	AT1G12360.1	N-Term(Acetyl); K15(Dimethyl)	2092.88	1.06468e+07	1.61047e+06	6.83369e+06	0.93213	1								1.01472	1								0.918609	1								0	0.006692	High	49.54	0.00133575	High	40.39	0.010462	High	48.23	0.00182106	0	1
AQKVEAQGGKGANLWDDGSTHDAVTKIQL	2	1	1	AT3G16420.1	N-Term(Acetyl); K3(Dimethyl); K10(Dimethyl); K26(Dimethyl)	3163.65	2.30677e+07	0	1.63334e+07	0.758696	1					1.154	1		0.916488	1					0.901527	1		0.827829	1					1.28005	1		0	0.0003424	High	49.47	0.0370714				High	24.54	10.8801	0	1
MEGIESGSKQGKR	2	1	1	AT5G22140.1	N-Term(Acetyl); K9(Dimethyl:2H(4)); K12(Dimethyl:2H(4))	1512.83	4.5422e+06	0	4.03267e+06	0.946546	1					1.15398	1		0.936154	1					0.843696	1		1.0111	1					1.36777	1		0	0.01614	High	49.23	0.0136383				High	40.88	0.0931026	0	1
ATMKSLIGLINKIQR	6	1	1	AT1G14830.1	N-Term(Acetyl); K4(Dimethyl:2H(4)); K12(Dimethyl:2H(4))	1792.13	4.23989e+07	4.27977e+06	2.27384e+07	0.925881	1								0.939097	1								0.985926	1								0	1.921e-08	High	49.16	0.00864297	High	55.54	0.00204289	High	52.52	0.00408623	0	1
MDTLIAQLQR	7	1	1	AT5G39340.1	N-Term(Acetyl)	1230.65	4.44789e+07	6.71718e+06	1.77304e+07																												0	1.364e-05	High	49.02	0.0097344	High	62.63	0.000440809	High	46.42	0.018717	0	1
ALKALDYDTLNENVKKCQY	2	1	1	AT1G23310.1	N-Term(Acetyl); K3(Dimethyl:2H(4)); K15(Dimethyl:2H(4)); K16(Dimethyl:2H(4)); C17(Carbamidomethyl)	2424.33	1.50876e+07	1.93102e+06	0	0.750031	1								0.786378	1								0.95378	1								0	1.75e-05	High	48.86	0.0312899	High	48.62	0.0332078				0	1
ATDDVNEPLPAAAELPATEAEKQPHKLER	1	1	1	AT5G35620.1	N-Term(Acetyl); K22(Dimethyl:2H(6)13C(2)); K26(Dimethyl)	3246.69	1.32441e+07	0	0																												0	0.00729	High	48.54	0.0481059							0	1
VASTTQVQDGVR	3	1	1	AT4G35630.1	N-Term(Acetyl)	1302.67	92576605	2.82234e+07	9.03157e+07																												0	0.002603	High	48.27	0.0113646	High	41.33	0.0544499	High	35.8	0.185316	0	1
AANGVATAGR	2	1	1	AT3G04770.1	N-Term(Acetyl)	929.477	1.11254e+07	1.43024e+06	0																												0	0.001977	High	48.24	0.00629043	High	33.73	0.175134				0	1
AEESRVPSSVSVTVAHDLLLAGHR	4	1	1	AT5G66040.1	N-Term(Acetyl)	2572.35	9.56459e+07	1.26119e+07	2.25943e+07																												0	9.829e-10	High	48.09	0.037092	High	66.28	0.000562704	High	44.03	0.0928281	1	1
MEAIDSAIDPLR	2	1	1	AT3G48570.1	N-Term(Acetyl)	1372.67	1.36179e+07	0	9.1305e+06																												0	0.0003474	High	47.94	0.00929535				High	61.18	0.000428479	0	1
SLKALDYESLNENVKNCQYAVR	3	1	1	AT1G70580.1	N-Term(Acetyl); K3(Dimethyl:2H(4)); K15(Dimethyl:2H(4)); C17(Carbamidomethyl)	2720.42	1.0784e+07	891901	6.93156e+06	0.73436	1		0.961964	1		1.15026	1		0.711179	1		1.12082	1		0.94738	1		1.0326	1		0.858268	1		1.21414	1		0	2.118e-05	High	47.83	0.0429791	High	44.21	0.0974934	High	46.04	0.0625948	0	1
MEELVGLLR	3	1	1	AT1G70810.1	N-Term(Acetyl)	1101.59	725914	0	1.01193e+06																												0	0.0004395	High	47.79	0.0124714				High	59.2	0.000909453	0	1
AEEYKNTVPEQETPKVATEESSAPEIKER	3	1	1	AT1G20450.1	N-Term(Acetyl); K5(Dimethyl); K15(Dimethyl); K27(Dimethyl)	3415.72	2.37484e+08	3.33149e+07	1.45925e+08	0.683168	1								0.993822	1								0.687414	1								0	0.0001558	High	47.77	0.0472376	High	43.02	0.125464	High	37.51	0.43858	0	1
MDDVAGLQEAAGTR	3	1	1	AT1G53165.3	N-Term(Acetyl)	1475.67	9.17655e+06	1.81101e+06	5.2372e+06																												0	0.0002936	High	47.53	0.00625089	High	35.65	0.0895905	High	59.76	0.000332422	0	1
TDSGHDIEIR	3	1	1	AT5G18250.1	N-Term(Acetyl)	1184.56	11026127	2.66869e+06	7.99099e+06																												0	0.002982	High	47.52	0.00591924	High	47.95	0.00499411	High	52.63	0.0017265	0	1
ATSGTYVTEVPLKGSAEKHY	3	3	2	AT2G01520.1;AT4G23670.1	N-Term(Acetyl); K13(Dimethyl); K18(Dimethyl)	2236.16	63086002	1.1522e+07	3.06164e+07																												0	0.0009664	High	47.44	0.0315429	High	37.21	0.323792	High	43.53	0.0738675	0	1
SARPEGSPPEVTLETSMGPF	3	1	1	AT2G36130.1	N-Term(Acetyl)	2131	1.42885e+07	2.72426e+06	6.99261e+06																												0	0.0004992	High	47.34	0.0125018	High	40.25	0.0630491	High	46.74	0.0130163	0	1
SFTGTQQKCR	2	1	1	AT2G39900.1	N-Term(Acetyl); K8(Dimethyl); C9(Carbamidomethyl)	1282.62	4.39924e+07	4.75007e+06	0	0.893434	1		1.05421	1					0.932514	1		1.13548	1					0.958092	1		0.928426	1					0	0.01232	High	47.26	0.00848699	High	48.5	0.00665729				0	1
AANHPKDEAYLSAVIPKR	6	1	1	AT5G26830.1	N-Term(Acetyl); K6(Dimethyl:2H(6)13C(2)); K17(Dimethyl:2H(6)13C(2))	2094.22	30197203	3.43784e+07	1.20775e+08	1.02144	1		0.719348	2	88.1364	0.985961	1		0.95991	1		1.15523	2	114.516	0.989697	1		1.0641	1		0.622689	2	15.8151	0.996225	1		0	3.221e-08	High	47.18	0.0305735	High	47.34	0.0303616	High	53.69	0.00689338	0	1
AQQGQGSMDPAALDDIIR	4	1	1	AT5G59160.1	N-Term(Acetyl)	1927.92	9.93689e+06	1.54625e+06	6.80734e+06																												0	1.602e-06	High	46.93	0.0126781	High	73.21	3.29042e-05	High	49.5	0.00765721	0	1
MDLASNLGGKIDKSDVLTAVEKYEQY	3	1	1	AT5G13710.1	N-Term(Acetyl); K10(Dimethyl); K13(Dimethyl); K22(Dimethyl)	3013.53	1.06773e+07	1.5755e+06	3.8784e+06	0.828561	1								0.892058	1								0.928819	1								0	1.692e-05	High	46.9	0.0503513	High	41.64	0.17335	High	35.16	0.775674	0	1
STSEDKPEIISR	2	1	1	AT2G44060.1	N-Term(Acetyl); K6(Dimethyl:2H(4))	1435.75	415188378	0	353796746	0.879545	1								0.90726	1								0.969452	1								0	0.0003721	High	46.89	0.0204931				High	55.42	0.00274432	0	1
AMSQVVNTYPLSNY	6	1	1	AT4G25550.1	N-Term(Acetyl)	1628.76	4.46503e+07	6.8365e+06	1.92096e+07																												0	9.074e-06	High	46.88	0.00900153	High	61.82	0.000287232	High	54.37	0.00160441	0	1
ADSEADKPLR	2	1	1	AT2G34690.1	N-Term(Acetyl); K7(Dimethyl:2H(4))	1175.62	1.48782e+07	2.35089e+06	0	1.30865	1								0.992354	1								1.31874	1								0	0.0005031	High	46.84	0.0168023	High	44.06	0.0303868				0	1
MDSAQNQFNKR	2	1	1	AT1G49480.1	N-Term(Acetyl); K10(Dimethyl)	1408.66	1.02006e+07	1.91869e+06	0	1.02973	1		1.05079	1					0.911636	1		1.13107	1					1.12954	1		0.929023	1					0	0.0001199	High	46.78	0.0100382	High	48.75	0.00610353				0	1
AEEAHKVTLNVY	2	1	1	AT3G07090.1	N-Term(Acetyl); K6(Dimethyl:2H(4))	1447.77	2.94408e+07	6.89161e+06	0	0.9627	1								0.919019	1								1.04753	1								0	0.0219	High	46.76	0.0220373	High	41.05	0.0810049				0	1
SQSISSSTKAEEVVSVDVSQAKTLLQSGHQYLDVR	2	1	1	AT5G66170.2	N-Term(Acetyl); K9(Dimethyl:2H(4)); K22(Dimethyl:2H(4))	3883.05	1.88637e+07	0	5.17477e+06	0.665157	1					2.24847	1		0.83078	1					0.982139	1		0.800641	1					2.28936	1		0	2.14e-08	High	46.75	0.0962504				High	50.49	0.0423329	0	1
SASTVSAPKR	2	1	1	AT5G46290.3	N-Term(Acetyl); K9(Dimethyl:2H(4))	1077.62	3.31715e+06	298781	0	0.789303	1		0.840277	1					0.69677	1		0.933565	1					1.1328	1		0.900073	1					0	0.0008673	High	46.64	0.0144987	High	39.8	0.0722414				0	1
SGDVEYR	2	1	1	AT2G21660.1		825.374	3.27559e+07	9.48225e+06	0																												0	0.0139	High	46.53	0.00440882	High	49.46	0.00223989				0	1
MDATEQSLR	3	1	1	AT1G29880.1	N-Term(Acetyl)	1092.49	9.23449e+07	2.00098e+07	7.23977e+07																												0	6.108e-05	High	46.43	0.00702095	High	61.04	0.000205812	High	53.55	0.00127106	0	1
ATSGTYVTEVPLKGSAEKHYKSW	4	1	1	AT4G23670.1	N-Term(Acetyl); K13(Dimethyl); K18(Dimethyl); K21(Dimethyl)	2665.39	2.63581e+07	3.40152e+06	1.95327e+07	0.663776	1					0.972276	1		0.949963	1					0.701492	1		0.698739	1					1.38601	1		0	0.0001432	High	46.13	0.0591474	High	34.98	0.732269	High	42.24	0.141044	0	1
SSMKSVSALDNVVVKSPNDR	2	1	1	AT1G06900.1	N-Term(Acetyl); K4(Dimethyl); K15(Dimethyl)	2231.17	1.00221e+07	0	9.51706e+06	1.16824	1								0.949378	1								1.23053	1								0	2.963e-05	High	46.12	0.0472999				High	33.98	0.762975	0	1
SLKNDASSSHDGGSNR	2	1	1	AT5G05700.1	N-Term(Acetyl); K3(Dimethyl:2H(4))	1705.8	1.12245e+06	0	119742	1	1					1	1		0.000576015	1					0.00581021	1		1736.07	1					172.111	1		0	0.0002509	High	45.95	0.0137009				High	20.7	4.57529	0	1
METETEHDR	3	1	1	AT5G11390.1	N-Term(Acetyl)	1189.48	3.31943e+06	396743	1.61099e+06																												0	0.0009832	High	45.9	0.00151139	High	53.92	0.000249388	High	53.42	0.000247514	0	1
MELTITQPDDWHLHLR	5	1	1	AT4G22930.1	N-Term(Acetyl)	2047.01	4.62925e+07	8.39984e+06	2.18224e+07																												0	0.02196	High	45.87	0.0281352	High	30.39	0.890849	High	30.09	1.02616	0	1
MEVVDIDAR	4	1	1	AT5G27640.2	N-Term(Acetyl)	1089.52	9.30732e+07	1.93678e+07	6.13565e+07																												0	1.276e-05	High	45.86	0.0113443	High	58.11	0.000615166	High	27.15	0.79549	0	1
AAPAVEATVASALR	2	1	1	AT4G26860.2	N-Term(Acetyl)	1368.74	1.07584e+07	0	3.71839e+06																												0	4.034e-05	High	45.71	0.0240352				High	63.75	0.000377313	0	1
MEHQDLTDSR	3	1	1	AT1G22730.1	N-Term(Acetyl)	1273.55	1.61309e+07	2.93356e+06	1.35935e+07																												0	0.007333	High	45.57	0.0039603	High	46.31	0.00331764	High	46.17	0.00317271	0	1
ATDFKSLPVIDISR	5	1	1	AT3G50210.1	N-Term(Acetyl); K5(Dimethyl:2H(6)13C(2))	1639.95	2.66188e+07	3.3894e+06	1.80166e+07	0.801324	1								0.903558	1								0.886855	1								0	0.006957	High	45.56	0.033458	High	48.52	0.0173267	High	45.05	0.0388931	0	1
ATGQLFSR	1	2	1	AT3G06650.1	N-Term(Acetyl)	921.481	2.61756e+07	0	0																												0	0.01997	High	45.52	0.0144901							0	1
MMVDTSAGEKR	2	1	1	AT5G53140.1	N-Term(Acetyl); K10(Dimethyl:2H(4))	1298.64	3.7716e+07	0	3.04079e+07	0.877456	1					1.08882	1		0.876815	1					0.97125	1		1.00073	1					1.12105	1		0	0.01437	High	45.47	0.0148281				High	34.06	0.202173	0	1
MDAKETSATDLKRPR	2	1	1	AT1G23820.1	N-Term(Acetyl); K4(Dimethyl); K12(Dimethyl)	1816.96	1.65231e+08	0	0	0.924245	2	5.4073							0.869318	2	4.42691							1.06318	2	9.85188							0	0.0006087	High	45.23	0.0441327							0	1
PKQIHEIKDFLLTAR	2	1	1	AT2G43460.1	N-Term(Acetyl); K8(Dimethyl)	1879.12	6.1467e+07	0	3.37436e+07																												0	0.001331	High	45.2	0.0389377				High	47.95	0.0211612	0	1
AGEGEVIACHTL	2	1	1	AT1G45145.1	N-Term(Acetyl); C9(Carbamidomethyl)	1298.61	2.02923e+07	0	1.34147e+07																												0	0.01394	High	45.13	0.0106096				High	45.94	0.00837525	0	1
MDSVFSNVAR	3	1	1	AT5G19550.1	N-Term(Acetyl)	1167.54	6.40811e+07	9.53736e+06	3.48056e+07																												0	1.258e-06	High	45.07	0.0116114	High	72.43	1.97503e-05	High	32.52	0.198294	0	1
AAAAVSSNPR	3	1	1	AT3G11200.1	N-Term(Acetyl)	985.501	9.54646e+07	19249877	6.20309e+07																												0	0.0003995	High	45.07	0.0122555	High	61.94	0.000239037	High	59.91	0.00039735	0	1
ANPKVFFDILIGKMKAGR	2	1	1	AT3G56070.1	N-Term(Acetyl); K4(Dimethyl); K13(Dimethyl); K15(Dimethyl)	2131.24	1.31608e+07	0	0	0.651066	1								0.862132	1								0.755181	1								0	2.934e-05	High	44.96	0.0532349							0	1
AATAAASVVR	3	1	1	AT3G01540.2	N-Term(Acetyl)	958.531	1112171	9.34304e+06	43243732																												0	6.769e-06	High	44.93	0.0229986	High	82.12	4.36722e-06	High	42.56	0.0391205	0	1
TEAESKTVVPESVLKKR	3	1	1	AT3G13580.3	N-Term(Acetyl); K6(Dimethyl); K15(Dimethyl); K16(Dimethyl)	2027.17	1.40329e+07	1.85189e+06	1.20876e+07	0.923517	1		0.837674	1		1.171	1		0.91909	1		1.02889	1		1.005	1		1.00482	1		0.814152	1		1.16518	1		0	2.27e-06	High	44.93	0.0521191	High	55.21	0.00495775	High	42.2	0.096527	0	1
ADVENQQDSSFPVKR	3	1	1	AT1G12830.1	N-Term(Acetyl); K14(Dimethyl:2H(4))	1793.89	1.33782e+07	1.46382e+06	9.28866e+06	0.918735	1		0.953719	1					0.793349	1		1.08171	1					1.15805	1		0.881676	1					0	9.918e-05	High	44.83	0.0330479	High	57.04	0.00195641	High	33.86	0.411109	0	1
MESPITQPQMFR	3	1	1	AT5G25770.3	N-Term(Acetyl)	1506.71	1.43587e+07	3.06399e+06	9.04972e+06																												0	7.971e-05	High	44.75	0.0159544	High	48.06	0.00744136	High	27.02	0.838728	0	1
AAVETACPR	1	1	1	AT3G32980.1	C7(Carbamidomethyl)	974.468	475510	0	0																												0	0.005876	High	44.66	0.0114067							0	1
AQPHFLLVTFPAQGHVNPSLR	3	1	1	AT1G05530.1	N-Term(Acetyl)	2371.26	3.89698e+06	1.26681e+06	4.59238e+06																												0	1.477e-08	High	44.63	0.0783551	High	48.97	0.0284334	High	60.78	0.00187371	0	1
SEILSSLR	3	1	1	AT4G36760.1	N-Term(Acetyl)	946.522	5.3897e+07	1.08913e+07	4.06314e+07																												0	0.01635	High	44.61	0.0226781	High	51.77	0.00429434	High	48.11	0.00981159	0	1
ATSGTYVTEVPLKGSADKHY	3	1	1	AT2G01530.1	N-Term(Acetyl); K13(Dimethyl); K18(Dimethyl)	2222.14	5.33251e+07	1.25028e+07	1.96329e+07	0.567066	1		1.32305	1		1.26651	1		0.813285	1		1.57613	1		0.699608	1		0.697254	1		0.83943	1		1.81031	1		0	7.597e-05	High	44.5	0.0576288	High	43.38	0.0763118	High	43.34	0.0701288	0	1
ALAFDEFGRPF	3	2	1	AT1G67760.1	N-Term(Acetyl)	1311.64	6.55281e+07	2.53601e+07	6.28491e+07																												0	0.001409	High	44.36	0.0184831	High	43.57	0.0224254	High	54.4	0.00177091	0	1
AMIEQRPKTKIVCTLGPASR	4	1	1	AT5G56350.1	N-Term(Acetyl); K8(Dimethyl:2H(6)13C(2)); K10(Dimethyl:2H(6)13C(2)); C13(Carbamidomethyl)	2370.39	4.38554e+07	2.83774e+07	2.8527e+07	0.943848	1		1.01543	1		1.0115	1		0.984072	1		1.0529	1		0.972187	1		0.959125	1		0.964416	1		1.04044	1		0	0.0001597	High	44.18	0.0696666	High	31.09	1.46637	High	41.48	0.136621	0	1
MDPVQSHGSQSSLPPPFHAR	5	2	1	AT4G22810.1	N-Term(Acetyl)	2217.05	2.2215e+08	4.25004e+07	1.78323e+08																												0	7.569e-05	High	44.08	0.031662	High	44.53	0.0255821	High	47.97	0.0124423	0	1
MDNKNDQDIDVR	3	1	1	AT5G22480.1	N-Term(Acetyl); K4(Dimethyl)	1532.7	1.4963e+07	2.68442e+06	7.778e+06	0.913685	1		0.989559	1					0.826332	1		0.959819	1					1.10571	1		1.03098	1					0	9.527e-05	High	44.06	0.0124429	High	46.37	0.00705749	High	33.63	0.13738	0	1
ALPNQQTVDYPSFK	1	3	1	AT5G20010.1	N-Term(Acetyl)	1649.82	1.16734e+07	0	0																												0	0.005971	High	43.96	0.0341844							0	1
AQPLVKKDDDHDDELEYSPFMGIEKGAVLQEAR	3	1	1	AT4G34450.1	N-Term(Acetyl); K6(Dimethyl:2H(6)13C(2)); K7(Dimethyl); K25(Dimethyl:2H(4))	3882	5.27037e+07	6.48891e+06	2.90423e+07																												0	9.346e-05	High	43.86	0.172249	High	29.71	4.39211	High	20.56	37.6151	0	1
VLTPFVDQESHEPLLR	4	1	1	AT1G27680.1	N-Term(Acetyl)	1921.99	1.64196e+07	2.04371e+06	5.94782e+06																												0	9.209e-06	High	43.79	0.0623695	High	57.07	0.00273172	High	56.45	0.00317548	0	1
AEEIKNVPEQEVPK	3	1	1	AT1G76180.1	N-Term(Acetyl); K5(Dimethyl)	1679.89	2.21949e+07	3.68091e+06	1.41408e+07																												0	0.008811	High	43.61	0.0539991	High	40.06	0.122062	High	40.09	0.117196	0	1
MDSQIKHAVVVKVM	5	2	1	AT3G10090.1	N-Term(Acetyl); K6(Dimethyl); K12(Dimethyl)	1682.94	5.92622e+07	1.26377e+07	4.70651e+06	0.902711	2	4.3282				0.927813	1		0.831058	2	0.91096				0.958957	1		1.08622	2	5.24071				0.967523	1		0	0.009959	High	43.45	0.0603228	High	33.64	0.583959	High	43.11	0.0656871	0	1
ASEANQLQQAQL	3	1	1	AT5G19820.1	N-Term(Acetyl)	1342.66	10163789	0	2.95911e+07																												0	0.01913	High	43.42	0.0260139				High	37.59	0.0885099	0	1
ADNTGSEMKSGSF	2	1	1	AT1G17890.1	N-Term(Acetyl); K9(Dimethyl:2H(4))	1404.63	1.97891e+07	0	1.36194e+07	0.912778	1								0.908058	1								1.0052	1								0	0.003373	High	43.27	0.0108513				High	33.85	0.0810802	0	1
MDFHSLPR	3	1	1	AT3G03130.1	N-Term(Acetyl)	1044.49	3.77579e+06	943282	3.83343e+06																												0	0.004107	High	43.19	0.0127849	High	33.88	0.0964218	High	36.75	0.0518333	0	1
AEVEEIAHEEQNIEKR	3	1	1	AT5G08420.1	N-Term(Acetyl); K15(Dimethyl)	1993.99	2.32264e+07	4.23454e+06	1.88128e+07	1.02635	1		0.956837	1		1.01883	1		0.92282	1		0.926101	1		1.0814	1		1.11219	1		1.03319	1		0.942142	1		0	0.0002589	High	43.17	0.0517901	High	36.65	0.222122	High	41.79	0.067205	0	1
MYNGIGLQTAR	3	1	1	AT3G49601.1	N-Term(Acetyl)	1265.63	1.5004e+07	2.92784e+06	1.0897e+07																												0	0.002263	High	43.13	0.0304296	High	34.14	0.232463	High	39.97	0.0606978	0	1
SSEEAKVVVPR	3	1	1	AT1G23260.1	N-Term(Acetyl); K6(Dimethyl:2H(6)13C(2))	1278.74	2.01896e+07	4.43317e+06	1.95091e+07	0.898317	1								0.951353	1								0.944252	1								0	0.01037	High	43.03	0.0405929	High	34.39	0.301649	High	34.33	0.30127	0	1
ADEAKAKGNAAFSSGDFNSAVNHFTDAINLTPTNHVLF	2	1	1	AT1G62740.1	N-Term(Acetyl); K5(Dimethyl:2H(4)); K7(Dimethyl:2H(4))	4098.03	2.7616e+07	3.58885e+06	0	1.02008	1		1.01543	1					0.854081	1		1.06849	1					1.19436	1		0.950339	1					0	4.057e-06	High	43.02	0.153105	High	45.6	0.0823349				0	1
SAKKLEGSSAPANR	3	1	1	AT1G68370.1	N-Term(Acetyl); K3(Dimethyl); K4(Dimethyl:2H(6)13C(2))	1521.88	2.46041e+07	2.53083e+06	0																												0	0.0003376	High	42.94	0.0548355	High	42.74	0.0570181				0	1
MESEIASEFLPF	2	1	1	AT1G49660.1	N-Term(Acetyl)	1441.65	4.625e+06	0	2.41534e+06																												0	0.003466	High	42.77	0.0152166				High	32.18	0.18475	0	1
AASEASINGSNR	3	1	1	AT3G53900.2	N-Term(Acetyl)	1218.57	9.35209e+06	1.58495e+06	8.84909e+06																												0	0.0004719	High	42.64	0.019515	High	22.99	1.68862	High	44.57	0.0122129	0	1
SDALSAIPAAVHR	2	1	1	AT2G01690.2	N-Term(Acetyl)	1349.71	7.68751e+07	1.1803e+07	0																												0	0.0001713	High	42.63	0.0505126	High	44.92	0.0287513				0	1
ADGHSFNNISLSGR	3	1	1	AT3G28730.1	N-Term(Acetyl)	1516.71	7.12244e+07	1.74202e+07	5.43749e+07																												0	6.5e-05	High	42.51	0.0242681	High	49.99	0.00415055	High	49.89	0.00424722	0	1
ATPMIAGAAVAAAAVAGR	1	1	1	AT5G03030.1	N-Term(Acetyl)	1610.87	1.45952e+06	0	0																												0	0.0002513	High	42.45	0.067099							0	1
AAAAKEILR	3	1	1	AT4G35490.1	N-Term(Acetyl); K5(Dimethyl:2H(6)13C(2))	1020.66	7.1538e+07	1.672e+07	8.49682e+07	0.830157	1								0.867022	1								0.957481	1								0	0.0003788	High	42.44	0.0210875	High	58.97	0.000468841	High	51.81	0.00243433	0	1
ATVPGQLIWEIVKNNNCF	2	1	1	AT2G19730.1	N-Term(Acetyl); K13(Dimethyl:2H(6)13C(2)); C17(Carbamidomethyl)	2181.15	10840998	0	9.41565e+06	1.02813	1					1.13102	1		0.878532	1					1.00896	1		1.17028	1					1.12098	1		0	0.001528	High	42.24	0.113111				High	42.28	0.109374	0	1
SGEGDTTLKAICYKPGSLQLLDQR	4	1	1	AT2G05830.1	N-Term(Acetyl); K9(Dimethyl:2H(6)13C(2)); C12(Carbamidomethyl); K14(Dimethyl:2H(6)13C(2))	2764.51	1.69019e+07	3.12491e+06	1.20697e+07	0.927105	1								0.929078	1								0.997876	1								0	8.758e-05	High	42.2	0.178578	High	31.27	2.21886	High	24.24	11.193	0	1
MDSKAKQMILSALCKHF	1	1	1	AT2G40660.1	N-Term(Acetyl); K4(Dimethyl:2H(4)); K6(Dimethyl:2H(4)); C14(Carbamidomethyl); K15(Dimethyl:2H(4))	2146.19	3.78959e+06	0	0	2.25099	1								0.860229	1								2.61673	1								0	0.001107	High	41.91	0.127269							0	1
MKPIQSPSGVASPMKNR	2	1	1	AT3G21220.1	N-Term(Acetyl); K2(Dimethyl:2H(4)); K15(Dimethyl:2H(4))	1934.08	1.68693e+07	2.60287e+06	0	0.878664	1		1.14943	1					0.804555	1		0.929639	1					1.09211	1		1.23642	1					0	7.777e-05	High	41.86	0.10932	High	39.6	0.182618				0	1
MNEKANVSKELNAR	4	1	1	AT5G54310.1	N-Term(Acetyl); K4(Dimethyl:2H(4)); K9(Dimethyl:2H(4))	1709.95	6.55283e+07	9.84047e+06	6.17315e+07	0.898814	1		0.899821	1					0.928137	1		0.932752	1					0.968407	1		0.964695	1					0	0.0003873	High	41.51	0.0972741	High	35.51	0.388548	High	30.85	1.13395	0	1
ADLDPEIAKTQEER	2	1	1	AT5G64270.1	N-Term(Acetyl); K9(Dimethyl)	1684.84	3.1539e+07	4.4797e+06	0	0.956814	1		0.806762	1					0.959752	1		0.948662	1					0.996938	1		0.850421	1					0	9.249e-06	High	41.41	0.0625232	High	62.48	0.000477287				0	1
AASSSVRPTPTGPQVF	3	1	1	AT5G45070.1	N-Term(Acetyl)	1643.84	6.02261e+06	1.72815e+06	5.79048e+06																												0	0.001084	High	41.35	0.0748177	High	37.12	0.190255	High	32.63	0.533205	0	1
AFAGTTQKCMACDKTVY	6	1	1	AT1G10200.1	N-Term(Acetyl); K8(Dimethyl:2H(4)); C9(Carbamidomethyl); C12(Carbamidomethyl); K14(Dimethyl:2H(4))	2057.99	2.70461e+07	7.57485e+06	3.27061e+07	0.842133	2	0.853604				0.979917	2	7.29076	0.884708	2	6.43862				0.853911	2	9.1283	0.951877	2	5.58271				1.14756	2	1.82842	0	0.001452	High	41.25	0.0690015	High	47.74	0.0135817	High	44.16	0.0326842	0	1
SSSSSVPAYLGDEDLTQETR	3	1	1	AT2G03760.1	N-Term(Acetyl)	2183.98	1.94713e+07	3.59315e+06	8.81322e+06																												0	1.047e-05	High	41.19	0.0300595	High	50.41	0.00329298	High	40.66	0.032329	0	1
ANNPSQLLPSELIDR	5	1	1	AT5G48870.1	N-Term(Acetyl)	1708.88	1.57421e+08	2.18577e+07	7.47469e+07																												0	2.483e-06	High	41.13	0.0885074	High	63.45	0.000516946	High	43.66	0.0473881	0	1
AKSSADDEELR	4	2	1	AT1G47560.1	N-Term(Acetyl); K2(Dimethyl:2H(6)13C(2))	1298.66	9.79015e+06	1.31267e+06	7.56346e+06	19232.3	1								19232.3	1								1	1								0	0.0001061	High	41.12	0.0460595	High	48.3	0.0093635	High	46.89	0.0127923	0	1
MEEALEMAR	3	1	1	AT2G20190.1	N-Term(Acetyl)	1121.49	1.66514e+07	3.49271e+06	1.13354e+07																												0	0.0001465	High	41.09	0.0175836	High	24.26	0.849501	High	56.72	0.000447867	0	1
MDSDFGIPR	2	2	1	AT1G20950.1	N-Term(Acetyl)	1079.48	1.65477e+08	0	1.03635e+08																												0	0.0024	High	40.96	0.021501				High	47.65	0.00411869	0	1
AKDVEGPDGFQTR	3	1	1	AT2G37180.1	N-Term(Acetyl); K2(Dimethyl:2H(6)13C(2))	1497.77	1.57622e+07	3.1003e+06	1.51935e+07	1.11511	1		0.965423	1					1.06528	1		1.15292	1					1.04677	1		0.83737	1					0	0.0004448	High	40.93	0.0718278	High	48.8	0.0111089	High	39.68	0.0914134	0	1
GDTALEKTAEELR	2	1	1	AT1G15200.3	N-Term(Acetyl); K7(Dimethyl)	1502.77	1.87178e+07	3.0493e+06	0	0.92926	1		0.95958	1					0.906147	1		1.06618	1					1.02551	1		0.900021	1					0	0.0003912	High	40.86	0.0775273	High	46.38	0.0203206				0	1
SSNSWADVSESERAPSGGGWGYSRPSR	1	1	1	AT3G58570.1	N-Term(Acetyl)	2911.31	4.87293e+06	0	0																												0	0.01678	High	40.84	0.0337361							1	1
ANAASGMAVHDDCKLKFMEL	4	2	1	AT3G46000.1	N-Term(Acetyl); C13(Carbamidomethyl); K14(Dimethyl:2H(6)13C(2)); K16(Dimethyl:2H(6)13C(2))	2322.19	2.58417e+07	5.37051e+06	1.49457e+07	1.04826	1					1.16736	1		0.990463	1					0.937805	1		1.05835	1					1.24478	1		0	0.0002826	High	40.77	0.151794	High	36.31	0.39883	High	34.25	0.656156	0	1
MDLIAGESSKVLR	2	1	1	AT5G56730.1	N-Term(Acetyl); K10(Dimethyl)	1488.8	6.14218e+06	1.04424e+06	0	0.892766	1		0.993379	1					1.01589	1		0.999856	1					0.878801	1		0.993522	1					0	2.474e-05	High	40.73	0.0947304	High	52.98	0.00571649				0	1
PGQKIETGHEDIVHDVQMDYYGKR	1	1	1	AT2G30050.1	N-Term(Acetyl); K23(Dimethyl)	2885.43	2.06293e+07	0	0																												0	6.543e-06	High	40.67	0.158891							0	1
ASSAPPVLPISNPQTVPSAAPSSVESQPPIATPAFR	3	1	1	AT2G38360.1	N-Term(Acetyl)	3610.86	1.67444e+07	1.98871e+06	7.68961e+06																												0	0.000144	High	40.65	0.343326	High	44.6	0.130406	High	30.94	3.1121	0	1
ATTSSTTKAKPDNQNLSR	2	1	1	AT5G24880.1	N-Term(Acetyl); K8(Dimethyl:2H(6)13C(2)); K10(Dimethyl:2H(6)13C(2))	2034.14	3.35103e+06	423489	0	1.23536	1		1.17179	1					1.22295	1		1.00382	1					1.01015	1		1.16733	1					0	0.001495	High	40.64	0.155427	High	24.78	6.04642				0	1
VSLATQMILPSENGYR	3	1	1	AT3G54440.3	N-Term(Acetyl)	1820.91	4.60189e+06	633890	2.94854e+06																												0	0.01208	High	40.57	0.0932822	High	20.97	9.03053	High	28.39	1.58807	0	1
MEEDLIKR	2	1	1	AT4G34490.1	N-Term(Acetyl); K7(Dimethyl)	1103.58	139907431	0	1.18745e+08							1.15569	1								1.042	1								1.1091	1		0	0.01914	High	40.57	0.0601316				High	47.3	0.0130663	0	1
VMAGASSLDEIR	3	1	1	AT5G13930.1	N-Term(Acetyl)	1290.63	1.64257e+07	3.13549e+06	12423641																												0	0.01848	High	40.54	0.0523534	High	49.72	0.00605187	High	49.72	0.00604707	0	1
ASICEDPGKSSWPELLGAKGEDAKEVIER	1	1	1	AT5G43580.1	N-Term(Acetyl); C4(Carbamidomethyl); K9(Dimethyl); K19(Dimethyl); K24(Dimethyl)	3297.66	1.65975e+07	0	0	0.637326	1								1.15779	1								0.550467	1								0	0.004255	High	40.53	0.230834							0	1
AATSEKQNTTKPPPSPSPLR	6	1	1	AT5G59290.2	N-Term(Acetyl); K6(Dimethyl:2H(4)); K11(Dimethyl:2H(4))	2213.24	2.46455e+08	4.63091e+07	2.8909e+08	0.864114	1		1.13487	1					0.937768	1		1.07158	1					0.921459	1		1.05907	1					0	5.412e-07	High	40.5	0.182889	High	57.59	0.00361425	High	30.78	1.72539	0	1
ASSSDPSKPVMER	3	1	1	AT1G68680.1	N-Term(Acetyl); K8(Dimethyl)	1460.71	2.53759e+07	2.59251e+06	1.16399e+07				1.05045	1								1.16121	1								0.904614	1					0	0.0003507	High	40.31	0.0509409	High	43.61	0.0251682	High	33.55	0.235357	0	1
MNGGDDAATSGPPPSLEWR	3	1	1	AT1G17720.1	N-Term(Acetyl)	1999.89	1.07485e+07	2.21316e+06	1.97691e+06																												0	4.101e-08	High	40.3	0.0243066	High	51.01	0.0017118	High	83.81	1.10549e-06	0	1
VEIIANDQGNR	4	8	2	AT1G56410.1;AT5G02500.1		1228.63	3.42205e+06	852415	1.11865e+07																												0	1.39e-05	High	40.09	0.0615805	High	37.12	0.112833	High	46.05	0.0139949	0	1
MENGNSSSDNKSSHKPIR	1	1	1	AT5G42250.1	N-Term(Acetyl); M1(Oxidation); K11(Dimethyl:2H(4)); K15(Dimethyl:2H(4))	2110.04	168778	0	0	0.83935	1								0.846097	1								0.992025	1								0	0.001468	High	40.09	0.111735							0	1
AQHLLHGTLHATIY	5	1	1	AT3G15730.1	N-Term(Acetyl)	1616.85	9.5198e+07	7.30571e+07	5.60728e+07																												0	0.0004328	High	40.01	0.119599	High	44.6	0.0408352	High	48.9	0.0150036	0	1
ATGTATEKPKIVW	3	1	1	AT1G21770.1	N-Term(Acetyl); K8(Dimethyl:2H(6)13C(2)); K10(Dimethyl:2H(6)13C(2))	1515.94	9.01719e+06	1.62588e+06	8.63143e+06	0.50404	1		0.84179	1		1.12322	1		0.803974	1		1.03491	1		0.96307	1		0.626936	1		0.813394	1		1.16629	1		0	0.009971	High	40	0.07594	High	48.64	0.0103865	High	32.76	0.42871	0	1
ADQLTDDQISEFKEAF	6	5	1	AT3G43810.1	N-Term(Acetyl); K13(Dimethyl)	1926.89	3.43401e+07	5.8151e+06	2.16954e+07	0.955637	2	5.85288	0.948932	2	0.51515	1.04885	1		0.91031	2	8.38815	0.967976	2	0.37998	0.968507	1		1.04979	2	2.52598	0.980326	2	0.135167	1.08295	1		0	3.548e-05	High	39.87	0.0484848	High	47.32	0.00915552	High	38.96	0.0648056	0	1
ASSDKQTSPKPPPSPSPLR	6	1	1	AT3G46440.1	N-Term(Acetyl); K5(Dimethyl:2H(4)); K10(Dimethyl:2H(4))	2083.16	1.42853e+08	3.22955e+07	157315092	0.809498	1		1.00624	1		1.02043	1		0.981592	1		1.07182	1		1.01265	1		0.824678	1		0.938808	1		1.00769	1		0	0.0001288	High	39.79	0.197739	High	33.92	0.769108	High	42.14	0.115092	0	1
SKFGELNPAFSGAGR	2	1	1	AT5G12430.1	N-Term(Acetyl); K2(Dimethyl:2H(4))	1611.84	5.16606e+06	0	4.61788e+06	0.675329	1					1	1		0.517854	1					0.000136508	1		1.30409	1					7325.6	1		0	0.003142	High	39.75	0.111147				High	37.02	0.201966	0	1
ATIRVPNEVPSPAQDSETLKQAIR	1	1	1	AT2G38760.1	N-Term(Acetyl); K20(Dimethyl:2H(6)13C(2))	2698.49	2.36994e+07	0	0																												0	3.073e-05	High	39.64	0.305085							1	1
VAQSPSRLPSFEELDTTNMLLR	3	1	1	AT1G66670.1	N-Term(Acetyl)	2546.29	6.66785e+06	648414	2.4462e+06																												0	0.0002716	High	39.31	0.217606	High	48.58	0.025716	High	47.81	0.0311815	1	1
AGSAPEGTQFDTR	5	1	1	AT1G54270.1	N-Term(Acetyl)	1378.62	2.38035e+08	5.27475e+07	209194580																												0	0.0001348	High	39.26	0.036658	High	56.57	0.000592257	High	42.67	0.0157684	0	1
MNMPLLDIQPR	3	1	1	AT1G08820.1	N-Term(Acetyl)	1369.69	8.51434e+06	1.54359e+06	4.02637e+06																												0	2.092e-05	High	39.23	0.0811673	High	62.84	0.000347461	High	47.14	0.0134697	0	1
MELNLEVIQR	3	1	1	AT5G47980.1	N-Term(Acetyl)	1286.67	4.38019e+06	994513	1.08941e+06																												0	0.01828	High	39.23	0.0937818	High	37.24	0.146763	High	38.79	0.100947	0	1
MNGLETHNTR	3	1	1	AT4G35460.1	N-Term(Acetyl); M1(Oxidation)	1230.56	1.20484e+06	44278.7	2.03161e+06																												0	0.0001091	High	39.2	0.024959	High	20.14	2.02031	High	51.33	0.00165426	0	1
ATQPAKESVQCFGR	3	1	1	AT3G04230.1	N-Term(Acetyl); K6(Dimethyl); C11(Carbamidomethyl)	1648.81	45206167	7.64322e+06	3.28064e+07	0.992622	1		1.09677	1		1.09763	1		0.900354	1		1.06268	1		0.896452	1		1.10248	1		1.03208	1		1.22441	1		0	2.169e-06	High	39.03	0.106122	High	61.17	0.000576352	High	54.15	0.00302558	0	1
ATSHPDPTTSR	1	1	1	AT1G12200.1	N-Term(Acetyl)	1211.56	946342	0	0																												0	0.01784	High	39.02	0.0394489							0	1
AEIKDEGSAKGY	4	1	1	AT2G18230.1	N-Term(Acetyl); K4(Dimethyl:2H(4)); K10(Dimethyl:2H(4))	1373.74	33058900	8.32291e+06	3.81642e+07	1.17988	1		1.10442	1					0.855191	1		1.11834	1					1.37966	1		0.987547	1					0	0.0023	High	38.99	0.126202	High	33.89	0.416935	High	23.27	4.71919	0	1
AEEEAKGLDYIPEIVLKKR	4	1	1	AT1G80750.1	N-Term(Acetyl); K6(Dimethyl); K17(Dimethyl); K18(Dimethyl)	2327.32	2.31393e+07	4.27786e+06	2.30112e+07	1.00155	1		0.953379	1		1.2071	2	8.9648	0.874968	1		1.01062	1		1.14098	2	15.3214	1.14468	1		0.943364	1		1.05795	2	6.29194	0	0.003364	High	38.97	0.270257	High	21.62	14.911	High	36.07	0.540616	0	1
MEGGAALYNPR	3	1	1	AT3G42790.1	N-Term(Acetyl)	1220.57	3.92593e+07	8.06975e+06	3.13766e+07																												0	6.112e-05	High	38.94	0.0502662	High	40.27	0.0342059	High	37.77	0.0669188	0	1
MEKTQESVVR	2	1	1	AT3G23190.1	N-Term(Acetyl); K3(Dimethyl:2H(6)13C(2))	1284.7	8.02608e+06	1.65449e+06	0	1.34968	1		1.28228	1					1.27064	1		0.936031	1					1.06221	1		1.36991	1					0	0.01272	High	38.92	0.109639	High	23.02	3.99182				0	1
ALLVEKTSSGREY	2	2	1	AT3G23810.1	N-Term(Acetyl); K6(Dimethyl)	1522.81	43907966	6.35589e+06	0	1.07241	1								1.15808	1								0.926027	1								0	0.01531	High	38.89	0.140239	High	43.22	0.0490533				1	1
AAKPGAATPTYSPKIVGR	3	1	1	AT4G27490.1	N-Term(Acetyl); K3(Dimethyl); K14(Dimethyl)	1883.07	3.78906e+07	6.94814e+06	2.43502e+07	0.90654	1					1.02336	1		0.878281	1					0.942597	1		1.03218	1					1.08568	1		0	0.0003308	High	38.75	0.206009	High	49.3	0.0185845	High	38.45	0.220878	0	1
MESTKIAPSFDR	1	1	1	AT1G06640.1	N-Term(Acetyl); K5(Dimethyl)	1451.72	1.37658e+07	0	0	0.850152	1								0.883871	1								0.961851	1								0	0.004894	High	38.74	0.0985338							0	1
AGTNDSCPLVKNILLLDSEGKR	3	1	1	AT4G08520.1	N-Term(Acetyl); C7(Carbamidomethyl); K11(Dimethyl); K21(Dimethyl)	2498.34	51360806	0	5.09511e+07	0.61281	1								1.10264	1								0.555765	1								0	0.003725	High	38.67	0.333344				High	22.93	12.3095	0	1
ASMMQPQIILLKEGTDTSQGKAQLVSNINACTAVGDVVR	2	1	1	AT3G11830.1	N-Term(Acetyl); K12(Dimethyl:2H(6)13C(2)); K21(Dimethyl); C31(Carbamidomethyl)	4250.23	10348411	0	1.00488e+07																												0	0.0008669	High	38.56	0.73985				High	35.68	1.46633	0	1
AKPLGTTGEFFR	2	2	1	AT2G02510.1	N-Term(Acetyl); K2(Dimethyl:2H(4))	1397.77	7.78481e+06	0	268431	0.694894	1					1	1		0.697686	1					0.00116338	1		0.995997	1					859.561	1		0	0.02198	High	38.55	0.139546				High	28.01	1.56251	0	1
AGEGEVIACH	2	1	1	AT1G45145.1	N-Term(Acetyl); C9(Carbamidomethyl)	1084.47	3.1214e+07	9.25817e+06	0																												0	4.03e-05	High	38.53	0.0220031	High	44.08	0.00569846				0	1
ATVPGQLIWEIVKNNNCFLVKQFGR	1	1	1	AT2G19730.1	N-Term(Acetyl); K13(Dimethyl); C17(Carbamidomethyl); K21(Dimethyl)	3029.64	2.70535e+07	0	0	0.941446	1								1.00536	1								0.936423	1								0	0.0004426	High	38.4	0.492628							0	1
SEVEIENAATIEGNTAADAPVTDAAVEKKPAAKGR	10	1	1	AT1G06760.1	N-Term(Acetyl); K28(Dimethyl); K29(Dimethyl:2H(6)13C(2)); K33(Dimethyl:2H(4))	3661.96	109624583	1.53865e+07	0																												0	9.709e-05	High	38.32	0.663829	High	33.23	2.14516				0	1
AEMADKAKVEEMDWEGIDGVR	2	1	1	AT4G14160.1	N-Term(Acetyl); K6(Dimethyl); K8(Dimethyl)	2477.17	3.04401e+07	7.6174e+06	0	1.07662	1		1.05854	1					0.995011	1		1.03863	1					1.08202	1		1.01916	1					0	2.129e-08	High	37.99	0.130563	High	41.49	0.058345				0	1
MDTSSPSAFVNGALLR	3	1	1	AT3G52630.1	N-Term(Acetyl)	1707.83	1.15006e+07	1.66845e+06	5.71856e+06																												0	8.088e-07	High	37.96	0.132771	High	40.76	0.0639585	High	74.2	2.89666e-05	0	1
AEKEESVKLL	3	1	1	AT2G29490.1	N-Term(Acetyl); K3(Dimethyl:2H(4)); K8(Dimethyl:2H(4))	1251.76	4.82689e+07	1.01288e+07	5.32253e+07	0.872417	1		1.18906	1		1.10111	1		0.85936	1		1.25876	1		0.810019	1		1.01519	1		0.944628	1		1.35936	1		0	0.01637	High	37.89	0.114756	High	32.05	0.434774	High	34.81	0.233604	0	1
GSVDAANGSGKKPTVIF	3	1	1	AT5G26667.1	N-Term(Acetyl); K11(Dimethyl:2H(6)13C(2)); K12(Dimethyl:2H(6)13C(2))	1762.03	8.16571e+07	2.16747e+07	8.8801e+07	0.902401	1					1.01415	1		0.897412	1					0.909709	1		1.00556	1					1.11481	1		0	0.001601	High	37.7	0.215634	High	30.6	1.11361	High	40.72	0.10892	0	1
ATVPGQLIWEIVKR	2	1	1	AT4G29410.1	N-Term(Acetyl); K13(Dimethyl)	1679.98	1.80897e+07	0	1.5457e+07	0.966235	1								0.916258	1								1.05454	1								0	0.004249	High	37.58	0.212178				High	31.34	0.888982	0	1
SSKMVKSSEIVGKLNLR	2	1	1	AT1G19130.1	N-Term(Acetyl); K3(Dimethyl:2H(6)13C(2)); K6(Dimethyl:2H(6)13C(2)); K13(Dimethyl:2H(6)13C(2))	2026.3	2.67548e+07	1.66376e+06	0	0.876038	1								0.845829	1								1.03572	1								0	0.02813	High	37.57	0.108744	High	35.64	0.172076				0	1
ASGREEFVYMAKLAEQAER	4	1	1	AT1G78300.1	N-Term(Acetyl); K12(Dimethyl:2H(6)13C(2))	2263.16	5.17743e+07	1.97216e+07	3.41117e+07	0.89003	2	14.2896	1.07944	1		1.17123	1		1.16647	2	39.7567	1.07999	1		1.12192	1		0.763012	2	56.3646	0.999494	1		1.04395	1		0	0.000217	High	37.35	0.308863	High	36.38	0.347126	High	33.16	0.813133	1	1
ATPGASSARDEFVYMAKLAEQAER	3	1	1	AT4G09000.2	N-Term(Acetyl); K17(Dimethyl:2H(6)13C(2))	2676.35	3.332e+07	5.00734e+06	0	0.990017	2	3.54382	1.18721	1					0.965229	2	6.37017	1.13925	1					1.02568	2	2.82157	1.0421	1					0	0.0001646	High	37.3	0.373888	High	33.91	0.783928				1	1
AQPLVKKDDDHDDELEYSPF	1	1	1	AT4G34450.1	N-Term(Acetyl); K6(Dimethyl:2H(6)13C(2)); K7(Dimethyl:2H(6)13C(2))	2475.25	1.04402e+08	0	0	0.936906	1								0.925464	1								1.01236	1								0	0.01844	High	37.25	0.332615							0	1
AMEDQSAAR	1	1	1	AT2G17870.1	N-Term(Acetyl); M2(Oxidation)	1036.44	462168	0	0																												0	0.00231	High	37.15	0.0254048							0	1
ASGAVADHQIEAVSGKR	2	1	1	AT5G14220.1	N-Term(Acetyl); K16(Dimethyl)	1765.92	1.7722e+07	0	1.52382e+07	1.10543	1					1.2368	1		0.914552	1					1.07247	1		1.20871	1					1.15322	1		0	0.01452	High	37.13	0.239448				High	30.41	1.10859	0	1
MNKLLEYGR	4	1	1	AT4G17010.1	N-Term(Acetyl); K3(Dimethyl:2H(4))	1197.66	9.757e+06	1.31524e+06	6.32862e+06	0.918849	1					0.970784	1		0.906327	1					0.970576	1		1.01382	1					1.00021	1		0	0.001106	High	37.06	0.141462	High	37.38	0.132208	High	44.82	0.0240285	0	1
MENTRPNEEEGR	3	1	1	AT5G22120.1	N-Term(Acetyl)	1503.65	1.44803e+07	2.16535e+06	1.23955e+07																												0	0.001403	High	37.04	0.0303267	High	37.72	0.025737	High	35.39	0.0439383	0	1
SSTQEASVTDLPVKRPR	3	1	1	AT1G70310.1	N-Term(Acetyl); K14(Dimethyl:2H(4))	1945.07	9.00327e+06	0	151376890	0.96976	1								0.911539	1								1.06387	1								0	0.003008	High	36.96	0.346139				High	33.35	0.789539	0	1
STKVLDPAFQGAGQKPGTEIWR	3	1	1	AT2G41740.1	N-Term(Acetyl); K3(Dimethyl); K15(Dimethyl)	2484.32	105967869	1.48675e+07	7.27066e+07	0.89181	1								0.893715	1								0.997868	1								0	1.593e-05	High	36.95	0.486891	High	36.03	0.604602	High	36.75	0.510471	0	1
SQMDPDAVSKAFVEHYY	2	1	1	AT1G27970.2	N-Term(Acetyl); K10(Dimethyl:2H(4))	2060.95	2.72637e+06	0	0	0.819382	1								1.05056	1								0.779947	1								0	0.001186	High	36.95	0.105258							0	1
SQQKKYIFQVEEGKEGSDGRPSVGPVYR	2	1	1	AT4G23850.1	N-Term(Acetyl); K4(Dimethyl:2H(6)13C(2)); K5(Dimethyl); K14(Dimethyl:2H(4))	3306.8	2.84952e+07	0	3.76904e+07																												0	0.0001288	High	36.94	0.794187				High	34.95	1.24152	0	1
MESLDTNFPVR	4	1	1	AT5G14710.1	N-Term(Acetyl)	1350.64	9109508	2.22945e+06	4.18137e+06																												0	0.000193	High	36.87	0.0948382	High	42.43	0.0232106	High	30.29	0.407977	0	1
AFGNSNRQEIDEDLHSR	2	1	1	AT2G30110.1	N-Term(Acetyl)	2029.92	1.0427e+07	1.51605e+06	0																												0	4.388e-06	High	36.76	0.095563	High	56.02	0.000962383				1	1
AATATEKLPQLKSAVDGLTEMSENEKSGFINLVSR	1	1	1	AT5G17310.2	N-Term(Acetyl); K7(Dimethyl); K12(Dimethyl); K26(Dimethyl)	3861.02	8.13009e+06	0	0	0.845154	1								0.956657	1								0.883445	1								0	0.0001223	High	36.57	0.997221							0	1
SEMASMDPEGIDGVR	2	1	1	AT1G05520.1	N-Term(Acetyl)	1635.69	2.16752e+07	0	1.26045e+07																												0	0.0009245	High	36.56	0.0294437				High	47.39	0.00224248	0	1
ASEKKLSNPMR	5	2	1	AT2G42740.1	N-Term(Acetyl); K4(Dimethyl); K5(Dimethyl)	1358.75	2.44121e+08	2.58455e+07	1.88046e+08	1.01912	1		0.976804	1		1.08032	1		0.904845	1		0.990668	1		0.961254	1		1.12629	1		0.986006	1		1.12387	1		0	0.002295	High	36.55	0.226223	High	27.1	1.95989	High	29.18	1.23028	0	1
MDSHPSLMGR	2	1	1	AT4G19490.1	N-Term(Acetyl)	1172.52	2.14068e+07	0	1.30767e+07																												0	0.0007764	High	36.46	0.0412799				High	44.1	0.00740742	0	1
MEETKPKTVEDVETVDVYTAKGFLSTGHR	1	1	1	AT2G21045.1	N-Term(Acetyl); K5(Dimethyl:2H(4)); K7(Dimethyl:2H(4)); K21(Dimethyl:2H(4))	3405.8	3.82306e+07	0	0	1.09147	1								1.02347	1								1.06644	1								0	0.02382	High	36.39	0.901411							0	1
ASISNEPER	3	1	1	AT2G30060.1	N-Term(Acetyl)	1044.49	2.15404e+07	6.37267e+06	49301604																												0	0.001179	High	36.33	0.0618225	High	36.21	0.0654811	High	59.09	0.000302419	0	1
AHTSESVNPR	5	1	1	AT5G48230.2	N-Term(Acetyl)	1139.54	2.48408e+08	1.27609e+07	3.26866e+07																												0	0.01546	High	36.33	0.0875479	High	31.79	0.250649	High	32.73	0.196134	0	1
MEVSQDGSER	4	1	1	AT3G18480.1	N-Term(Acetyl)	1179.49	3.8253e+06	1.12053e+06	4.74263e+06																												0	2.151e-06	High	36.3	0.028037	High	59.15	0.000145334	High	41.79	0.00895979	0	1
SSSPAILPVTNQQAATQSQPPINSHAFR	2	1	1	AT2G40380.1	N-Term(Acetyl)	2989.5	3.10077e+07	0	2.42646e+07																												0	0.001873	High	36.24	0.614473				High	37.85	0.379952	0	1
TSSDKSLSHDVF	2	1	1	AT3G28940.1	N-Term(Acetyl); K5(Dimethyl:2H(4))	1396.69	161357607	0	152961360	0.668465	1					1.172	1		0.782646	1					0.729492	1		0.854109	1					1.6066	1		0	0.0002022	High	36.22	0.151698				High	50.64	0.00529222	0	1
MNTIVVAQLQR	2	1	1	AT1G03430.1	N-Term(Acetyl)	1314.72	9.07309e+06	1.48056e+06	0																												0	0.0005527	High	36.11	0.234106	High	42.04	0.0589882				0	1
MDYDPAHAMSR	3	1	1	AT1G15210.1	N-Term(Acetyl)	1335.55	2.74833e+07	7.76519e+06	2.08426e+07																												0	0.02254	High	36.07	0.0182784	High	33.24	0.0322722	High	27.92	0.115184	0	1
MDKASITEGKPIR	1	1	1	AT1G22440.1	N-Term(Acetyl); K3(Dimethyl); K10(Dimethyl)	1543.85	3.4954e+07	0	0	1.10821	1								0.952707	1								1.16322	1								0	0.02011	High	36.04	0.304673							0	1
MDKYDVVKDLGAGNFGVAR	3	1	1	AT5G08590.1	N-Term(Acetyl); K3(Dimethyl:2H(4)); K8(Dimethyl:2H(4))	2161.15	2.15435e+07	5.93698e+06	2.63834e+07	1.02023	1								0.80329	1								1.27006	1								0	0.0003031	High	36.01	0.484807	High	36.01	0.48314	High	33.77	0.824617	0	1
MFGSTLDSSR	3	1	1	AT1G09020.1	N-Term(Acetyl)	1142.52	1.37422e+07	2.26367e+06	6179277																												0	0.008498	High	35.95	0.056778	High	26.57	0.501166	High	28.08	0.320529	0	1
SHSHGNASSVNDPR	2	1	1	AT5G07960.1	N-Term(Acetyl)	1506.66	1.04888e+06	0	273444																												0	0.02587	High	35.85	0.0576195				High	43.43	0.0102772	0	1
MEKEDELQKLNGQVSAPR	2	1	1	AT3G58470.1	N-Term(Acetyl); K3(Dimethyl:2H(4)); K9(Dimethyl:2H(4))	2178.17	1.01183e+07	3.51478e+06	0	0.968061	1		1.08739	1					0.957787	1		0.992908	1					1.01073	1		1.09516	1					0	1.846e-06	High	35.74	0.535705	High	46.3	0.046397				0	1
SFTGTQQKCKACEKTVY	2	1	1	AT3G55770.7	N-Term(Acetyl); K8(Dimethyl); C9(Carbamidomethyl); K10(Dimethyl); C12(Carbamidomethyl); K14(Dimethyl)	2162.06	3.53841e+06	2.33142e+07	0	0.813458	1		1.01178	1					0.91191	1		1.12891	1					0.892038	1		0.896241	1					0	0.0009137	High	35.69	0.29725	High	27.76	1.72159				0	1
GSEEEKVVVPR	3	1	1	AT1G70660.1	N-Term(Acetyl); K6(Dimethyl:2H(6)13C(2))	1306.74	1.05645e+07	1.96516e+06	6.78954e+06	0.716174	1		1.42796	1		1.43187	1		0.880704	1		1.60329	1		0.735241	1		0.813183	1		0.890641	1		1.94748	1		0	0.01474	High	35.66	0.24342	High	27.52	1.58177	High	27.35	1.63138	0	1
MFSGIKIIPR	4	1	1	AT1G56290.1	N-Term(Acetyl); K6(Dimethyl:2H(6)13C(2))	1239.76	2.85371e+06	665328	2.37414e+06	0.747898	1								0.715867	1								1.04474	1								0	0.00144	High	35.32	0.180915	High	37.75	0.106722	High	43	0.0327125	0	1
AEQTEKAFLKQPKVF	7	3	1	AT4G30800.1	N-Term(Acetyl); K6(Dimethyl); K10(Dimethyl); K13(Dimethyl)	1890.07	5.95126e+08	1.24245e+08	5.12322e+08	0.911785	1					0.951642	1		0.900263	1					0.938291	1		1.0128	1					1.01423	1		0	0.01086	High	35.19	0.467809	High	31.73	1.06781	High	34.34	0.575441	0	1
GDSGDPFLRNPNAAVQAR	5	1	1	AT3G50670.1	N-Term(Acetyl)	1926.94	2.37306e+07	3.61177e+06	1.04563e+07																												0	0.0002149	High	35.14	0.282436	High	42.83	0.0432096	High	34.46	0.291526	1	1
AQKIGKSIR	1	1	1	AT2G23070.1	N-Term(Acetyl); K3(Dimethyl:2H(6)13C(2)); K6(Dimethyl:2H(6)13C(2))	1114.79	4.691e+06	0	0	0.920852	1								0.868944	1								1.05974	1								0	0.02137	High	35.06	0.0509003							0	1
ADAVNAQTPSLSEQY	4	1	1	AT1G22450.1	N-Term(Acetyl)	1635.75	8.96435e+07	2.81601e+07	6.98414e+07																												0	0.000619	High	35.03	0.120878	High	56.77	0.00072938	High	48.92	0.0047645	0	1
MESTEQPR	3	1	1	AT5G06140.1	N-Term(Acetyl); M1(Oxidation)	1035.44	547457	0	527129																												0	0.0007352	High	34.96	0.0385857				High	44.57	0.00515855	0	1
ATSGTYVTEVPLKGSADKHYKR	2	1	1	AT2G01530.1	N-Term(Acetyl); K13(Dimethyl:2H(6)13C(2)); K18(Dimethyl:2H(6)13C(2)); K21(Dimethyl:2H(6)13C(2))	2558.49	2.92044e+07	0	2.29114e+07	0.6141	1								0.836752	1								0.73391	1								0	0.001389	High	34.76	0.689127				High	31.17	1.54875	0	1
SGTVKDIVSKAELDNLR	4	1	1	AT4G04950.1	N-Term(Acetyl); K5(Dimethyl); K10(Dimethyl)	1943.08	5.77211e+07	8.59725e+06	3.81904e+07	0.915406	1		1.11349	1					0.876701	1		1.17694	1					1.04415	1		0.946084	1					0	1.113e-06	High	34.59	0.588066	High	41.53	0.119294	High	34.14	0.654677	0	1
SRPGDWNCR	3	1	1	AT3G15680.1	N-Term(Acetyl); C8(Carbamidomethyl)	1189.52	4.87632e+07	8.12879e+06	4.59027e+07																												0	0.02419	High	34.51	0.0497897	High	25.76	0.372707	High	37.7	0.0232914	0	1
MDSGTINIKKW	3	1	1	AT1G48160.1	N-Term(Acetyl); K9(Dimethyl); K10(Dimethyl)	1390.74	4.75814e+07	7.41474e+06	2.90326e+07																												0	0.006811	High	34.5	0.353039	High	40.92	0.0783488	High	34.77	0.317572	0	1
TTIVPTSEENPFLAVVR	1	1	1	AT3G02200.2	N-Term(Acetyl)	1915.01	5.99675e+07	0	0																												0	0.007759	High	34.47	0.541643							0	1
AEEEKSVMKQVMVAIDESECSKR	2	1	1	AT1G68300.1	N-Term(Acetyl); K5(Dimethyl:2H(4)); K9(Dimethyl:2H(4)); C20(Carbamidomethyl); K22(Dimethyl:2H(4))	2821.45	1.22824e+07	0	4.78051e+06	0.777166	1					0.944494	1		0.848136	1					0.819065	1		0.916322	1					1.15314	1		0	3.871e-06	High	34.35	0.965695				High	44.81	0.0831887	0	1
AVEKSNTTVGGVEILKPR	3	1	1	AT2G41790.1	N-Term(Acetyl); K4(Dimethyl:2H(4)); K16(Dimethyl:2H(4))	2004.18	7.83581e+06	1.49259e+06	8551540	1.42966	1								0.817591	1								1.74862	1								0	0.0007474	High	34.3	0.496966	High	35.77	0.366499	High	41.01	0.115301	0	1
SSSREENVYLAKLAEQAER	1	1	1	AT3G02520.1	N-Term(Acetyl); K12(Dimethyl:2H(6)13C(2))	2258.18	1.82602e+07	0	0	1.18509	1								1.101	1								1.07637	1								0	0.0002044	High	34.25	0.734668							1	1
ATSGTYVTEVPLKGSAEKHYKR	1	2	1	AT2G01520.1	N-Term(Acetyl); K13(Dimethyl); K18(Dimethyl); K21(Dimethyl)	2548.38	2.88091e+07	0	0	0.331413	1								0.656676	1								0.504682	1								0	0.0005955	High	34.05	1.02825							0	1
ASGLSEIGSTKMFDGYNKR	3	1	1	AT2G41530.1	N-Term(Acetyl); K11(Dimethyl:2H(6)13C(2)); K18(Dimethyl:2H(6)13C(2))	2175.17	4.95838e+07	9.88517e+06	3.33012e+07	0.850237	1					1.08013	1		0.88353	1					0.963612	1		0.962319	1					1.12092	1		0	0.009037	High	34.03	0.790279	High	28.76	2.5572	High	34.04	0.76716	0	1
MNQEEHVKLL	1	1	1	AT3G09270.1	N-Term(Acetyl); K8(Dimethyl:2H(6)13C(2))	1318.72	3.70525e+06	0	0	0.66263	1								0.970934	1								0.682466	1								0	0.01361	High	33.86	0.391044							0	1
AEPKQSSLSEVKTNVIGSR	3	1	1	AT1G17490.1	N-Term(Acetyl); K4(Dimethyl:2H(4)); K12(Dimethyl:2H(4))	2136.21	2.59574e+07	3.55252e+06	2.35084e+07	1.22803	1					1.40403	1		0.838068	1					0.861626	1		1.46531	1					1.62951	1		0	0.0008136	High	33.78	0.796085	High	22.44	11.0233	High	31.21	1.46239	0	1
AGIKVFGHPASIATR	2	1	1	AT4G02520.1	N-Term(Acetyl); K4(Dimethyl)	1594.91	5.8927e+07	7.32403e+06	0	0.523178	1		1.5975	1					0.767084	1		2.01433	1					0.682035	1		0.793068	1					0	0.0006619	High	33.76	0.503505	High	26.27	2.83611				0	1
ATASVAFKSR	1	3	1	AT3G45950.1	N-Term(Acetyl); K8(Dimethyl:2H(6)13C(2))	1115.66	3.65882e+06	0	0	1.44215	1								1.01974	1								1.41423	1								0	0.02477	High	33.75	0.310622							0	1
AKKLEAQGGR	4	1	1	AT3G16470.1	N-Term(Acetyl); K2(Dimethyl); K3(Dimethyl)	1155.68	1.61473e+07	913214	3.25105e+06	0.475004	1								0.86378	1								0.549914	1								0	0.004043	High	33.59	0.310422	High	28.8	0.933326	High	24.04	2.84049	0	1
SAFTSKFADELIANAAY	3	1	1	AT3G52930.1	N-Term(Acetyl); K6(Dimethyl)	1888.93	6.03464e+06	7.8515e+06	1.09844e+07	0.873137	1		1.05179	1		1.14114	1		0.865295	1		0.987664	1		0.954469	1		1.00906	1		1.06492	1		1.19557	1		0	0.0008519	High	33.25	0.423849	High	45.02	0.0284509	High	46.01	0.0230387	0	1
GDSESFVGKNWNGLKDFWSDR	5	1	1	AT1G08480.1	N-Term(Acetyl); K9(Dimethyl); K15(Dimethyl)	2542.21	5.35443e+07	8.04246e+06	2.14063e+07	0.930487	1								0.876953	1								1.06105	1								0	0.0004238	High	33.23	0.452068	High	21.54	5.64356	High	31.58	0.557757	0	1
MEFWGVEVKNGKPL	3	1	1	AT5G03740.1	N-Term(Acetyl); K9(Dimethyl:2H(4)); K12(Dimethyl:2H(4))	1739.96	7.51309e+06	1.59838e+06	3778183	1.38734	1		0.712081	1					1.47428	1		0.886139	1					0.941028	1		0.803577	1					0	0.0001688	High	33.18	0.679594	High	38.53	0.195994	High	40.76	0.117919	0	1
ASEDTLSSNPLLQNFDFPPFDSVDAHHVRPGIR	4	1	1	AT5G10540.1	N-Term(Acetyl)	3720.8	5.72981e+07	1.18405e+07	2.74712e+06																												0	4.734e-09	High	33.18	0.885971	High	35.94	0.508755	High	22.99	10.2063	0	1
AEEEVIAIPVQPSDHKR	3	1	1	AT1G33680.1	N-Term(Acetyl); K16(Dimethyl:2H(4))	1992.07	3.12608e+07	7.46481e+06	2.84727e+07	0.872714	1								0.809885	1								1.07758	1								0	0.0007996	High	33.14	0.838215	High	35.89	0.431109	High	42.81	0.0893341	0	1
SASWADVADSEKAVSQSKPPYVPPHLR	4	1	1	AT3G58510.1	N-Term(Acetyl); K12(Dimethyl:2H(6)13C(2)); K18(Dimethyl:2H(6)13C(2))	3036.64	3.74276e+06	3.24395e+06	2.1678e+07	0.840922	1					1.11749	2	76.4935	0.238369	1					0.843994	2	40.8564	3.52781	1					1.32405	2	29.1758	0	0.0007471	High	32.86	1.76853	High	23.69	14.5587	High	25.86	8.86042	0	1
MLKFLSKVR	4	1	1	AT5G39600.1	N-Term(Acetyl); K3(Dimethyl:2H(4)); K7(Dimethyl:2H(4))	1227.81	1.8282e+07	0	1.19353e+07	0.625307	1					0.943294	2	13.6211	0.715352	1					0.871111	2	1.23624	0.874125	1					1.08286	2	12.3693	0	0.01124	High	32.86	0.173295				High	33.93	0.141885	0	1
MEYVNPEGLR	3	1	1	AT3G61620.1	N-Term(Acetyl)	1249.59	1.46384e+07	4.1866e+06	1.1461e+07																												0	1.413e-05	High	32.63	0.234649	High	48.81	0.00545818	High	21.48	3.03973	0	1
MDKYELVKDIGAGNFGVAR	4	2	1	AT1G60940.1	N-Term(Acetyl); K3(Dimethyl:2H(4)); K8(Dimethyl:2H(4))	2189.19	1.19416e+07	3.02091e+06	1.61144e+07	0.745329	1		1.25607	1		2.07517	1		0.830061	1		1.17866	1		1.06562	1		0.897921	1		1.06568	1		1.94739	1		0	0.0004832	High	32.62	1.13213	High	31.15	1.56845	High	32.97	1.02928	0	1
MEKKENGLDGKQSGR	2	1	1	AT4G36940.1	N-Term(Acetyl); K3(Dimethyl:2H(6)13C(2)); K4(Dimethyl:2H(6)13C(2)); K11(Dimethyl:2H(6)13C(2))	1827.07	1.44432e+06	0	845102	1.525	1								0.883842	1								1.72542	1								0	0.001371	High	32.3	0.788697				High	30.56	1.2163	0	1
AEASDLLEWPKKDNRR	1	1	1	AT1G11840.6	N-Term(Acetyl); K11(Dimethyl); K12(Dimethyl)	2026.08	2.98905e+07	0	0	0.375301	1								0.552882	1								0.678809	1								0	0.007355	High	32.3	0.991672							1	1
AATSEHTILQFVSPSSTASATTSVLTAR	3	1	1	AT2G39990.1	N-Term(Acetyl)	2876.47	5.44433e+07	0	1.4373e+07																												0	0.000301	High	32.29	1.29891				High	42.98	0.122066	0	1
SLVANEEFQH	1	1	1	AT1G22780.1	N-Term(Acetyl)	1215.56	9.1881e+06	0	0																												0	0.01564	High	31.93	0.187361							0	1
MEGKEEDVR	2	4	1	AT1G01620.1	N-Term(Acetyl); K4(Dimethyl)	1162.54	715621157	1.22224e+08	0	0.996508	1		0.90808	1					0.893723	1		0.940828	1					1.11501	1		0.965192	1					0	0.001577	High	31.7	0.239638	High	41.5	0.0224525				0	1
MEIATDTAKQMR	3	1	1	AT2G03430.1	N-Term(Acetyl); K9(Dimethyl:2H(4))	1468.74	1.01642e+07	887795	7.5206e+06	0.991596	1		0.968611	1		1.14041	1		0.813371	1		0.855347	1		0.876854	1		1.21912	1		1.13242	1		1.30057	1		0	8.933e-05	High	31.64	0.539822	High	44.58	0.0253607	High	50.14	0.00723158	0	1
TEKKEMEVVKGLNVER	1	0	0		N-Term(Acetyl); K3(Dimethyl:2H(4)); K4(Dimethyl:2H(4)); K10(Dimethyl:2H(4))	2027.19	2.15117e+07	0	0																												0	0.001491	High	31.62	1.03115							0	1
SSTEEMSSVKNTTQVIGVDPSSTVR	1	1	1	AT3G44320.1	N-Term(Acetyl); K10(Dimethyl:2H(6)13C(2))	2717.37	3.92609e+07	0	0	1.05594	1								0.928355	1								1.13743	1								0	0.001472	High	31.59	1.41733							0	1
ATEGVVPSAQDIAAEFVR	3	1	1	AT1G69250.1	N-Term(Acetyl)	1901.96	1.00163e+07	1.06962e+06	5.13136e+06																												0	3.328e-05	High	31.51	0.847193	High	50.4	0.0109605	High	20.94	9.2393	0	1
TTAARPTWAPAKGGNEQGGAR	3	1	1	AT3G13200.1	N-Term(Acetyl); K12(Dimethyl)	2167.09	2.63862e+07	1.11117e+07	41606136	1.47334	1		0.983626	1					0.965701	1		0.989386	1					1.52567	1		0.994179	1					0	1.973e-05	High	31.41	1.11039	High	39.59	0.158559	High	39.28	0.175797	0	1
AVSKKAGHQTSAESWGTGR	2	2	1	AT3G09630.1	K4(Dimethyl); K5(Dimethyl)	2014.05	1.20481e+06	0	1.36374e+06	0.9375	1								0.775542	1								1.20883	1								0	0.01436	High	31.37	1.12402				High	25.95	3.88553	0	1
SKTLVQPVGQKR	3	1	1	AT1G43860.1	N-Term(Acetyl); K2(Dimethyl:2H(4)); K11(Dimethyl:2H(4))	1446.92	2.54535e+07	5.36964e+06	2.33306e+07	1.006	1		0.857513	1		1.09904	1		0.865293	1		0.898029	1		1.00384	1		1.16261	1		0.954884	1		1.09484	1		0	0.00209	High	31	0.429255	High	34.37	0.210162	High	42.65	0.0293627	0	1
AEHLASIFGTEKDR	1	0	0		N-Term(Acetyl); K12(Dimethyl:2H(4))	1647.86	7.01488e+06	0	0																												0	0.007208	High	30.83	0.949655							0	1
ATGKTVKDVSPHDFVKAYASHLKR	1	2	1	AT3G02080.1	N-Term(Acetyl); K4(Dimethyl); K7(Dimethyl:2H(6)13C(2)); K16(Dimethyl:2H(4)); K23(Dimethyl:2H(4))	2825.68	5.18031e+07	0	0																												0	0.003287	High	30.77	1.68477							0	1
ATVEVEQVTPVAVENVEVPTK	2	1	1	AT1G12080.2	N-Term(Acetyl)	2280.2	1.25801e+07	2.12744e+06	0																												0	2.876e-05	High	30.71	1.69373	High	47.24	0.0379175				0	1
SKGPGLFTDIGKKAKDLLTR	6	1	1	AT5G67500.2	N-Term(Acetyl); K2(Dimethyl:2H(6)13C(2)); K12(Dimethyl:2H(6)13C(2)); K13(Dimethyl:2H(6)13C(2)); K15(Dimethyl:2H(6)13C(2))	2331.55	1.92371e+07	2.14372e+07	8.66606e+07	0.878559	1					0.89982	2	9.46214	0.93536	1					0.835796	2	3.70615	0.939274	1					1.0766	2	5.7409	0	0.0009129	High	30.49	0.299302	High	19.86	3.4045	High	47.05	0.00695279	0	1
MDAIDSVVDPLR	5	1	1	AT4G24920.1	N-Term(Acetyl)	1372.68	1.64517e+08	2.3581e+07	7.96221e+07																												0	0.001185	High	30.33	0.521388	High	53.4	0.00258095	High	54.11	0.00218451	0	1
MKSGSSTLNPYAAAYVPLSKR	1	1	1	AT5G25540.1	N-Term(Acetyl); K2(Dimethyl:2H(4)); K20(Dimethyl:2H(4))	2347.3	1.35526e+07	0	0	1.03126	1								0.949827	1								1.08573	1								0	1.829e-05	High	30.17	2.19108							0	1
AAFPNLNSDAGLKKLDEHLLTR	3	1	1	AT1G30230.2	N-Term(Acetyl); K13(Dimethyl:2H(4)); K14(Dimethyl:2H(4))	2529.43	2.31879e+08	3.11681e+07	0	0.991235	2	12.9054							0.896668	2	3.81828							1.10547	2	9.05368							0	0.007637	High	30.06	2.40302	High	24.23	9.17614				0	1
ASLFKEQAKLSAYR	3	1	1	AT5G44200.1	N-Term(Acetyl); K5(Dimethyl); K9(Dimethyl)	1709.96	2.67371e+07	3.8306e+06	1.90464e+07	0.872875	1					0.982883	1		0.87566	1					1.00047	1		0.996819	1					0.982419	1		0	0.0003306	High	30.04	1.35462	High	26.59	3.00886	High	36.08	0.338883	0	1
VESKVVVPESVLK	2	1	1	AT2G01250.1	N-Term(Acetyl)	1454.85	9114374	2.09366e+06	0																												0	0.02008	High	29.89	1.04237	High	40.79	0.0868404				0	1
MEDPLIGR	2	1	1	AT4G03560.1	N-Term(Acetyl)	972.478	4.86979e+06	1.33739e+06	0																												0	0.0007766	High	29.84	0.361423	High	35.36	0.0932885				0	1
SLLADLVNLDISDNSEKIIAEY	1	1	1	AT1G66200.3	N-Term(Acetyl); K17(Dimethyl:2H(6)13C(2))	2513.34	13928847	0	0	1.2378	1								0.962425	1								1.28613	1								0	0.007326	High	29.75	2.54343							0	1
AKLFIKQAEQY	1	1	1	AT2G41380.1	N-Term(Acetyl); K2(Dimethyl); K6(Dimethyl)	1436.82	1.33558e+07	0	0	0.527213	1								0.634629	1								0.830742	1								0	0.01201	High	29.43	1.16893							0	1
MDSSSVGNTNR	1	1	1	AT4G38370.1	N-Term(Acetyl); M1(Oxidation)	1225.51	194030	0	0																												0	0.01402	High	29.42	0.12886							0	1
ASGDYAIVIAHNPDSDTTR	2	1	1	AT2G18020.1		2002.94	1.74372e+06	0	1.14456e+07																												0	0.00164	High	29.32	0.81555				High	36.31	0.141406	0	1
ASSSDHTAKIIDGKAIAHTIR	2	1	1	AT3G12290.1	N-Term(Acetyl); K9(Dimethyl:2H(4)); K14(Dimethyl:2H(4))	2298.31	1.06278e+07	0	1.34618e+07	1.7198	1								0.933117	1								1.84307	1								0	0.003201	High	29.3	2.47686				High	27.16	4.07599	0	1
SLVANEEFQHIL	3	1	1	AT1G22780.1	N-Term(Acetyl)	1441.73	1.26609e+07	0	4.8688e+06																												0	0.0001393	High	29.15	0.885383				High	43.87	0.0303982	0	1
MFSAQNKIKKDKNAEPTECEEQVAQALF	7	1	1	AT5G16130.1	N-Term(Acetyl); K7(Dimethyl:2H(4)); K9(Dimethyl); K10(Dimethyl:2H(6)13C(2)); K12(Dimethyl:2H(4)); C19(Carbamidomethyl)	3424.81	4.59248e+07	6.18676e+06	1.79156e+07																												0	0.00182	High	29.11	4.92694	High	41.63	0.27199	High	36.85	0.811405	0	1
SSSPFPVLDNRPIDKW	3	1	1	AT4G39680.1	N-Term(Acetyl); K15(Dimethyl)	1927.99	4.90587e+06	902724	3.23633e+06	0.998065	1		0.969973	1		0.973169	1		1.47176	1		0.982588	1		1.03917	1		0.678143	1		0.987162	1		0.93649	1		0	0.001898	High	28.96	1.67735	High	23.25	6.04143	High	42.85	0.0664038	0	1
AHMVGADDIESLR	2	1	1	AT3G53480.1	N-Term(Acetyl)	1455.69	1.06116e+07	2.52994e+06	0																												0	9.38e-06	High	28.86	0.626422	High	46.52	0.0105004				0	1
ATDSQPNQKLTLPLKTR	2	1	1	AT5G23530.1	N-Term(Acetyl); K9(Dimethyl); K15(Dimethyl)	2009.14	2.01345e+07	2.86424e+06	0	0.43351	1		1.39456	1					0.695342	1		1.77863	1					0.623449	1		0.784063	1					0	0.0006482	High	28.77	2.25876	High	30.91	1.39416				0	1
SVNGENKVSGGDSSSSDRPVR	2	1	1	AT4G15130.1	N-Term(Acetyl); K7(Dimethyl)	2204.05	5.92561e+06	623105	0	0.915041	1		1.17181	1					0.867453	1		1.08151	1					1.05486	1		1.0835	1					0	0.0002033	High	28.66	1.13381	High	43.97	0.0334523				0	1
SKPMEEDTNQGKTEEEEFNTGPLSVL	2	0	0		N-Term(Acetyl); K2(Dimethyl:2H(6)13C(2)); K12(Dimethyl)	3015.46	2.5829e+07	0	0																												0	0.007523	High	28.63	2.08765							0	1
SRGNAAAAKGKKKGVSF	1	1	1	AT5G27770.1	N-Term(Acetyl); K9(Dimethyl:2H(6)13C(2)); K11(Dimethyl:2H(6)13C(2)); K12(Dimethyl:2H(6)13C(2)); K13(Dimethyl:2H(6)13C(2))	1863.28	1.52278e+06	0	0	0.957545	1								0.854112	1								1.1211	1								0	0.003823	High	28.49	0.314448							1	1
MDSGNNNMNR	2	1	1	AT5G57580.1	N-Term(Acetyl); M1(Oxidation)	1210.46	32222.1	0	50092.6																												0	0.01691	High	28.45	0.0367226				High	36.41	0.00647967	0	1
ANSGEEKLKLY	3	1	1	AT2G02390.3	N-Term(Acetyl); K7(Dimethyl); K9(Dimethyl)	1349.73	3.08184e+07	8712295	3.03922e+07	0.850183	1		1.06188	1		1.0934	1		0.864454	1		1.20075	1		0.840922	1		0.983491	1		0.884349	1		1.30024	1		0	0.02606	High	28.27	1.42681	High	41.12	0.0716584	High	32.72	0.498668	0	1
ASLLKAFIDPKK	4	0	0		N-Term(Acetyl); K5(Dimethyl:2H(4)); K12(Dimethyl:2H(4))	1436.93	1.33453e+06	308442	0																												0	0.006144	High	28.12	0.714655	High	22.02	3.08314				0	1
PAFYGGKLTTFEDDEKESEYGYVR	4	1	1	AT1G78900.1	N-Term(Acetyl); K16(Dimethyl)	2871.37	563313531	6.72901e+06	4.01703e+07																												0	3.354e-07	High	27.83	1.89901	High	45.15	0.0334208	High	36.91	0.219176	0	1
SATQTQTHGPHSLAFR	5	1	1	AT2G47960.1	N-Term(Acetyl)	1780.87	6.05668e+07	1.05878e+07	4.20226e+07																												0	2.21e-07	High	27.66	1.471	High	74.99	2.66434e-05	High	83.28	3.97061e-06	0	1
ALVMHTYKGNKGANKALIAAEY	1	1	1	AT1G57720.1	N-Term(Acetyl); K8(Dimethyl:2H(4)); K11(Dimethyl:2H(4)); K15(Dimethyl:2H(4))	2501.44	2.05695e+07	0	0	0.813766	1								0.843414	1								0.964848	1								0	0.007532	High	27.55	3.89134							0	1
ASKLVQLQSKACQASKF	3	1	1	AT2G19680.1	N-Term(Acetyl); K3(Dimethyl); K10(Dimethyl); C12(Carbamidomethyl); K16(Dimethyl)	2020.13	3.01764e+07	4.80412e+06	2.08502e+07	0.679614	1		0.918726	1					1.04362	1		0.949996	1					0.651209	1		0.967083	1					0	5.593e-05	High	27.48	3.20174	High	37.75	0.303293	High	30.41	1.63466	0	1
MEAAKKQSVTNQLLAVKSASGKTF	1	1	1	AT3G23490.1	N-Term(Acetyl); K5(Dimethyl:2H(4)); K6(Dimethyl:2H(4)); K17(Dimethyl); K22(Dimethyl:2H(6)13C(2))	2707.62	1.81487e+07	0	0																												0	0.003209	High	27.37	3.28021							0	1
MKGGESKAEATSTDQR	2	0	0		N-Term(Acetyl); K2(Dimethyl:2H(6)13C(2)); K7(Dimethyl:2H(6)13C(2))	1809.96	1.13399e+06	380517	0																												0	0.001601	High	27.24	2.59221	High	23.65	5.92929				0	1
GSSPPKKTTLQR	1	0	0		N-Term(Acetyl); K6(Dimethyl); K7(Dimethyl)	1397.81	760830	0	0																												0	0.0268	High	27.21	1.84794							0	1
MDLEAEIR	5	1	1	AT1G18070.3	N-Term(Acetyl)	1018.49	4.57834e+07	1.25069e+07	3.96852e+07																												0	0.001079	High	27.1	0.769311	High	41.48	0.0246933	High	36.58	0.0851451	0	1
SVQEYLDKHMLSR	2	1	1	AT2G29560.1	N-Term(Acetyl); K8(Dimethyl:2H(6)13C(2))	1683.89	2.17765e+07	5.3392e+06	0	0.874579	1		0.97277	1					1.01047	1		0.966715	1					0.865521	1		1.00626	1					0	0.01219	High	27.09	2.37824	High	38.66	0.158254				0	1
VESKVVVPESVLKK	3	1	1	AT2G01250.1	N-Term(Acetyl); K14(Dimethyl)	1610.97	1.06734e+07	0	10044072																												0	0.0266	High	27.09	1.87939				High	21.57	7.02792	0	1
STKVLDPAFQGAGQKPGTEIW	2	1	1	AT2G41740.1	N-Term(Acetyl); K3(Dimethyl:2H(4)); K15(Dimethyl:2H(4))	2336.28	1.35125e+07	2.1455e+06	0	1.055	1								0.930966	1								1.13323	1								0	0.01473	High	26.68	4.873	High	22.73	12.1752				0	1
GDFSIQISSKLINQLAEGNDQPKRR	2	1	1	AT4G12340.1	N-Term(Acetyl); K10(Dimethyl); K23(Dimethyl)	2912.56	8.08463e+06	1.41489e+06	0	0.834434	1		0.993417	1					0.841797	1		0.972105	1					0.991253	1		1.02192	1					0	1.588e-06	High	26.49	7.14553	High	40.24	0.298415				1	1
ATAADVDAEIQQALTNEVKLF	3	1	1	AT3G11940.1	N-Term(Acetyl); K19(Dimethyl:2H(6)13C(2))	2325.23	2.0693e+07	7.12322e+06	1.54162e+07	1.03004	1		0.948996	1					0.891776	1		0.934275	1					1.15505	1		1.01576	1					0	0.01626	High	25.96	5.32288	High	41.34	0.152838	High	42.28	0.126082	0	1
SGFEDGFSAEKLFSQGY	2	1	1	AT1G16350.1	N-Term(Acetyl); K11(Dimethyl:2H(4))	1942.9	1.60611e+07	0	6.75034e+06	0.745414	1								0.896334	1								0.831626	1								0	0.02065	High	25.94	1.17549				High	31.44	0.351181	0	1
MQNEEGQVTELYIPR	3	1	1	AT5G27700.1	N-Term(Acetyl)	1848.88	2.1955e+08	4.63463e+07	1.53191e+08																												0	4.224e-05	High	25.73	1.83943	High	35.46	0.179557	High	26.4	1.36673	0	1
GDSENVQQPSKKR	5	1	1	AT1G52380.1	N-Term(Acetyl); K11(Dimethyl:2H(6)13C(2)); K12(Dimethyl)	1578.87	2.95403e+06	128978	315154																												0	0.001082	High	25.55	3.33833	High	32.27	0.706648	High	41.74	0.0814379	0	1
AEEKWVVMVTAQTPTNIAVIKYWGKR	1	0	0		N-Term(Acetyl); K4(Dimethyl); K21(Dimethyl); K25(Dimethyl)	3144.72	4.23288e+06	0	0																												0	0.02492	High	25.5	10.0768							0	1
AEEQEIVDSLSAEVNPDQKVDMEVETATPKAETGDEKR	4	1	1	AT5G62440.1	N-Term(Acetyl); M22(Oxidation); K30(Dimethyl:2H(4)); K37(Dimethyl:2H(6)13C(2))	4314.09	3.10531e+07	0	1.76891e+07																												0	0.003746	High	25.06	7.42654				High	21.06	17.5759	0	1
AAEGEVIACH	3	1	1	AT5G42980.1	N-Term(Acetyl); C9(Carbamidomethyl)	1098.49	8.44132e+07	2.38251e+07	4.59718e+07																												0	0.0001741	High	24.92	0.666922	High	46.64	0.00420968	High	53.46	0.000884052	0	1
SIPKEPEQVMKMR	1	1	1	AT3G62010.1	N-Term(Acetyl); K4(Dimethyl:2H(6)13C(2)); K11(Dimethyl:2H(6)13C(2))	1686.99	5.30778e+06	0	0	0.966042	1								0.653112	1								1.47914	1								0	0.002221	High	24.86	3.91873							0	1
TTPAVKTGLFVGLNKGHVVTR	3	1	1	AT2G37600.1	N-Term(Acetyl); K6(Dimethyl:2H(6)13C(2)); K15(Dimethyl:2H(6)13C(2))	2309.43	8397331	897355	1.47819e+07	1.17604	1		1.09204	1					0.823853	1		1.27182	1					1.42748	1		0.858639	1					0	6.989e-09	High	24.82	3.47755	High	58.6	0.00148943	High	38.62	0.160241	0	1
SEEQPHANLAVPAFKTEKEPITQTR	3	1	1	AT2G20610.1	N-Term(Acetyl); K15(Dimethyl:2H(6)13C(2)); K18(Dimethyl:2H(6)13C(2))	2935.6	5.54917e+07	2.18833e+07	5.14288e+07	0.869474	1		1.11263	1		1.16887	1		0.929427	1		1.15407	1		0.891955	1		0.935495	1		0.964092	1		1.31046	1		0	3.034e-05	High	24.71	10.9793	High	29.47	3.6724	High	27.1	6.33592	0	1
ATGTATEKPKIVWNEGR	3	1	1	AT1G21770.1	N-Term(Acetyl); K8(Dimethyl:2H(4)); K10(Dimethyl:2H(4))	1964.1	8.70017e+07	1.13749e+07	7.05425e+07	0.838035	1		0.858359	1					0.775116	1		1.014	1					1.08117	1		0.846504	1					0	0.009807	High	24.43	6.07106	High	32.16	1.03377	High	29.05	2.13223	0	1
ADQLTDEQISEFKEAF	3	2	1	AT1G66410.2	N-Term(Acetyl); K13(Dimethyl)	1940.91	1.28274e+07	1.17051e+06	2.13607e+06	1.00726	1					0.000321412	1		0.928415	1					1	1		1.08492	1					0.000321412	1		0	0.001262	High	24.28	2.23073	High	27.9	0.919647	High	24.26	2.13341	0	1
ATVPEIKIMR	3	1	1	AT3G48530.1	N-Term(Acetyl); K7(Dimethyl)	1227.71	6.38365e+07	1.08503e+07	3.03507e+07				0.939637	1		1.04041	1					0.896745	1		1.03321	1					1.04783	1		1.00697	1		0	0.02538	High	24.22	3.21733	High	39.67	0.0914947	High	45.39	0.0249726	0	1
MDSHSSHLNAANR	3	1	1	AT3G54610.1	N-Term(Acetyl)	1481.65	8.67485e+06	1.46386e+06	6.45461e+06																												0	8.096e-05	High	24.04	0.913563	High	25.72	0.591025	High	24.42	0.800704	0	1
TTVSTQNESTQKPVQVAKR	2	0	0		N-Term(Acetyl); K12(Dimethyl:2H(4)); K18(Dimethyl:2H(4))	2208.24	9322086	1.05708e+06	0																												0	0.01238	High	23.95	8.21885	High	22.02	12.7832				0	1
SKPEETSDPNPTGPDPSR	2	1	1	AT5G63260.2	N-Term(Acetyl); K2(Dimethyl:2H(4))	1984.94	1.84275e+06	0	1.77411e+06	1.27098	1					1.15255	1		0.857281	1					0.988742	1		1.48257	1					1.16567	1		0	4.337e-07	High	23.95	2.52121				High	72.4	4.02233e-05	0	1
ADPELEAIR	3	1	1	AT1G29850.3	N-Term(Acetyl)	1055.53	5.92955e+07	1.12476e+07	5.42609e+07																												0	7.621e-05	High	23.83	1.87293	High	63.1	0.00020125	High	36.63	0.0969133	0	1
ADADDIQPIVCDNGTGMVKAGFAGDDAPR	2	1	1	AT1G49240.1	N-Term(Acetyl); C11(Carbamidomethyl); K19(Dimethyl:2H(6)13C(2))	3054.43	0	1.07437e+08	0				1.17675	1								1.05938	1								1.11079	1					0	0.0005713	High	23.74	3.7421	High	35.02	0.282715				0	1
MHAPVLVLSDSLKR	5	1	1	AT5G26360.1	N-Term(Acetyl); K13(Dimethyl)	1635.92	138961149	2.33936e+07	112311534	0.939885	2	6.93719	0.984922	1		1.11911	2	5.70278	0.929415	2	1.21946	1.02214	1		0.952482	2	5.4757	1.01127	2	5.7141	0.963586	1		1.17494	2	11.2047	0	0.001377	High	23.61	5.43453	High	32.16	0.759226	High	36.85	0.261859	0	1
AAEGEVIACHTVEDWTEKLK	3	1	1	AT5G42980.1	N-Term(Acetyl); C9(Carbamidomethyl); K20(Dimethyl:2H(6)13C(2))	2364.18	2.23473e+07	0	1.96093e+06																												0	0.02325	High	23.18	7.36021				High	28.57	2.21128	0	1
AESKVVVPESVLKKIKR	4	1	1	AT2G44120.2	N-Term(Acetyl); K4(Dimethyl:2H(6)13C(2)); K13(Dimethyl:2H(6)13C(2)); K14(Dimethyl:2H(6)13C(2)); K16(Dimethyl:2H(6)13C(2))	2096.49	28853692	6.38946e+07	5.93145e+07	0.872521	1		0.856298	1		0.994843	1		0.773637	1		0.951427	1		0.91968	1		1.12782	1		0.900015	1		1.08173	1		0	0.0003956	High	22.71	0.550263	High	27.34	0.189483	High	43.46	0.00462989	0	1
MKKVFGQTVR	2	1	1	AT2G43160.3	N-Term(Acetyl); K2(Dimethyl:2H(6)13C(2)); K3(Dimethyl:2H(6)13C(2))	1307.84	4.97713e+07	0	4.52918e+07							0.959774	1								0.839375	1								1.14344	1		0	0.002303	High	22.68	2.60503				High	28.85	0.684228	0	1
ATKAASSSSLPKSGAISKGY	3	1	1	AT1G73430.1	N-Term(Acetyl); K3(Dimethyl); K12(Dimethyl); K18(Dimethyl)	2037.12	2.21816e+07	5.58033e+06	1.98345e+07	0.916519	1		0.90871	1		0.998357	1		0.939486	1		1.06681	1		0.947263	1		0.975554	1		0.851798	1		1.05394	1		0	5.211e-05	High	21.63	12.4078	High	36.74	0.38355	High	28.94	2.32076	0	1
AAKPETVDKVCAVVR	2	0	0		K3(Dimethyl); K9(Dimethyl); C11(Carbamidomethyl)	1698.96	2.95124e+07	0	0																												0	0.01665	High	21.5	9.80894							0	1
AEQTEKAFLKQPKVFL	3	3	1	AT4G30800.1	N-Term(Acetyl); K6(Dimethyl:2H(4)); K10(Dimethyl:2H(4)); K13(Dimethyl:2H(4))	2015.23	1.56429e+07	3.81976e+06	1.27132e+07	0.903754	1					0.997035	1		0.850433	1					0.91457	1		1.0627	1					1.09017	1		0	0.0001313	High	20.98	8.70812	High	28.04	1.81212	High	32.44	0.646167	0	1
AAFPNLNSGSGLKKLDEHLLTR	1	0	0		N-Term(Acetyl); K13(Dimethyl:2H(6)13C(2)); K14(Dimethyl:2H(6)13C(2))	2495.45	6.33529e+07	0	0																												0	0.02669	High	20.76	16.9735							0	1
AGVNQACIFCEIVR	3	1	1	AT4G16566.1	N-Term(Acetyl); C7(Carbamidomethyl); C10(Carbamidomethyl)	1678.8	2.7662e+06	493204	2.201e+06																												0	0.0004631	High	20.17	5.39705	High	51.8	0.0041366	High	47.72	0.0109	0	1
SDALNMTLDEIVKKSKSER	2	0	0		N-Term(Acetyl); K13(Dimethyl:2H(4)); K14(Dimethyl); K16(Dimethyl:2H(6)13C(2))	2302.31	5.40248e+06	0	0																												0	0.009654	High	19.72	22.4001							0	1
AEEQAATAMETSAVEKQPETTTEAEAPSLTTKR	2	1	1	AT3G11930.3	N-Term(Acetyl); K16(Dimethyl:2H(4)); K32(Dimethyl:2H(4))	3612.78	0	1.15943e+07	0				0.514539	2	7.93595							0.477618	2	6.19899							1.0773	2	1.73059				0	8.93239e-14				High	145	7.41965e-12				0
SFEEEEEEETFEHTLLVVR	3	1	1	AT1G03900.1	N-Term(Acetyl)	2394.09	0	597558	1.11827e+06																												0	1.512e-08				High	96.66	1.0108e-07	High	76.88	1.08076e-05	0
MEAIDELSQLSDSMK	4	1	1	AT1G10290.1	N-Term(Acetyl); M14(Oxidation); K15(Dimethyl)	1782.79	0	1.38762e+06	5.99651e+06				0.00129915	2	138.821	0.000302004	2	79.8403				1	2	0	1	2	0				0.00129915	2	138.821	0.000302004	2	79.8403	0	1.06e-07				High	89.5	2.62945e-07	High	66.01	5.54602e-05	0
MYSGSSDGESHDTSTQR	2	1	1	AT5G18580.1	N-Term(Acetyl)	1886.74	0	266518	2.04428e+06																												0	2.488e-08				High	88.13	5.89882e-08	High	111.26	2.39414e-10	0
METATGEITIVCNHCDR	2	1	1	AT1G09920.1	N-Term(Acetyl); C12(Carbamidomethyl); C15(Carbamidomethyl)	2048.88	0	480812	630612																												0	1.121e-08				High	82.74	9.7296e-07	High	98.01	2.70868e-08	0
ASATSNNPASSSMSPR	1	1	1	AT4G35890.1	N-Term(Acetyl); M13(Oxidation)	1622.71	0	245216	0																												0	1.059e-08				High	77.35	3.74137e-06				0
ATNNGDVLMLEATPEAARPW	2	1	1	AT3G18165.1	N-Term(Acetyl)	2198.04	0	729870	1.7336e+06																												0	8.279e-07				High	74.39	2.77103e-05	High	40.57	0.0775093	0
MQPTETSQPAPSDQGR	2	1	1	AT5G03660.1	N-Term(Acetyl)	1771.79	0	1.43669e+06	1.09202e+07																												0	7.546e-07				High	74.11	1.14271e-05	High	61.17	0.000200049	0
MHPGNVWGGSLDAVDSDR	2	1	1	AT1G65610.1	N-Term(Acetyl)	1954.87	0	809605	3.51648e+06																												0	1.206e-10				High	73.6	1.24538e-05	High	63.02	0.000136894	0
MDDFTGLLAR	2	2	1	AT4G12770.1	N-Term(Acetyl)	1180.56	0	1.86327e+06	7.15186e+06																												0	2.506e-07				High	72.74	2.42429e-05	High	84.52	1.57908e-06	0
MEAIDELSQLSDSMR	2	1	1	AT1G59610.1	N-Term(Acetyl)	1766.78	0	3.54225e+06	5.60388e+06																												0	8.759e-06				High	72.71	1.34244e-05	High	26.67	0.592876	0
AGEGEVIACHTLEVWNEK	2	1	1	AT1G45145.1	N-Term(Acetyl); C9(Carbamidomethyl)	2083.97	0	721952	1.76114e+06																												0	7.119e-09				High	72.07	3.78389e-05	High	44.56	0.0180992	0
MEAANEPVNGGSVQIR	2	1	1	AT2G16280.1	N-Term(Acetyl)	1713.82	0	1.07113e+06	5.2371e+06																												0	7.081e-07				High	71.41	4.43275e-05	High	59.81	0.000609176	0
SGTSNCTVYIGNVDER	1	1	1	AT4G10110.1	N-Term(Acetyl); C6(Carbamidomethyl)	1813.8	0	645980	0																												0	2.485e-05				High	70.17	2.25787e-05				0
MEAGGAYNPR	1	1	1	AT5G26210.1	N-Term(Acetyl); M1(Oxidation)	1123.48	0	460186	0																												0	1.318e-06				High	70.02	1.53541e-05				0
MDTSSPAAFVNGALLR	2	1	1	AT4G18590.1	N-Term(Acetyl)	1691.84	0	601363	2.90671e+06																												0	7.867e-07				High	69.79	8.88333e-05	High	73.57	3.86841e-05	0
KTGLFVGLNKGHVVTRR	2	2	2	AT2G37600.1;AT3G53740.2	N-Term(Acetyl); K1(Dimethyl); K10(Dimethyl)	1980.21	0	2.25143e+06	1.04323e+07																												0	9.127e-06				High	68.82	0.000139382	High	85.27	3.22381e-06	1
AASSAVTANY	2	1	1	AT4G25100.1	N-Term(Acetyl)	996.46	0	1.72738e+07	0																												0	2.811e-05				High	68.78	3.56844e-05				0
STATRPSSSATTSVILENPVSQSQPTER	1	1	1	AT2G31305.1	N-Term(Acetyl)	2973.47	0	2.18602e+06	0																												0	1.828e-07				High	65.03	0.000594718				0
AATTENLPQLKSAVDGLTEMSESEKSGFISLVSR	1	1	1	AT3G03250.1	N-Term(Acetyl); K11(Dimethyl:2H(4)); K25(Dimethyl:2H(4))	3701.92	0	6.17751e+06	0				1.05287	1								0.993601	1								1.05965	1					0	1.093e-05				High	63.81	0.00166071				0
ASASTTVGSEQR	1	1	1	AT2G17630.1	N-Term(Acetyl)	1235.59	0	173055	0																												0	0.0004955				High	63.05	0.000220228				0
MESSLPQVAALDR	1	1	1	AT1G06620.1	N-Term(Acetyl)	1458.73	0	2.65117e+06	0																												0	2.691e-05				High	62.75	0.000373026				0
MEASAGLVAGSYR	1	1	1	AT4G32410.1	N-Term(Acetyl)	1353.64	0	1.56849e+06	0																												0	9.182e-07				High	62.73	0.000243281				0
TSSSHNIELEAAKF	1	1	1	AT2G28290.1	N-Term(Acetyl); K13(Dimethyl:2H(6)13C(2))	1611.83	0	369803	0				1.18677	1								1.30805	1								0.907283	1					0	1.579e-06				High	62.65	0.000550557				0
AEADDIQPIVCDNGTGMVK	3	1	1	AT3G18780.2	N-Term(Acetyl); C11(Carbamidomethyl)	2074.93	0	911248	3.36836e+06																												0	1.114e-05				High	61.81	0.000211199	High	59.65	0.000343496	0
MEGGGRGPNQTILSEIEHMPEAPR	1	1	1	AT1G43700.1	N-Term(Acetyl)	2648.25	0	2.93017e+06	0																												0	1.325e-07				High	60.78	0.000755469				1
SQPSVILATASYDHTIR	1	1	1	AT3G18140.1	N-Term(Acetyl)	1900.98	0	537800	0																												0	1.287e-07				High	60.04	0.00133891				0
ASLKVPSNVPLPEDDAEQLHKAFSGW	2	1	1	AT5G65020.1	N-Term(Acetyl); K4(Dimethyl:2H(4)); K21(Dimethyl:2H(4))	2941.54	0	1.06994e+06	4.65264e+06				0.937453	1								1.21207	1								0.773429	1					0	2.522e-07				High	59.42	0.00340623	High	43.93	0.122564	0
APLGQNTVLLR	2	2	1	AT3G05590.1		1181.7	0	6.45978e+06	43331684																												0	6.344e-05				High	59.16	0.000874793	High	74.9	2.39071e-05	0
SGGGDVNMSGGDR	1	1	1	AT2G21060.1	N-Term(Acetyl)	1250.5	0	2.82401e+06	0																												0	1.523e-05				High	59.11	8.02745e-05				0
MEESKTPHVAIIPSPGMGHLIPLVEFAKR	1	1	1	AT4G01070.1	N-Term(Acetyl); K5(Dimethyl); K28(Dimethyl)	3282.76	0	786092	0				1.25563	1								1.23428	1								1.01729	1					0	6.451e-09				High	57.6	0.00669861				0
SLAADNVLLVEEGRPATAEHPSAGPVYR	1	1	1	AT1G49430.1	N-Term(Acetyl)	2961.5	0	2.15445e+06	0																												0	6.175e-07				High	57.54	0.00423253				0
MMLGGKSSAGGR	3	1	1	AT3G63150.1	N-Term(Acetyl); K6(Dimethyl:2H(6)13C(2))	1229.64	0	1.177e+06	1.65418e+06				0.923439	1		1.13652	1					0.999386	1		0.898843	1					0.924007	1		1.26443	1		0	6.014e-05				High	56.98	0.00154835	High	62.2	0.000423569	0
MNGTSPDESPDSTTQR	1	1	1	AT5G22030.2	N-Term(Acetyl)	1764.74	0	464562	0																												0	0.001007				High	56.47	0.000216745				0
MINDGGAKPETLLR	2	1	1	AT2G19640.2	N-Term(Acetyl); K8(Dimethyl:2H(6)13C(2))	1592.88	0	1.06782e+06	4.3379e+06				1.13465	1								1.28437	1								0.88343	1					0	4.189e-05				High	56.45	0.00274214	High	46.87	0.024939	0
MNDGDVSR	1	1	1	AT4G11150.1	N-Term(Acetyl)	935.386	0	2.18226e+07	0																												0	0.001703				High	53.81	0.000412167				0
SSTKDMSTVQNATPFNGVAPSTTVR	1	1	1	AT3G44310.1	N-Term(Acetyl); K4(Dimethyl:2H(6)13C(2))	2674.35	0	4.56971e+06	0				1.13433	1								1.06159	1								1.06852	1					0	3.296e-05				High	53.81	0.00821569				0
SLKALDYESLNENVKNCQY	2	1	1	AT1G70580.1	N-Term(Acetyl); K3(Dimethyl:2H(4)); K15(Dimethyl:2H(4)); C17(Carbamidomethyl)	2394.2	0	1.96731e+06	8.9124e+06				0.978374	1		1.12599	1					1.18678	1		0.91935	1					0.824392	1		1.22476	1		0	2.096e-06				High	53.04	0.00804455	High	35.97	0.435343	0
AAVGVDSR	1	1	1	AT5G19990.1	N-Term(Acetyl)	816.42	0	1.47175e+07	0																												0	0.0009798				High	52.47	0.00275277				0
ANNDEITTSSHASPAVNHESISR	1	1	1	AT3G13710.1	N-Term(Acetyl)	2479.14	0	3.69408e+06	0																												0	1.728e-06				High	51.26	0.00398774				0
MEFEKIKVINPVVEMDGDEMTR	1	1	1	AT1G54340.1	N-Term(Acetyl); K5(Dimethyl:2H(6)13C(2)); K7(Dimethyl:2H(6)13C(2))	2724.43	0	425355	0				1.04531	1								1.14348	1								0.914147	1					0	4.312e-07				High	50.9	0.0212015				0
MNGGDEVVAASADPSLPLEWR	4	1	1	AT1G51690.3	N-Term(Acetyl)	2256.06	0	1.58772e+06	3.23692e+06																												0	9.779e-06				High	50.62	0.00543195	High	68.08	0.000115165	0
MNKVEAGNELGFR	1	1	1	AT3G46960.1	N-Term(Acetyl); K3(Dimethyl)	1534.77	0	591108	0				0.873281	1								0.94158	1								0.927463	1					0	1.227e-05				High	50.41	0.00771151				0
MFNKFGSTSETLSKASAGLLR	1	1	1	AT3G55480.2	N-Term(Acetyl); K4(Dimethyl); K14(Dimethyl)	2343.23	0	816078	0				1.10393	1								1.29723	1								0.85099	1					0	1.572e-07				High	49.91	0.0214188				0
TTQDVIVNDQNDQKQCSNDVIFR	1	1	1	AT3G21240.1	N-Term(Acetyl); K14(Dimethyl:2H(6)13C(2)); C16(Carbamidomethyl)	2815.36	0	4.46249e+06	0				1.41432	1								1.43653	1								0.984539	1					0	5.196e-08				High	49.69	0.0142959				0
AQKVEAQGGKGANLWDDGSTHDAVTK	2	1	1	AT3G16420.1	N-Term(Acetyl); K3(Dimethyl); K10(Dimethyl)	2781.38	0	7.42694e+06	5.14263e+07																												0	1.095e-05				High	49.58	0.0196784	High	28.19	2.69072	0
ANDAAACAER	1	1	1	AT1G76970.1	N-Term(Acetyl); C7(Carbamidomethyl)	1090.46	0	450098	0																												0	0.0004649				High	49	0.00120101				0
MKAESSNESFIIGQR	1	1	1	AT1G71440.1	N-Term(Acetyl); K2(Dimethyl:2H(4))	1770.89	0	91183.7	0				0.67029	1								1.59319	1								0.420723	1					0	3.7e-07				High	48.8	0.0133717				0
AQFLEKATSALSEAK	1	1	1	AT2G30930.1	N-Term(Acetyl); K6(Dimethyl)	1663.89	0	199919	0																												0	2.973e-05				High	48.49	0.0178319				0
SFMYEKSNTWR	2	1	1	AT1G79390.1	N-Term(Acetyl); K6(Dimethyl:2H(6)13C(2))	1526.75	0	1.09706e+06	4.50051e+06				1.02994	1								1.0757	1								0.957462	1					0	0.0002817				High	48.06	0.00993458	High	44.64	0.0223433	0
AFEKIKVANPIVEMDGDEM	2	1	1	AT1G65930.1	N-Term(Acetyl); K4(Dimethyl); K6(Dimethyl:2H(6)13C(2))	2242.16	0	400399	0																												0	0.001074				High	47.95	0.0282396				0
TNNGSLKSKTKIVCTLGPASR	2	1	1	AT3G04050.1	N-Term(Acetyl); K7(Dimethyl); K9(Dimethyl); K11(Dimethyl:2H(4)); C14(Carbamidomethyl)	2362.35	0	5.22593e+06	2.96965e+07																												0	0.0004626				High	47.79	0.0356952	High	30.78	1.77846	0
EGDILTLLESER	1	1	1	AT3G10090.1		1374.71	0	232908	0																												0	1.998e-05				High	47.41	0.0158358				0
VLKPVSELADTTTKPFSPEIVGKR	1	1	1	AT1G29900.1	N-Term(Acetyl); K3(Dimethyl); K14(Dimethyl); K23(Dimethyl)	2738.57	0	561649	0				1.40711	1								1.28392	1								1.09595	1					0	3.657e-07				High	46.79	0.0530973				0
MKEMQAIETSQPTTVAPAVHSR	1	1	1	AT3G09980.1	N-Term(Acetyl); K2(Dimethyl:2H(6)13C(2))	2490.29	0	2.07912e+06	0				1.36093	1								1.0848	1								1.25455	1					0	9.223e-07				High	46.26	0.0502095				0
DDQTVLYESFDEPFDGR	3	1	1	AT5G61790.1	N-Term(Acetyl)	2074.92	0	432163	1.55592e+06																												0	0.0006779				High	46.19	0.0063932	High	64.3	9.89584e-05	0
SWQSYVDDHLMCEVEGNHLTH	2	1	1	AT4G29350.1	N-Term(Acetyl); C12(Carbamidomethyl)	2599.09	0	2.5162e+06	9.05909e+06																												0	1.917e-05				High	46.09	0.00265105	High	22.71	0.656619	0
MDSPFKPDVVR	1	1	1	AT3G12800.1	N-Term(Acetyl); K6(Dimethyl)	1360.69	0	7.67658e+06	0				1.15118	1								1.20001	1								0.959311	1					0	0.0006417				High	46.07	0.0191979				0
AEEAKAKGNAAF	1	1	1	AT1G12270.1	N-Term(Acetyl); K5(Dimethyl:2H(6)13C(2)); K7(Dimethyl:2H(6)13C(2))	1320.77	0	1.75913e+06	0				0.696778	1								0.943561	1								0.738455	1					0	0.001531				High	45.36	0.0236117				0
AESSSPSPTEEIVR	2	1	1	AT3G21865.1	N-Term(Acetyl)	1530.72	0	2.57205e+06	1.09016e+07																												0	0.000117				High	44.97	0.0148591	High	50.47	0.00430452	0
ASNNHFMNSR	1	1	1	AT3G03050.1	N-Term(Acetyl)	1219.53	0	1390469	0																												0	3.253e-05				High	44.83	0.00497388				0
AGFAGDDAPR	1	8	2	AT1G49240.1;AT3G18780.2		976.445	0	557417	0																												0	0.0008317				High	44.65	0.00891025				0
METVVDKDVLKSSGAELLPDGR	3	1	1	AT4G34270.1	N-Term(Acetyl); K7(Dimethyl:2H(4)); K11(Dimethyl:2H(4))	2465.33	0	2.15086e+06	1.14135e+07				1.13776	1		1.10026	1					1.07225	1		0.914851	1					1.0611	1		1.20267	1		0	1.853e-05				High	44.62	0.0841167	High	29.41	2.81619	0
SNLLKDFEVASKNPSLEAR	1	1	1	AT3G57330.1	N-Term(Acetyl); K5(Dimethyl:2H(6)13C(2)); K12(Dimethyl:2H(6)13C(2))	2232.27	0	880676	0				0.879693	1								1.12292	1								0.783396	1					0	3.276e-06				High	44.52	0.0692186				0
ASSNEYEEGPGER	2	1	1	AT5G25754.1	N-Term(Acetyl)	1466.6	0	1.65325e+07	5.16124e+07																												0	0.0001801				High	43.95	0.00309488	High	24.22	0.293104	0
MEADESGISLPSGPDGR	1	1	1	AT5G63110.1	N-Term(Acetyl)	1759.78	0	2.06699e+06	0																												0	0.0005997				High	43.66	0.00998176				0
STPAAAVNATVTVTDAGR	1	1	1	AT4G25840.1	N-Term(Acetyl)	1743.88	0	1.40763e+06	0																												0	4.117e-05				High	43.48	0.0465282				0
MEMNIKFPVIDLSKLNGEER	2	1	1	AT1G12010.1	N-Term(Acetyl); K6(Dimethyl); K14(Dimethyl)	2461.28	0	665851	1.22975e+06				0.380487	1		1.35717	1					0.474886	1		6.27197	1					0.801216	1		0.216387	1		0	0.0001093				High	43.05	0.106581	High	50.95	0.0170532	0
MMLGGVHDLR	2	1	1	AT2G40880.1	N-Term(Acetyl)	1170.58	0	962832	5.01697e+06																												0	1.181e-05				High	42.77	0.0224774	High	30.22	0.408475	0
MDCETLIESAIR	2	1	1	AT5G04520.1	N-Term(Acetyl); C3(Carbamidomethyl)	1479.68	0	991128	0																												0	0.0005104				High	42.7	0.0195453				0
MEGIQHPIPR	1	1	1	AT1G14510.1	N-Term(Acetyl)	1219.62	0	4.77919e+06	0																												0	2.333e-05				High	42.63	0.0396411				0
MEALPEDEEYSFR	1	1	1	AT2G21620.2	N-Term(Acetyl)	1657.7	0	1.06036e+07	0																												0	0.0001401				High	42.17	0.00789667				0
MNGEEVKTSQPQKKLQNPTPR	1	1	1	AT4G01480.1	N-Term(Acetyl); K7(Dimethyl:2H(6)13C(2)); K13(Dimethyl:2H(6)13C(2)); K14(Dimethyl:2H(6)13C(2))	2560.48	0	1.45481e+06	0				1.32457	1								1.11423	1								1.18877	1					0	0.0002051				High	41.97	0.141606				0
MDLASNLGGKIDKSDVLTAVEKY	1	1	1	AT5G13710.1	N-Term(Acetyl); K10(Dimethyl:2H(4)); K13(Dimethyl:2H(4)); K22(Dimethyl:2H(4))	2605.44	0	457498	0				0.866014	1								1.04884	1								0.825685	1					0	9.649e-06				High	41.88	0.174447				0
AEFVEADNAEAIIAR	1	1	1	AT4G01710.1	N-Term(Acetyl)	1660.82	0	791832	0																												0	0.0005611				High	41.79	0.0534011				0
SEEKVVAVIMVGGPTKGTR	1	1	1	AT2G04650.1	N-Term(Acetyl); K4(Dimethyl); K16(Dimethyl)	2056.14	0	2.42833e+06	0				1.08795	1								1.03825	1								1.04787	1					0	6.291e-07				High	41.68	0.126505				0
SDDEHHFEASESGASKTYPQSAGNIR	2	1	1	AT1G26630.1	N-Term(Acetyl); K16(Dimethyl:2H(6)13C(2))	2898.32	0	0	2.99912e+08							1.22681	1								0.94179	1								1.30264	1		0	3.613e-05				High	40.92	0.0438854	High	35.61	0.161823	0
ATEKSKILVIGGTGYIGKF	1	1	1	AT1G75280.1	N-Term(Acetyl); K4(Dimethyl:2H(4)); K6(Dimethyl:2H(4)); K18(Dimethyl:2H(4))	2120.32	0	1.20872e+06	0				1.14325	1								1.17704	1								0.97129	1					0	6.774e-05				High	40.84	0.0813301				0
SLPLLECKYVTEEFVR	1	1	1	AT1G24706.2	N-Term(Acetyl); C7(Carbamidomethyl); K8(Dimethyl)	2053.06	0	213269	0				1.13647	1								0.242479	1								4.68689	1					0	6.038e-05				High	40.32	0.142248				0
MESEAAATVQATRPR	2	1	1	AT4G29730.1	N-Term(Acetyl)	1659.81	0	2.42698e+06	7943637																												0	0.0001445				High	40.25	0.0623033	High	49.6	0.0080317	0
MDDTTYKPKNILITGAAGFIASHVANR	1	1	1	AT1G53500.1	N-Term(Acetyl); K7(Dimethyl); K9(Dimethyl)	3002.58	0	1.36515e+06	0				1.058	1								1.11743	1								0.946814	1					0	9.317e-08				High	40.11	0.303529				0
MEEQFGGSDER	1	1	1	AT5G64180.1	N-Term(Acetyl)	1326.52	0	881126	0																												0	2.822e-05				High	39.36	0.00606041				0
ASPLVVQKTEEEWR	1	1	1	AT4G04830.1	N-Term(Acetyl); K8(Dimethyl)	1741.91	0	519073	0				1.09237	1								1.01031	1								1.08122	1					0	6.427e-05				High	39.08	0.14772				0
AQKVEAQGGKGANLWDDGSTH	1	1	1	AT3G16420.1	N-Term(Acetyl); K3(Dimethyl); K10(Dimethyl)	2267.11	0	516579	0				1.31318	1								1.20454	1								1.09019	1					0	4.993e-05				High	39	0.142756				0
MNILNKLGIGSSR	2	1	1	AT5G61640.1	N-Term(Acetyl); K6(Dimethyl:2H(6)13C(2))	1480.87	0	328345	462058				1.42704	1		1.16773	1					1.21685	1		0.594814	1					1.17273	1		1.96318	1		0	0.002345				High	38.99	0.126725	High	42.25	0.0598909	0
AATAVVWQPR	2	1	1	AT2G16950.1	N-Term(Acetyl)	1140.61	0	2.46437e+07	1.07243e+08																												0	0.0006319				High	38.93	0.0775625	High	23.37	2.85566	0
ASTEALLPVTSLQDPLSESR	1	1	1	AT1G62660.1	N-Term(Acetyl)	2156.1	0	221440	0																												0	0.0002113				High	38.73	0.209023				0
AAFPNLNSDAGLKK	2	1	1	AT1G30230.2	N-Term(Acetyl); K13(Dimethyl)	1515.81	0	1.06976e+06	8.13966e+06																												0	0.001789				High	38.68	0.15271	High	41.59	0.0775077	0
MEGMLSSGDQQR	2	1	1	AT1G14570.2	N-Term(Acetyl)	1380.59	0	509879	1.04657e+07																												0	0.0005654				High	38.14	0.0178783	High	43.99	0.00570207	0
MDLASNLGGKIDKSDVL	1	1	1	AT5G13710.1	N-Term(Acetyl); K10(Dimethyl:2H(6)13C(2)); K13(Dimethyl:2H(6)13C(2))	1890.08	0	279784	0				1.02531	1								1.10235	1								0.930115	1					0	0.001567				High	37.74	0.257811				0
SNRPELLAPPEIFYDDTEAR	4	1	1	AT5G57280.1	N-Term(Acetyl)	2375.15	0	1.27899e+06	4.3746e+06																												0	0.0001013				High	37.63	0.180117	High	30.96	0.77414	0
ADEEDELLETELSYDQKKEIAKW	2	1	1	AT3G05520.2	N-Term(Acetyl); K17(Dimethyl); K18(Dimethyl:2H(4)); K22(Dimethyl:2H(6)13C(2))	2920.51	0	225313	0																												0	6.908e-06				High	37.24	0.512306				0
AEVADVSEAVR	2	1	1	AT3G22960.1		1145.57	0	329578	2.08198e+06																												0	0.001688				High	37.14	0.102027	High	25.34	1.76356	0
ADEIVPPATQLAAVSLENDGSTVQR	2	1	1	AT5G56680.1	N-Term(Acetyl)	2623.32	0	1.51081e+07	2.73462e+06																												0	0.0004909				High	36.23	0.434678	High	23.06	9.11039	0
SCTHDHNCEDHECSSDW	2	1	1	AT2G25950.1	N-Term(Acetyl); C2(Carbamidomethyl); C8(Carbamidomethyl); C13(Carbamidomethyl)	2217.73	0	6.24758e+06	24777003																												0	0.0004048				High	36.02	0.00322545	High	43.85	0.000572816	0
SWQSYVDDHLMCEVEGNHLTHAA	2	1	1	AT4G29350.1	N-Term(Acetyl); C12(Carbamidomethyl)	2741.16	0	638638	152027																												0	0.0001262				High	35.6	0.0385317	High	41	0.0102111	0
TNYGAIPTSSHASPLVDVESLSR	1	1	1	AT3G13720.1	N-Term(Acetyl)	2443.21	0	1.02532e+06	0																												0	2.368e-05				High	35.33	0.427222				0
ANHETIFDQLKKQIPVDEEEPLILNR	1	1	1	AT2G22570.1	N-Term(Acetyl); K11(Dimethyl); K12(Dimethyl)	3187.69	0	895794	0				1.15918	1								1.19977	1								0.966161	1					0	1.657e-07				High	34.87	1.16628				0
ADKYIVEEAEALAKR	2	1	1	AT1G17760.1	N-Term(Acetyl); K3(Dimethyl); K14(Dimethyl)	1803.98	0	459495	897720				1.09553	1		1.07546	1					1.09152	1		0.607011	1					1.00367	1		1.77173	1		0	7.243e-05				High	34.73	0.506433	High	35.73	0.399414	0
MEGKEEDVNVGANKFPER	2	1	1	AT4G23400.1	N-Term(Acetyl); K4(Dimethyl:2H(4)); K14(Dimethyl:2H(4))	2155.09	0	1.0863e+06	1.24367e+07				1.24585	1		1.09284	1					1.25311	1		0.952736	1					0.994202	1		1.14706	1		0	1.752e-06				High	34.36	0.566329	High	47.66	0.0245079	0
MDNETKATTFSKSTGLPR	1	1	1	AT5G24840.1	N-Term(Acetyl); K6(Dimethyl:2H(4)); K12(Dimethyl:2H(4))	2090.1	0	1.9044e+06	0				1.37576	1								1.11126	1								1.23802	1					0	1.856e-06				High	34.36	0.638939				0
AAMLAAQDVAQR	2	3	1	AT2G36160.1		1244.64	0	370462	2702566																												0	0.0004088				High	34.31	0.246429	High	37.5	0.115135	0
ATPMVEDTSSFEEDQLASMSTEDITR	2	1	1	AT3G05530.1	N-Term(Acetyl); M19(Oxidation)	2948.26	0	3.15373e+06	1.80684e+07																												0	0.0003691				High	34.17	0.0606586	High	22.45	0.913578	0
MEGFLTDQQR	2	1	1	AT4G24800.1	N-Term(Acetyl)	1266.57	0	1.12115e+07	5.96241e+07																												0	0.0001451				High	34.08	0.121747	High	61.61	0.000196925	0
SASSSSFEQPQVITCNAAVAWR	1	1	1	AT5G24760.1	N-Term(Acetyl); C15(Carbamidomethyl)	2438.14	0	2.0472e+06	0																												0	8.077e-05				High	33.65	0.29641				0
ALPNQQTVDYPSFKLVIVGDGGTGKTTF	2	3	1	AT5G20010.1	N-Term(Acetyl); K14(Dimethyl:2H(6)13C(2)); K25(Dimethyl:2H(6)13C(2))	3067.68	0	3.2175e+07	8.44707e+07				0.949939	1		1.00756	1					1.10222	1		0.945436	1					0.861839	1		1.06571	1		0	0.0004203				High	33.34	1.61372	High	25.02	10.9501	0
AAVEAIVTSSDSSLVDKSVNTIR	1	1	1	AT2G45290.1	N-Term(Acetyl); K17(Dimethyl:2H(6)13C(2))	2440.33	0	594801	0				1.09738	1								1.23371	1								0.889496	1					0	0.0003869				High	33.1	1.19374				0
GDAIDLSGDGGVLKKIVR	1	1	1	AT3G55520.1	N-Term(Acetyl); K14(Dimethyl); K15(Dimethyl)	1911.08	0	1.58512e+06	0				1.03275	1								1.09372	1								0.944249	1					0	0.000573				High	32.88	0.835392				0
SYDEMLSAAKKAVSLAAR	1	1	1	AT5G63990.1	N-Term(Acetyl); K10(Dimethyl); K11(Dimethyl)	2009.07	0	900736	0				1.10193	1								1.03117	1								1.06862	1					0	0.0008632				High	32.82	0.871383				0
AKDGPNWDGLLKW	1	0	0		N-Term(Acetyl); K2(Dimethyl); K12(Dimethyl)	1597.83	0	1.32632e+06	0																												0	0.001158				High	32.74	0.547699				0
MENQEPDIEKLPR	1	1	1	AT1G20370.1	N-Term(Acetyl); K10(Dimethyl:2H(4))	1672.85	0	1.43641e+06	0																												0	0.0006848				High	32.63	0.554626				0
AAMSDKEAMVDPFLVEALQNPR	1	1	1	AT5G05100.1	N-Term(Acetyl); K6(Dimethyl:2H(6)13C(2))	2510.27	0	327764	0				1.02466	1								1.0743	1								0.953796	1					0	0.0009028				High	32.02	1.17817				0
AKTEAPSLVGKLETEVEIK	1	1	1	AT1G70850.1	N-Term(Acetyl); K2(Dimethyl); K11(Dimethyl)	2140.21	0	1.14067e+06	0																												0	0.0003138				High	31.34	1.43359				0
LDQLIYIPLPDEDSR	2	2	1	AT3G09840.1		1786.92	0	309082	3.70018e+06																												0	6.055e-05				High	30.18	1.11583	High	53.77	0.00497666	0
AAVEEVDDVGR	1	1	1	AT1G09290.1	N-Term(Acetyl)	1201.57	0	4.35138e+06	0																												0	0.001784				High	30.07	0.327036				0
VMSSVSTAEKASEIVLQPIR	1	1	1	AT2G45300.1	N-Term(Acetyl); K10(Dimethyl:2H(6)13C(2))	2223.25	0	397869	0				1.37801	1								1.3835	1								0.996026	1					0	0.0003933				High	29.47	2.3271				0
AEEHKHDESVIAPEPAVEVVER	2	1	1	AT4G23630.1	N-Term(Acetyl); K5(Dimethyl:2H(6)13C(2))	2548.32	0	8.75934e+06	4.88949e+06				1.05978	1		2.52202	1					0.783868	1		7.9739	1					1.35199	1		0.316285	1		0	0.0003078				High	28.84	2.60653	High	33.36	1.03134	0
MEDDGKSSPKLPIPGKR	1	0	0		N-Term(Acetyl); K6(Dimethyl); K10(Dimethyl); K16(Dimethyl)	1981.08	0	2.15778e+06	0																												0	0.000437				High	28.09	2.64403				0
SSDSPAAGDGGEQAAAGTSVPSPSYDKQKEKAR	1	0	0		N-Term(Acetyl); K27(Dimethyl); K29(Dimethyl:2H(6)13C(2)); K31(Dimethyl:2H(4))	3387.69	0	6.6614e+06	0																												0	0.0006385				High	27.67	4.29445				0
GAETNGVAEKVDDLLEAAR	1	1	1	AT5G12320.1	N-Term(Acetyl); K10(Dimethyl:2H(4))	2032.04	0	194673	0				0.80842	1								0.886597	1								0.911823	1					0	0.0002967				High	27.6	2.46663				0
MEKTESVSGKGKR	2	1	1	AT3G44190.1	N-Term(Acetyl); K3(Dimethyl); K10(Dimethyl); K12(Dimethyl)	1562.85	0	810473	6.66104e+06				0.965859	1		1.12927	1					1.06395	1		0.927097	1					0.907807	1		1.21807	1		0	5.402e-06				High	27.54	2.0712	High	31.41	0.864035	0
VLKVYGPHFASPKR	2	1	1	AT2G30860.1	N-Term(Acetyl); K3(Dimethyl); K13(Dimethyl)	1696.98	0	708890	5.3565e+06				1.63848	1		1.09545	1					1.33743	1		0.931094	1					1.2251	1		1.17652	1		0	0.0004116				High	27.32	2.36335	High	39.05	0.159653	0
AQKVEAQGGKGANLWDDGSTHDAVTKIQLAAGIDGIQY	1	1	1	AT3G16420.1	N-Term(Acetyl); K3(Dimethyl); K10(Dimethyl); K26(Dimethyl)	4052.07	0	4.57645e+07	0				1.13559	1								1.21885	1								0.93169	1					0	0.0004895				High	27.19	7.96332				0
MDSTKLSELKVFIDQCKSDPSLL	1	0	0		N-Term(Acetyl); K5(Dimethyl:2H(6)13C(2)); K10(Dimethyl:2H(6)13C(2)); C16(Carbamidomethyl); K17(Dimethyl:2H(6)13C(2))	2804.58	0	701326	0																												0	0.001779				High	27.03	5.68233				0
AMSGTYVTDVPLKGSAEKHY	1	1	1	AT1G14960.1	N-Term(Acetyl); K13(Dimethyl:2H(6)13C(2)); K18(Dimethyl:2H(6)13C(2))	2268.21	0	1.47218e+06	0				1.36935	1								1.75483	1								0.780331	1					0	0.0006814				High	26.85	4.34969				0
MEKPKFKTVQEVVAAGEGIPER	2	0	0		N-Term(Acetyl); K3(Dimethyl:2H(4)); K5(Dimethyl:2H(4)); K7(Dimethyl:2H(4))	2581.47	0	5.93674e+06	0																												0	3.511e-07				High	26.85	4.95681				0
AAVGVEARPPVTAMEETCNVKGAAAKQGEGLNKY	1	0	0		N-Term(Acetyl); C18(Carbamidomethyl); K21(Dimethyl); K26(Dimethyl); K33(Dimethyl)	3642.84	0	5.40426e+06	0																												0	1.033e-05				High	26.7	6.72688				0
DLETITEELR	2	1	1	AT1G30580.1		1218.62	0	144465	2.66517e+06																												0	7.771e-05				High	26.66	1.47428	High	56.43	0.00152124	0
GNTDKLMNQIFDLKFTSKSLQR	1	0	0		N-Term(Acetyl); K5(Dimethyl); K14(Dimethyl); K18(Dimethyl)	2710.46	0	534108	0																												0	0.0001342				High	26.4	6.48842				0
ASSGNKNINAKLVLLGDVGAGKSSLVLR	1	1	1	AT5G45130.1	N-Term(Acetyl); K6(Dimethyl:2H(6)13C(2)); K11(Dimethyl:2H(6)13C(2)); K22(Dimethyl:2H(6)13C(2))	2931.82	0	773561	0				1.13228	1								0.98725	1								1.1469	1					0	0.0003576				High	26.08	2.66949				0
AQNDTVKLIGSWSSPY	1	1	1	AT1G27130.1	N-Term(Acetyl); K7(Dimethyl:2H(6)13C(2))	1843.96	0	431477	0				1.1432	1								1.16797	1								0.978794	1					0	0.0003569				High	26.05	3.33423				0
AQKLNLLNLAVPPVTHR	2	1	1	AT5G36890.1	N-Term(Acetyl); K3(Dimethyl)	1954.16	0	1.18384e+06	5.4187e+06				1.0666	1		1.07573	1					1.07369	1		0.886482	1					0.993402	1		1.21348	1		0	0.00101				High	25.42	4.03302	High	23.91	5.79426	0
SKAWGGIGIGAWADEAER	2	1	1	AT3G26400.1	N-Term(Acetyl); K2(Dimethyl)	1943.96	0	304184	454887				0.46365	1		1.49073	1					0.555614	1		1.05701	1					0.834482	1		1.41033	1		0	1.041e-08				High	25.25	3.0424	High	65.71	0.000258451	0
MEKDMAMMGDKLILR	1	1	1	AT5G62980.1	N-Term(Acetyl); K3(Dimethyl); K11(Dimethyl)	1879.95	0	522256	0				0.876068	1								0.90476	1								0.968288	1					0	0.0001093				High	24.46	4.28409				0
MEKSGPVQKAVVLQPFVKLVR	1	0	0		N-Term(Acetyl); K3(Dimethyl:2H(4)); K9(Dimethyl:2H(4)); K18(Dimethyl:2H(4))	2491.56	0	513835	0																												0	4.969e-05				High	23.83	3.91602				0
AGLDLGTAFR	2	1	1	AT4G17800.1	N-Term(Acetyl)	1062.55	0	4.71355e+06	2.28412e+07																												0	0.0005708				High	23.39	2.97472	High	63.61	0.000289507	0
AKDNEAIAINDAVHKLQLY	1	1	1	AT5G26760.2	N-Term(Acetyl); K2(Dimethyl); K15(Dimethyl)	2224.2	0	466964	0				0.965727	1								1.18694	1								0.813629	1					0	2.252e-05				High	23.3	9.56331				0
MNPLTQVKNLQKINAR	1	0	0		N-Term(Acetyl); K8(Dimethyl); K12(Dimethyl)	1966.12	0	1.50465e+06	0																												0	0.00056				High	23.05	8.0253				0
MDSEIAVDCSPLLKIYKSGR	1	0	0		N-Term(Acetyl); C9(Carbamidomethyl); K14(Dimethyl:2H(6)13C(2)); K17(Dimethyl)	2388.28	0	1.34591e+06	0																												0	0.000944				High	22.57	12.6612				0
MEKNMKFPVVDLSKLNGEER	1	0	0		N-Term(Acetyl); K3(Dimethyl); K6(Dimethyl); K14(Dimethyl)	2490.31	0	1.89537e+07	0																												0	0.001744				High	22.56	12.7264				0
MLKVPEHQVAGHIASDGKLGPLVDDQGR	1	0	0		N-Term(Acetyl); K3(Dimethyl:2H(6)13C(2)); K18(Dimethyl:2H(6)13C(2))	3081.72	0	1.55947e+06	0																												0	0.0001821				High	20.52	29.792				0
VQTDPKTPAASSASAATTTPATLTKPVGVNVGKGKWAPESWR	2	0	0		N-Term(Acetyl); K6(Dimethyl:2H(4)); K25(Dimethyl); K33(Dimethyl:2H(4)); K35(Dimethyl:2H(6)13C(2))	4434.47	0	5.2565e+06	0																												0	0.0002447				High	20.27	50.6741				0
SENQSEEVQQIEKLYEFSER	1	1	1	AT2G34040.1	N-Term(Acetyl); K13(Dimethyl:2H(6)13C(2))	2550.22	0	0	3.12849e+06							1.21827	1								0.920318	1								1.32375	1		0	1.537e-07							High	82.38	6.08359e-06	0
MDGHDSEDTKQSTADMTAF	1	1	1	AT4G15802.1	N-Term(Acetyl); K10(Dimethyl:2H(6)13C(2))	2164.91	0	0	6.36973e+06							1.24018	1								1.09636	1								1.13118	1		0	3.412e-06							High	73.09	5.62335e-06	0
SSTLSNEESGLGDSNR	1	1	1	AT3G51890.1	N-Term(Acetyl)	1694.75	0	0	5.86811e+06																												0	2.033e-06							High	71.52	1.67294e-05	0
AAMTAAAVPATGSFQKQDEEWR	1	1	1	AT4G21830.1	N-Term(Acetyl); K16(Dimethyl:2H(4))	2439.18	0	0	2.99843e+06							1.50048	1								1.02705	1								1.46097	1		0	3.71e-06							High	65.68	0.000310725	0
DPTLAVVAYR	1	2	1	AT3G08530.1		1104.6	0	0	6.0142e+06																												0	0.002183							High	57.83	0.0012545	0
MEDAAAPNSGSEFNPGAR	1	1	1	AT3G03420.1	N-Term(Acetyl)	1862.79	0	0	8.99831e+06																												0	0.0001238							High	56.51	0.000289918	0
ASEDESIEQKAAAR	1	1	1	AT3G05070.1	N-Term(Acetyl); K10(Dimethyl:2H(6)13C(2))	1582.81	0	0	3.00075e+06							0.920006	1								0.95916	1								0.959178	1		0	1.904e-05							High	55.48	0.00255576	0
AAELVSSATSEKLADVDWAKNIEICELAAR	1	1	1	AT5G63640.1	N-Term(Acetyl); K12(Dimethyl:2H(6)13C(2)); K20(Dimethyl:2H(6)13C(2)); C25(Carbamidomethyl)	3374.81	0	0	2.10218e+06							1.34179	1								1.19506	1								1.12278	1		0	1.523e-06							High	55.04	0.0124796	0
ATTTTTQGQQTAIDSAVLDDIIR	1	1	1	AT2G39840.1	N-Term(Acetyl)	2461.24	0	0	3.91944e+06																												0	3.146e-07							High	52.02	0.0109778	0
SASDSSSSLPVTLDTINPKVIKCEYAVR	1	1	1	AT1G17290.1	N-Term(Acetyl); K19(Dimethyl:2H(4)); K22(Dimethyl:2H(4)); C23(Carbamidomethyl)	3143.66	0	0	9.78342e+06							1.1341	1								1.10694	1								1.02454	1		0	0.001858							High	47.98	0.0542633	0
ADYHFVYKDIEGASTQWDDIQR	1	1	1	AT5G14240.1	N-Term(Acetyl); K8(Dimethyl:2H(4))	2731.29	0	0	1.65932e+07							1.24751	1								1.06787	1								1.16823	1		0	9.826e-08							High	47.24	0.0171505	0
SCQGCVGAVNR	1	1	1	AT3G56240.1	C2(Carbamidomethyl); C5(Carbamidomethyl)	1207.53	0	0	81342																												0	0.0002117							High	47	0.00410326	0
SSSPSLEILVR	1	1	1	AT1G73180.1	N-Term(Acetyl)	1229.67	0	0	1.10148e+07																												0	0.001392							High	46.77	0.0184722	0
MEEDYQQPR	1	1	1	AT4G18950.1	N-Term(Acetyl)	1237.52	0	0	1.33366e+07																												0	0.001164							High	44.46	0.00364542	0
SFTGTLDKCNVCDKTVY	1	1	1	AT1G01780.1	N-Term(Acetyl); K8(Dimethyl:2H(6)13C(2)); C9(Carbamidomethyl); C12(Carbamidomethyl); K14(Dimethyl:2H(6)13C(2))	2122.07	0	0	2.98055e+06							0.981106	1								0.844305	1								1.16203	1		0	0.001296							High	42.8	0.0758373	0
STSSQSFVAGRPASMASPSQSHR	1	1	1	AT1G50030.1	N-Term(Acetyl)	2405.13	0	0	6.88267e+06																												0	1.355e-05							High	42.63	0.0391963	0
MNEGSSEEVTR	1	1	1	AT3G51100.1	N-Term(Acetyl); M1(Oxidation)	1296.54	0	0	485806																												0	0.0004319							High	41.88	0.00667769	0
SEFEDHEGNGTVADAIYDEENGGR	1	1	1	AT4G36690.1	N-Term(Acetyl)	2653.09	0	0	8.79008e+06																												0	0.0001275							High	40.68	0.00546815	0
ATVKDSGFEALEKLKATEPPVFLAPSSISEDAR	1	0	0		N-Term(Acetyl); K4(Dimethyl); K13(Dimethyl); K15(Dimethyl)	3629.93	0	0	1.35619e+06																												0	2.67e-05							High	37.72	0.740219	0
MESYLNENFGDVKPKNSSDEALQR	1	1	1	AT1G27770.1	N-Term(Acetyl); K13(Dimethyl:2H(4)); K15(Dimethyl:2H(4))	2877.41	0	0	2.59145e+06							1.41492	1								1.02739	1								1.3772	1		0	2.266e-05							High	36.4	0.378978	0
ADAWKDLASGTVGGAAQLVVGHPFDTIKVKLQSQPTPAPGQLPR	1	1	1	AT5G46800.1	N-Term(Acetyl); K5(Dimethyl:2H(4)); K28(Dimethyl:2H(4)); K30(Dimethyl:2H(4))	4660.6	0	0	125108							1.37736	1								3.65036	1								0.377322	1		0	3.436e-06							High	35.59	1.53379	0
SVVGFDFGNENCLVAVAR	4	2	1	AT1G79920.1	N-Term(Acetyl); C12(Carbamidomethyl)	1995.96	0	0	33373.2																												0	0.001027							High	31.78	0.506668	0
AEQTEKAFLKQPKVFLSSK	1	3	1	AT4G30800.1	N-Term(Acetyl); K6(Dimethyl); K10(Dimethyl); K13(Dimethyl)	2305.31	0	0	4.1033e+06																												0	0.002321							High	30.79	1.71092	0
SDEEHHFESSDAGASKTYPQQAGTIR	1	1	1	AT1G13950.1	N-Term(Acetyl); K16(Dimethyl:2H(4))	2922.35	0	0	217394																												0	0.002016							High	30.25	0.615858	0
LPLQDVYKIGGIGTVPVGR	1	1	1	AT1G07920.1	K8(Dimethyl)	2010.17	0	0	7.77146e+06							1.20538	1								1.00405	1								1.20051	1		0	0.00237							High	29.44	1.83511	0
SDDEHHFESSDAGASK	1	1	1	AT1G69410.1	N-Term(Acetyl)	1760.7	0	0	1.91786e+06																												0	0.0001256							High	28.38	0.0598996	0
MEGIIVR	3	1	1	AT1G50670.1	N-Term(Acetyl)	859.469	3.54474e+07	7.17356e+06	2.84217e+07																												0.001	0.01159	High	48.17	0.0101609	High	39.51	0.0733848	High	33.67	0.236267	0	1
AEKAVTIR	5	2	1	AT3G04920.1	N-Term(Acetyl); K3(Dimethyl)	957.573	2796944224	720670265	2158255200	0.940487	1		0.923919	1		1.17346	1		0.907035	1		1.00866	1		0.981511	1		1.03688	1		0.915989	1		1.19557	1		0.001	0.04093	High	46.08	0.0172931	High	36.33	0.151629	High	42.18	0.0394259	0	1
ASLGHIAR	2	1	1	AT2G32090.1	N-Term(Acetyl)	866.484	3.95198e+07	0	1.91828e+07																												0.001	0.02914	High	45.91	0.0107837				High	42.63	0.023544	0	1
SSKEKPTLGGTR	2	2	1	AT1G65220.1	N-Term(Acetyl); K3(Dimethyl); K5(Dimethyl)	1358.76	6.59696e+06	0	3.96805e+06	0.89675	1					0.879193	1		0.916558	1					0.850767	1		0.978389	1					1.03341	1		0.001	0.01208	High	45.68	0.0276966				High	42.67	0.0554787	0	1
GNITPLTGTQGQIR	2	1	1	AT3G32980.1		1455.79	4238822	0	4.59916e+06																												0.001	0.004457	High	43.09	0.0523136				High	40.53	0.091667	0	1
ACIKGVGR	3	1	1	AT3G63460.1	N-Term(Acetyl); C2(Carbamidomethyl); K4(Dimethyl)	930.518	1.9869e+08	4.15343e+07	1.57292e+08	0.911952	1		0.964775	1					0.904299	1		0.969123	1					1.00846	1		0.995514	1					0.001	0.006298	High	41.62	0.0474585	High	47.07	0.0136061	High	47.39	0.0143139	0	1
NLISLTELR	2	1	1	AT1G56145.2		1058.62	47050207	0	3.4967e+07																												0.001	0.04583	High	40.29	0.0680321				High	42.52	0.04255	0	1
SLTTVPTLAIR	2	1	1	AT1G59960.1	N-Term(Acetyl)	1213.72	5.10166e+07	7.39812e+06	0																												0.001	0.05438	High	38.94	0.103219	High	41.56	0.0605158				0	1
ALQNIGASNRDDAFYR	2	1	1	AT1G36730.1	N-Term(Acetyl)	1852.88	3.03976e+07	3.81777e+06	0																												0.001	0.01017	High	38.92	0.102292	High	48.35	0.00962771				1	1
AEEYKNNVPEHETPTVATEESPATTTEVTDR	2	1	1	AT1G20440.1	N-Term(Acetyl); K5(Dimethyl:2H(6)13C(2))	3523.64	6.3567e+08	6.15527e+06	0	0.927	1		2198.36	1					1.00117	1		2198.36	1					0.92592	1		1	1					0.001	0.00628	High	37.99	0.171587	High	38.73	0.125374				0	1
MDPYKYRPASSY	2	1	1	AT4G35090.1	N-Term(Acetyl); K5(Dimethyl)	1547.72	5.53732e+07	0	3.78707e+07	0.852476	1					1.07728	1		0.92393	1					0.941812	1		0.922663	1					1.14384	1		0.001	0.01052	High	37.85	0.0687735				High	36.37	0.0943114	0	1
MEVIHAW	3	1	1	AT5G27410.1	N-Term(Acetyl)	927.438	9.63623e+06	1.61358e+06	5.64356e+06																												0.001	0.03166	High	37.18	0.0425252	High	23.81	0.917291	High	35.95	0.0564985	0	1
MEALVCR	3	1	1	AT3G56460.1	N-Term(Acetyl); C6(Carbamidomethyl)	920.431	3.71005e+07	7.18063e+06	2.3605e+07																												0.001	0.002436	High	36.61	0.0794732	High	51.5	0.00227498	High	41.44	0.0230663	0	1
AVPVEEAIAALSTF	1	1	1	AT5G18410.1	N-Term(Acetyl)	1459.76	718705	0	0																												0.001	0.05694	High	36.05	0.24033							0	1
MEKSGYGR	1	1	1	AT4G05160.1	N-Term(Acetyl); K3(Dimethyl)	997.476	1.27666e+07	0	0	0.774221	1								0.848495	1								0.912464	1								0.001	0.04612	High	35.04	0.0984322							0	1
ATGKTVKDVSPH	2	3	2	AT5G61170.1;AT3G02080.1	N-Term(Acetyl); K4(Dimethyl); K7(Dimethyl)	1337.74	3.76246e+06	0	5.69101e+06																												0.001	0.03812	High	33.84	0.367984				High	45.36	0.0266243	0	1
METKPNPR	2	1	1	AT1G35670.1	N-Term(Acetyl); K4(Dimethyl:2H(6)13C(2))	1050.58	1.91134e+07	1.89359e+06	0	0.991935	1								1.04609	1								0.948227	1								0.001	0.04173	High	33.6	0.281291	High	30.91	0.520637				0	1
GTVIEGKLR	2	1	1	AT5G37830.1	N-Term(Acetyl); K7(Dimethyl:2H(4))	1046.65	4.70401e+07	0	2.79587e+07	0.851703	1					0.984442	1		0.858187	1					0.945347	1		0.992445	1					1.04135	1		0.001	0.05814	High	33.27	0.231815				High	46.08	0.0126532	0	1
MWKLKIAEGGSPW	3	1	1	AT2G07050.1	N-Term(Acetyl); K3(Dimethyl); K5(Dimethyl)	1600.85	8.12507e+06	0	2.59831e+06	0.891958	1					1.07391	1		1.21275	1					1.05339	1		0.735482	1					1.01948	1		0.001	0.04232	High	33.21	0.558518				High	43.44	0.0538427	0	1
MEEEKVR	1	0	0		N-Term(Acetyl); K5(Dimethyl:2H(6)13C(2))	998.537	4.04544e+06	0	0																												0.001	0.05437	High	32.75	0.255302							0	1
MEKSTSPATR	2	1	1	AT1G01730.1	N-Term(Acetyl); K3(Dimethyl)	1177.59	3.61768e+06	222713	0	1.03361	1		1.08612	1					0.959032	1		1.0596	1					1.07776	1		1.02503	1					0.001	0.05943	High	32.44	0.337936	High	35.44	0.176556				0	1
VHAAEPAR	3	1	1	AT4G39980.1	N-Term(Acetyl)	892.462	3.3986e+07	2.56891e+06	8.08093e+06																												0.001	0.006794	High	31.95	0.330333	High	40.73	0.0453196	High	33.45	0.242737	0	1
ATGGNKTKTPGPGAQSALR	2	3	1	AT2G36160.1	K6(Dimethyl); K8(Dimethyl)	1868.03	3.39915e+06	0	4.75554e+06	0.888936	1					0.942038	1		0.646247	1					0.875655	1		1.37554	1					1.07581	1		0.001	0.009629	High	31.65	1.09009				High	31.5	1.11473	0	1
MEFWGVAVTPK	2	1	1	AT5G22650.1	N-Term(Acetyl)	1306.65	211441	0	956829																												0.001	0.009013	High	31.41	0.462392				High	39.21	0.0773077	0	1
ASQTPNLECR	2	1	1	AT2G40290.1	N-Term(Acetyl); C9(Carbamidomethyl)	1217.56	1.32061e+08	0	128214752																												0.001	0.003302	High	31.08	0.226346				High	37.06	0.0568326	0	1
MDTEFLR	2	0	0		N-Term(Acetyl)	953.441	1.74562e+07	0	1.53414e+07																												0.001	0.048	High	30.27	0.241274				High	23.94	1.05271	0	1
AEATSALR	3	1	1	AT1G10590.3	N-Term(Acetyl)	860.447	223310906	7.0552e+07	2.24895e+08																												0.001	0.003096	High	29.16	0.699579	High	43.23	0.0253734	High	42.26	0.0313281	0	1
ATNEPEHEHR	1	1	1	AT1G07140.1	N-Term(Acetyl)	1261.55	33060.9	0	0																												0.001	0.05571	High	28.59	0.243992							0	1
SWMKGDLLSKTR	3	1	1	AT1G26750.1	N-Term(Acetyl); K4(Dimethyl:2H(4)); K10(Dimethyl:2H(4))	1527.88	4.27834e+07	6.62228e+06	30824724	0.925874	1								0.904232	1								1.02393	1								0.001	0.006423	High	27.42	2.07779	High	29.73	1.23994	High	27.63	1.98195	0	1
STNPAIEPKVR	2	1	1	AT1G31500.4	N-Term(Acetyl); K9(Dimethyl:2H(4))	1285.74	7.01628e+06	1.29078e+06	0	0.893758	1		1.01486	1					0.846214	1		0.897089	1					1.05618	1		1.13128	1					0.001	0.002448	High	27.25	1.73644	High	32.37	0.534581				0	1
AKSVSTAASSLVQNLRR	1	1	1	AT5G08060.1	N-Term(Acetyl); K2(Dimethyl:2H(6)13C(2))	1866.1	8.78692e+07	0	0																												0.001	0.0522	High	26.63	2.87829							1	1
ADISGNGYGNAR	1	1	1	AT4G19030.1	N-Term(Acetyl)	1236.56	3.6266e+06	0	0																												0.001	0.05641	High	25.66	0.75354							0	1
ASFDEAPPGNAKAGEKIFR	2	1	1	AT1G22840.1	N-Term(Acetyl); K12(Dimethyl); K16(Dimethyl)	2103.09	1.13966e+08	3.4708e+07	0	0.942512	1		0.958469	1					2.43663	1		1.01257	1					0.386809	1		0.946569	1					0.001	0.05776	High	24.81	5.34736	High	22.46	8.66584				0	1
SSAVDATGNPIPTSAVLTASAKHIGMR	1	1	1	AT5G18800.1	N-Term(Acetyl); K22(Dimethyl)	2722.42	3.01721e+07	0	0	0.920587	1								0.90085	1								1.02191	1								0.001	0.03358	High	24.67	8.72754							0	1
MEFSTADFER	3	1	1	AT1G27390.1	N-Term(Acetyl)	1274.53	3.44677e+07	8.03183e+06	2.14531e+07																												0.001	0.009944	High	23.86	0.437463	High	31.05	0.0802118	High	37.98	0.0147677	0	1
MDDELLELQR	4	1	1	AT3G46220.2	N-Term(Acetyl)	1303.62	7.91509e+06	1.28378e+06	5.78669e+06																												0.001	0.009811	High	23.44	1.97418	High	37.48	0.0745412	High	28.77	0.553922	0	1
SGVGEKASGTTKTPADFLKSIR	1	0	0		N-Term(Acetyl); K6(Dimethyl); K12(Dimethyl); K19(Dimethyl)	2376.32	8.15004e+07	0	0																												0.001	0.05778	High	23.19	11.1329							0	1
METEYDQVLR	3	1	1	AT1G48170.1	N-Term(Acetyl)	1325.6	9904088	1.95132e+06	6.19292e+06																												0.001	0.007417	High	22.66	1.68156	High	28.6	0.439514	High	20.21	2.83838	0	1
VEVNDKLSSAEKASMQAKLR	1	0	0		K6(Dimethyl:2H(4)); K12(Dimethyl)	2264.26	1.5902e+08	0	0																												0.001	0.05756	High	22.46	12.1483							0	1
MEFWGVEVKNGKPLHLDPGLDR	1	1	1	AT5G03740.1	N-Term(Acetyl); K9(Dimethyl:2H(6)13C(2)); K12(Dimethyl:2H(6)13C(2))	2651.47	2.10021e+06	0	0	0.705405	1								1.12244	1								0.628458	1								0.001	0.04191	High	22.19	16.5017							0	1
AFHVACPITCR	3	2	1	AT3G52100.1	N-Term(Acetyl); C6(Carbamidomethyl); C10(Carbamidomethyl)	1373.64	1.65778e+07	3.37402e+06	1.47376e+07																												0.001	0.03339	High	22.01	2.31501	High	36.2	0.0829996	High	20.06	3.46036	0	1
MEFCPTCGNLLR	3	2	1	AT1G01210.1	N-Term(Acetyl); C4(Carbamidomethyl); C7(Carbamidomethyl)	1539.68	5.47928e+06	989971	3.31021e+06																												0.001	0.004483	High	21.95	1.47056	High	25.57	0.581011	High	22.19	1.35375	0	1
KVEQLVIESEEKKKP	8	0	0		K1(Dimethyl); K12(Dimethyl:2H(4)); K13(Dimethyl); K14(Dimethyl)	1900.16	1.14432e+08	2.35189e+07	0																												0.001	0.008907	High	20.43	8.83044	High	22.13	6.52367				0	1
AAGGFLTR	1	1	1	AT3G43300.1	N-Term(Acetyl)	834.446	0	1.61068e+07	0																												0.001	0.006635				High	45.18	0.0173872				0
MMNSIFGKR	1	1	1	AT2G06530.1	N-Term(Acetyl); K8(Dimethyl:2H(6)13C(2))	1161.63	0	3.34861e+06	0																												0.001	0.006064				High	43.86	0.0308527				0
MDIEKAGSR	2	1	1	AT2G27370.1	N-Term(Acetyl); K5(Dimethyl)	1076.54	0	4.50815e+06	1.43232e+07				0.482428	1		1.03374	1					0.53887	1		1.50706	1					0.895258	1		0.68593	1		0.001	0.005863				High	42.8	0.0311342	High	35.73	0.150931	0
AEQTEKAFLK	1	3	1	AT4G30800.1	N-Term(Acetyl); K6(Dimethyl)	1234.66	0	8.11874e+06	0																												0.001	0.003082				High	41.43	0.0600884				0
ATQPAKESVQCF	1	1	1	AT3G04230.1	N-Term(Acetyl); K6(Dimethyl); C11(Carbamidomethyl)	1435.69	0	5.00319e+06	0				1.27876	1								1.24374	1								1.02815	1					0.001	0.007471				High	40.6	0.0476069				0
MESAALSR	1	1	1	AT1G64190.1	N-Term(Acetyl)	906.435	0	2.12097e+07	0																												0.001	0.004948				High	39.64	0.0424304				0
ATSDSEFNSDLLLAHKLPETR	1	1	1	AT1G76150.1	N-Term(Acetyl); K16(Dimethyl:2H(6)13C(2))	2422.25	0	7.09603e+06	0				1.05512	1								1.06305	1								0.99254	1					0.001	0.002584				High	39.44	0.228839				0
ANPAPNLECR	2	1	1	AT5G05470.1	N-Term(Acetyl); C9(Carbamidomethyl)	1183.55	0	9.17976e+06	4.98567e+07																												0.001	0.001921				High	38.11	0.0536821	High	33.57	0.140258	0
SCCGGSCGCGSACKCGNGCGGCK	1	1	1	AT5G02380.1	N-Term(Acetyl); C2(Carbamidomethyl); C3(Carbamidomethyl); C7(Carbamidomethyl); C9(Carbamidomethyl); C13(Carbamidomethyl); K14(Dimethyl:2H(4)); C15(Carbamidomethyl); C19(Carbamidomethyl); C22(Carbamidomethyl); K23(Dimethyl:2H(4))	2563.93	0	28243	0				1.47792	1								1.41099	1								1.04744	1					0.001	0.002729				High	37.56	0.00470917				0
ADILDSRPHAF	1	1	1	AT5G19320.1	N-Term(Acetyl)	1283.64	0	1.20114e+07	0																												0.001	0.004536				High	36.92	0.108497				0
AQSSLVAAAGR	1	1	1	AT3G53930.2	N-Term(Acetyl)	1072.57	0	734889	0																												0.001	0.004663				High	36.02	0.168673				0
MEEGLKIQSL	1	1	1	AT5G44720.1	N-Term(Acetyl); K6(Dimethyl)	1217.64	0	1.06482e+06	0				0.897694	1								0.938523	1								0.956497	1					0.001	0.01041				High	33.87	0.319652				0
TTPPVLSLALPSDTGR	1	1	1	AT5G37850.1	N-Term(Acetyl)	1666.9	0	1742188	0																												0.001	0.007082				High	33.49	0.564634				0
AVVPNFHLPMR	1	2	1	AT2G45440.1	N-Term(Acetyl)	1322.7	0	2.47014e+06	0																												0.001	0.007549				High	33	0.410497				0
SAKKLEGSSAPANRR	1	1	1	AT1G68370.1	N-Term(Acetyl); K3(Dimethyl:2H(6)13C(2)); K4(Dimethyl:2H(6)13C(2))	1686.02	0	208378	0				0.984609	1								0.988515	1								0.996049	1					0.001	0.006387				High	32.37	0.569897				1
CGKLKEAEELIER	2	0	0		N-Term(Acetyl); C1(Carbamidomethyl); K3(Dimethyl); K5(Dimethyl)	1672.89	0	1.4962e+06	5.79168e+06																												0.001	0.008007				High	30.68	1.10748	High	27.75	2.13494	0
SLLSDLVNLNLTDATGKIIAEY	1	1	1	AT3G17820.1	N-Term(Acetyl); K17(Dimethyl)	2433.3	0	3.33358e+06	0				1.49817	1								1.72873	1								0.866633	1					0.001	0.002073				High	30.41	2.1574				0
AGKAAEAVAKTVTGF	2	1	1	AT4G22000.1	N-Term(Acetyl); K3(Dimethyl:2H(6)13C(2)); K10(Dimethyl:2H(6)13C(2))	1534.94	0	817086	1.65362e+06																												0.001	0.01172				High	29.5	0.951808	High	27.85	1.39097	0
AKKGGATLAEDAPWR	1	0	0		N-Term(Acetyl); K2(Dimethyl); K3(Dimethyl)	1668.91	0	2.64968e+06	0																												0.001	0.007583				High	29.48	1.44242				0
SSTKDMSTVQNATPF	1	1	1	AT3G44310.1	N-Term(Acetyl); K4(Dimethyl:2H(6)13C(2))	1691.83	0	4.37468e+06	0				1.07688	1								1.20303	1								0.895144	1					0.001	0.01005				High	28.97	1.06673				0
SYLLPHLHSGW	2	1	1	AT5G08290.1	N-Term(Acetyl)	1351.68	0	658914	1.29384e+06																												0.001	0.006864				High	28.84	0.922483	High	41.41	0.0490472	0
ASLFKEQAKL	1	1	1	AT5G44200.1	N-Term(Acetyl); K5(Dimethyl:2H(4)); K9(Dimethyl:2H(4))	1240.77	0	742171	0				0.843248	1								1.0444	1								0.807403	1					0.001	0.002088				High	28.36	0.873757				0
LEDLPIKSSGGVLLPK	1	0	0		N-Term(Acetyl); K7(Dimethyl); K16(Dimethyl)	1764.05	0	9.81635e+06	0																												0.001	0.01089				High	28	1.86035				0
ASSISTGVKFVPEEDNFLQR	1	1	1	AT1G70670.1	N-Term(Acetyl); K9(Dimethyl:2H(6)13C(2))	2302.21	0	2.27866e+06	0				1.1914	1								1.20122	1								0.991825	1					0.001	0.003955				High	27.95	3.27784				0
SANQEEDKKPGDGGAHINLKVKGQDGNEVFFR	1	1	1	AT4G26840.1	N-Term(Acetyl); K8(Dimethyl:2H(4)); K9(Dimethyl:2H(4)); K20(Dimethyl:2H(4)); K22(Dimethyl:2H(4))	3654.96	0	7.16887e+06	0				1.1175	1								1.09222	1								1.02314	1					0.001	0.00719				High	27.17	8.62163				0
MDQTAEEKMVR	1	0	0		N-Term(Acetyl); K8(Dimethyl:2H(6)13C(2))	1415.71	0	823582	0																												0.001	0.01127				High	26.67	1.4654				0
AFWGVEVKPGKTF	1	1	1	AT3G12340.1	N-Term(Acetyl); K8(Dimethyl:2H(4)); K11(Dimethyl:2H(4))	1571.9	0	211588	0				1.13142	1								1.14279	1								0.990055	1					0.001	0.00313				High	26.5	2.69408				0
ATTAVNLPIHEHPLYPSAR	2	2	1	AT4G01340.1	N-Term(Acetyl)	2129.11	0	1.59575e+06	7.99335e+06																												0.001	0.01103				High	26.48	3.7115	High	32.14	1.05006	0
MMGQEAAPTGPPNR	1	1	1	AT2G35720.1	N-Term(Acetyl)	1498.68	0	768841	0																												0.001	0.002296				High	26.38	0.675818				0
MDIDGEDVSR	1	1	1	AT5G15550.1	N-Term(Acetyl)	1178.5	0	2.57161e+06	0																												0.001	0.004452				High	26.32	0.284099				0
MEDEIELKTAPADFRFPTTNQTR	1	0	0		N-Term(Acetyl); K8(Dimethyl:2H(6)13C(2))	2788.39	0	1.29386e+06	0																												0.001	0.006263				High	26	4.69873				1
ANAASGMAVHDDCKLKF	1	2	1	AT3G46000.1	N-Term(Acetyl); C13(Carbamidomethyl); K14(Dimethyl); K16(Dimethyl)	1932.93	0	1.50843e+06	0				0.756931	1								1.18017	1								0.641376	1					0.001	0.007263				High	25.66	1.98708				0
AFPNLNSDAGLKKLDEHLLTR	2	1	1	AT1G30230.2	N-Term(Acetyl); K12(Dimethyl:2H(6)13C(2)); K13(Dimethyl:2H(6)13C(2))	2466.43	0	3.08478e+06	1.83368e+07				0.944928	1		1.20236	1					0.915213	1		1.09961	1					1.03247	1		1.09345	1		0.001	0.004331				High	25.46	5.86357	High	24.36	7.57426	0
AAAAARPLVTIQTLDGDMSTDQSSTVVLPDVMTAPVRPDIVNF	1	1	1	AT3G09630.1	N-Term(Acetyl)	4525.27	0	3.09822e+07	0																												0.001	0.007549				High	25.38	11.5281				0
MEDELEGLR	1	0	0		N-Term(Acetyl)	1133.51	0	1.14026e+06	0																												0.001	0.0098				High	25.36	0.696535				0
AAELTNLFESR	1	2	1	ATMG01190.1		1250.64	0	215993	0																												0.001	0.01005				High	25.07	2.18738				0
MNDNSNNSQDGDHQNYR	1	1	1	AT5G14540.1	N-Term(Acetyl)	2050.79	0	73861.7	0																												0.001	0.001889				High	24.94	0.0759886				0
AMAAASAATAKKLAPAVIVGGGR	1	1	1	AT1G16080.1	N-Term(Acetyl); K11(Dimethyl:2H(4)); K12(Dimethyl:2H(4))	2188.3	0	587137	0				0.874922	1								1.1203	1								0.780969	1					0.001	0.004788				High	24.62	5.0888				0
MDKYEVVKDLGAGNFGVAR	1	0	0		N-Term(Acetyl); K3(Dimethyl:2H(4)); K8(Dimethyl:2H(4))	2175.16	0	638575	0																												0.001	0.01165				High	24.03	7.72368				0
MEKPGHETDIAGSR	1	0	0		N-Term(Acetyl); K3(Dimethyl)	1597.76	0	419576	0																												0.001	0.002496				High	23.26	2.60461				0
SSNTASSSAGAAGSGDSSAAR	1	1	1	AT1G54320.1	N-Term(Acetyl)	1840.79	0	83440.3	0																												0.001	0.002751				High	23.25	0.689381				0
MAMEQRPKTKIVCTLGPASR	2	1	1	AT4G26390.1	M1(Oxidation); K8(Dimethyl:2H(4)); K10(Dimethyl:2H(4)); C13(Carbamidomethyl)	2354.3	0	2.79461e+07	9.84013e+07							1	1								1.47052e-05	1								68003.1	1		0.001	0.01076				High	22.97	11.6377	High	19.78	24.2593	0
SEAPKFKLITPSILSDR	1	0	0		N-Term(Acetyl); K5(Dimethyl); K7(Dimethyl)	2000.18	0	292235	0																												0.001	0.01126				High	22.36	8.54014				0
MENTLSPLLSPSPASEVAAR	2	1	1	AT1G30910.1	N-Term(Acetyl)	2112.06	0	313549	1.13316e+06																												0.001	0.005595				High	22.22	8.17815	High	35.77	0.356607	0
MQASDRFNINSQLEHLQAKY	1	2	1	AT3G23325.1	N-Term(Acetyl); K19(Dimethyl:2H(6)13C(2))	2471.24	0	0	0																												0.001	0.002744				High	21.4	11.8021				1
MEIFQKAKAVR	1	0	0		N-Term(Acetyl); K6(Dimethyl:2H(4)); K8(Dimethyl:2H(4))	1426.87	0	3.19745e+06	0																												0.001	0.004916				High	20.6	7.28953				0
EKAYKTIAKKLVEDIKTGLA	2	0	0		N-Term(Acetyl); K2(Dimethyl:2H(4)); K5(Dimethyl:2H(6)13C(2)); K9(Dimethyl); K10(Dimethyl)	2385.5	0	3.19823e+06	0																												0.001	0.005468				High	19.52	10.1182				0
SSTLLEQTR	1	1	1	AT5G06160.1	N-Term(Acetyl)	1076.56	0	0	2.92705e+07																												0.001	0.008619							High	49.73	0.00731119	0
AAPGSVQKGDEEWR	1	1	1	AT4G04800.1	N-Term(Acetyl); K8(Dimethyl:2H(4))	1603.8	0	0	3.12658e+07							0.949539	1								0.324383	1								2.92721	1		0.001	0.01201							High	45.17	0.0262763	0
MDSSSSEVR	1	1	1	AT5G07870.1	N-Term(Acetyl); M1(Oxidation)	1055.43	0	0	753283																												0.001	0.003054							High	44.4	0.00341475	0
AELKLSESR	1	1	1	AT5G67630.1	N-Term(Acetyl); K4(Dimethyl)	1102.61	0	0	2.48883e+07							1.0792	1								0.921732	1								1.17084	1		0.001	0.003308							High	43.71	0.0337734	0
MEEHIQDR	2	1	1	AT4G01720.1	N-Term(Acetyl)	1099.48	0	0	920968																												0.001	0.003601							High	41.85	0.0114004	0
AEEKSFKYVIVGGGVAAGY	1	1	1	AT5G03630.1	N-Term(Acetyl); K4(Dimethyl:2H(6)13C(2)); K7(Dimethyl)	2051.12	0	0	1.84993e+06																												0.001	0.005441							High	41.14	0.140305	0
AVFLDLEPTVIDEVR	1	1	1	AT1G64740.1		1715.92	0	0	7.4802e+06																												0.001	0.004313							High	39.69	0.145241	0
PQTQNTSLQR	1	1	1	AT3G01435.1		1172.6	0	0	83299.8																												0.001	0.006916							High	36.65	0.124832	0
ATEATTVPKFQEPDLR	1	1	1	AT1G07030.1	N-Term(Acetyl); K9(Dimethyl:2H(4))	1876.98	0	0	1.45164e+06							0.820027	1								0.526699	1								1.55692	1		0.001	0.007939							High	36.49	0.322547	0
MDGGAEGSQQPH	1	1	1	AT4G24820.1	N-Term(Acetyl); M1(Oxidation)	1271.49	0	0	126864																												0.001	0.00784							High	35.61	0.0110328	0
VDETEKPIR	1	1	1	AT3G62140.1	N-Term(Acetyl); K6(Dimethyl:2H(4))	1160.65	0	0	3.44005e+06							1.01085	1								0.695259	1								1.45392	1		0.001	0.002434							High	34.86	0.269402	0
SSDSSREENVYLAKLAEQAER	1	1	1	AT5G16050.1	N-Term(Acetyl); K14(Dimethyl:2H(6)13C(2))	2460.23	0	0	3.95256e+07							1.21058	1								0.948168	1								1.27676	1		0.001	0.008885							High	33.28	0.781058	1
AQGEAEAILAR	1	2	1	AT5G54100.1		1128.6	0	0	910990																												0.001	0.003677							High	31.03	0.505265	0
AELNEVLTR	1	0	0			1044.57	0	0	5.77343e+06																												0.001	0.01328							High	30.39	0.681014	0
ASSSGAKWAQKTITLPPLR	1	0	0		N-Term(Acetyl); K7(Dimethyl:2H(6)13C(2)); K11(Dimethyl:2H(6)13C(2))	2126.3	0	0	1.62406e+06																												0.001	0.006433							High	25.72	3.08855	0
AALSDKLADAYQNARPR	1	1	1	AT1G55450.2	N-Term(Acetyl); K6(Dimethyl:2H(4))	1934.03	0	0	1.27885e+07							1.29276	1								0.549015	1								2.35468	1		0.001	0.01333							High	25.59	4.521	0
AQKVEAQGGKGANLWDDGSTHDAVTKIQLAA	1	1	1	AT3G16420.1	N-Term(Acetyl); K3(Dimethyl:2H(4)); K10(Dimethyl:2H(4)); K26(Dimethyl:2H(4))	3317.78	0	0	6.5585e+06							1.16505	1								0.927485	1								1.25614	1		0.001	0.003056							High	22.3	23.07	0
PGEGFQTR	2	1	1	AT3G53420.1		891.432	1.55981e+07	0	7.63299e+06																												0.002	0.03255	High	34.95	0.134418				High	38.14	0.0640703	0	1
MEADTKTDSR	1	1	1	AT1G63810.1	N-Term(Acetyl); K6(Dimethyl)	1223.56	1.77128e+06	0	0	1.01694	1								0.887533	1								1.1458	1								0.002	0.06174	High	31.12	0.233195							0	1
AGILNKLR	3	1	1	AT1G36050.1	N-Term(Acetyl); K6(Dimethyl:2H(4))	958.635	1.91872e+07	2.47871e+06	1.18765e+07	0.96315	1								0.884776	1								1.08858	1								0.002	0.01701	High	30.49	0.212339	High	30.57	0.220917	High	30.42	0.242524	0	1
AQEADGIR	2	0	0		N-Term(Acetyl)	901.437	1.58915e+07	0	1.37613e+07																												0.002	0.01854	High	28.22	0.385993				High	31.02	0.213127	0	1
AMEITQF	3	2	1	AT3G08943.1	N-Term(Acetyl)	881.407	5.25794e+06	0	3.09023e+06																												0.002	0.01633	High	25.91	0.643942				High	38.25	0.0377276	0	1
AEKPAQEQEQKR	1	0	0		N-Term(Acetyl); K3(Dimethyl:2H(4)); K11(Dimethyl:2H(4))	1547.86	789432	0	0																												0.002	0.06073	High	24.3	4.45322							0	1
AEKLEPVKVLY	2	1	1	AT5G11900.1	N-Term(Acetyl); K3(Dimethyl:2H(6)13C(2)); K8(Dimethyl:2H(6)13C(2))	1402.91	43498208	0	3.84306e+07																												0.002	0.03154	High	19.53	5.1486				High	29.19	0.567271	0	1
AALQTLR	1	1	1	AT5G05000.2	N-Term(Acetyl)	814.477	0	1.25056e+07	0																												0.002	0.01404				High	40.43	0.0521113				0
AEASDLLEWPKKDNR	2	1	1	AT1G11840.6	N-Term(Acetyl); K11(Dimethyl:2H(6)13C(2)); K12(Dimethyl:2H(6)13C(2))	1886.06	0	1.32475e+07	6.82048e+07				1.09479	1		1.05728	1					1.18264	1		0.858391	1					0.925721	1		1.2317	1		0.002	0.03248				High	32.8	0.853652	High	32.6	0.887509	0
AFPKVYF	1	1	1	AT4G38740.1	N-Term(Acetyl); K4(Dimethyl)	941.511	0	6.08674e+06	0				0.923295	1								1.10282	1								0.837214	1					0.002	0.01789				High	30.44	0.374653				0
MDKGKAVMGTGR	1	1	1	AT5G10780.2	N-Term(Acetyl); K3(Dimethyl); K5(Dimethyl)	1348.71	0	5.89111e+06	0				1.44911	1								1.17885	1								1.22926	1					0.002	0.01525				High	29.22	1.06468				0
AGTNDSCPLVKNIL	1	1	1	AT4G08520.1	N-Term(Acetyl); C7(Carbamidomethyl); K11(Dimethyl)	1571.81	0	1.15445e+06	0																												0.002	0.01695				High	28.63	1.28918				0
ADGLGVSSCIER	2	1	1	AT5G46290.3	C9(Carbamidomethyl)	1263.6	0	363945	2.55291e+06																												0.002	0.01985				High	25.31	1.23828	High	27.35	0.784353	0
MEVSSVKKLEQLEY	1	0	0		N-Term(Acetyl); K7(Dimethyl:2H(6)13C(2)); K8(Dimethyl:2H(6)13C(2))	1797.03	0	995416	0																												0.002	0.01415				High	23.58	6.37492				0
ANSASGMHVSDECKLKFLEL	1	1	1	AT1G01750.1	N-Term(Acetyl); C13(Carbamidomethyl); K14(Dimethyl:2H(6)13C(2)); K16(Dimethyl:2H(6)13C(2))	2350.23	0	391727	0				315.561	1								315.561	1								1	1					0.002	0.01524				High	23	10.0739				0
TTIVPTSEEDPYLAIVR	1	0	0		N-Term(Acetyl)	1946.01	0	3.31414e+06	0																												0.002	0.01452				High	22.66	7.82568				0
KGAFMLLTDWR	1	0	0		N-Term(Acetyl); K1(Dimethyl:2H(4)); M5(Oxidation)	1427.77	0	0	0																												0.002	0.01437				High	22.03	6.08379				0
AMIGQVAGGGR	1	0	0			1016.53	0	256990	0																												0.002	0.01716				High	19.68	6.65256				0
PAGPGAAAAAAPRV	1	1	1	AT2G40510.1		1176.65	0	0	3.49241e+06																												0.002	0.01763							High	44.72	0.0273709	1
TEAMIR	1	2	1	AT1G04630.1	N-Term(Acetyl)	762.381	0	0	29124658																												0.002	0.03375							High	42.3	0.0262124	0
VVETFSEYPPLGR	1	1	1	AT1G07920.1		1493.77	0	0	4.25728e+06																												0.002	0.01503							High	37.03	0.183836	0
MDSQIKH	1	2	1	AT3G10090.1	N-Term(Acetyl); M1(Oxidation); K6(Dimethyl:2H(4))	948.476	0	0	166941							1.10651	1								1.05086	1								1.05296	1		0.002	0.02903							High	36.62	0.123531	0
SSVSSQPQFR	1	1	1	AT5G53180.1	N-Term(Acetyl)	1164.56	0	0	1.52522e+07																												0.002	0.01481							High	35.92	0.125754	0
MEAKFFR	1	1	1	AT2G18400.1	N-Term(Acetyl); K4(Dimethyl)	998.511	0	0	2.87827e+06							1.02635	1								0.992446	1								1.03417	1		0.002	0.01994							High	35.05	0.126122	0
SSNCGSCDCADKTQCVKKGTS	2	1	1	AT3G15353.1	N-Term(Acetyl); C4(Carbamidomethyl); C7(Carbamidomethyl); C9(Carbamidomethyl); K12(Dimethyl); C15(Carbamidomethyl); K17(Dimethyl:2H(4)); K18(Dimethyl:2H(6)13C(2))	2488.14	0	0	435148																												0.002	0.03329							High	33.72	0.224772	0
ASELINR	1	0	0		N-Term(Acetyl)	844.452	0	0	8.73588e+06																												0.002	0.01753							High	32.56	0.295699	0
MELNISESR	1	1	1	AT1G26640.1	N-Term(Acetyl)	1120.53	0	0	4.52063e+06																												0.002	0.03113							High	32.18	0.231361	0
MEKSNGLR	1	2	1	AT5G05880.1	N-Term(Acetyl); K3(Dimethyl)	1004.52	0	0	1.07493e+07							1.11008	1								1.0684	1								1.03901	1		0.002	0.03224							High	32.11	0.353142	0
ATVAPPADQATDLLQKL	1	1	1	AT3G13460.1	N-Term(Acetyl); K16(Dimethyl)	1822	0	0	1.30996e+06							2.1739	1								1.24674	1								1.74367	1		0.002	0.0279							High	30	1.5151	0
ATEAAPMDEKAKR	1	1	1	AT4G02030.2	N-Term(Acetyl); M7(Oxidation); K10(Dimethyl:2H(6)13C(2)); K12(Dimethyl:2H(6)13C(2))	1547.87	0	0	1.55082e+06							0.991732	1								0.942735	1								1.05197	1		0.002	0.02067							High	27.58	2.07474	0
ANAASGMAVHDDCKLR	1	2	1	AT5G59890.1	N-Term(Acetyl); M7(Oxidation); C13(Carbamidomethyl); K14(Dimethyl:2H(4))	1805.85	0	0	3.53367e+07							1.11634	1								0.940309	1								1.18721	1		0.002	0.03051							High	24.96	1.95785	0
MDSDTLSGLLENVAKKFPDRR	1	0	0		N-Term(Acetyl); K15(Dimethyl); K16(Dimethyl)	2490.29	0	0	5.34742e+06																												0.002	0.01373							High	24.06	8.648	1
SKKNLAILLR	1	0	0		N-Term(Acetyl); K2(Dimethyl:2H(4)); K3(Dimethyl:2H(4))	1261.88	0	0	1796182																												0.002	0.01435							High	20.72	1.61736	0
STGAGSGTTKGGR	1	1	1	AT1G08880.1	N-Term(Acetyl); K10(Dimethyl)	1206.61	19400.6	0	0	0.808649	1								0.838251	1								0.964686	1								0.003	0.06978	High	51.84	0.00423811							0	1
MELSQSDPTRDPDTR	1	1	1	AT5G62865.1	N-Term(Acetyl)	1789.81	6.74152e+06	0	0																												0.003	0.07567	High	39.77	0.0321324							1	1
VMAPQKDR	2	1	1	AT4G13430.1	N-Term(Acetyl); K6(Dimethyl)	1014.54	1.06855e+08	0	7.15517e+07	0.929548	1					1.10249	1		0.867525	1					0.975486	1		1.07149	1					1.13019	1		0.003	0.0883	High	36.87	0.1122				High	36.07	0.139183	0	1
SSSSVSSSRPSAQPR	1	1	1	AT3G63410.1	N-Term(Acetyl)	1561.76	656185	0	0																												0.003	0.1049	High	36.19	0.152052							0	1
ATTEDTPASAGPR	2	1	1	AT3G06480.1	N-Term(Acetyl)	1315.61	4.68777e+06	866518	0																												0.003	0.03494	High	35.9	0.0914418	High	24.64	1.02174				0	1
ASPIPVGVTKEQAF	2	1	1	AT2G29530.3	N-Term(Acetyl); K10(Dimethyl)	1513.83	2.34879e+07	3.52464e+06	0	0.836621	1		0.959409	1					0.874329	1		0.952266	1					0.956872	1		1.0075	1					0.003	0.1007	High	31.58	0.806332	High	31.1	0.877237				0	1
MEQLSDSDHR	2	1	1	AT1G79070.1	N-Term(Acetyl); M1(Oxidation)	1275.53	1.25224e+06	0	1.58233e+06																												0.003	0.1008	High	30.3	0.0727005				High	28.38	0.105569	0	1
ASTEGLMPITR	1	1	1	AT5G01010.2	N-Term(Acetyl)	1217.63	2.50752e+07	0	0																												0.003	0.06646	High	28.6	1.02949							0	1
GSGQWHVEKR	2	1	1	AT5G40760.1	N-Term(Acetyl); K9(Dimethyl)	1253.64	3.50613e+06	3.36817e+06	0	0.767232	1		0.999956	1					0.857776	1		1.04785	1					0.894444	1		0.95429	1					0.003	0.1063	High	28.57	0.880674	High	36.57	0.135821				0	1
ISSSVASKPR	1	0	0		K8(Dimethyl)	1059.62	345430	0	0																												0.003	0.06409	High	26.46	1.49936							0	1
MDLMQMDKR	1	1	1	AT4G35470.1	N-Term(Acetyl); K8(Dimethyl:2H(4))	1241.6	4.51429e+06	0	0	0.748785	1								0.732764	1								1.02186	1								0.003	0.09319	High	25.01	1.30144							0	1
ALPNQQTVDYPSFKLVIVGDGGTGKTTFVKR	1	3	1	AT5G20010.1	N-Term(Acetyl); K14(Dimethyl); K25(Dimethyl); K30(Dimethyl)	3462.89	2.49828e+07	0	0	1.18089	1								1.01283	1								1.16593	1								0.003	0.08721	High	22.82	21.7962							0	1
MDNSAPDSLSR	1	0	0		N-Term(Acetyl)	1234.54	3.82454e+06	0	0																												0.003	0.09009	High	22.08	0.992035							0	1
MTVKKVEIKVDINCGK	1	0	0		K4(Dimethyl:2H(4)); K5(Dimethyl); K9(Dimethyl:2H(4)); C14(Carbamidomethyl)	1954.17	4.10641e+06	0	0																												0.003	0.08919	High	21.99	8.28744							0	1
ANSGEGKVVCVTGASGY	1	0	0		N-Term(Acetyl); K7(Dimethyl:2H(4)); C10(Carbamidomethyl)	1729.84	1.03303e+07	0	0																												0.003	0.06821	High	21.02	5.67826							0	1
NKVIAQILELGIVVHS	1	0	0		N-Term(Acetyl); K2(Dimethyl)	1803.09	4.81124e+06	0	0																												0.003	0.1094	High	20.95	8.93039							0	1
AVTEEEKKR	1	0	0		N-Term(Acetyl); K7(Dimethyl:2H(6)13C(2)); K8(Dimethyl:2H(6)13C(2))	1203.75	160639	0	0																												0.003	0.08103	High	20.91	4.55801							0	1
MDSQIKHAVVVK	1	2	1	AT3G10090.1	N-Term(Acetyl); K6(Dimethyl)	1424.79	3.23118e+07	0	0																												0.003	0.0864	High	19.88	10.1558							0	1
PSTSTEIGNKDEDANHAVTNQKKQSR	1	0	0		K10(Dimethyl:2H(6)13C(2))	2891.48	4.93665e+07	0	0																												0.003	0.1101	High	19.88	25.852							0	1
MLAIFQKAF	1	0	0		N-Term(Acetyl); K7(Dimethyl:2H(4))	1142.66	881103	0	0																												0.003	0.06742	High	19.54	8.71876							0	1
AAAAARPL	1	1	1	AT3G09630.1	N-Term(Acetyl)	782.449	0	1.06155e+07	0																												0.003	0.01915				High	41.82	0.0200323				0
AEEEFIYR	1	1	1	AT4G01897.1	N-Term(Acetyl)	1098.51	0	2.07492e+06	0																												0.003	0.02807				High	38.21	0.0419123				0
MDEFGVLTER	2	1	1	AT1G21660.1	N-Term(Acetyl)	1238.57	0	1.66331e+06	5.61024e+06																												0.003	0.0183				High	36.99	0.0653955	High	21.55	2.22095	0
MDDLHGR	1	1	1	AT3G21175.1	N-Term(Acetyl)	885.388	0	2.33599e+06	0																												0.003	0.01973				High	30.88	0.103992				0
MNPFSSGTR	1	0	0		N-Term(Acetyl)	1038.47	0	3.06293e+06	0																												0.003	0.0266				High	29.21	0.299935				0
TDEYGGSLQNR	1	2	1	AT1G76690.1		1239.56	0	257878	0																												0.003	0.03918				High	29.14	0.330773				0
MEGVGLR	2	1	1	AT1G35580.1	N-Term(Acetyl)	803.408	0	1.80134e+07	4.12021e+07																												0.003	0.03072				High	28.34	0.589443	High	37.55	0.0698247	0
AEEKSYKY	1	1	1	AT3G09940.1	N-Term(Acetyl); K4(Dimethyl:2H(6)13C(2)); K7(Dimethyl:2H(6)13C(2))	1131.65	0	5.60964e+06	0				1.03157	1								1.33959	1								0.770066	1					0.003	0.03262				High	27.77	1.26936				0
DHKNGRLKSVPNR	1	0	0		N-Term(Acetyl); K3(Dimethyl:2H(6)13C(2))	1598.91	0	4.88812e+06	0																												0.003	0.03206				High	26.29	2.90438				1
AEEADTNIEIW	1	1	1	AT1G12920.1	N-Term(Acetyl)	1332.59	0	1.25904e+06	0																												0.003	0.02706				High	26.07	0.524747				0
ANVVGQLKR	1	0	0		N-Term(Acetyl); K8(Dimethyl)	1054.63	0	1.37501e+06	0																												0.003	0.03056				High	26.06	1.47778				0
MEAIKPLPQVSSF	1	1	1	AT3G47700.1	N-Term(Acetyl); K5(Dimethyl)	1516.81	0	302178	0				1.34147	1								1.16392	1								1.15255	1					0.003	0.02906				High	26	2.80628				0
MNSSAQAGVGSGALSHVY	1	0	0		N-Term(Acetyl)	1777.81	0	1.12392e+06	0																												0.003	0.01838				High	24.99	1.16751				0
METQNKLMNETKR	1	0	0		N-Term(Acetyl); K6(Dimethyl:2H(6)13C(2)); K12(Dimethyl:2H(6)13C(2))	1736.97	0	872243	0																												0.003	0.03236				High	24.32	5.23233				0
SDKLTNNQR	1	0	0			1075.55	0	0	4.47867e+07																												0.003	0.03441							High	25.45	1.69664	0
MFFDGYHYHGTTFEQSYR	1	1	1	AT2G21270.3	N-Term(Acetyl)	2327.97	0	0	4.40289e+06																												0.003	0.03777							High	20.07	0.919558	0
ASGDVEYR	2	1	1	AT2G21660.1	N-Term(Acetyl)	938.421	7.11277e+08	0	7.2489e+08																												0.004	0.149	High	47.03	0.00510243				High	39.27	0.0260802	0	1
ALVMHTY	3	1	1	AT1G57720.1	N-Term(Acetyl)	876.43	1.87576e+08	0	1.27086e+08																												0.004	0.1238	High	45.27	0.0135775				High	33.27	0.19522	0	1
MLGRDEDLVR	1	1	1	AT2G36380.1	N-Term(Acetyl)	1245.63	1.75995e+07	0	0																												0.004	0.1522	High	42.08	0.0415769							1	1
ATTVNKTVR	1	1	1	AT4G08790.1	N-Term(Acetyl); K6(Dimethyl)	1059.61	9.60474e+06	0	0	1.25765	1								1.13257	1								1.11044	1								0.004	0.1322	High	41.68	0.0461213							0	1
MEEPREESEAVR	2	1	1	AT3G54760.1	N-Term(Acetyl)	1503.67	3.82027e+07	8.57752e+06	0																												0.004	0.137	High	41.66	0.0177783	High	38.89	0.0304405				1	1
LSMELFKVGAR	1	1	1	AT1G73710.1	N-Term(Acetyl)	1292.69	4.70469e+08	0	0																												0.004	0.1137	High	36.79	0.176492							0	1
DFKADAKESFMVR	1	1	1	AT3G48190.1	K7(Dimethyl:2H(6)13C(2)); M11(Oxidation)	1595.84	5.03045e+07	0	0																												0.004	0.1134	High	34.72	0.363562							0	1
MDKSSLVSDFL	3	1	1	AT5G60160.1	N-Term(Acetyl); K3(Dimethyl)	1311.65	8.16338e+06	1.62351e+06	4.56735e+06	0.934823	1		0.961163	1					0.864105	1		0.969964	1					1.08184	1		0.990927	1					0.004	0.04741	High	33.33	0.275806	High	35.94	0.143514	High	33.42	0.263279	0	1
MESTKKQVSLELLPW	1	1	1	AT1G47480.1	N-Term(Acetyl); K5(Dimethyl:2H(6)13C(2)); K6(Dimethyl:2H(6)13C(2))	1903.12	4.63319e+06	0	0	0.889893	1								0.725297	1								1.22694	1								0.004	0.1426	High	33.01	0.690973							0	1
ASMAGPDHLF	2	1	1	AT1G30630.1	N-Term(Acetyl); M3(Oxidation)	1103.48	1.24251e+07	2.24431e+06	0																												0.004	0.0458	High	30.9	0.125826	High	25.02	0.454535				0	1
MDAIDSVVDPLRDFAKDSIR	2	1	1	AT4G24920.1	N-Term(Acetyl); M1(Oxidation); K16(Dimethyl)	2349.17	1.20779e+07	1.10051e+06	0	0.919438	1		0.945398	1					0.869905	1		1.0657	1					1.05694	1		0.887112	1					0.004	0.04464	High	29.72	1.51387	High	19.63	15.9419				1	1
MEKPNPR	2	1	1	AT4G09570.1	N-Term(Acetyl); K3(Dimethyl)	941.486	8.58955e+06	0	3.23803e+06	0.876762	1					1.04435	1		0.908379	1					0.905444	1		0.965194	1					1.15341	1		0.004	0.1218	High	29.38	0.410514				High	29.49	0.370107	0	1
MNRPGDWNCR	1	1	1	AT5G25490.1	N-Term(Acetyl); C9(Carbamidomethyl)	1347.57	18022220	0	0																												0.004	0.1179	High	29.36	0.12509							0	1
MPKLNSTQAPNLFLLLLVI	1	1	1	AT5G19730.1	M1(Oxidation)	2141.24	267977104	0	0																												0.004	0.1486	High	28.77	2.31577							0	1
SYKPSAKTEVR	1	0	0		N-Term(Acetyl); K3(Dimethyl:2H(4)); K7(Dimethyl:2H(4))	1371.8	2531701	0	0																												0.004	0.1319	High	27.78	1.56896							0	1
ATTTEVTDR	1	1	1	AT1G20440.1		993.482	82794.3	0	0																												0.004	0.1136	High	26.77	0.975206							0	1
AKHHPDLIMCR	1	0	0		N-Term(Acetyl); K2(Dimethyl:2H(4)); C10(Carbamidomethyl)	1451.76	3.18288e+07	0	0																												0.004	0.1483	High	25.37	2.61391							0	1
MESNNNEKKKVAR	1	0	0		N-Term(Acetyl); K8(Dimethyl:2H(6)13C(2)); K9(Dimethyl); K10(Dimethyl:2H(4))	1685.97	694601	0	0																												0.004	0.1429	High	25.3	3.89324							0	1
MDQFKGEPR	2	0	0		N-Term(Acetyl); K5(Dimethyl)	1177.57	1.07683e+08	2.37257e+07	0																												0.004	0.04638	High	24.98	1.57366	High	29.76	0.508963				0	1
SYSGAGLGKPGSGKR	2	1	1	AT4G21160.1	N-Term(Acetyl); K9(Dimethyl); K14(Dimethyl)	1519.82	0	2.76899e+06	0																												0.004	0.1267	High	24.91	3.73714	High	22.75	6.05394				0	1
STTGQIIR	1	0	0		N-Term(Acetyl)	917.507	1.03928e+07	0	0																												0.004	0.1372	High	23.84	2.67593							0	1
MEATKER	1	0	0		N-Term(Acetyl); K5(Dimethyl:2H(4))	938.489	2.99032e+06	0	0																												0.004	0.1502	High	21.33	3.13551							0	1
ATELNPKNFPVLSY	1	0	0		N-Term(Acetyl); K7(Dimethyl)	1662.87	589717	0	0																												0.004	0.121	High	20.25	11.1597							0	1
MEAEKMELKLY	2	1	1	AT5G38830.1	N-Term(Acetyl); K5(Dimethyl); K9(Dimethyl)	1482.75	5.82474e+06	1.06203e+06	0	1.04338	1		0.927724	1					1.05658	1		1.0066	1					0.987505	1		0.921637	1					0.004	0.04096	High	19.82	8.53658	High	26.86	1.66015				0	1
MDMQNENER	1	1	1	AT5G40930.1	N-Term(Acetyl)	1208.46	0	1.186e+06	0																												0.004	0.04876				High	46.71	0.000555658				0
ASSEVSMKGNR	1	1	1	AT5G62000.1	N-Term(Acetyl); K8(Dimethyl:2H(4))	1239.63	0	120718	0				0.855647	1								1.01218	1								0.845349	1					0.004	0.04539				High	29.39	0.679202				0
MELDLTPKLPKKVYGGDGGSYSAW	1	0	0		N-Term(Acetyl); K8(Dimethyl:2H(6)13C(2)); K11(Dimethyl:2H(6)13C(2)); K12(Dimethyl:2H(6)13C(2))	2762.53	0	723497	0																												0.004	0.04421				High	20.38	26.9722				0
AEQTEKAFLKQPK	1	3	1	AT4G30800.1	N-Term(Acetyl); K6(Dimethyl); K10(Dimethyl)	1615.89	0	1.20082e+07	0																												0.004	0.04546				High	20.24	12.0749				0
MDSDMEISLDRLPIKR	1	0	0		N-Term(Acetyl); K15(Dimethyl)	1989	0	368906	0																												0.004	0.04375				High	19.98	12.3121				1
ATGGKVSF	1	1	1	AT1G77710.1	N-Term(Acetyl); K5(Dimethyl)	836.452	0	4.74413e+06	0																												0.005	0.07953				High	31.98	0.294147				0
AVSLLSKLR	1	0	0		N-Term(Acetyl); K7(Dimethyl)	1056.68	0	214123	0																												0.005	0.06073				High	31.91	0.313485				0
AADGIFR	1	0	0		N-Term(Acetyl)	791.404	0	365566	0																												0.005	0.06119				High	28.33	0.794763				0
MNDLLKGSF	1	1	1	AT5G08080.3	N-Term(Acetyl); K6(Dimethyl)	1094.55	0	343644	0				1.0536	1								1.13658	1								0.926995	1					0.005	0.05832				High	26.93	1.1352				0
LTPYMLKMEILER	1	0	0		M5(Oxidation); M8(Oxidation)	1668.87	0	1.4479e+06	0																												0.005	0.07481				High	24.85	3.72121				0
ASSTISSDIITPSNTKIGWIGTGVMGR	1	0	0		N-Term(Acetyl); K16(Dimethyl:2H(6)13C(2))	2827.5	0	1.38804e+06	0																												0.005	0.07478				High	21.65	19.9805				0
KDDEVQIVR	1	0	0		K1(Dimethyl:2H(4))	1133.64	0	0	2.27948e+06																												0.005	0.04189							High	36.33	0.167937	0
AVLSSADR	1	1	1	AT3G51840.1	N-Term(Acetyl)	860.448	0	0	1.59674e+07																												0.005	0.04235							High	33.59	0.229852	0
MEESKQNY	1	1	1	AT3G57290.1	N-Term(Acetyl); K5(Dimethyl:2H(4))	1102.5	3.10382e+07	0	0	0.990612	1								0.438026	1								2.26153	1								0.006	0.1585	High	20.97	1.71524							0	1
ATVPGQLIW	1	2	2	AT2G19730.1;AT4G29410.1	N-Term(Acetyl)	1026.56	0	2.71886e+07	0																												0.006	0.09266				High	42.18	0.029925				0
ASYTPKNILITGAAGF	1	1	1	AT1G78570.1	N-Term(Acetyl); K6(Dimethyl:2H(6)13C(2))	1701.96	0	743933	0				1.48257	1								1.1939	1								1.24179	1					0.006	0.09704				High	36.34	0.320212				0
PIDKIFKDDASEEKGER	1	0	0		N-Term(Acetyl); K7(Dimethyl); K14(Dimethyl)	2075.09	0	1.37101e+06	0																												0.006	0.08723				High	30.38	1.57782				0
MDPSMANNPELL	1	1	1	AT5G50810.1	N-Term(Acetyl)	1373.61	0	1.47273e+06	0																												0.006	0.09209				High	29.8	0.211834				0
MDQLVETNDDSEKKPR	1	1	1	AT4G01290.1	N-Term(Acetyl); K13(Dimethyl:2H(4)); K14(Dimethyl:2H(4))	2011.02	0	219304	0				1.26414	1								1.45659	1								0.867883	1					0.006	0.08514				High	26.32	3.09755				0
ALLDVGLIR	1	0	0			969.608	0	184071	0																												0.006	0.1032				High	25.84	1.31129				0
AMASLYR	1	0	0		N-Term(Acetyl)	853.423	0	2.02548e+06	0																												0.006	0.1081				High	25.33	0.870475				0
SDAFCSDCKR	1	0	0		N-Term(Acetyl); C5(Carbamidomethyl); C8(Carbamidomethyl); K9(Dimethyl:2H(6)13C(2))	1323.58	0	722678	0																												0.006	0.09453				High	23.2	1.05442				0
MELDLTPKLPKKVY	2	0	0		N-Term(Acetyl); K8(Dimethyl); K11(Dimethyl:2H(4)); K12(Dimethyl:2H(6)13C(2))	1813.12	0	3.26902e+06	0																												0.006	0.08735				High	22.23	5.32646				0
VHKKQTMFLTQLTAKTIPKGLHC	2	0	0		N-Term(Acetyl); K4(Dimethyl); K19(Dimethyl); C23(Carbamidomethyl)	2778.51	0	2.69434e+06	0																												0.006	0.1059				High	22.1	18.5114				0
SSDQLSKFLDR	1	0	0		N-Term(Acetyl); K7(Dimethyl:2H(6)13C(2))	1373.74	0	443956	0																												0.006	0.1072				High	20.92	8.33126				0
SGEEEATVREPLDLIR	1	1	1	AT1G76860.1	N-Term(Acetyl)	1855.93	0	0	1.49916e+07																												0.006	0.05318							High	45.83	0.0285966	1
AKTEAPSLVGK	1	1	1	AT1G70850.1	N-Term(Acetyl); K2(Dimethyl)	1170.67	0	0	3.05316e+06																												0.006	0.05111							High	35.13	0.250555	0
ADLKSTFLDVY	1	1	1	AT4G17190.1	N-Term(Acetyl); K4(Dimethyl:2H(4))	1345.72	0	0	6.86079e+06							1.10467	1								0.904792	1								1.22091	1		0.006	0.05714							High	34.8	0.309111	0
MKPVLHSGSSSNGF	1	1	1	AT1G54170.1	N-Term(Acetyl); K2(Dimethyl:2H(6)13C(2))	1525.78	0	0	4.89127e+06							1.91151	1								1.43789	1								1.32938	1		0.006	0.05835							High	32.14	0.538943	0
AEEKKAPISVW	1	1	1	AT5G19760.1	N-Term(Acetyl); K4(Dimethyl:2H(6)13C(2)); K5(Dimethyl:2H(6)13C(2))	1371.84	0	0	2.96965e+08							1.01523	1								0.864816	1								1.17393	1		0.006	0.05854							High	30.64	0.64745	0
SQDDEIVMR	1	1	1	AT1G14850.1	N-Term(Acetyl)	1134.51	0	0	1.00356e+07																												0.006	0.05316							High	30.53	0.211189	0
KQNDAPDPMINACNGR	1	2	1	AT4G35010.1	K1(Dimethyl:2H(6)13C(2)); M9(Oxidation); C13(Carbamidomethyl)	1852.89	0	0	2.70312e+06							2530.31	1								2530.31	1								1	1		0.006	0.06339							High	30.49	0.635676	0
EVREYILAGKVVMR	1	0	0			1662.94	0	0	2.32267e+07																												0.006	0.04949							High	27.49	2.34276	1
KGFGEKEQPR	1	0	0		K1(Dimethyl)	1203.65	0	0	5.40016e+06																												0.006	0.05269							High	24.89	2.72851	0
MMHNSTEESEWEVRPGGMLVQR	1	1	1	AT3G51780.1	N-Term(Acetyl)	2645.18	0	0	3.0789e+06																												0.006	0.04992							High	24.1	1.3813	0
MDTETEFDR	1	1	1	AT3G27080.1	N-Term(Acetyl)	1185.47	0	0	1.02785e+07																												0.006	0.04953							High	23.4	0.282481	0
EKSDEIVEVR	1	1	1	AT3G09070.1	N-Term(Acetyl)	1245.63	1.75995e+07	0	0																												0.007	0.1646	High	38.24	0.0961898							0	1
AVLEKEAMR	1	1	1	AT4G12990.1	M8(Oxidation)	1062.56	2.59647e+07	0	0																												0.007	0.1683	High	35.27	0.199131							0	1
SAQMEEPETLGKR	2	1	1	AT2G06990.1	N-Term(Acetyl); K12(Dimethyl)	1545.75	1.39349e+07	3.28489e+06	0	0.828155	1		0.988123	1					0.848313	1		1.02326	1					0.976238	1		0.965662	1					0.007	0.1135	High	32.83	0.359755	High	44.18	0.0240396				0	1
MDSIKNR	2	0	0		N-Term(Acetyl); K5(Dimethyl)	933.485	7.4716e+06	0	0																												0.007	0.1705	High	31.99	0.344633							0	1
KNEKLNQKLLSFGMGRR	1	0	0		N-Term(Acetyl); K1(Dimethyl); K4(Dimethyl); M14(Oxidation)	2133.18	0	3.11155e+07	0																												0.007	0.114				High	28.24	2.94801				1
GHEWIDAER	2	0	0		N-Term(Acetyl)	1154.52	0	1.39585e+06	7.11637e+06																												0.007	0.1181				High	25.65	0.653448	High	29.88	0.261116	0
AEEQQNSDQSNGGNVIPTPEEVATF	1	1	1	AT2G43910.2	N-Term(Acetyl)	2703.2	5.45206e+07	0	0																												0.008	0.1815	High	35.48	0.0929971							0	1
AESIFR	2	5	1	AT2G18410.1	N-Term(Acetyl)	764.394	1.70406e+06	0	0																												0.008	0.1817	High	34.53	0.165667							0	1
MNNLFNR	1	0	0		N-Term(Acetyl)	950.454	3.20529e+06	0	0																												0.008	0.1809	High	31.01	0.328373							0	1
MEEVQKR	1	1	1	AT4G09520.1	N-Term(Acetyl); K6(Dimethyl:2H(6)13C(2))	997.554	1.06898e+07	0	0	0.923543	1								0.887035	1								1.04116	1								0.008	0.1835	High	26.16	1.31413							0	1
EMMKAKGLKK	1	0	0		N-Term(Acetyl); K6(Dimethyl:2H(6)13C(2)); K10(Dimethyl)	1269.78	1.24799e+08	0	0																												0.008	0.1766	High	20.99	5.93378							0	1
ALVLHTYK	1	1	1	AT1G09640.1	N-Term(Acetyl)	986.564	1.46394e+06	0	0																												0.008	0.1862	High	20.21	6.78248							0	1
TDVDESVR	1	1	1	AT5G43010.1	N-Term(Acetyl)	962.44	0	7.6064e+06	0																												0.008	0.1361				High	27.88	0.429645				0
SSMKSVSALDNVVVKSPNDRR	1	1	1	AT1G06900.1	N-Term(Acetyl); K4(Dimethyl:2H(6)13C(2)); K15(Dimethyl:2H(6)13C(2))	2403.36	0	2.99624e+06	0				1.00967	1								0.885898	1								1.13971	1					0.008	0.1368				High	20.85	18.3385				1
AVTFSDLHTER	1	1	1	AT5G12110.1	N-Term(Acetyl)	1317.64	0	0	1.66127e+07																												0.008	0.0737							High	37.69	0.085159	0
GKIPSSLLR	1	1	1	AT1G60630.1	N-Term(Acetyl)	1012.62	0	0	427689																												0.008	0.084							High	35.03	0.175476	0
ADADDIQPIVCDNGTGMVK	1	1	1	AT1G49240.1	N-Term(Acetyl); C11(Carbamidomethyl)	2060.92	0	0	5.14308e+06																												0.008	0.0709							High	33.1	0.160574	0
GDKNDDDKNIEIW	1	1	1	AT5G47880.1	N-Term(Acetyl); K3(Dimethyl); K8(Dimethyl)	1659.79	0	0	8.79165e+06							1.06073	1								0.857657	1								1.23678	1		0.008	0.07187							High	30.85	0.447999	0
ENFINELVR	1	2	2	AT2G44120.2;AT3G13580.3		1133.59	0	0	4.24206e+06																												0.008	0.07844							High	29.35	0.843096	0
ATEGVVPSAQDIAAEF	1	1	1	AT1G69250.1	N-Term(Acetyl)	1646.79	0	0	3.74547e+06																												0.008	0.08743							High	28.11	0.912164	0
EQAFKLLSEITER	1	0	0		N-Term(Acetyl)	1605.85	0	0	1.69749e+07																												0.008	0.07004							High	26.24	2.81394	0
DCGSACVAR	1	1	1	AT1G75750.1	C2(Carbamidomethyl); C6(Carbamidomethyl)	995.403	0	0	71171.9																												0.008	0.07494							High	23.29	0.414665	0
SVEEDATVREPLDLIR	1	1	1	AT1G21190.1	N-Term(Acetyl)	1883.97	2.7545e+07	0	0																												0.009	0.2002	High	46.29	0.0301669							1	1
SFQDLESGR	1	0	0		N-Term(Acetyl)	1080.5	1.23477e+07	0	0																												0.009	0.193	High	29.43	0.36317							0	1
KQVGANAKPAAAGDSLKPKS	1	0	0		K1(Dimethyl); K8(Dimethyl:2H(6)13C(2)); K17(Dimethyl); K19(Dimethyl)	2058.25	3.81738e+07	0	0																												0.009	0.1904	High	19.56	13.2712							0	1
SSERPDEEKPETR	1	1	1	AT1G62330.1	N-Term(Acetyl); K9(Dimethyl)	1629.77	0	263466	0				0.863093	1								0.933033	1								0.92504	1					0.009	0.1655				High	31.84	0.31812				0
KISILR	3	2	1	AT3G61040.1	N-Term(Acetyl); K1(Dimethyl:2H(4))	803.564	0	991873	0				0.932298	1								0.927554	1								1.00511	1					0.009	0.1598				High	22.92	1.05675				0
LEGAHKLATIIYKR	1	1	1	AT5G37960.1	N-Term(Acetyl); K6(Dimethyl); K13(Dimethyl)	1711.03	0	0	1.21098e+08							1e-05	1								1	1								1e-05	1		0.009	0.09481							High	47.48	0.0187545	0
GSIDQGTTSTR	1	1	1	AT1G80460.1		1122.54	0	0	30147.9																												0.009	0.09396							High	41.09	0.0344553	0
FSYSLEVGAHSR	1	1	1	AT2G41980.1	N-Term(Acetyl)	1394.66	0	0	2.14745e+06																												0.009	0.09531							High	33.18	0.242175	0
AQKVEAQGGKGA	1	1	1	AT3G16420.1	N-Term(Acetyl); K3(Dimethyl:2H(4)); K10(Dimethyl:2H(4))	1249.74	0	0	510202							1.33521	1								0.91252	1								1.46321	1		0.009	0.09							High	30.98	0.597937	0
MQNEEGQVTEL	1	1	1	AT5G27700.1	N-Term(Acetyl)	1319.58	0	0	2.54875e+07																												0.009	0.09753							High	23.85	0.722201	0
MDLMNDNSNNSQDGDHQNYR	1	1	1	AT5G14540.1	N-Term(Acetyl)	2409.94	0	0	9.00888e+06																												0.009	0.09528							High	21.25	0.182224	0
[truncated: 14 more columns]

## Sheet: TAILS N-term Dimethyl search
Sequence	# PSMs	# Proteins	# Protein Groups	Protein Group Accessions	Modifications	MH+ [Da]	A7: Area	B7: Area	C7: Area	A7: Heavy/Light	A7: Heavy/Light Count	A7: Heavy/Light Variability [%]	B7: Heavy/Light	B7: Heavy/Light Count	B7: Heavy/Light Variability [%]	C7: Heavy/Light	C7: Heavy/Light Count	C7: Heavy/Light Variability [%]	A7: Heavy/Medium	A7: Heavy/Medium Count	A7: Heavy/Medium Variability [%]	B7: Heavy/Medium	B7: Heavy/Medium Count	B7: Heavy/Medium Variability [%]	C7: Heavy/Medium	C7: Heavy/Medium Count	C7: Heavy/Medium Variability [%]	A7: Medium/Light	A7: Medium/Light Count	A7: Medium/Light Variability [%]	B7: Medium/Light	B7: Medium/Light Count	B7: Medium/Light Variability [%]	C7: Medium/Light	C7: Medium/Light Count	C7: Medium/Light Variability [%]	q-Value	PEP	A4	IonScore A4	Exp Value A4	B4	IonScore B4	Exp Value B4	C4	IonScore C4	Exp Value C4	# Missed Cleavages	ΔScore A4
SSTSDSVVTLLDYGAGNVR	5	1	1	AT4G26900.1	N-Term(Dimethyl)	1968.99	1.65928e+07	3.07081e+06	1.2409e+07	1.31424	1		0.956197	1					1.26596	1		1.05952	1					1.03814	1		0.902481	1					0	1.81649e-16	High	139.62	1.87711e-11	High	95.31	4.58844e-07	High	40.68	0.141172	0	1
SSDTGLMDGGGSDIIGAQTR	3	1	1	AT3G17465.1	N-Term(Dimethyl)	1965.92	1.78383e+07	2.83819e+06	14753633	0.73715	1		0.682854	1					0.751876	1		0.643495	1					0.980415	1		1.06117	1					0	7.96806e-10	High	125.51	2.18682e-10	High	133.32	3.1462e-11	High	129.31	7.86309e-11	0	1
AIISEVEEESSSSRPM	2	1	1	AT5G53400.1	N-Term(Dimethyl:2H(6)13C(2))	1786.89	1.85202e+07	0	1.84276e+07	0.932663	1					1.08451	1		0.956152	1					0.991325	1		0.975433	1					1.094	1		0	2.721e-10	High	124.77	4.81534e-10				High	96.06	3.33597e-07	0	1
AAQTTAPAESTASVDADR	3	1	1	AT2G15620.1	N-Term(Dimethyl)	1789.86	7.44269e+06	1.16259e+06	1.17447e+07	0.957168	1		0.947406	1		1.19918	1		0.877205	1		1.06014	1		0.984564	1		1.09116	1		0.893664	1		1.21798	1		0	6.1e-12	High	117.64	1.61339e-09	High	109.68	8.76512e-09	High	114.33	3.14572e-09	0	1
TISDVVESENGVVAADDAR	6	1	1	AT4G29210.1	N-Term(Dimethyl)	1974.96	8.82049e+06	4.81776e+06	9.75381e+06	0.778966	1		1.05755	2	22.6074	1.05942	1		0.863258	1		1.10564	2	3.56994	0.916261	1		0.902356	1		0.956497	2	18.9237	1.15624	1		0	2.201e-12	High	111.21	9.44679e-09	High	105.28	3.16688e-08	High	114.34	4.34098e-09	0	1
DTADEEDVLLTGINSYR	3	1	1	AT5G19250.1	N-Term(Dimethyl:2H(6)13C(2))	1946.97	2.56298e+07	0	1.51325e+07	1.06506	2	1.23727							0.955752	2	0.216649							1.11437	2	1.45395							0	2.847e-12	High	110.27	1.55327e-08				High	92.31	8.25011e-07	0	1
VLSGDGTALTTDSKEAGLR	4	1	1	AT4G24830.1	N-Term(Dimethyl:2H(4)); K14(Dimethyl:2H(4))	1955.09	1.72892e+08	2.292e+07	1.54326e+08	0.881299	1		1.1077	1					1.05464	1		1.07645	1					0.835639	1		1.02903	1					0	4.092e-13	High	109.98	3.33045e-08	High	47.01	0.0635453	High	27.02	6.48261	0	1
GDSGGSGNTNTIYSPCSDTR	2	1	1	AT3G44150.1	N-Term(Dimethyl:2H(6)13C(2)); C16(Carbamidomethyl)	2081.92	5.54145e+06	598653	0	1.02518	1		0.975377	1					1.00931	1		1.05241	1					1.01572	1		0.9268	1					0	1.017e-13	High	107.14	5.39985e-09	High	81.34	1.86163e-06				0	1
FQSDELLVDDDEFGLEGAKPR	3	1	1	AT1G65270.2	N-Term(Dimethyl); K19(Dimethyl)	2436.2	9.21268e+07	1.41467e+07	5.61389e+07	0.834653	1		0.981598	1					0.820817	1		1.00746	1					1.01686	1		0.974331	1					0	4.614e-13	High	104.61	6.68147e-08	High	99.69	1.79217e-07	High	46.76	0.0340248	0	1
VATGLFVGLNKGHVVTKR	7	1	1	AT5G02450.1	N-Term(Dimethyl:2H(4)); K11(Dimethyl:2H(4)); K17(Dimethyl:2H(4))	1992.27	4.97088e+08	1.01045e+08	5.2288e+08	0.841418	2	4.80265	0.674515	2	33.2141	0.969376	1		0.888509	2	2.34975	0.803271	2	25.1447	0.894504	1		0.947001	2	7.15846	0.83971	2	7.59971	1.0837	1		0	1.437e-14	High	102.05	9.63296e-08	High	88.61	2.28968e-06	High	116.19	4.42006e-09	0	1
ASASTTVGSEQR	2	1	1	AT2G17630.1	N-Term(Dimethyl:2H(4))	1225.63	3.78412e+06	0	300361	0.990821	1					0.973458	1		0.913226	1					0.935527	1		1.08497	1					1.04055	1		0	1.856e-09	High	102.04	5.83599e-08				High	86.48	2.12401e-06	0	1
DAAAAIDDDYLGAIR	6	1	1	AT5G55610.1	N-Term(Dimethyl)	1577.78	49959278	8.12975e+06	2.82903e+07	0.908705	2	4.10378	0.986466	1					0.930692	2	4.60144	0.996969	1					0.976376	2	0.496955	0.989465	1					0	9.046e-10	High	100.53	9.33664e-08	High	76.4	2.30473e-05	High	79.3	1.28969e-05	0	1
SSSSSPSPDLDSSSSSSSSQVLLSPNGTGAVKSDER	2	1	1	AT3G22960.1	N-Term(Dimethyl:2H(4)); K32(Dimethyl:2H(4))	3590.73	2.91167e+07	5.62281e+06	0	0.94546	1		0.912971	1					0.671266	1		1.06084	1					1.40847	1		0.86061	1					0	1.605e-06	High	100.19	2.76596e-07	High	108.21	3.94471e-08				0	1
SVSTAEKASEIVLQPIR	7	2	2	AT1G48860.1;AT2G45300.1	N-Term(Dimethyl); K7(Dimethyl)	1884.09	140424853	2.29146e+07	9.39193e+07																												0	7.268e-11	High	98.24	4.75115e-07	High	96.18	7.67398e-07	High	74.14	0.000122561	0	1
GAYSDELVKTAKSIASPGR	6	1	1	AT2G01140.1	N-Term(Dimethyl:2H(4)); K9(Dimethyl:2H(4)); K12(Dimethyl:2H(4))	2046.2	264720169	5.4136e+07	2.08275e+08	0.846015	1					2.51333	1		0.954046	1					1.23443	1		0.886766	1					2.03603	1		0	1.018e-09	High	98.04	5.27791e-07	High	30.83	2.86569	High	89.18	4.07335e-06	0	1
VLQNDIDLLNPPAELEKR	20	3	1	AT2G45710.1	N-Term(Dimethyl:2H(4)); K17(Dimethyl:2H(4))	2141.24	2.23205e+09	3.73123e+08	1986086584	0.892638	3	7.43838	0.29591	1		1.02582	1		1.00419	3	37.8375	0.25692	1		0.954512	1		0.847672	3	14.5473	1.15176	1		1.07471	1		0	2.144e-10	High	96.73	7.99593e-07	High	69.61	0.00041758	High	74.51	0.000135461	0	1
MQNEEGQVTELYIPR	3	1	1	AT5G27700.1	N-Term(Dimethyl)	1834.9	1.01155e+07	1.82321e+06	6.2987e+06	0.923675	1		0.937041	1		1.14841	1		0.892364	1		1.15906	1		0.980691	1		1.03509	1		0.80845	1		1.17102	1		0	1.289e-10	High	96.65	2.62792e-07	High	32.81	0.61112	High	97.04	2.20106e-07	0	1
ASPPTEEAVVATEPLTR	6	1	1	AT4G23100.1	N-Term(Dimethyl)	1795.94	218902712	3.13527e+07	166696884	0.881323	1					1.09132	1		0.86995	1					0.875157	1		1.01307	1					1.247	1		0	7.744e-11	High	96.03	5.38882e-07	High	90.09	2.05242e-06	High	79.94	2.07056e-05	0	1
VPTVDVSVVDLTVR	4	2	1	AT1G13440.1		1498.85	1.65081e+07	3072092	2.39324e+07																												0	1.038e-08	High	95.81	5.76462e-07	High	87.95	3.45251e-06	High	93.81	9.09222e-07	0	1
AKDVEAVPGEGFQTR	7	1	1	AT3G53420.1	N-Term(Dimethyl:2H(4)); K2(Dimethyl:2H(4))	1667.92	3.08121e+08	4.78153e+06	127318965	0.29845	1		0.865393	1					0.277763	1		0.948131	1					1.07448	1		0.912735	1					0	1.659e-07	High	93.65	1.02542e-06	High	74.72	8.08579e-05	High	58.51	0.00336411	0	1
STKLFIGGLSWGTDDASLR	19	1	1	AT4G13850.1	N-Term(Dimethyl); K3(Dimethyl)	2080.11	1.96735e+08	7.60325e+07	2.62401e+08	0.672753	5	48.4211	0.598654	1		0.842803	1		0.950046	5	7.60861	0.830718	1		0.742783	1		0.793455	5	29.6492	0.720647	1		1.13465	1		0	1.468e-11	High	90.46	2.85626e-06	High	75.56	8.67257e-05	High	70.12	0.000314523	0	1
GYFTCGTGNPIDDCWR	2	1	1	AT1G04680.1	N-Term(Dimethyl:2H(4)); C5(Carbamidomethyl); C14(Carbamidomethyl)	1950.85	4.68902e+06	0	4.63637e+06	0.846097	1								1.03185	1								0.819982	1								0	1.874e-09	High	88.8	2.7657e-07				High	74.85	5.83976e-06	0	1
AGSAPEGTQFDAR	3	1	1	AT3G13920.2	N-Term(Dimethyl)	1334.63	6.74324e+07	1.04554e+07	6.36561e+07	0.962749	1					1.01118	1		0.96394	1					0.993717	1		0.998765	1					1.01758	1		0	5.332e-07	High	88.71	7.19632e-07	High	71.85	3.3006e-05	High	77.54	9.42481e-06	0	1
SEAGTLWDDGAFDGVR	2	1	1	AT3G16460.1	N-Term(Dimethyl:2H(6)13C(2))	1731.84	4.24851e+06	0	5.47239e+06	1.18109	1					1.26286	1		0.758566	1					2.7828	1		1.55701	1					0.453808	1		0	3.986e-10	High	88.59	1.26562e-06				High	87.7	1.4717e-06	0	1
AKTALTPPASGSEVPR	3	1	1	AT1G48610.1	N-Term(Dimethyl:2H(4)); K2(Dimethyl:2H(4))	1645.97	7.56165e+06	4.19224e+06	5.06549e+06	1.05419	1					1.36521	1		1.26051	1					1.24161	1		0.836318	1					1.09955	1		0	0.0001158	High	87.66	4.21214e-06	High	24.38	9.08146	High	74.2	9.39619e-05	0	1
DDQTVLYESFDEPFDGR	5	1	1	AT5G61790.1	N-Term(Dimethyl:2H(6)13C(2))	2068.95	1.04187e+08	1.24237e+07	5.61206e+07	0.992168	1								0.850331	1								1.1668	1								0	5.285e-10	High	86.96	1.16806e-06	High	76.95	1.00131e-05	High	66.09	0.000146478	0	1
SSVSSVDKDASSSPSQYQRPR	4	1	1	AT1G62640.1	N-Term(Dimethyl); K8(Dimethyl)	2324.15	1.01462e+07	7.33532e+06	6.12512e+06	0.833757	1		1.16229	2	3.2066	1.26445	1		0.899719	1		1.21621	2	8.94901	1.03994	1		0.926686	1		0.955659	2	5.73009	1.21589	1		0	7.908e-09	High	84.84	6.27367e-06	High	47.61	0.0317087	High	56.36	0.004558	0	1
DTDEEDILLTGINSYR	2	1	1	AT3G06035.1	N-Term(Dimethyl:2H(4))	1885.93	8.40889e+06	0	5.64044e+06	1.30101	1					1.2535	1		0.978083	1					1.01869	1		1.33017	1					1.23051	1		0	2.552e-09	High	84.35	5.09421e-06				High	95.35	3.68471e-07	0	1
ESTTAAAAASTIR	3	1	1	AT1G07830.1	N-Term(Dimethyl)	1277.67	1.3579e+07	2.48576e+06	1.32028e+07	0.801013	1		0.958533	1					0.758428	1		1.01363	1					1.05615	1		0.945647	1					0	7.283e-05	High	83.2	5.77994e-06	High	86.7	2.66337e-06	High	75.61	3.4133e-05	0	1
ASVVAPKYTSIKPLGDR	3	1	1	AT5G20720.1	N-Term(Dimethyl); K7(Dimethyl); K12(Dimethyl)	1886.11	1.35739e+08	0	1.10759e+08	0.812008	1								0.824353	1								0.985024	1								0	1.977e-08	High	83.04	1.52183e-05				High	32.05	1.94714	0	1
GAGSEAGTLWDDGAFDGVR	1	1	1	AT3G16460.1	N-Term(Dimethyl)	1908.87	3.60201e+06	0	0	1.38558	1								1.11457	1								1.24316	1								0	4.649e-09	High	83	2.26587e-06							0	1
VASTTQVQDGVR	5	1	1	AT4G35630.1	N-Term(Dimethyl)	1288.69	176043006	2.31664e+07	1.55977e+08	0.904408	2	1.96713	0.999933	2	1.87998				0.907972	2	4.70692	1.03072	2	0.391155				0.996075	2	2.73789	0.970135	2	2.27126				0	2.463e-07	High	82.84	7.11563e-06	High	68.5	0.000194153	High	70.05	0.000135877	0	1
VLSHAVSESDVSVHSTF	8	1	1	AT5G17330.1	N-Term(Dimethyl)	1828.91	32404970	6.82758e+07	6.27726e+07	1.20688	4	84.927	1.07738	1		1.87737	1		0.663577	4	30.996	1.05971	1		1.82407	1		1.38654	4	50.4099	1.01667	1		1.02922	1		0	1.621e-08	High	82.13	8.29429e-06	High	58.18	0.00184161	High	45.93	0.0322215	0	1
YDPDTLQDLCVADR	3	1	1	AT3G62020.1	N-Term(Dimethyl:2H(4)); C10(Carbamidomethyl)	1712.81	2.0437e+07	3.22541e+06	19099313	0.879947	1								0.87752	1								1.00277	1								0	2.263e-07	High	81.79	4.66134e-06	High	77.8	1.22544e-05	High	60.25	0.00063101	0	1
GANSIPTDATIDLDEQISQLMQCKPLSEQQVR	6	2	1	AT2G42500.1	N-Term(Dimethyl); C23(Carbamidomethyl); K24(Dimethyl)	3641.82	8.99587e+06	0	5.15636e+06	0.945048	2	8.55264							0.897142	2	1.72013							1.0534	2	6.82499							0	7.056e-11	High	81.79	3.04947e-05				High	49.9	0.0419888	0	1
AGELSAAEIDNLMTIVANPR	5	1	1	AT1G22780.1		2085.06	7.67084e+06	1.99299e+06	1.44233e+07																												0	5.461e-07	High	81.32	1.58841e-05	High	70.94	0.000177566	High	67.23	0.000402369	0	1
EKVVGIDLGTTNSAVAAMEGGKPTIVTNAEGQR	2	2	1	AT4G24280.1	N-Term(Dimethyl:2H(6)13C(2)); K2(Dimethyl:2H(6)13C(2)); K22(Dimethyl:2H(6)13C(2))	3421.93	1.34463e+08	0	1.19122e+07	0.960893	1					1.12758	1		0.843753	1					0.940021	1		1.13883	1					1.19953	1		0	4.474e-08	High	81.32	5.80856e-05				High	48.51	0.109311	0	1
TVGCVAVDSAGNLASATSTGGYVNKMVGR	3	1	1	AT5G08100.1	N-Term(Dimethyl); C4(Carbamidomethyl); K25(Dimethyl)	2898.45	2.56852e+07	3.40182e+06	1.34253e+07	1.02512	1								0.94371	1								1.08627	1								0	1.114e-06	High	81	2.48236e-05	High	101.88	2.09061e-07	High	67.78	0.000511128	0	1
EAEEFSCEKSGGSTVR	5	1	1	AT1G12240.1	N-Term(Dimethyl:2H(4)); C7(Carbamidomethyl); K9(Dimethyl:2H(4))	1836.89	4.40231e+07	7.14101e+06	4.42349e+07	0.75464	2	10.3795	1.07303	1		1.01569	1		0.853695	2	3.30883	1.12778	1		0.876117	1		0.883969	2	7.05255	0.951456	1		1.1593	1		0	6.083e-10	High	81	8.36745e-06	High	28.31	1.5295	High	67.54	0.000171907	0	1
GASQLMNEPLNDQR	2	1	1	AT5G66120.2	N-Term(Dimethyl:2H(6)13C(2))	1608.82	6.94661e+06	1.24494e+06	0	0.8335	1		1.13122	1					0.837424	1		1.22402	1					0.995314	1		0.924187	1					0	1.057e-07	High	80.38	1.33649e-05	High	71.18	0.000103422				0	1
MKILVTGSTGYLGAR	2	1	1	AT4G33360.1	N-Term(Dimethyl:2H(6)13C(2)); K2(Dimethyl:2H(6)13C(2))	1639.02	2.14986e+07	5.45146e+06	0	0.911792	1								0.944429	1								0.965443	1								0	8.059e-08	High	80.25	1.88109e-05	High	37.81	0.347207				0	1
SSLSAASAEAER	4	1	1	AT2G43360.1	N-Term(Dimethyl:2H(4))	1210.62	2.89628e+07	4.65875e+06	2.42309e+07	0.903814	1		0.881843	1					0.857747	1		0.979694	1					1.05371	1		0.900121	1					0	1.394e-05	High	80.24	8.99588e-06	High	89.43	1.02748e-06	High	80.59	7.91218e-06	0	1
TGEVVNPKAYPLADSQL	2	2	1	AT4G22380.1	N-Term(Dimethyl:2H(6)13C(2)); K8(Dimethyl:2H(6)13C(2))	1874.09	1.28335e+07	0	1.11536e+07	0.92742	1								0.96807	1								0.95801	1								0	4.631e-06	High	79.85	3.26882e-05				High	68.45	0.000449637	0	1
GSYDSGSGLESLAR	1	1	1	AT3G02875.1	N-Term(Dimethyl)	1426.68	8.7523e+06	0	0	0.419364	1								0.556653	1								0.753367	1								0	3.853e-09	High	79.56	7.15875e-06							0	1
AAKPETVDKVCAVVR	9	2	1	AT1G54580.1	N-Term(Dimethyl:2H(4)); K3(Dimethyl:2H(4)); K9(Dimethyl:2H(4)); C11(Carbamidomethyl)	1739.06	9.46134e+08	2.06185e+08	884905160	0.754354	1					0.91363	1		0.82669	1					0.842426	1		0.912499	1					1.08452	1		0	2.464e-09	High	79.37	2.7623e-05	High	66.6	0.000533486	High	69.13	0.000286329	0	1
TSTGAEAETKASSGGGR	3	1	1	AT3G27380.1	N-Term(Dimethyl); K10(Dimethyl)	1622.8	2.15088e+07	1.36049e+06	0	0.758278	2	7.13306	0.973404	1					0.849641	2	3.89769	1.05954	1					0.892469	2	3.22865	0.9187	1					0	1.649e-08	High	78.86	1.40145e-05	High	43.01	0.0513335				0	1
VKFLKQNKAVILLQGR	10	2	1	AT3G22230.1	N-Term(Dimethyl:2H(4)); K2(Dimethyl:2H(4)); K5(Dimethyl:2H(4)); K8(Dimethyl:2H(4))	1983.39	2.49439e+08	1.29564e+07	1.07912e+09	0.823438	2	4.66866				0.355417	1		0.841874	2	1.78078				0.318618	1		0.978102	2	2.88608				1.11549	1		0	1.248e-08	High	77.6	8.02169e-06	High	19.7	5.31474	High	70.59	4.1907e-05	0	1
YSSLSAASAEAER	3	1	1	AT2G43360.1	N-Term(Dimethyl:2H(6)13C(2))	1377.71	1.42906e+07	3.62959e+06	1.34937e+07	0.98339	1								1.04582	1								0.940308	1								0	2.034e-07	High	77.3	2.14661e-05	High	61.61	0.000796261	High	48.68	0.015048	0	1
STPTDLPGEDVADNR	3	1	1	AT5G11670.1	N-Term(Dimethyl)	1614.76	2.87833e+07	7.76754e+06	2.72617e+07	0.869703	1		0.92503	1		1.04609	1		0.878199	1		1.02489	1		0.964195	1		0.990325	1		0.902566	1		1.08494	1		0	1.224e-05	High	76.72	1.29306e-05	High	86.79	1.2393e-06	High	70.31	5.51356e-05	0	1
AVPLLTKKVVKKR	3	2	1	AT4G18100.1	N-Term(Dimethyl:2H(6)13C(2)); K7(Dimethyl:2H(6)13C(2)); K8(Dimethyl:2H(6)13C(2)); K11(Dimethyl:2H(6)13C(2)); K12(Dimethyl:2H(6)13C(2))	1660.39	6.75451e+06	0	1.19663e+07	0.691399	1								1.13599	1								0.608631	1								0	0.000117	High	76.6	4.13487e-07				High	68.31	2.80384e-06	0	1
AVVSADQGSVVQGLATLADQLR	1	1	1	AT3G25110.1	N-Term(Dimethyl:2H(6)13C(2))	2234.25	4.37887e+06	0	0	0.804282	1								0.919119	1								0.875057	1								0	5.537e-09	High	75.97	0.000105286							0	1
AAVEAIVTSSDSSLVDKSVNTIR	3	1	1	AT2G45290.1	N-Term(Dimethyl:2H(4)); K17(Dimethyl:2H(4))	2426.35	8.05046e+07	9.17682e+06	5.22321e+07	0.881975	1		1.08564	1					0.861628	1		1.2169	1					1.02362	1		0.892133	1					0	1.095e-07	High	74	0.000191283	High	74.08	0.000187545	High	77.3	8.95096e-05	0	1
GLVTDEVR	2	1	1	AT1G56580.1	N-Term(Dimethyl:2H(4))	920.534	9.35596e+07	0	7.04842e+07	0.733533	1					1.36593	1		0.663268	1					1.03256	1		1.10594	1					1.32285	1		0	0.0006256	High	73	5.31534e-05				High	58.93	0.00135979	0	1
ESSAAASDSSSQAPPPAEKFEYQAEVSR	2	1	1	AT3G07770.1	N-Term(Dimethyl:2H(4)); K19(Dimethyl:2H(4))	2990.43	29070794	4577939	0	1.02661	1								0.990792	1								1.03615	1								0	1.321e-05	High	72.59	0.000118862	High	83.32	8.31513e-06				0	1
TAATSSAVVAPER	4	1	1	AT3G25920.1	N-Term(Dimethyl)	1287.69	3.70999e+06	688167	3.56608e+06	0.939415	1		0.989509	1					0.92488	1		1.13045	1					1.01572	1		0.875322	1					0	4.054e-06	High	72.33	8.29993e-05	High	61.42	0.000994696	High	56.18	0.00337543	0	1
AKGVAVLNSSEGVTGTIF	4	1	1	AT1G08830.1	N-Term(Dimethyl); K2(Dimethyl)	1806	3.012e+07	7.93823e+06	1.75959e+07	0.75868	1								0.916852	1								0.827484	1								0	7.47e-07	High	71.86	0.000183704	High	60	0.00278005	High	61.61	0.00192266	0	1
GHLIPQTGDEETELGLAAVR	3	1	1	AT1G76790.1	N-Term(Dimethyl)	2134.12	91392059	1.46927e+07	4.94957e+07	0.80388	1		1.17776	1					0.852994	1		1.21568	1					0.942422	1		0.968811	1					0	4.701e-09	High	70.56	0.000249792	High	63.35	0.00129973	High	33.62	1.24863	0	1
SDNQPGVLIQVYEGER	1	3	1	AT5G02500.1	N-Term(Dimethyl)	1831.91	0	0	0																												0	1.894e-08	High	70.19	0.00012512							0	1
VDDPVCPATSKLSR	10	1	1	AT1G66270.1	N-Term(Dimethyl); C6(Carbamidomethyl); K11(Dimethyl)	1600.84	2.37992e+09	6.86379e+08	2156378811	0.985341	2	2.11309				1.02535	1		1.0235	2	1.06214				0.852813	1		0.962721	2	3.17576				1.20231	1		0	5.922e-08	High	69.77	0.000180063	High	45.66	0.0450358	High	70.85	0.000144032	0	1
ESTTQFCSAGR	3	1	1	AT5G12200.1	N-Term(Dimethyl:2H(6)13C(2)); C7(Carbamidomethyl)	1279.61	4.03843e+06	780306	6.9714e+06	0.733292	1								0.878096	1								0.835094	1								0	2.156e-06	High	69.63	6.30599e-05	High	61.97	0.000362806	High	56.27	0.00134795	0	1
SESSENKAPSGLPIDLR	7	1	1	AT2G05990.1	N-Term(Dimethyl:2H(4)); K7(Dimethyl:2H(4))	1864.02	3.04439e+08	7.7327e+07	208168400	1.50233	2	100.875	1.05727	1		0.980783	2	1.18224	1.15982	2	21.5162	1.28543	1		0.933462	2	5.21271	1.29531	2	141.95	0.822503	1		1.05069	2	4.02861	0	6.342e-07	High	69.57	0.000317721	High	59.63	0.00316492	High	70.15	0.000271219	0	1
ASQLMNEPLNDQR	3	1	1	AT5G66120.2	N-Term(Dimethyl:2H(4))	1547.78	1.53938e+07	2.66507e+06	1.29979e+07	0.796441	1								0.823138	1								0.967566	1								0	0.0001434	High	69.52	0.000140976	High	75.84	2.93557e-05	High	73.19	5.91487e-05	0	1
AQATATEQSPGEVVQKVESPVVVITGASR	4	1	1	AT1G24360.1	N-Term(Dimethyl); K16(Dimethyl)	2994.61	2.81035e+07	3.3588e+06	1.7203e+07	0.891711	1		1.07556	1					0.94342	1		1.15212	1					0.94519	1		0.933546	1					0	1.247e-05	High	69.48	0.000715787	High	70.71	0.000521698	High	62.53	0.00341996	0	1
SASIQDQFINCVKR	4	1	1	AT5G44380.1	N-Term(Dimethyl:2H(6)13C(2)); C11(Carbamidomethyl); K13(Dimethyl:2H(6)13C(2))	1737.98	1.10738e+07	1.25481e+06	1.5332e+08	0.705708	1		0.95191	1		1.18599	1		0.746086	1		1.01722	1		0.869438	1		0.94588	1		0.9358	1		1.36409	1		0	0.0001999	High	68.72	0.000375269	High	84.96	8.85891e-06	High	65.09	0.00085193	0	1
GTDGEDDLLLTVFNKYR	5	1	1	AT5G19230.1	N-Term(Dimethyl:2H(4)); K15(Dimethyl:2H(4))	2020.08	1.87942e+07	2.96281e+06	1.11504e+07	1.03745	2	2.83017				1.11647	1		0.906652	2	0.371435				1.03246	1		1.14427	2	2.45854				1.08137	1		0	3.488e-09	High	68.6	0.000403825	High	21.77	18.8049	High	61.13	0.00228492	0	1
ISVDALKPSDTFPR	4	1	1	AT2G26080.1	N-Term(Dimethyl:2H(4)); K7(Dimethyl:2H(4))	1609.94	2.83234e+08	0	2.72776e+08	1.54123	1					1.06609	1		1.23752	1					0.933719	1		1.24542	1					1.14177	1		0	1.011e-05	High	68.31	0.000355276				High	63.46	0.00109578	0	1
SSSLATKGVGHLAR	4	1	1	AT2G20360.1	N-Term(Dimethyl); K7(Dimethyl)	1439.83	6.96292e+07	0	4.63451e+07	0.000353795	1					0.000138454	1		1	1					1	1		0.000353795	1					0.000138454	1		0	3.086e-07	High	68.23	0.000308708				High	74.58	7.11827e-05	0	1
VKALNGAGGDDDDEDDEE	1	2	2	AT3G25520.1;AT5G39740.1	N-Term(Dimethyl); K2(Dimethyl:2H(4))	1923.82	8.62697e+06	0	0																												0	2.439e-07	High	68.19	2.10415e-05							0	1
VKGPGLYTEIGKKAR	3	2	1	AT3G01280.1	N-Term(Dimethyl); K2(Dimethyl); K12(Dimethyl); K13(Dimethyl)	1729.07	1.61794e+08	0	1.44489e+07	0.86049	1					1.03311	1		0.796507	1					0.915675	1		1.08033	1					1.12825	1		0	8.386e-08	High	68.01	0.000335644				High	69.32	0.000246472	0	1
SVSNTENVAPKDDER	2	2	1	AT1G07780.3	N-Term(Dimethyl); K11(Dimethyl)	1716.84	615460	1.93758e+06	0	0.804892	1								0.908322	1								0.88613	1								0	2.545e-05	High	67.24	0.000187459	High	34.82	0.319326				0	1
TLGSGGSSVVVPR	3	1	1	AT3G52560.4	N-Term(Dimethyl)	1243.7	1.7741e+08	5.29222e+07	1.85656e+08	0.896808	1		1.04231	1		0.999707	1		1.03185	1		1.34619	1		1.22822	1		0.86913	1		0.774266	1		0.813945	1		0	2.825e-09	High	66.84	0.000332703	High	73.59	7.02682e-05	High	84.95	5.24987e-06	0	1
TLGSGSSVVVPR	3	1	1	AT2G36060.2	N-Term(Dimethyl)	1186.68	25529996	3.00401e+07	92998134	1.0502	1		0.989698	1					0.793503	1		1.05765	1					1.3235	1		0.935751	1					0	6.269e-05	High	66.78	0.00032861	High	72.39	8.97968e-05	High	58.66	0.00207273	0	1
ATDIISQEER	4	1	1	AT4G25280.1	N-Term(Dimethyl:2H(6)13C(2))	1197.65	9810958	2.14509e+06	1.22188e+07	0.846228	1		0.948488	1					0.923907	1		0.507438	1					0.915923	1		1.86917	1					0	0.0003228	High	66.28	0.000299291	High	47.69	0.0212285	High	64.62	0.000424147	0	1
MKTILSSETMDIPDSVTIKVH	4	1	1	AT1G33120.1	N-Term(Dimethyl); K2(Dimethyl); K19(Dimethyl)	2429.31	4.56686e+07	8.61644e+06	5.97113e+07	1.00603	1		0.916358	1					0.857291	1		0.983674	1					1.1735	1		0.931567	1					0	2.519e-05	High	66.13	0.00104174	High	58.75	0.00552905	High	52.41	0.023804	0	1
AVVPNFHLPMR	3	2	1	AT2G45440.1	N-Term(Dimethyl:2H(6)13C(2))	1316.77	8.12989e+07	1.14985e+07	5.47707e+07	0.957878	1					1.07927	1		0.895182	1					1.00388	1		1.07004	1					1.0751	1		0	2.22e-06	High	66.04	0.000443265	High	34.18	0.675793	High	43.41	0.0814847	0	1
GKDGLSDDQVSSMKEAF	6	1	1	AT1G12310.1	N-Term(Dimethyl:2H(6)13C(2)); K2(Dimethyl:2H(6)13C(2)); K14(Dimethyl:2H(6)13C(2))	1922.05	1.4501e+08	5.16278e+07	5.95951e+07	0.838169	2	5.16161							0.803915	2	11.8069							1.04261	2	6.61514							0	5.185e-07	High	65.97	0.000769754	High	33.08	1.47258	High	60.44	0.00265958	0	1
AVVACSTPVNNGGSVR	1	1	1	AT5G64050.1	N-Term(Dimethyl); C5(Carbamidomethyl)	1615.82	2.99343e+06	0	0	1.00652	1								1.0623	1								0.947486	1								0	3.994e-06	High	65.03	0.000446784							0	1
ARSAVDETSDSGAFQR	3	1	1	AT4G19880.2	N-Term(Dimethyl:2H(6)13C(2))	1732.87	1.67398e+07	3.50951e+06	5.6519e+06	0.904137	1		0.793684	1		1.21911	1		0.975383	1		1.39633	1		1.45482	1		0.926955	1		0.568406	1		0.837981	1		0	7.294e-07	High	64.46	0.00047446	High	43.84	0.0567135	High	54.46	0.00469429	1	1
VTASFANENR	2	1	1	AT1G63940.2	N-Term(Dimethyl:2H(4))	1140.6	54146294	0	60513328	0.859837	1					1.19826	1		0.867558	1					0.923765	1		0.9911	1					1.29715	1		0	8.404e-06	High	63.96	0.000368081				High	54.28	0.00328852	0	1
SDVNDGDDLVIR	3	1	1	AT4G39090.1	N-Term(Dimethyl)	1345.66	1.98882e+07	2.46205e+06	1.64411e+07	0.817332	1					0.898985	1		0.809067	1					0.743571	1		1.01022	1					1.20901	1		0	6.444e-06	High	63.43	0.000324546	High	53.31	0.00309419	High	60.61	0.000582377	0	1
SSSSVTSTTSESAATSESIESLKQTLR	3	1	1	AT3G15950.1	N-Term(Dimethyl); K23(Dimethyl)	2830.41	9.81347e+06	3.22541e+06	9.32804e+06	1.18488	1		0.655073	1					0.732318	1		0.864168	1					1.61799	1		0.75804	1					0	1.599e-05	High	63.21	0.00162073	High	67.8	0.000492416	High	59.33	0.00344775	0	1
ASSVSLPNVEISSKEIPFEDYGLGEVDPEVR	4	1	1	AT4G32520.1	N-Term(Dimethyl:2H(4)); K14(Dimethyl:2H(4))	3426.77	3.59191e+06	1.17061e+06	4.75017e+06				0.899958	1		1.08146	1					0.997705	1		0.962925	1					0.902028	1		1.12309	1		0	3.495e-07	High	62.88	0.00316155	High	65.46	0.00167796	High	80.26	5.54778e-05	0	1
ADNKFSCETNGGSTAR	3	1	1	AT1G62660.1	N-Term(Dimethyl:2H(6)13C(2)); K4(Dimethyl:2H(6)13C(2)); C7(Carbamidomethyl)	1786.89	1.5008e+07	2.48908e+06	1.25091e+07	0.826458	1								0.851429	1								0.970671	1								0	7.572e-08	High	62.84	0.000700981	High	45.43	0.0414633	High	52.04	0.00841733	0	1
SKLAEGTDITSAAPGVSLQKAR	4	1	1	AT3G06050.1	N-Term(Dimethyl); K2(Dimethyl); K20(Dimethyl)	2284.28	7.36401e+07	3.16392e+07	5.3164e+07	0.78936	1		0.995282	2	9.18799				0.801779	1		1.09045	2	2.86723				0.984511	1		0.912728	2	6.30831				0	1.166e-08	High	62.24	0.0026003	High	86.47	9.77697e-06	High	50.49	0.038769	0	1
QATATEQSPGEVVQKVESPVVVITGASR	3	1	1	AT1G24360.1	N-Term(Dimethyl); K15(Dimethyl)	2923.57	7.13041e+07	1.07761e+07	4.07131e+07	0.828295	1					1.11779	1		0.924366	1					0.818327	1		0.896068	1					1.36595	1		0	2.08e-08	High	62.2	0.00353889	High	57.94	0.00926683	High	74.73	0.000197307	0	1
STTQVQDGVR	3	1	1	AT4G35630.1	N-Term(Dimethyl)	1118.58	2.31215e+07	938768	5.07133e+06	0.838303	1					1.07162	1		0.804498	1					0.921603	1		1.04202	1					1.16278	1		0	1.7e-05	High	62	0.000589914	High	62	0.000588872	High	61.6	0.000645409	0	1
AAKEIKFGVEAR	5	1	1	AT3G23990.1	N-Term(Dimethyl); K3(Dimethyl); K6(Dimethyl)	1402.84	1.68754e+08	3.29591e+06	1.24994e+08	0.83757	1					0.997637	1		0.871828	1					0.910179	1		0.960706	1					1.09609	1		0	6.541e-06	High	61.59	0.00134473	High	59.64	0.00210739	High	56.65	0.00416929	0	1
ATATEQSPGEVVQKVESPVVVITGASR	3	1	1	AT1G24360.1	N-Term(Dimethyl:2H(6)13C(2)); K14(Dimethyl:2H(6)13C(2))	2811.6	2.49924e+08	4.72727e+07	202149690	0.922009	1								0.885948	1								1.0407	1								0	1.692e-08	High	61.45	0.00414103	High	50.21	0.0562931	High	62.67	0.00314849	0	1
TIAKDPPVLMAAGSDPALWQRPDSFGR	3	1	1	AT5G54810.1	N-Term(Dimethyl); K4(Dimethyl)	2952.55	3.13232e+07	2.39803e+06	1.05556e+07	0.905554	1					1.21988	1		1.02591	1					0.8842	1		0.882688	1					1.37964	1		0	3.746e-06	High	61.36	0.00378383	High	34.75	1.67039	High	37.28	0.883037	0	1
ATDAVVESDYKR	6	1	1	AT5G67590.1	N-Term(Dimethyl); K11(Dimethyl)	1409.73	2.71884e+08	4.71121e+07	2.51004e+08	0.84209	1		0.988872	1					0.874567	1		1.14235	1					0.962865	1		0.865646	1					0	1.47e-05	High	61.26	0.000943928	High	73.12	5.72968e-05	High	59.75	0.00128117	0	1
SWSNSSTPGR	2	1	1	AT1G71260.1	N-Term(Dimethyl:2H(4))	1110.55	4.15206e+06	0	3.46824e+06	0.456556	1					0.571144	1		0.468943	1					0.439669	1		0.973586	1					1.29903	1		0	0.004105	High	61.04	0.000478878				High	61	0.000466152	0	1
VRISVLNDALKSMYNAEKR	13	1	1	AT1G07770.1	N-Term(Dimethyl); K11(Dimethyl); K18(Dimethyl)	2291.3	3.71785e+08	2.03006e+07	241143086	0.648928	4	39.2595							0.950922	4	20.9023							0.0148261	4	1.29608e+10							0	1.79e-08	High	60.6	0.00376666	High	39.47	0.490456	High	41.51	0.306612	1	1
AVKHGVDGDGSEIESR	3	1	1	AT1G20480.1	N-Term(Dimethyl:2H(4)); K3(Dimethyl:2H(4))	1719.91	2.50545e+06	160729	586059	0.57642	1					1.6558	1		0.480869	1					0.811807	1		1.19871	1					2.03965	1		0	1.368e-05	High	60.57	0.00181088	High	27.31	3.87575	High	49.38	0.0248177	0	1
GANSLPTDATLDLDEQISQLMQCKPLSEQQVR	6	2	1	AT2G42500.1	N-Term(Dimethyl:2H(4)); C23(Carbamidomethyl); K24(Dimethyl:2H(4))	3649.86	9.30559e+06	0	6.47216e+06							0.828811	1								0.626154	1								1.32365	1		0	6.152e-08	High	60.41	0.00533573				High	60.64	0.0051015	0	1
MHSSHLLLEEPIR	4	2	1	AT2G36580.1	N-Term(Dimethyl:2H(4))	1593.87	98435240	1.46696e+07	5.93162e+06	0.953072	1					0.982261	1		1.04044	1					1.03964	1		0.916031	1					0.944812	1		0	3.686e-06	High	60.23	0.00209221	High	44.14	0.0842405	High	58.33	0.0032143	0	1
MKTILSSETMDIPDSVTIKVHAKVIEVEGPR	2	1	1	AT1G33120.1	N-Term(Dimethyl:2H(4)); K2(Dimethyl:2H(4)); K19(Dimethyl:2H(4)); K23(Dimethyl:2H(4))	3552.06	1.03424e+08	0	0	1.02284	2	3.34977							0.033295	2	2.01392e+07							30.7207	2	1.70768e+07							0	8.063e-06	High	60.17	0.00694044							0	1
TSSQYEDDVER	2	1	1	AT5G44020.1	N-Term(Dimethyl)	1356.6	3.56395e+06	587067	0	0.631691	1		0.962255	1					0.813897	1		1.08074	1					0.776132	1		0.890365	1					0	0.0006604	High	60.11	0.00020036	High	64.36	5.83552e-05				0	1
AASEASINGSNR	1	1	1	AT3G53900.2	N-Term(Dimethyl)	1204.59	388966	0	0	0.578953	1								0.824548	1								0.702146	1								0	4.435e-06	High	59.48	0.000725633							0	1
GAYKYVSELWR	12	2	1	AT4G16720.1	N-Term(Dimethyl:2H(6)13C(2)); K4(Dimethyl:2H(6)13C(2))	1443.86	2.55463e+08	4.64421e+07	2.47951e+08	0.911198	1					16.6735	2	361422	0.877894	1					15.7196	2	516665	1.03794	1					1.06068	2	8.75055	0	8.611e-05	High	59.28	0.00241942	High	37.57	0.362192	High	49.12	0.0253391	0	1
TLPPGLYSGTSSLALVAR	6	1	1	AT5G15320.1	N-Term(Dimethyl)	1831.03	2.29142e+07	1.78302e+06	7.86038e+06	1.09606	2	0.30955	1.08713	1		1.27182	2	2.51314	0.935759	2	13.3165	1.07711	1		1.00846	2	4.64213	1.1713	2	13.0029	1.0093	1		1.26114	2	7.16153	0	4.541e-06	High	59.26	0.00361156	High	68.73	0.000407181	High	56.05	0.00754723	0	1
VLEATMICIDNSEW	3	1	1	AT4G38630.1	N-Term(Dimethyl); C8(Carbamidomethyl)	1708.79	3.61943e+06	3.42394e+06	0	2.09749	1								2.40257	1								0.87302	1								0	0.00173	High	58.98	0.000606441	High	49.65	0.00535893				0	1
MKVVDKIKSVTEQGQTAF	1	1	1	AT3G59970.3	N-Term(Dimethyl); K2(Dimethyl); K6(Dimethyl); K8(Dimethyl)	2121.2	8.15074e+06	0	0	0.938402	1								0.837963	1								1.11986	1								0	0.0001469	High	58.43	0.00552778							0	1
VSGSGICAKR	2	2	1	AT4G13170.1	N-Term(Dimethyl:2H(4)); C7(Carbamidomethyl); K9(Dimethyl:2H(4))	1098.65	1.0746e+07	0	1.80335e+06	1.06787	1					1.09893	1		0.903109	1					1.00929	1		1.18243	1					1.08881	1		0	0.0001989	High	58.29	0.00196945				High	44.28	0.049577	0	1
SEDSYTITGR	5	2	1	AT4G32130.1	N-Term(Dimethyl:2H(6)13C(2))	1164.59	4.17481e+07	1.16348e+07	3.75212e+07	0.960197	1								0.845896	1								1.13512	1								0	0.0008311	High	58.24	0.00127128	High	59.27	0.000949391	High	53.15	0.00405736	0	1
VLQNDIDLLHPPPELEKR	17	1	1	AT5G47930.1	N-Term(Dimethyl:2H(4)); K17(Dimethyl:2H(4))	2190.27	1.49057e+09	2.54529e+08	1.23945e+09				1.00078	1		1.31175	3	41.916				1.00448	1		0.955948	3	2.75353				0.996315	1		2.04489	3	68.3294	0	2.023e-11	High	58.07	0.0060226	High	49.01	0.0496703	High	55.59	0.0106452	0	1
VDLNVPLDDNSNITDDTR	1	1	1	AT1G79550.1	N-Term(Dimethyl:2H(4))	2048	467981	0	0																												0	8.629e-09	High	57.74	0.0023507							0	1
SSSSDLPPHQEIGMPSLSPTMTEGNIAR	1	1	1	AT3G13930.1	N-Term(Dimethyl:2H(6)13C(2))	2975.47	8.05241e+07	0	0	2.03715	1								3.75361	1								0.542718	1								0	7.707e-08	High	57.67	0.0047488							0	1
AGVYCSNPYTR	2	1	1	AT5G54370.1	N-Term(Dimethyl:2H(4)); C5(Carbamidomethyl)	1319.64	83984443	0	59126985	0.956042	1								0.860414	1								1.11114	1								0	2.194e-05	High	57.61	0.00105303				High	50.78	0.00549576	0	1
VMAGASSLDEIR	3	1	1	AT5G13930.1	N-Term(Dimethyl:2H(4))	1280.68	160571949	34859626	68481115	1.30449	1								0.943886	1								1.38204	1								0	6.815e-05	High	57.4	0.00227754	High	54.87	0.00407296	High	29.91	1.31186	0	1
GIDLIAGGKSKKTKR	3	2	1	AT3G05590.1	N-Term(Dimethyl:2H(6)13C(2)); K9(Dimethyl:2H(6)13C(2)); K11(Dimethyl:2H(6)13C(2)); K12(Dimethyl:2H(6)13C(2)); K14(Dimethyl:2H(6)13C(2))	1752.33	2.84291e+06	0	8.76778e+07	0.323194	1					0.711544	2	36.2884	0.867307	1					1.0758	2	29.2242	0.372641	1					0.661408	2	70.8775	0	0.0003342	High	56.8	0.000259282				High	56.2	0.000297455	0	1
KFSCETNGGSTAR	3	1	1	AT1G62660.1	N-Term(Dimethyl); K1(Dimethyl); C4(Carbamidomethyl)	1470.7	8.79867e+06	4.35163e+06	1.0267e+07	0.734223	1					1.1697	1		0.843854	1					0.842361	1		0.870083	1					1.3886	1		0	0.0006671	High	56.74	0.00131794	High	30.33	0.590483	High	26.24	1.43573	0	1
SMDAQSVSEKLR	4	1	1	AT1G79440.1	N-Term(Dimethyl); K10(Dimethyl)	1406.73	88145540	1.23282e+07	0	0.726313	2	18.4732	0.945056	1					0.731781	2	8.78551	1.14071	1					0.992527	2	27.5916	0.82848	1					0	0.001018	High	56.73	0.00294038	High	64.26	0.000488552				0	1
IQMQSSTDLDLKSQLQELIPEQQDR	3	1	1	AT2G44350.2	N-Term(Dimethyl:2H(6)13C(2)); K12(Dimethyl:2H(6)13C(2))	3015.63	4.51262e+07	9.19799e+06	2.82255e+07	0.891857	1		1.07319	1					0.73824	1		1.17204	1					1.20808	1		0.91566	1					0	2.653e-08	High	55.75	0.016865	High	52.11	0.0384067	High	40.65	0.536812	0	1
ASVFQPISDSHR	5	1	1	AT4G21150.1	N-Term(Dimethyl:2H(4))	1375.73	100931331	2.02263e+07	6.13779e+07	0.753239	1								0.801877	1								0.939345	1								0	0.0003962	High	55.63	0.00409716	High	30.76	1.20664	High	28.03	2.24356	0	1
VESKVVVPESVLKKR	4	1	1	AT2G01250.1	N-Term(Dimethyl:2H(6)13C(2)); K4(Dimethyl:2H(6)13C(2)); K13(Dimethyl:2H(6)13C(2)); K14(Dimethyl:2H(6)13C(2))	1841.34	8.04963e+06	1.36184e+07	1.03372e+08	0.898206	1		1.14803	1		0.949273	2	3.44748	0.880541	1		1.35846	1		0.880051	2	1.37576	1.02006	1		0.8451	1		1.07866	2	4.82495	0	5.942e-06	High	55.58	0.000677901	High	31.71	0.183708	High	58.68	0.000317589	0	1
NSTTAATKSSSSDPDQLKNAR	2	1	1	AT4G08390.1	N-Term(Dimethyl:2H(4)); K8(Dimethyl:2H(4)); K18(Dimethyl:2H(4))	2275.23	2.91874e+06	171833	0	0.653424	1		1.01589	1					0.776744	1		1.02696	1					0.841234	1		0.989216	1					0	7.748e-06	High	55.53	0.0108572	High	27.75	6.54532				0	1
GVVLIDGSTVR	2	1	1	AT2G44310.1	N-Term(Dimethyl:2H(4))	1147.7	2.02163e+07	4556086	0	0.617562	1								0.80661	1								0.765626	1								0	0.0004132	High	55.5	0.0040503	High	57.7	0.00247893				0	1
AAKELHFNKDGTTIR	5	2	1	AT3G13470.1	N-Term(Dimethyl:2H(4)); K3(Dimethyl:2H(4)); K9(Dimethyl:2H(4))	1797.07	1.59777e+08	0	1.61023e+08	0.869753	2	18.3486				1.10745	1		0.859046	2	9.46513				0.941438	1		1.01246	2	8.76966				1.17634	1		0	1.821e-05	High	55.26	0.00819345				High	37.39	0.490646	0	1
MWDETVAGPKPEHGLGR	3	1	1	AT2G33830.2	N-Term(Dimethyl); K10(Dimethyl)	1935.98	4.11306e+07	4.79834e+06	2.56482e+07	0.641141	1		1.22852	1		0.83399	1		0.911108	1		1.20228	1		0.656757	1		0.703694	1		1.02182	1		1.26986	1		0	1.144e-05	High	54.72	0.00599073	High	35.63	0.457966	High	47.95	0.0281554	0	1
VRISVLNDALKSMY	12	1	1	AT1G07770.1	N-Term(Dimethyl:2H(6)13C(2)); K11(Dimethyl:2H(6)13C(2))	1681.02	1.43301e+08	7.47778e+07	1.01742e+08	1.02402	2	34.7979				1.03829	1		0.614674	2	72.4463				0.971402	1		1.66595	2	31.9157				1.06886	1		0	7.589e-06	High	54.66	0.00775541	High	48.27	0.0341563	High	55.5	0.00654964	1	1
FDYDDKEIESEEGLSTLYDR	3	1	1	AT3G48340.1	N-Term(Dimethyl); K6(Dimethyl)	2480.13	1.16409e+07	5.62134e+06	2.60759e+07	1.42992	1		1.06655	1		0.919441	1		1.82537	1		1.03854	1		0.862497	1		0.783359	1		1.02697	1		1.06602	1		0	7.625e-06	High	54.57	0.00225178	High	72.49	3.28657e-05	High	64.7	0.000233548	0	1
SANAAALASR	2	1	1	AT5G17920.1	N-Term(Dimethyl:2H(4))	963.55	3.14159e+06	0	2.45344e+06	0.401767	1								0.551817	1								0.728079	1								0	5.316e-05	High	54.56	0.00375141				High	43.05	0.0567588	0	1
GEAPAQIPTSFGHELR	4	1	1	AT5G08565.1		1709.86	2.50246e+07	2.61295e+06	1.67613e+07																												0	2.768e-06	High	54.22	0.00545752	High	48.28	0.0203952	High	54.91	0.00443563	0	1
SISAQNPDISGDR	2	1	1	AT3G20050.1	N-Term(Dimethyl:2H(4))	1391.7	6.32972e+06	1.09128e+06	0	1.1206	1								0.906009	1								1.23686	1								0	0.0007777	High	54.2	0.0043699	High	59.93	0.00106274				0	1
SGKTPGLTQEANGVAIDR	3	1	1	AT4G33580.2	N-Term(Dimethyl:2H(6)13C(2)); K3(Dimethyl:2H(6)13C(2))	1886.1	4.29409e+07	1.96795e+07	4.68518e+07	0.792679	1		1.77464	1		1.2353	1		0.859542	1		1.55344	1		0.829007	1		0.922212	1		1.1424	1		1.4901	1		0	0.001659	High	53.86	0.0129897	High	47.07	0.0623907	High	52.79	0.0167757	0	1
MREILHIQGGQCGN	1	7	1	AT1G20010.1	N-Term(Dimethyl); C12(Carbamidomethyl)	1640.8	2.98287e+06	0	0	0.657842	1								0.622033	1								1.05757	1								0	8.575e-06	High	53.86	0.00399411							1	1
AKDLDVNESGPPAAR	4	1	1	AT5G60660.1	N-Term(Dimethyl); K2(Dimethyl)	1595.84	5.03045e+07	8.42994e+06	43792697	0.849276	2	10.8832	1.04894	1		1.15944	1		0.895093	2	7.81327	1.1563	1		1.01806	1		0.948813	2	3.05051	0.90715	1		1.13887	1		0	7.18e-06	High	53.77	0.00733004	High	50.71	0.0143618	High	41.08	0.13502	0	1
SASTVSAPKR	1	1	1	AT5G46290.3	N-Term(Dimethyl); K9(Dimethyl)	1059.62	345430	0	0	0.751372	1								0.797622	1								0.942015	1								0	0.0001945	High	53.74	0.00540149							0	1
TTIVGLIFKDGVILGADTR	4	2	1	AT3G27430.2	N-Term(Dimethyl); K9(Dimethyl)	2045.2	9.89335e+06	4.54179e+06	8.39156e+06	1.10332	1								1.02471	1								1.07672	1								0	6.372e-08	High	53.63	0.0150626	High	48.98	0.0439515	High	45.72	0.0927984	0	1
GNETKTNGGPASMAGGGGFR	3	1	1	AT1G16000.1	N-Term(Dimethyl:2H(4)); K5(Dimethyl:2H(4))	1929.97	1.74658e+07	6.06641e+06	1.55671e+07	0.936811	1								0.960394	1								0.975444	1								0	4.452e-08	High	53.62	0.00729499	High	35.77	0.425667	High	34.47	0.613527	0	1
LYEDQAGLTDWHQR	3	1	1	AT5G11560.1	N-Term(Dimethyl:2H(4))	1763.86	2.86175e+07	9.02693e+06	26173530	0.951964	1		0.964513	1		1.05844	1		0.905033	1		1.00474	1		1.0269	1		1.05185	1		0.959965	1		1.03071	1		0	4.417e-06	High	53.59	0.00483178	High	59.59	0.00117929	High	57.29	0.00204779	0	1
APGVQTPVIVR	4	2	1	AT1G20620.1		1136.68	1.1484e+07	1.97577e+06	1.0962e+07																												0	0.0006643	High	53.48	0.00617631	High	36.23	0.330201	High	53.2	0.00667354	0	1
LQSDNSTVNR	1	1	1	AT5G35630.1	N-Term(Dimethyl:2H(6)13C(2))	1169.63	1.43976e+06	0	0	0.908701	1								0.947937	1								0.958609	1								0	6.907e-05	High	53.29	0.00499685							0	1
LITATVDEAAPGLR	1	1	1	AT3G01280.1	N-Term(Dimethyl:2H(4))	1458.84	0	0	0																												0	2.041e-05	High	52.99	0.0108149							0	1
EVIFEEKFEDGWEKR	5	1	1	AT1G56340.1	N-Term(Dimethyl); K7(Dimethyl); K14(Dimethyl)	2025.04	1.23647e+08	1.83241e+07	6.47508e+07	0.770248	1								0.59043	1								1.30455	1								0	2.091e-06	High	52.76	0.0117318	High	37.81	0.342769	High	25.71	5.19789	0	1
VFKVSTVSTSPIDGQKPGTSGLR	5	1	1	AT1G23190.1	N-Term(Dimethyl:2H(4)); K3(Dimethyl:2H(4)); K16(Dimethyl:2H(4))	2457.45	4.1549e+07	8.71511e+06	4.46913e+08	0.81848	1		1.18459	1		0.980546	2	5.90176	0.918366	1		1.20858	1		0.880272	2	3.79577	0.891235	1		0.980149	1		1.11391	2	9.71383	0	1.72e-06	High	52.71	0.0227084	High	68.87	0.000555439	High	51.09	0.0325122	0	1
APPVSDDSLQPR	1	1	1	AT5G47720.2	N-Term(Dimethyl:2H(6)13C(2))	1317.72	2.28311e+07	0	0	0.598786	1								0.715905	1								0.836403	1								0	0.0004826	High	52.7	0.00856593							0	1
GNESKTSALESEQKAL	3	1	1	AT5G57120.1	N-Term(Dimethyl:2H(6)13C(2)); K5(Dimethyl:2H(6)13C(2)); K14(Dimethyl:2H(6)13C(2))	1800.08	1.39411e+07	4.76473e+06	1.90191e+07	0.974848	1								0.902115	1								1.08063	1								0	5.289e-07	High	52.57	0.0148652	High	42.76	0.144688	High	44.49	0.0971122	0	1
SASTTVGSEQR	1	1	1	AT2G17630.1	N-Term(Dimethyl)	1150.57	96839.9	0	0	0.835875	1								0.762221	1								1.09663	1								0	0.003589	High	52.47	0.00394584							0	1
VLSHAVSESDVSVH	2	1	1	AT5G17330.1	N-Term(Dimethyl:2H(4))	1497.78	1.97944e+06	0	1.5429e+06	0.836353	1								1.2073	1								0.692748	1								0	2.845e-06	High	52.29	0.0093057				High	63.59	0.000649064	0	1
QGQGPPPMVQER	2	1	1	AT1G02560.1	N-Term(Dimethyl:2H(4))	1355.71	6.2028e+06	0	6.35487e+06	0.864397	1					2.39533	1		0.852362	1					0.735525	1		1.01412	1					3.25662	1		0	0.0008862	High	52.17	0.00747256				High	51.14	0.00882846	0	1
NVKEIAFDQHSR	6	1	1	AT2G28000.1	N-Term(Dimethyl); K3(Dimethyl)	1499.8	1.18241e+08	28727421	1.47368e+08	0.229085	1		1.08288	1					0.653061	1		1.15556	1					0.350787	1		0.937105	1					0	0.0002642	High	52.04	0.0104779	High	42.26	0.0941686	High	44.99	0.0531806	0	1
APNLNGYCESWR	3	1	1	AT5G44020.1	N-Term(Dimethyl:2H(6)13C(2)); C8(Carbamidomethyl)	1502.72	2.42496e+08	71560365	145228438	0.980969	1								0.956417	1								1.02567	1								0	4.496e-05	High	51.9	0.00452991	High	50.88	0.00578712	High	54.26	0.00256538	0	1
FNDGLLPNGDFELGPR	3	1	1	AT4G32460.1	N-Term(Dimethyl)	1788.89	5.87101e+06	1.78693e+06	0	0.000336202	1								1	1								0.000336202	1								0	0.0002258	High	51.83	0.00910041	High	65.19	0.000405304				0	1
VRISVLNDALK	3	1	1	AT1G07770.1	N-Term(Dimethyl)	1255.78	2.88014e+07	8.19522e+06	3.02362e+07																												0	4.032e-06	High	51.77	0.010341	High	31.73	1.09221	High	44.08	0.0635898	1	1
VRDIEDEIR	4	1	1	AT1G53750.1	N-Term(Dimethyl:2H(4))	1176.65	89699595	0	139759496	0.877005	1								0.926703	1								0.946371	1								0	0.005698	High	51.67	0.00954983				High	41.44	0.0992602	1	1
ADTTPETAENFR	3	1	1	AT2G16600.1		1351.61	8.54772e+06	3.08415e+06	20053220																												0	0.001167	High	51.58	0.00228698	High	36.35	0.0639949	High	44.66	0.0115521	0	1
SSSKIFVGGISYSTDEFGLR	3	1	1	AT1G74230.1	N-Term(Dimethyl:2H(6)13C(2)); K4(Dimethyl:2H(6)13C(2))	2222.22	1.13674e+07	3.32393e+06	7537315	0.676797	1		0.6462	1					0.772921	1		0.809645	1					0.875635	1		0.798127	1					0	3.507e-05	High	51.45	0.0289039	High	62.5	0.0022492	High	46.47	0.0886728	0	1
STTAATKSSSSDPDQLKNAR	1	1	1	AT4G08390.1	N-Term(Dimethyl:2H(6)13C(2)); K7(Dimethyl:2H(6)13C(2)); K17(Dimethyl:2H(6)13C(2))	2173.24	8.61657e+06	0	0	0.618872	1								0.791165	1								0.782228	1								0	1.34e-06	High	51.42	0.0282061							0	1
SLIPMVIEHSSR	3	1	1	AT5G23140.1	N-Term(Dimethyl:2H(4))	1400.79	1.78758e+07	3.03265e+06	1.55174e+07	0.618399	1		0.649445	1		0.71287	1		0.717505	1		0.824	1		0.651296	1		0.861873	1		0.788161	1		1.09454	1		0	0.0002136	High	51.11	0.0146993	High	56.9	0.00392473	High	54.63	0.0065213	0	1
TTPSYVAFTDSER	1	5	1	AT5G02500.1	N-Term(Dimethyl:2H(4))	1505.74	0	0	0																												0	0.001154	High	50.62	0.00794571							0	1
MKDNQTEVESR	3	1	1	AT4G35570.1	N-Term(Dimethyl:2H(6)13C(2)); K2(Dimethyl:2H(6)13C(2))	1408.76	3.57642e+06	84154	298835	0.974557	1					1.15064	1		0.873244	1					1.03436	1		1.11602	1					1.11242	1		0	0.0001572	High	50.53	0.0140906	High	25.62	4.49152	High	36.69	0.348959	0	1
SSDSVETPATKKVEDVMPIATGHEKEELEAELEGR	4	1	1	AT3G15640.1	N-Term(Dimethyl); K11(Dimethyl); K12(Dimethyl); K25(Dimethyl)	3923.99	5.13022e+07	3.25695e+07	1.04401e+08	0.643758	1					0.869596	1		0.631695	1					0.627834	1		1.0191	1					1.38507	1		0	1.084e-06	High	50.51	0.0540972	High	19.74	56.6383	High	44.21	0.200642	0	1
AKVKQTTGIVGLDVVPNAR	5	1	1	AT5G52840.1	N-Term(Dimethyl:2H(4)); K2(Dimethyl:2H(4)); K4(Dimethyl:2H(4))	2062.31	1.24008e+08	2.59823e+07	6.44546e+06	0.803663	1		0.88459	1		1.31189	1		0.872573	1		0.988657	1		0.889215	1		0.921027	1		0.894738	1		1.47534	1		0	3.082e-11	High	50.46	0.0169398	High	57.26	0.00352607	High	86.43	4.33474e-06	0	1
SGGDKILVANR	6	1	1	AT5G35360.3	N-Term(Dimethyl:2H(4)); K5(Dimethyl:2H(4))	1193.74	9.06477e+07	1.57135e+07	1.38544e+08	0.85164	1		0.854967	2	9.06434	1.14497	1		0.848436	1		1.03864	2	2.38921	0.936149	1		1.00378	1		0.823164	2	6.66431	1.22307	1		0	0.0008415	High	50.43	0.0129502	High	49.32	0.0171297	High	58.82	0.00194639	0	1
VVHQEGDVEIVDR	2	1	1	AT2G44060.1	N-Term(Dimethyl:2H(4))	1526.81	1.44121e+07	3.75104e+06	0	0.866648	1								0.417246	1								2.07707	1								0	2.336e-07	High	50.34	0.0153888	High	36.16	0.406212				0	1
VLVLALGDLHVPHR	5	1	1	AT3G47810.2	N-Term(Dimethyl)	1566.95	3.46203e+07	4.59384e+06	39294321	0.931187	1		1.04614	1		1.17788	1		0.860762	1		1.06406	1		0.964927	1		1.08182	1		0.983158	1		1.22069	1		0	3.631e-06	High	50.23	0.0206656	High	32.05	1.34961	High	49.43	0.0252554	0	1
SSLSTAAMAESEKSR	2	1	1	AT5G26780.3	N-Term(Dimethyl); K13(Dimethyl)	1610.81	5.81372e+07	1.1377e+07	0	0.272788	1								0.574403	1								0.474907	1								0	1.544e-05	High	50.14	0.0112959	High	64.31	0.000439183				0	1
SSGKVLSEEER	7	1	1	AT2G27730.1	N-Term(Dimethyl); K4(Dimethyl)	1276.67	5.37725e+06	332607	2.79782e+07	0.00372044	2	73.6818	0.00335599	1		0.00332186	2	629811	1	2	0	1	1		0.498084	2	138.167	0.00372044	2	73.6818	0.00335599	1		0.00666928	2	8.0956e+07	0	0.004733	High	50.13	0.0120367	High	35.93	0.32949	High	44.82	0.0399091	0	1
AVETVEPTTDSSIVDKSVNSIR	3	1	1	AT3G60750.1	N-Term(Dimethyl:2H(6)13C(2)); K16(Dimethyl:2H(6)13C(2))	2419.35	1.02234e+07	2.06525e+06	9.72422e+06	0.885425	1								0.961976	1								0.920424	1								0	0.000163	High	50.12	0.0461476	High	28.46	6.76437	High	29.55	5.24024	0	1
APQEQAVSQVMEKQSNNNNSDVIFR	3	1	1	AT1G51680.1	N-Term(Dimethyl); K13(Dimethyl)	2889.41	1.56942e+07	2.00849e+06	8.21175e+06	0.667269	1								0.850266	1								0.784777	1								0	6.647e-05	High	50.09	0.023232	High	64.81	0.000751855	High	35.24	0.67323	0	1
MRPVFVGNFEYETR	3	1	1	AT3G61860.1	N-Term(Dimethyl)	1772.88	4631410	7.21961e+06	2.76676e+07	1.69008	1		0.959696	1		1.06	1		1.08949	1		0.94712	1		1.00461	1		1.55125	1		1.01328	1		1.05514	1		0	2.002e-08	High	50.07	0.0127803	High	39.64	0.125928	High	40.78	0.0990816	0	1
MKVAVIGSGISGLGSAY	2	2	1	AT3G23510.1	N-Term(Dimethyl); K2(Dimethyl)	1665.93	8.04699e+06	1.80695e+06	0	0.973616	1		0.856419	1					0.966486	1		1.03294	1					1.00738	1		0.829109	1					0	0.0003105	High	49.95	0.0252915	High	67.84	0.00041106				0	1
VNPSSPGIAILGAGIFVKTQYIPR	3	1	1	AT3G20790.1	N-Term(Dimethyl:2H(6)13C(2)); K18(Dimethyl:2H(6)13C(2))	2570.56	5.72209e+06	777425	1.57411e+06	0.866785	1		1.15793	1		1.05174	1		0.901042	1		1.05474	1		0.896383	1		0.961981	1		1.09783	1		1.17331	1		0	6.345e-06	High	49.51	0.0410755	High	26.8	7.67764	High	41.09	0.272663	0	1
MKPVFCGNFEYDAR	5	2	1	AT4G25500.1	N-Term(Dimethyl:2H(4)); K2(Dimethyl:2H(4)); C6(Carbamidomethyl)	1797.9	9.16497e+07	2.05305e+07	7.23715e+07	0.730035	2	25.7888				0.374964	1		0.804169	2	4.76826				0.410302	1		0.907813	2	20.8301				0.913873	1		0	3.145e-07	High	49.34	0.0157006	High	39.72	0.136738	High	46.86	0.0267923	0	1
GYETKSTLDTER	5	1	1	AT4G15610.1	N-Term(Dimethyl:2H(6)13C(2)); K5(Dimethyl:2H(6)13C(2))	1471.82	7.16403e+07	604520	7.44573e+07	0.726702	1					0.945783	1		0.882835	1					0.823685	1		0.823146	1					1.14823	1		0	0.000953	High	49.23	0.0235968	High	45.55	0.0568285	High	54.86	0.00647281	0	1
SMTTQAESGSSQQSDSSKTVR	1	1	1	AT5G03370.1	N-Term(Dimethyl); K18(Dimethyl)	2258.05	498499	0	0	0.723324	1								0.662347	1								1.09206	1								0	3.396e-06	High	48.82	0.0102233							0	1
AVIFEER	2	1	1	AT1G09210.1	N-Term(Dimethyl:2H(4))	895.518	878486560	0	831814616	0.881174	1					1.04451	1		0.903778	1					0.959528	1		0.97499	1					1.08857	1		0	0.01148	High	48.81	0.0110952				High	40.21	0.0805923	0	1
GIDLIAGGK	3	2	1	AT3G05590.1	N-Term(Dimethyl)	871.526	2.03638e+07	8.98658e+06	2.08309e+07																												0	0.001382	High	48.79	0.0136252	High	40.13	0.0968617	High	42.13	0.0615657	0	1
AAVETVEPTTDSSIVDKSVNSIR	3	1	1	AT3G60750.1	N-Term(Dimethyl); K17(Dimethyl)	2474.3	4.97829e+08	1.02279e+08	3.85251e+08	0.842265	1								0.883737	1								0.953072	1								0	9.165e-05	High	48.64	0.0536601	High	39.27	0.44157	High	47.17	0.0736615	0	1
AAGAKEMTVR	1	1	1	AT5G50850.1	N-Term(Dimethyl); K5(Dimethyl)	1089.61	1.05615e+07	0	0	0.766303	1								0.863698	1								0.887235	1								0	0.0001902	High	48.62	0.0169873							0	1
GGGDHGHGAEGGDFR	3	1	1	AT4G00585.1	N-Term(Dimethyl:2H(6)13C(2))	1461.66	2.85739e+06	0	579415	0.876242	1								0.880502	1								0.995162	1								0	0.0008347	High	48.61	0.00425007				High	21.81	2.14199	0	1
VLNMESTGEAVR	2	1	1	AT4G12080.1	N-Term(Dimethyl)	1333.68	5.06312e+06	2.43478e+06	0	0.30346	1		0.805543	1					0.676354	1		0.901943	1					0.44867	1		0.89312	1					0	0.001167	High	48.54	0.0149693	High	57.63	0.00177002				0	1
FSDSDSDSDLLNELVSLR	1	1	1	AT1G61790.1	N-Term(Dimethyl:2H(6)13C(2))	2048.03	427548	0	0	1.64523	1								0.346409	1								4.74938	1								0	3.676e-08	High	48.52	0.0252702							0	1
SGKVLSEEER	2	1	1	AT2G27730.1	N-Term(Dimethyl); K3(Dimethyl)	1189.64	1.49365e+06	0	0	0.459119	2	16.654							0.860812	2	5.2612							0.533356	2	22.0593							0	0.0009561	High	48.31	0.0184714							0	1
VKFTADELR	15	1	1	AT1G56070.1	N-Term(Dimethyl:2H(4)); K2(Dimethyl:2H(4))	1142.7	7.99593e+08	1.69663e+08	7.21452e+08	1	3	0	1	1		1	4	0	6.37081e-05	3	4330.48	1e-05	1		0.000143614	4	16236.9	15696.6	3	4330.48	100000	1		6963.09	4	16236.9	0	0.0005665	High	48.21	0.0212264	High	42.14	0.0871753	High	39.57	0.155653	0	1
MNQKDAYVGDEAQSKR	2	2	1	AT1G49240.1	N-Term(Dimethyl:2H(4)); K4(Dimethyl:2H(4)); K15(Dimethyl:2H(4))	1936.04	2.57523e+06	0	1.31805e+06	1.02605	1								0.763842	1								1.34327	1								0	1.279e-06	High	48.1	0.0438741				High	33.98	1.08869	0	1
MEIKPGLSALVTGGASGIGR	3	1	1	AT1G49670.2	N-Term(Dimethyl:2H(6)13C(2)); K4(Dimethyl:2H(6)13C(2))	1986.2	2.24864e+07	5.74121e+06	1.94648e+07	1.0031	1					1.01881	1		0.855625	1					0.89916	1		1.17236	1					1.13307	1		0	1.729e-05	High	47.88	0.0488593	High	45.82	0.082296	High	34.55	1.0484	0	1
VYIASWDEFVDR	3	1	1	AT3G49100.1	N-Term(Dimethyl)	1527.75	3.69751e+07	5.29619e+06	1.92826e+07	1.04259	1					1.00863	1		0.811373	1					0.906048	1		1.28497	1					1.11321	1		0	1.976e-07	High	47.88	0.0136804	High	42.51	0.0460115	High	65.13	0.000269353	0	1
SSSPADHSPATAVEAITNR	4	1	1	AT4G10750.1	N-Term(Dimethyl:2H(4))	1942.97	5.53253e+07	1.35111e+07	4.18951e+07	0.983552	1					0.981609	1		0.924567	1					1.01547	1		1.0638	1					0.966653	1		0	2.9e-06	High	47.84	0.0290667	High	51.65	0.0107966	High	49.32	0.0194014	0	1
MLDINLFR	3	1	1	AT5G27470.1	N-Term(Dimethyl:2H(4))	1053.61	7.09664e+07	0	85572764	1.05124	1					1.07536	1		1.01836	1					0.992956	1		1.03229	1					1.08299	1		0	0.0006899	High	47.78	0.021194				High	58.83	0.00162208	0	1
LRPLFACDPANGLTR	3	1	1	AT5G49360.1	N-Term(Dimethyl:2H(6)13C(2)); C7(Carbamidomethyl)	1736.97	33528049	5.02652e+06	2.62285e+07	1.14686	1								0.993946	1								1.15385	1								0	9.938e-08	High	47.68	0.0452982	High	40.35	0.246188	High	40.63	0.228667	0	1
VEATSNLTPTQR	2	1	1	AT4G36210.3	N-Term(Dimethyl)	1344.71	5.48628e+06	0	4.71781e+06	0.979392	1								1.03196	1								0.949063	1								0	0.0004372	High	47.65	0.024165				High	39.63	0.150011	0	1
SLLSLNDLR	3	1	1	AT5G64670.1	N-Term(Dimethyl:2H(4))	1062.64	4.23231e+07	7.32138e+06	3.6902e+07	0.666565	1								0.767701	1								0.868261	1								0	0.0005298	High	47.57	0.0236334	High	34.25	0.49184	High	47.95	0.0209809	0	1
AKSSTTTISDGSSDASVSDGKKTVR	7	1	1	AT3G56130.1	N-Term(Dimethyl); K2(Dimethyl:2H(6)13C(2)); K21(Dimethyl:2H(4)); K22(Dimethyl:2H(4))	2613.46	1.70857e+07	1.24496e+06	1.99736e+07																												0	1.338e-06	High	47.46	0.096073	High	41.23	0.403136	High	34.38	1.95076	0	1
LTPDYDALDVANKIGII	2	2	1	AT2G39460.1	N-Term(Dimethyl:2H(4)); K13(Dimethyl:2H(4))	1895.08	6.20685e+06	0	0	0.889893	1								0.725297	1								1.22694	1								0	1.127e-06	High	47.39	0.0584294				High	27.22	6.07619	0	1
AATASSEASEGPVMGLINKR	3	1	1	AT1G27090.1	N-Term(Dimethyl); K19(Dimethyl)	2045.06	8.90084e+07	1.98994e+07	7.86547e+07	0.937647	1		0.992178	1		1.06899	1		0.915523	1		1.06891	1		0.946991	1		1.02417	1		0.928212	1		1.12882	1		0	4.295e-07	High	47.31	0.051254	High	50.76	0.0219792	High	70.36	0.000233831	0	1
SSASATDLSSR	1	1	1	AT1G62110.1	N-Term(Dimethyl)	1109.54	467469	0	0	0.00261361	1								1	1								0.00261361	1								0	0.008958	High	47.29	0.0108511							0	1
ATATEVPSAVR	3	1	1	AT1G79530.1	N-Term(Dimethyl)	1129.62	2.19429e+07	3.63467e+06	2.57558e+07	0.810336	1		1.01346	1		0.960082	1		0.914479	1		1.08293	1		0.851746	1		0.886118	1		0.935848	1		1.12719	1		0	1.977e-05	High	47.1	0.0232431	High	55.9	0.00309694	High	55.67	0.0033105	0	1
EEYEVKVQGVDITPYPIAR	3	1	1	AT3G11780.2	N-Term(Dimethyl); K6(Dimethyl)	2262.2	5.20433e+07	6.53605e+06	2.75641e+07	0.637241	1		1.28387	1					0.762663	1		1.45165	1					0.835548	1		0.884422	1					0	2.585e-08	High	47.01	0.071498	High	48.5	0.0490002	High	50.18	0.0336102	0	1
AVTFSDLHTEEGVKSVEEHLAGKTY	1	1	1	AT5G19510.1	N-Term(Dimethyl:2H(6)13C(2)); K14(Dimethyl:2H(6)13C(2)); K23(Dimethyl:2H(6)13C(2))	2855.58	1.84654e+07	0	0	5900.59	1								5900.59	1								1	1								0	3.445e-08	High	46.88	0.126339							0	1
QQSDLKESLAVSSSSVEDKGNVLR	2	1	1	AT2G04400.1	N-Term(Dimethyl); K6(Dimethyl); K19(Dimethyl)	2660.41	2.17187e+07	7.42593e+06	0	0.84974	1								0.856419	1								0.992202	1								0	1.998e-07	High	46.78	0.0972281	High	36.39	1.04463				0	1
SGDVEYR	2	1	1	AT2G21660.1		825.374	3.27559e+07	9.48225e+06	0																												0	0.003947	High	46.53	0.0045978	High	49.46	0.00232425				0	1
DSLPDAIDWR	4	1	1	AT3G19390.1	N-Term(Dimethyl)	1215.6	156085414	20844963	9.89233e+07	0.874318	1		1.07959	1		0.879243	2	16.7582	0.972396	1		1.03181	1		0.73139	2	21.7196	0.899138	1		1.0463	1		1.20215	2	4.83025	0	0.0003038	High	46.38	0.0152459	High	36.89	0.125785	High	46.16	0.0165756	0	1
AVEKSNTTVGGVEILKPR	3	1	1	AT2G41790.1	N-Term(Dimethyl); K4(Dimethyl); K16(Dimethyl)	1982.16	3.38721e+07	0	6.47882e+06	0.931174	2	11.7948							0.896614	2	9.05584							1.03855	2	2.71718							0	1.204e-10	High	46.33	0.0765279				High	59.03	0.00417036	0	1
TLVVGNVLPLR	3	2	1	AT2G18020.1	N-Term(Dimethyl:2H(4))	1212.8	2.44356e+06	432938	0	0.751131	1								0.853863	1								0.879686	1								0	0.0003282	High	46.28	0.0249777	High	33.45	0.523678				0	1
LAGDSAAYQR	3	1	1	AT2G33150.1	N-Term(Dimethyl:2H(6)13C(2))	1087.59	111582198	9.71974e+06	73663244	0.79506	1					0.961246	1		0.836074	1					0.876319	1		0.950945	1					1.09691	1		0	0.0002198	High	46.27	0.0272387	High	46.5	0.0237674	High	43.42	0.0487838	0	1
IYNPQVKVQEEGPAESLDYR	3	1	1	AT5G09650.1	N-Term(Dimethyl:2H(4)); K7(Dimethyl:2H(4))	2399.27	3.41029e+08	8.22997e+07	1.96313e+08	0.884095	1					1.07612	1		0.802299	1					0.983487	1		1.10195	1					1.09419	1		0	4.192e-07	High	46.25	0.092844	High	39.44	0.44277	High	40.46	0.33809	0	1
VDDPVCPTTSKLSR	7	1	1	AT1G66280.1	N-Term(Dimethyl:2H(4)); C6(Carbamidomethyl); K11(Dimethyl:2H(4))	1638.9	2.0572e+09	4.24303e+08	1.74988e+09	0.741556	2	0.473913	1.03182	1		1.13392	1		0.798948	2	1.21662	1.17219	1		0.881762	1		0.928166	2	0.742678	0.880253	1		1.28598	1		0	1.526e-06	High	46.24	0.0548408	High	39.84	0.235135	High	42.78	0.122958	0	1
TIDSQQKTSKFR	2	1	1	AT3G11400.2	N-Term(Dimethyl:2H(6)13C(2)); K7(Dimethyl:2H(6)13C(2)); K10(Dimethyl:2H(6)13C(2))	1546.99	1.67429e+06	0	1.30069e+06	0.837531	1					0.998903	1		0.787177	1					0.793268	1		1.06397	1					1.25923	1		0	0.0008152	High	46.24	0.0358451				High	45	0.0477615	0	1
AKKIDCGSACVAR	2	1	1	AT1G75750.1	N-Term(Dimethyl:2H(4)); K2(Dimethyl:2H(4)); K3(Dimethyl:2H(4)); C6(Carbamidomethyl); C10(Carbamidomethyl)	1531.88	139506	789020	0	0.675327	1		1.17544	1					1.09207	1		1.30275	1					0.618391	1		0.902278	1					0	0.0006314	High	46.06	0.0568246	High	47.09	0.0453006				0	1
MKEEDVSSQNVNPR	8	1	1	AT1G17210.1	N-Term(Dimethyl); K2(Dimethyl:2H(6)13C(2))	1696.87	1.67011e+07	2.52261e+06	1.39477e+07																												0	0.0003513	High	45.99	0.0431102	High	62.69	0.000888091	High	49.85	0.0182889	0	1
VLKDDNSEKSIELF	1	1	1	AT1G25350.2	N-Term(Dimethyl); K3(Dimethyl); K9(Dimethyl)	1720.94	4.72031e+06	0	0	0.831628	1								0.762462	1								1.09071	1								0	0.0006198	High	45.92	0.0636666							0	1
GTSSDPIQDGSDEQQKR	4	1	1	AT1G12910.1	N-Term(Dimethyl:2H(4)); K16(Dimethyl:2H(4))	1911.95	3.96941e+06	349308	3.09853e+06	0.750545	1					1.08417	1		0.725428	1					0.926404	1		1.03462	1					1.1703	1		0	2.79e-06	High	45.8	0.0389635	High	28.44	2.06214	High	49.16	0.0173248	0	1
AAKDISFGIGAR	5	1	1	AT3G13860.1	N-Term(Dimethyl); K3(Dimethyl)	1261.72	1.29362e+08	2.29852e+07	9.62093e+07	0.856605	1		0.870258	1		0.983208	1		0.88582	1		1.01289	1		0.881565	1		0.967019	1		0.859182	1		1.1153	1		0	0.0008347	High	45.69	0.0461583	High	53.3	0.00783714	High	48.92	0.0212995	0	1
VRISVLNDGLK	3	1	1	AT3G46040.1	N-Term(Dimethyl)	1241.76	3.61315e+06	1.3017e+06	5.52262e+06																												0	3.693e-05	High	45.46	0.0458712	High	33.66	0.714416	High	43.13	0.0792041	1	1
AGFAISESSER	4	1	1	AT3G22330.1	N-Term(Dimethyl:2H(6)13C(2))	1189.62	1.47748e+07	2.78997e+06	1.63206e+07	0.998875	1		0.902943	1					0.916013	1		1.00594	1					1.09046	1		0.897612	1					0	0.007931	High	45.46	0.030622	High	27.36	1.98153	High	39.27	0.132359	0	1
TDVHYCDNNEEYEVKVQGVDITPYPIAR	2	1	1	AT3G11780.2	N-Term(Dimethyl:2H(6)13C(2)); C6(Carbamidomethyl); K15(Dimethyl:2H(6)13C(2))	3396.69	2.81297e+07	9.55939e+06	0	0.891618	1								1.09889	1								0.811384	1								0	8.874e-06	High	45.4	0.1139	High	39.07	0.496256				0	1
ATVVDVYR	3	1	1	AT3G44330.1	N-Term(Dimethyl)	950.529	5.6069e+07	9.46798e+06	45251420	1.00858	1		0.955364	1		1.08254	1		0.965847	1		1.04445	1		1.05821	1		1.04424	1		0.914705	1		1.02299	1		0	0.002573	High	45.34	0.0282766	High	45.06	0.0289183	High	46.67	0.0199165	0	1
TTQAESGSSQQSDSSKTVR	1	1	1	AT5G03370.1	N-Term(Dimethyl:2H(4)); K16(Dimethyl:2H(4))	2048.03	217034	0	0	0.772366	1								0.873383	1								0.884338	1								0	2.729e-05	High	45.31	0.056636							0	1
AKDVEGPEGFQTR	6	1	1	AT2G37170.1	N-Term(Dimethyl:2H(6)13C(2)); K2(Dimethyl:2H(6)13C(2))	1505.85	1.64473e+08	5.48654e+07	1.88981e+08	0.986611	2	0.506755	0.94869	2	2.86928	1.17621	2	1.75298	1.20093	2	1.10988	1.40838	2	19.7466	1.78562	2	8.63932	0.821542	2	1.6167	0.673602	2	16.8062	0.658712	2	10.4041	0	3.847e-07	High	45.15	0.0659344	High	43.04	0.106164	High	49.26	0.0256808	0	1
TVSATHGDMDQNTR	1	3	2	AT3G13920.2;AT1G54270.1	N-Term(Dimethyl:2H(4))	1564.73	872376	0	0																												0	0.0001153	High	45.03	0.0171802							0	1
ALKTVEQTTLTEDNR	3	1	1	AT1G17745.2	N-Term(Dimethyl:2H(4)); K3(Dimethyl:2H(4))	1783	2.18973e+07	6.45415e+06	1.6681e+07	0.907311	1					0.874337	1		0.732637	1					0.999221	1		1.23842	1					0.875018	1		0	1.153e-05	High	44.83	0.0964012	High	40.64	0.252969	High	40.91	0.240085	0	1
AAVETACPR	1	1	1	AT3G32980.1	C7(Carbamidomethyl)	974.468	475510	0	0																												0	0.002234	High	44.66	0.0125643							0	1
SASSSSSMALGR	2	1	1	AT3G22425.2	N-Term(Dimethyl:2H(4))	1172.59	1.83166e+06	0	0	0.873303	1								0.661177	1								1.32083	1								0	0.0006509	High	44.55	0.0246351				High	38.93	0.071639	0	1
DALPDSVDWR	3	1	1	AT5G43060.1	N-Term(Dimethyl)	1201.59	355284040	9.48025e+07	319766127	0.810621	1								0.836821	1								0.968691	1								0	0.0006751	High	44.46	0.0210471	High	35.46	0.15791	High	31.12	0.393101	0	1
TVPAAVPAIVFLSGGQSEEEATR	1	2	1	AT2G36460.1	N-Term(Dimethyl:2H(4))	2361.25	0	0	0																												0	3.113e-05	High	44.45	0.137063							0	1
VLKVYGPHFASPKR	4	1	1	AT2G30860.1	N-Term(Dimethyl:2H(4)); K3(Dimethyl:2H(4)); K13(Dimethyl:2H(4))	1695.08	74829418	1.62712e+07	4.35461e+07	0.931318	2	61.962	0.929464	1		2.06661	1		1.23846	2	33.6942	1.03531	1		1.05333	1		0.751999	2	111.339	0.897763	1		1.96196	1		0	0.0001547	High	44.43	0.0596379	High	45.99	0.0429	High	33.85	0.680497	0	1
VMEDNESCASR	1	1	1	AT4G38470.1	N-Term(Dimethyl:2H(4)); C8(Carbamidomethyl)	1329.57	691874	0	0																												0	0.001031	High	44.23	0.00509534							0	1
MDAIDSVVDPLR	2	1	1	AT4G24920.1	N-Term(Dimethyl)	1358.7	2.68654e+07	3.31275e+06	0	0.453165	1								0.456825	1								0.991989	1								0	0.0005829	High	44.22	0.0438785	High	62	0.000686576				0	1
YSLIPMVIEHSSR	1	1	1	AT5G23140.1	N-Term(Dimethyl:2H(4))	1563.85	4.64853e+07	0	0	0.9324	1								0.580689	1								1.60568	1								0	1.168e-06	High	44.12	0.080081							0	1
ATKSSSSDPDQLKNAR	3	1	1	AT4G08390.1	N-Term(Dimethyl:2H(4)); K3(Dimethyl:2H(4)); K13(Dimethyl:2H(4))	1801.02	2.64604e+07	0	1.70261e+06	0.748251	2	0.433921							0.825793	2	0.748969							0.906099	2	0.31504							0	1.179e-05	High	44.04	0.115144				High	29.98	2.9375	0	1
ISSTSQAATASVKDSDEFQAR	1	1	1	AT2G38400.2	N-Term(Dimethyl); K13(Dimethyl)	2255.11	1.11504e+07	0	0	0.96097	1								0.930507	1								1.03274	1								0	2.126e-05	High	43.91	0.0701948							0	1
SVDGKISDASFSEASSATPKSKVR	3	1	1	AT2G31810.1	N-Term(Dimethyl); K5(Dimethyl); K20(Dimethyl); K22(Dimethyl)	2566.37	1.91202e+07	2.68603e+06	1.65941e+07	0.792137	1		0.971686	1					0.800174	1		1.08219	1					0.989956	1		0.897888	1					0	8.206e-07	High	43.9	0.184109	High	37.17	0.821545	High	41.24	0.33404	0	1
STVGSPSFAQR	4	1	1	AT3G61440.1	N-Term(Dimethyl:2H(4))	1168.61	1.52656e+08	4.63723e+07	162226031	0.188358	1		0.216319	1		0.21809	1		0.185873	1		0.180685	1		0.154314	1		1.01337	1		1.19721	1		1.41329	1		0	0.0004452	High	43.82	0.0445598	High	48.37	0.0147678	High	29.27	1.30797	0	1
VRISVLNDGLKSMY	5	1	1	AT3G46040.1	N-Term(Dimethyl:2H(4)); K11(Dimethyl:2H(4))	1658.97	6.74433e+07	1.53191e+07	5.00285e+07	0.895109	1		0.961994	1		0.993927	1		0.800515	1		1.06079	1		0.943864	1		1.11817	1		0.906868	1		1.05304	1		0	0.0003314	High	43.48	0.11443	High	48.79	0.0339249	High	46.74	0.0539282	1	1
VLTIYAPLFASSKR	7	1	1	AT2G30870.1	N-Term(Dimethyl:2H(4)); K13(Dimethyl:2H(4))	1630.02	6.64053e+08	8.43789e+07	4.50928e+08	0.908286	1		0.933258	2	7.62908	1.04171	1		0.841988	1		0.959088	2	3.80936	0.930184	1		1.07874	1		0.973068	2	3.81142	1.1199	1		0	0.002976	High	43	0.0950903	High	50.68	0.0172942	High	43.84	0.082562	0	1
VKYSQEPDNQTKSCKAR	3	1	1	AT1G67430.1	N-Term(Dimethyl); K2(Dimethyl); K12(Dimethyl); C14(Carbamidomethyl); K15(Dimethyl)	2151.12	1.38152e+07	0	3.76561e+07	0.882753	1					0.925078	1		0.845803	1					0.84515	1		1.04369	1					1.09457	1		0	2.427e-06	High	42.97	0.141868				High	25.61	7.72145	0	1
VDDKCAACNAVAEELELQLLKEKPR	4	1	1	AT1G42480.1	N-Term(Dimethyl:2H(4)); K4(Dimethyl:2H(4)); C5(Carbamidomethyl); C8(Carbamidomethyl); K21(Dimethyl:2H(4)); K23(Dimethyl:2H(4))	3027.69	3.63682e+07	4.57795e+06	0	1.02171	2	2.10711	0.873592	2	16.0505				0.972313	2	5.38604	1.05218	2	12.6039				1.0508	2	7.49953	0.830269	2	3.3952				0	7.614e-07	High	42.94	0.345053	High	37.92	1.10063				0	1
LPKDANKAPILPTENLPEDFDWR	3	1	1	AT4G39090.1	N-Term(Dimethyl); K3(Dimethyl); K7(Dimethyl)	2763.47	1.87514e+07	2.14126e+06	1.75086e+07	0.927772	1		1.07416	1		0.88236	1		0.974368	1		1.0666	1		0.789856	1		0.952179	1		1.00709	1		1.11711	1		0	5.111e-05	High	42.68	0.28904	High	52.86	0.026136	High	49.72	0.0550945	0	1
DSIKGCGGFVEASSSLVR	4	1	1	AT3G62360.1	N-Term(Dimethyl:2H(4)); K4(Dimethyl:2H(4)); C6(Carbamidomethyl)	1933.02	6.03748e+07	0	5.77071e+06	0.616655	1					0.916433	1		0.949201	1					0.88031	1		0.649657	1					1.04103	1		0	0.0004273	High	42.58	0.152037				High	45.16	0.0813803	0	1
KVPVDDQFR	4	2	1	AT1G78850.1	N-Term(Dimethyl); K1(Dimethyl)	1159.65	3.68109e+08	0	2.36027e+08	0.646019	1								0.872142	1								0.740727	1								0	0.004831	High	42.54	0.0792569				High	25.84	3.70934	0	1
TGSSYGTHFR	5	1	1	AT1G48850.1	N-Term(Dimethyl)	1140.54	83015502	1.02461e+07	7.28286e+07	0.853527	1		0.903027	2	19.2679	1.10361	1		0.872853	1		0.943993	2	19.7593	0.9411	1		0.977859	1		0.956603	2	0.477869	1.17268	1		0	0.001009	High	42.3	0.0248521	High	45.66	0.0115938	High	40.98	0.033811	0	1
AGDGEDFAR	1	1	1	AT1G55210.1	N-Term(Dimethyl)	965.431	3.24979e+06	0	0	0.592622	1								0.858324	1								0.690441	1								0	0.006941	High	42.27	0.0127953							0	1
GLIEPDGGKLVDLVVPEPR	3	1	1	AT4G14680.1	N-Term(Dimethyl); K9(Dimethyl)	2059.19	5.61186e+06	1.17061e+06	5.61762e+06	1.18605	1		0.927401	1		0.989176	1		0.977933	1		1.02984	1		0.925435	1		1.21281	1		0.900526	1		1.06888	1		0	0.0002237	High	42.14	0.219472	High	30.61	3.1495	High	40.09	0.353145	0	1
EEESSGDTEFIKASCETTSYPDR	2	1	1	AT4G25260.1	N-Term(Dimethyl); K12(Dimethyl); C15(Carbamidomethyl)	2694.16	8.06139e+06	0	5.944e+06	0.856143	1					1.19064	1		0.823504	1					0.966527	1		1.03964	1					1.23187	1		0	3.368e-10	High	42.11	0.0172649				High	56.85	0.000477722	0	1
VKYSQEPDNQTKSC	3	1	1	AT1G67430.1	N-Term(Dimethyl); K2(Dimethyl); K12(Dimethyl); C14(Carbamidomethyl)	1767.86	2.25125e+06	260543	1.0891e+06	0.917518	1								1.11034	1								0.82634	1								0	4.95e-06	High	42.1	0.0618167	High	36.75	0.1987	High	27.29	1.78034	0	1
DGPVCPPSNKLSR	5	1	1	AT3G09260.1	N-Term(Dimethyl:2H(6)13C(2)); C5(Carbamidomethyl); K10(Dimethyl:2H(6)13C(2))	1498.86	3.77605e+09	4.41586e+06	7.05937e+08	0.952425	2	29.7949	1.07733	1					0.811374	2	2.56128	1.27205	1					1.17384	2	32.5398	0.846924	1					0	0.002758	High	42.03	0.140546	High	57.46	0.00400683	High	25.14	6.87212	0	1
AKPLGTTGEFFR	6	2	1	AT2G02510.1	N-Term(Dimethyl:2H(4)); K2(Dimethyl:2H(4))	1387.82	2.26531e+08	3.08502e+07	1.69301e+08	0.85718	1		1.02253	1		0.899311	1		0.916918	1		1.05451	1		0.802671	1		0.934849	1		0.969676	1		1.1204	1		0	0.001013	High	41.95	0.125179	High	57.95	0.00317443	High	40	0.197595	0	1
SSEAPPAVSDQMSLIKQLR	3	1	1	AT4G11120.1	N-Term(Dimethyl:2H(4)); K16(Dimethyl:2H(4))	2121.19	7.65512e+07	9.61491e+06	4.07712e+07	0.851179	1		0.825947	1					0.819464	1		0.921431	1					1.0387	1		0.896374	1					0	0.0001396	High	41.9	0.246198	High	42.5	0.211983	High	28.81	4.98714	0	1
LNIHEYQGAELMGKY	4	1	1	AT2G20420.1	N-Term(Dimethyl:2H(4)); K14(Dimethyl:2H(4))	1829.97	1.26372e+07	5.23506e+06	1.31938e+07	1.08069	1								1.08079	1								0.999907	1								0	2.617e-06	High	41.83	0.16257	High	59.34	0.00274169	High	47.38	0.0438698	0	1
SSSSAVTPVTVTQSPKSLEALR	3	1	1	AT2G20860.1	N-Term(Dimethyl); K16(Dimethyl)	2301.27	8.42079e+06	1.56882e+06	7.11338e+06				0.0875635	1								0.19128	1								0.457777	1					0	4.535e-05	High	41.25	0.316328	High	21.04	32.7486	High	28.01	6.63262	0	1
TMTTVKVSNVSLGATDR	3	1	1	AT4G17720.1	N-Term(Dimethyl); K6(Dimethyl)	1835.98	2.04506e+07	7.792e+06	4.12172e+07	0.882959	1		1.18097	1		1.04921	1		0.913466	1		1.14072	1		0.945258	1		0.966603	1		1.03529	1		1.10997	1		0	2.982e-08	High	41.18	0.198674	High	38.92	0.328931	High	53.99	0.0100893	0	1
SALPNYSASDADFEDQVLVEGKAKSR	2	1	1	AT4G31810.1	N-Term(Dimethyl); K22(Dimethyl); K24(Dimethyl)	2881.46	1.89809e+07	4.62213e+06	0																												0	3.629e-05	High	41.12	0.28228	High	56.16	0.00902947				0	1
ISVDAVKPSDTFPR	3	1	1	AT4G33010.1	N-Term(Dimethyl); K7(Dimethyl)	1587.87	1.12314e+08	0	7.12136e+07	0.812954	2	5.27341				1.06743	1		0.906236	2	6.00328				0.826602	1		0.897067	2	0.728142				1.29134	1		0	0.0006278	High	40.97	0.178003				High	27.37	4.09128	0	1
GVEIQSPQEQSSY	2	1	1	AT4G33250.1	N-Term(Dimethyl:2H(4))	1483.73	1.34602e+07	0	0																												0	0.00513	High	40.95	0.0684765							0	1
AGTSGLLNAVKPKIQTIDIQAAAGW	4	1	1	AT2G40765.1	N-Term(Dimethyl:2H(4)); K11(Dimethyl:2H(4)); K13(Dimethyl:2H(4))	2619.56	7.29539e+07	0	1.993e+07	0.903761	2	0.513548				1.03896	1		0.946486	2	5.7785				0.860023	1		0.954859	2	6.29345				1.20806	1		0	0.005149	High	40.91	0.330503				High	44.37	0.156414	0	1
ASESGASKTYPQSAGNIR	2	1	1	AT1G26630.1	N-Term(Dimethyl:2H(6)13C(2)); K8(Dimethyl:2H(6)13C(2))	1896.03	5.37165e+06	0	7.25952e+06	1.49157	1					1.22334	1		0.732796	1					1.6397	1		2.03545	1					0.746075	1		0	9.617e-07	High	40.73	0.256982				High	48.16	0.0451999	0	1
GGGGNLVDGVR	2	2	1	AT1G73670.1	N-Term(Dimethyl:2H(6)13C(2))	1036.59	3.31745e+06	0	4.90962e+06	4.89537	1					2.28613	1		2.37738	1					1.25531	1		2.05915	1					1.82118	1		0	5.707e-05	High	40.72	0.0999771				High	51.94	0.00752264	0	1
VEIIANDQGNR	4	8	2	AT5G42020.1;AT5G02500.1		1228.63	3.42205e+06	852415	1.11865e+07																												0	7.389e-06	High	40.09	0.0911905	High	37.12	0.16483	High	46.05	0.0212519	0	1
GGGMETNKNKFIEDWGSAR	3	1	1	AT2G31490.1	N-Term(Dimethyl:2H(4)); K8(Dimethyl:2H(4)); K10(Dimethyl:2H(4))	2193.15	3.35861e+07	4.71702e+06	1.72346e+07	0.866256	1					1.18569	1		0.770762	1					0.731409	1		1.12389	1					1.62111	1		0	8.955e-05	High	40.09	0.301203	High	27.12	5.49746	High	22.33	17.8855	0	1
ASAASSSSSSATTAETSKPSGR	1	1	1	AT3G13490.1	N-Term(Dimethyl); K18(Dimethyl)	2084	247783	0	0	0.780193	1								0.928433	1								0.840333	1								0	5.7e-06	High	39.8	0.118818							0	1
MKGGESKAEATSTDQR	4	1	1	AT2G17560.1	N-Term(Dimethyl); K2(Dimethyl); K7(Dimethyl)	1779.89	7.74301e+06	0	451341	0.932852	2	14.3313				0.922643	1		0.941322	2	11.9783				0.915856	1		0.991002	2	2.32319				1.00741	1		0	0.0007303	High	39.58	0.145734				High	30.74	1.18366	0	1
ASNAVKGLR	2	1	1	AT3G20370.1	N-Term(Dimethyl); K6(Dimethyl)	971.599	1.02494e+07	0	1.83731e+06	0.722591	1					0.751619	1		0.838171	1					0.761698	1		0.862105	1					0.986767	1		0	0.009953	High	39.52	0.142199				High	37.1	0.238261	0	1
VKYSQEPDNQTKSCK	1	1	1	AT1G67430.1	N-Term(Dimethyl); K2(Dimethyl); K12(Dimethyl); C14(Carbamidomethyl)	1895.96	711584	0	0																												0	0.001397	High	39.52	0.191179							0	1
AKDVEGPDGFQTR	2	1	1	AT2G37180.1	N-Term(Dimethyl); K2(Dimethyl)	1475.75	1.54271e+07	4.43597e+06	0	0.792099	1		0.733175	1					0.630552	1		0.725902	1					1.2562	1		1.01002	1					0	4.879e-06	High	39.47	0.134751	High	34.1	0.432677				0	1
KSMLEEIER	3	1	1	AT1G52410.2	N-Term(Dimethyl); K1(Dimethyl)	1190.64	55784227	1.06671e+07	6.79938e+07	3.01902e-05	1		0.000102499	1		1.29549e-05	1		1	1		1	1		1	1		3.01902e-05	1		0.000102499	1		1.29549e-05	1		0	0.01127	High	39.41	0.14359	High	46.41	0.0279266	High	35.92	0.313542	0	1
LKAPNLNGYCESWR	2	1	1	AT5G44020.1	N-Term(Dimethyl:2H(4)); K2(Dimethyl:2H(4)); C10(Carbamidomethyl)	1771.94	1.75309e+07	0	1.41247e+07	1.25499	1								0.900746	1								1.39327	1								0	0.0001495	High	39.35	0.259032				High	26.01	5.25744	0	1
ASGKTPGLTQEANGVAIDR	4	1	1	AT4G33580.2	N-Term(Dimethyl); K4(Dimethyl)	1941.04	1.91613e+07	5.30078e+06	1.60866e+07	0.797464	1					1.03852	1		0.870973	1					0.797154	1		0.915601	1					1.30278	1		0	1.38e-07	High	39.31	0.338952	High	42.89	0.140023	High	43.59	0.119625	0	1
ALDSSGKQPEQQQQQQPR	1	1	1	AT1G22950.1	N-Term(Dimethyl:2H(4)); K7(Dimethyl:2H(4))	2117.12	0	0	0																												0	2.798e-06	High	39.09	0.373692							0	1
TILVEHFVPDSR	2	1	1	AT2G19800.1	N-Term(Dimethyl)	1440.79	1.20983e+07	0	9.32363e+06	0.999628	1					1.19016	1		0.877255	1					0.983248	1		1.1395	1					1.21044	1		0	0.0003326	High	39.02	0.222458				High	25.79	4.48242	0	1
TIKDEGFGSLWR	1	1	1	AT3G08580.1	N-Term(Dimethyl:2H(4)); K3(Dimethyl)	1468.81	1.90786e+06	0	0																												0	0.0001056	High	38.91	0.244481							0	1
VAAGKSDLSLPKTF	1	1	1	AT3G54110.1	N-Term(Dimethyl:2H(6)13C(2)); K5(Dimethyl:2H(6)13C(2)); K12(Dimethyl:2H(6)13C(2))	1542.03	6.61721e+06	0	0	0.938542	1								0.92639	1								1.01312	1								0	0.001105	High	38.79	0.136966							0	1
GSSAASLIQR	2	1	1	AT4G36400.1	N-Term(Dimethyl:2H(4))	1021.59	6.20664e+06	1.75339e+06	0																												0	0.0005001	High	38.76	0.155876	High	36.44	0.264871				0	1
AAEAVAVATTETPKPKSQVTPSPDR	4	1	1	AT3G48680.1	N-Term(Dimethyl:2H(4)); K14(Dimethyl:2H(4)); K16(Dimethyl:2H(4))	2647.5	9.94413e+07	1.75231e+06	1.34721e+08	0.901837	1		1.0464	1		1.03803	2	2.40542	0.900034	1		1.02899	1		0.885142	2	3.56393	1.002	1		1.01692	1		1.17273	2	1.15777	0	1.597e-06	High	38.68	0.725548	High	65.26	0.00160448	High	56.19	0.012888	0	1
TATEAPPAVHR	4	1	1	AT1G16300.1	N-Term(Dimethyl:2H(4))	1181.66	1.60423e+07	1.46064e+06	9.39158e+06	1.00013	2	6.57307							1.05061	2	19.8014							0.951953	2	13.1011							0	0.00457	High	38.51	0.18561	High	29.93	1.33682	High	35.34	0.389541	0	1
MLTKFETKSNR	1	2	1	AT1G62020.1	N-Term(Dimethyl); K4(Dimethyl); K8(Dimethyl)	1438.81	2.42162e+06	0	0	1.36519	1								1.24445	1								1.09702	1								0	0.0003203	High	38.37	0.288719							0	1
LQYSPPELNESYGFDVKEMR	3	1	1	AT1G06290.1	N-Term(Dimethyl:2H(6)13C(2)); K17(Dimethyl:2H(6)13C(2))	2474.27	5.76215e+07	1.10831e+07	39754668	0.838577	1								0.91003	1								0.921483	1								0	1.374e-05	High	38.3	0.541502	High	34.29	1.25652	High	49.59	0.035893	0	1
STPPLTHSNQQVAATR	1	1	1	AT2G20750.1	N-Term(Dimethyl:2H(6)13C(2))	1743.96	7.81273e+06	0	0	1.11511	1								1.12168	1								0.994141	1								0	0.00148	High	38.12	0.39725							0	1
SAETGDTVEAVVPHMGESITDGTLATFLKKPGER	1	1	1	AT4G26910.1	N-Term(Dimethyl:2H(4)); K29(Dimethyl:2H(4)); K30(Dimethyl:2H(4))	3639.94	2.90106e+07	0	0	0.94261	1								0.972011	1								0.969752	1								0	4.875e-05	High	37.93	1.34123							0	1
SGTVLVEKSEAEKTQR	1	1	1	AT4G01310.1	N-Term(Dimethyl); K8(Dimethyl); K13(Dimethyl)	1846.03	1.74542e+06	0	0	0.00125466	1								1	1								0.00125466	1								0	0.00373	High	37.78	0.50706							0	1
AALPVYAKGFR	3	2	2	AT1G66270.1;AT1G66280.1	N-Term(Dimethyl); K8(Dimethyl)	1248.74	2.15472e+08	0	8.99786e+06																												0	0.005278	High	37.77	0.277084				High	28.84	2.14591	0	1
TIAMDGTEGLVR	1	3	2	AT5G08670.1;AT5G08680.1	N-Term(Dimethyl:2H(4))	1294.69	1.44889e+07	0	0																												0	0.004662	High	37.74	0.231199							0	1
VLKPVSELADTTTKPFSPEIVGKR	2	1	1	AT1G29900.1	N-Term(Dimethyl); K3(Dimethyl); K14(Dimethyl); K23(Dimethyl)	2724.6	1.04817e+07	2.28919e+06	0	0.713911	1		0.920588	1					0.623832	1		0.901666	1					1.1444	1		1.02099	1					0	3.864e-05	High	37.72	0.826989	High	26.97	10.2994				0	1
LNESTFIASLMPKKEIR	2	1	1	AT4G20850.1	N-Term(Dimethyl:2H(4)); K13(Dimethyl:2H(4)); K14(Dimethyl:2H(4))	2073.26	6.98116e+06	0	7.9681e+06	0.935311	1								0.73032	1								1.28069	1								0	4.446e-06	High	37.66	0.492103				High	27.4	5.79575	0	1
ATLAEGASHFNEMVSVNQR	4	1	1	AT5G60730.1	N-Term(Dimethyl:2H(6)13C(2))	2097.05	6.83609e+06	2.82635e+06	6.95628e+06	0.477531	1		0.927294	1		0.850178	1		0.497472	1		0.971329	1		0.729712	1		0.959915	1		0.954665	1		1.16509	1		0	0.0001627	High	37.61	0.350957	High	40.01	0.182175	High	34.06	0.74899	0	1
IHQYQTIQAIPR	4	1	1	AT5G66860.1	N-Term(Dimethyl)	1495.84	4.15265e+07	6.52257e+06	3.4189e+07	1.06692	2	7.4799	1.08483	1		1.05525	1		0.889497	2	0.464897	0.9842	1		0.936028	1		1.19946	2	7.01318	1.10224	1		1.12737	1		0	0.0007307	High	37.54	0.365055	High	33.24	0.97746	High	40.05	0.205159	0	1
MKLDVNVLR	3	1	1	AT3G51270.1	N-Term(Dimethyl); K2(Dimethyl)	1143.7	3.15315e+06	757663	3.34407e+06	1.14005	1		1.23834	1		1.1148	1		0.879743	1		1.2468	1		1.07025	1		1.29588	1		0.993213	1		1.04162	1		0	0.0006513	High	37.52	0.265437	High	28.84	1.88925	High	34.4	0.528006	0	1
FSVDNPTDR	1	1	1	AT5G66680.1	N-Term(Dimethyl:2H(4))	1082.54	2.45297e+07	0	0	1.00135	1								1.00606	1								0.995328	1								0	0.005748	High	37.33	0.120184							0	1
GIFNGLPVPSDKTYLR	3	1	1	AT3G10380.1	N-Term(Dimethyl:2H(6)13C(2)); K12(Dimethyl:2H(6)13C(2))	1849.11	6.18605e+06	1.03632e+06	0																												0	0.0008091	High	37.18	0.54451	High	36.72	0.597635				0	1
AAKSSTTTISDGSSDASVSDGKKTVR	4	1	1	AT3G56130.1	N-Term(Dimethyl); K3(Dimethyl); K22(Dimethyl); K23(Dimethyl)	2668.39	5.10147e+07	6.19505e+06	4.78627e+07	0.789877	1		0.947865	1					0.75906	1		1.11538	1					1.0406	1		0.84981	1					0	4.192e-05	High	36.81	0.913153	High	40.73	0.358208	High	22.9	21.7338	0	1
MKVIDKIQSLADEGKTAF	3	1	1	AT2G44160.1	N-Term(Dimethyl); K2(Dimethyl); K6(Dimethyl); K15(Dimethyl)	2106.2	71925827	5.1415e+06	3.81956e+07	0.758273	1								0.850874	1								0.891169	1								0	8.071e-05	High	36.78	0.800683	High	27.26	7.19797	High	33.68	1.63487	0	1
DELPESIDWR	3	1	1	AT1G47128.1	N-Term(Dimethyl)	1287.62	540500560	7.06994e+07	288135794	0.710916	1		1.19426	1		1.09343	1		0.841932	1		1.32927	1		0.760867	1		0.844387	1		0.898432	1		1.43709	1		0	0.00342	High	36.71	0.126191	High	38.77	0.0724558	High	39.18	0.0679456	0	1
GDDNLAKALEGADLVIIPAGVPR	2	1	1	AT1G53240.1	N-Term(Dimethyl); K7(Dimethyl)	2360.32	3.0479e+06	0	2.23117e+06	0.767115	1					1.10371	1		0.859285	1					1.0739	1		0.892736	1					1.02775	1		0	0.003699	High	36.53	1.02139				High	35.64	1.25158	0	1
MKAIVISEPGKPEVLQLR	3	1	1	AT4G21580.1	N-Term(Dimethyl:2H(4)); K2(Dimethyl:2H(4)); K11(Dimethyl:2H(4))	2104.33	9.57084e+06	4.80857e+06	3.42899e+07	0.839335	1		1.14148	1		0.990783	1		0.898034	1		1.21281	1		0.806022	1		0.934637	1		0.941186	1		1.22923	1		0	2.585e-07	High	36.41	0.476924	High	25.76	5.7451	High	27.53	3.75168	0	1
VLTKTATNDESVCTMFGSR	3	1	1	AT1G65960.2	N-Term(Dimethyl); K4(Dimethyl); C13(Carbamidomethyl)	2173.06	2.46144e+07	1.03098e+07	3.21788e+07	0.476848	1								0.567678	1								0.839998	1								0	2.198e-05	High	36.36	0.334914	High	55.97	0.00364535	High	34.75	0.452739	0	1
DNHVEDSVGR	2	1	1	AT1G73330.1	N-Term(Dimethyl)	1155.53	6.15455e+06	187716	0	0.184128	1		0.714666	1					0.396679	1		1.0574	1					0.464173	1		0.675873	1					0	0.005125	High	36.32	0.081146	High	43.48	0.0159148				0	1
DDASFQKLPVPETR	8	1	1	AT1G74020.1	N-Term(Dimethyl:2H(6)13C(2)); K7(Dimethyl:2H(6)13C(2))	1674.96	1.24113e+08	5.17219e+07	1.24228e+08	0.902491	2	17.6794	1.12816	1		1.13545	2	3.80217	0.879136	2	7.97296	0.697008	1		0.828854	2	18.2667	1.02657	2	25.9243	1.61857	1		1.3699	2	14.3899	0	0.0002222	High	36.32	0.619801	High	40.49	0.238057	High	40.53	0.23841	0	1
APIAVGDVVPDGTISFFDENDQLQTASVHSLAAGKKVILF	1	1	1	AT1G65980.1	N-Term(Dimethyl:2H(4)); K35(Dimethyl:2H(6)13C(2)); K36(Dimethyl)	4266.35	8.99639e+06	0	0																												0	0.0005593	High	36.23	2.67343							0	1
KAAKSSTTTISDGSSDASVSDGKKTVR	4	1	1	AT3G56130.1	K1(Dimethyl:2H(4)); N-Term(Dimethyl); K4(Dimethyl:2H(6)13C(2)); K23(Dimethyl:2H(4)); K24(Dimethyl:2H(4))	2844.64	6.22364e+06	0	8.47729e+06																												0	9.194e-06	High	36.21	1.35484				High	32.04	3.47002	0	1
TKTTPDTTLVELSR	2	1	1	AT3G25820.1	N-Term(Dimethyl); K2(Dimethyl)	1617.9	10852712	2.66401e+06	0	0.433117	1								0.648469	1								0.667907	1								0	0.0001741	High	36.19	0.576795	High	34.8	0.801519				0	1
MKHNNVIPSSHFR	3	1	1	AT5G23900.1	N-Term(Dimethyl); K2(Dimethyl)	1622.86	1.79491e+08	1.71566e+07	1.11143e+08	0.973469	1		0.82064	1		1.11935	1		0.855224	1		0.869595	1		1.05512	1		1.13826	1		0.943703	1		1.06087	1		0	0.0005715	High	36.03	0.480833	High	58.8	0.00253804	High	24.2	6.9107	0	1
EEDGSKESVDSHSDSKDNSEGVR	2	1	1	AT3G09090.1	N-Term(Dimethyl:2H(4)); K6(Dimethyl:2H(4)); K16(Dimethyl:2H(4))	2589.23	2.9338e+06	0	418262	1.01282	1								0.892684	1								1.13458	1								0	1.895e-07	High	36.03	0.317537				High	19.61	14.0305	0	1
SLSTAAMAESEKSR	3	1	1	AT5G26780.3	N-Term(Dimethyl:2H(4)); K12(Dimethyl:2H(6)13C(2))	1535.84	4.81872e+07	1.42334e+07	4.32597e+07																												0	0.002033	High	35.91	0.514128	High	32.79	1.00572	High	32.92	1.00769	0	1
STNTKSPSVNQPYR	2	1	1	AT3G13790.1	N-Term(Dimethyl); K5(Dimethyl)	1634.85	1.00165e+07	0	9.22444e+06	0.820922	1					1.14233	1		0.782473	1					0.919172	1		1.04914	1					1.24278	1		0	0.000144	High	35.79	0.454069				High	34.7	0.561634	0	1
VKYSQEPDNITK	1	1	1	AT1G27400.1	N-Term(Dimethyl:2H(4)); K2(Dimethyl:2H(4))	1485.84	6.2511e+06	0	0																												0	0.00014	High	35.74	0.563041							0	1
SSKPAGNDVIGIDLGTTNSCVAVMEGKNPKVIENAEGAR	1	1	1	AT5G09590.1	N-Term(Dimethyl); K3(Dimethyl); C20(Carbamidomethyl); K27(Dimethyl); K30(Dimethyl)	4111.14	8.57813e+07	0	0																												0	2.757e-05	High	35.71	2.33556							0	1
SGGGGGYSGGGGSYGGGGGRR	1	1	1	AT2G21660.1	N-Term(Dimethyl:2H(4))	1748.79	0	0	0																												0	0.01116	High	35.7	0.0989812							1	1
TKNSNHDENEFISFEPNQNTKIR	2	1	1	AT4G29510.1	N-Term(Dimethyl); K2(Dimethyl); K21(Dimethyl)	2846.41	1.91071e+07	7.44056e+06	0	0.976223	1		0.925165	1					0.918761	1		1.10025	1					1.06254	1		0.840868	1					0	7.103e-05	High	35.54	0.786366	High	26.33	5.39675				0	1
TEAESKTVVPESVLKKR	3	1	1	AT3G13580.3	N-Term(Dimethyl); K6(Dimethyl); K15(Dimethyl); K16(Dimethyl)	2013.2	1.37461e+07	1.70985e+06	1.28667e+07	0.883552	1		0.901561	1		1.00017	1		0.834197	1		0.913605	1		0.935385	1		1.05917	1		0.986818	1		1.06926	1		0	0.000422	High	35.32	0.934173	High	27.39	5.84522	High	25.3	9.49434	0	1
ADGSERDPSVVCEAVKR	3	1	1	AT3G59760.1	N-Term(Dimethyl); C12(Carbamidomethyl); K16(Dimethyl)	1930.97	3.6802e+07	5.33355e+06	2.36108e+07	0.8568	1								0.871653	1								0.98296	1								0	1.055e-05	High	35.22	0.484294	High	33.07	0.749969	High	27.38	2.90631	1	1
MIISEANR	3	1	1	AT5G52650.1	N-Term(Dimethyl)	961.512	409853565	7.41186e+07	3.80847e+08							1.07553	1								0.983572	1								1.0935	1		0	0.003797	High	35.13	0.287399	High	43.02	0.046718	High	43.53	0.0398937	0	1
MKEMQAIETSQPTTVAPAVHSR	3	1	1	AT3G09980.1	N-Term(Dimethyl); K2(Dimethyl)	2468.26	1.97951e+07	3.63787e+06	1.7762e+07	0.849267	1		1.24147	1		1.23693	1		0.81649	1		1.31589	1		1.02457	1		1.04014	1		0.943442	1		1.20726	1		0	3.816e-06	High	35.05	1.00128	High	28.63	4.08194	High	49.44	0.0336106	0	1
VKYSQEPDNITKSCKAR	4	1	1	AT1G27400.1	N-Term(Dimethyl); K2(Dimethyl); K12(Dimethyl); C14(Carbamidomethyl); K15(Dimethyl)	2136.14	4.07225e+07	1.70123e+06	3.8871e+07	0.817608	1		0.826648	1					0.806857	1		0.974643	1					1.01332	1		0.848155	1					0	0.00021	High	34.94	1.11224	High	41.44	0.23679	High	34.39	1.22115	0	1
APPHFLLVTFPAQGHVNPSLR	1	1	1	AT1G05560.1	N-Term(Dimethyl)	2326.28	1.81419e+07	0	0	0.866055	1								0.898765	1								0.963605	1								0	0.0001729	High	34.75	1.47859							0	1
LDGQSVDAAELFER	2	1	1	AT5G03160.1	N-Term(Dimethyl:2H(4))	1581.8	4.55905e+06	3933360	0	0.856955	1								0.913409	1								0.938194	1								0	4.195e-05	High	34.67	0.484733	High	68.14	0.000198602				0	1
SSVSTAEKASEIVLQPIR	3	1	1	AT2G45300.1	N-Term(Dimethyl:2H(6)13C(2)); K8(Dimethyl:2H(6)13C(2))	1987.2	13161142	2.38551e+06	1.17922e+07	0.867749	1								0.93969	1								0.923442	1								0	0.0001335	High	34.38	1.04821	High	46.51	0.0661026	High	37.05	0.585662	0	1
TIKDESESCGSR	1	1	1	AT2G17700.1	N-Term(Dimethyl:2H(4)); K3(Dimethyl:2H(4)); C9(Carbamidomethyl)	1432.71	251749	0	0	0.73075	1								0.692131	1								1.0558	1								0	0.001338	High	34.36	0.350974							0	1
VGVSPKIAPSMLSSDFANLAAEAKR	1	0	0		N-Term(Dimethyl:2H(4)); K6(Dimethyl:2H(4)); K24(Dimethyl:2H(4))	2655.53	4.08403e+07	0	0																												0	0.001265	High	34.25	1.92649							0	1
SLGLETAGGVMTTLIPR	2	1	1	AT5G02500.1	N-Term(Dimethyl:2H(4))	1747.99	2.55826e+06	0	576362	1	1					1	1		0.000800184	1					0.000742817	1		1249.71	1					1346.23	1		0	4.204e-08	High	34.22	1.04628				High	53.18	0.0132892	0	1
VLNTTTNVTTTPSPTKPTKPETFISR	3	1	1	AT3G48560.1	N-Term(Dimethyl:2H(4)); K16(Dimethyl:2H(4)); K19(Dimethyl:2H(4))	2927.68	4.12109e+07	1.63858e+07	7.26125e+07	0.974436	1								0.969247	1								1.00535	1								0	5.545e-07	High	34.12	2.24468	High	24.86	19.3219	High	33.7	2.54557	0	1
TALSHVDNLISGVTR	1	1	1	AT1G33120.1	N-Term(Dimethyl:2H(4))	1614.91	2.58183e+07	0	0																												0	0.004185	High	34.12	0.960496							0	1
TIHAAVIQKLLNTGAHLGR	2	1	1	AT3G03600.1	N-Term(Dimethyl); K9(Dimethyl)	2069.23	8.04908e+06	0	6.60656e+06	0.880806	1					0.973134	1		1.04421	1					0.974	1		0.84351	1					0.999111	1		0	3.431e-05	High	34.1	1.24255				High	42.09	0.204013	0	1
STGSSSGSPPDVNKVVDEINLKFAEAR	3	1	1	AT1G71730.1	N-Term(Dimethyl); K14(Dimethyl); K22(Dimethyl)	2888.5	3.99518e+07	7.70264e+06	2.7078e+07	0.23074	1								0.404388	1								0.57059	1								0	1.393e-07	High	33.91	1.91232	High	29.95	4.48858	High	46.75	0.0992125	0	1
ASSPEEIAKR	2	0	0		N-Term(Dimethyl); K9(Dimethyl)	1143.64	3.36447e+07	0	2.33291e+07																												0	0.003121	High	33.87	0.539295				High	26.81	2.68806	0	1
EESSDDVTDPPKVEEKIGGHGGLSTDSDVVHR	4	1	1	AT4G24190.1	N-Term(Dimethyl:2H(4)); K12(Dimethyl:2H(4)); K16(Dimethyl:2H(4))	3487.76	2.49625e+08	4.53564e+07	6.76878e+07	0.978899	2	0.251835	0.98838	1		1.10102	1		0.98589	2	5.63177	1.02713	1		0.978916	1		0.992909	2	5.37936	0.962274	1		1.12473	1		0	0.00332	High	33.85	2.04369	High	30.29	4.3944	High	25.74	12.3276	0	1
DVSGYSSSKADMILPISR	3	1	1	AT3G14920.1	N-Term(Dimethyl:2H(4)); K9(Dimethyl:2H(4))	1990.07	5.8134e+06	1.2459e+06	5.5248e+06	0.798067	1					1.605	1		0.839439	1					0.81857	1		0.950714	1					1.96074	1		0	0.0001036	High	33.82	1.28096	High	44.2	0.114671	High	38.82	0.397393	0	1
AKPETVDKVCAVVR	4	2	1	AT1G54580.1	N-Term(Dimethyl); K2(Dimethyl); K8(Dimethyl); C10(Carbamidomethyl)	1655.94	2.80986e+07	7.04461e+06	1.97175e+07	0.844483	1		0.96724	1		0.858723	1		0.927898	1		1.05083	1		0.830449	1		0.910103	1		0.920454	1		1.03405	1		0	1.503e-05	High	33.72	1.08552	High	62.08	0.00159512	High	39.4	0.296126	0	1
TQPAKIEDEEEEEFDQR	3	1	1	AT1G70190.1	N-Term(Dimethyl:2H(6)13C(2)); K5(Dimethyl:2H(6)13C(2))	2165.08	4.98343e+07	1.14021e+07	4.58464e+07	0.97556	1					1.04736	1		0.936498	1					0.921261	1		1.04171	1					1.13688	1		0	0.0002052	High	33.71	0.824427	High	30.39	1.69294	High	37.21	0.368258	0	1
GHSNVWNSHPKKYGPGSR	1	1	1	AT3G43980.1	N-Term(Dimethyl); K11(Dimethyl); K12(Dimethyl)	2092.08	7.06317e+06	0	0	0.856139	1								0.841546	1								1.01734	1								0	0.0001389	High	33.54	1.13393							0	1
SGTAMTDTKDAGMDAVQR	3	1	1	AT3G02780.1	N-Term(Dimethyl); K9(Dimethyl)	1910.89	2.19904e+07	3.91073e+06	1.39446e+07	0.650846	1		0.949625	1		0.892604	1		0.933956	1		1.13998	1		0.80071	1		0.69687	1		0.833015	1		1.11477	1		0	0.0007734	High	33.46	0.32549	High	33.81	0.294257	High	26.3	1.59349	0	1
LIIETSPPEFVKLNR	2	1	1	AT4G16800.1	N-Term(Dimethyl:2H(6)13C(2)); K12(Dimethyl:2H(6)13C(2))	1828.16	1.4495e+07	0	1.04584e+07	0.990348	1					1.06396	1		0.835629	1					0.872087	1		1.18515	1					1.22002	1		0	0.005159	High	33.38	0.879525				High	24.58	7.02265	0	1
LPHEPELGSAR	3	1	1	AT1G26940.1	N-Term(Dimethyl:2H(4))	1237.68	1.92338e+07	3.29824e+06	1.56129e+07	1.15056	1		0.870795	1					0.940768	1		0.825945	1					1.223	1		1.0543	1					0	0.009509	High	33.24	0.69135	High	38.02	0.219911	High	30.37	1.2976	0	1
TNYGAIPTSSHASPLVDVESLSR	3	1	1	AT3G13720.1	N-Term(Dimethyl:2H(6)13C(2))	2437.27	22402301	4.89265e+06	1.85779e+07	1.23703	1		1.03733	1		1.12734	1		1.28676	1		1.1287	1		0.879114	1		0.96135	1		0.91905	1		1.28235	1		0	0.000234	High	33.21	1.73582	High	55.08	0.0109175	High	25.55	9.45707	0	1
STAAAATEVNYEDESIMMKGVR	3	1	1	AT5G65720.1	N-Term(Dimethyl); K19(Dimethyl)	2429.15	4.06762e+07	1.23062e+07	3.39268e+07																												0	0.0002855	High	32.73	0.776269	High	63.97	0.000468613	High	51.43	0.00905427	0	1
DAGIDGGDEPKLR	2	1	1	AT2G24420.1	N-Term(Dimethyl); K11(Dimethyl)	1398.72	9.34277e+06	0	1.5412e+07	0.96641	1								0.850455	1								1.13634	1								0	0.007182	High	32.63	0.66255				High	23.63	5.22489	0	1
SAAPSAASTPASENPSSDSNKPKRR	3	1	1	AT5G58990.1	N-Term(Dimethyl); K21(Dimethyl); K23(Dimethyl)	2597.33	4.3352e+06	345115	2.62299e+06																												0	3.668e-05	High	32.59	1.92408	High	30.55	3.03239	High	32.5	1.91455	1	1
ASDPHPPAAVFVDKNTR	5	1	1	AT5G08300.1	N-Term(Dimethyl:2H(4)); K14(Dimethyl:2H(4))	1886.04	7.3511e+07	0	5.77951e+07	0.867122	1					0.933026	1		0.914722	1					0.894802	1		0.947962	1					1.04272	1		0	7.664e-06	High	32.45	1.71276				High	43.58	0.134234	0	1
GAPEKSQSNTNSMQR	1	1	1	AT3G06670.2	N-Term(Dimethyl); K5(Dimethyl)	1690.82	313751	0	0	0.889559	1								0.85027	1								1.04621	1								0	9.863e-05	High	32.25	0.525612							0	1
KNGYAKKIDCGSACVAR	4	1	1	AT1G75750.1	N-Term(Dimethyl:2H(6)13C(2)); K1(Dimethyl:2H(6)13C(2)); K6(Dimethyl:2H(6)13C(2)); K7(Dimethyl:2H(6)13C(2)); C10(Carbamidomethyl); C14(Carbamidomethyl)	2042.22	4.75444e+07	3.0742e+06	5.02973e+07	0.759169	2	8.70196	1.03901	1		1.09502	1		0.801887	2	9.42131	1.15403	1		0.876428	1		0.946729	2	0.714957	0.900333	1		1.24941	1		0	0.000249	High	31.74	2.06304	High	27.12	5.73309	High	30.27	2.98127	0	1
TSHFCVVDADR	2	1	1	AT4G29210.1	N-Term(Dimethyl:2H(4)); C5(Carbamidomethyl)	1338.64	9.38755e+06	0	1.57828e+07	0.491153	1					0.442764	1		0.843734	1					0.799539	1		0.582119	1					0.553774	1		0	0.001162	High	31.73	0.402555				High	40.21	0.0541569	0	1
AIISEVEEESSSSRPMIFPFR	1	1	1	AT5G53400.1	N-Term(Dimethyl:2H(4))	2443.25	1.08142e+07	0	0	1.061	1								1.01144	1								1.049	1								0	0.000383	High	31.68	2.04515							0	1
VTSSDQIQNGSEEQSKR	1	1	1	AT3G26640.1	N-Term(Dimethyl:2H(6)13C(2)); K16(Dimethyl:2H(6)13C(2))	1965.04	878232	0	0	0.615128	1								0.881193	1								0.698063	1								0	0.008234	High	31.67	1.84373							0	1
ATGGNKTKTPGPGAQSALR	2	3	1	AT2G36160.1	K6(Dimethyl); K8(Dimethyl)	1868.03	3.39915e+06	0	4.75554e+06																												0	0.002367	High	31.65	2.01901				High	31.5	2.0495	0	1
FYLPGVAPR	3	2	1	AT1G55130.1	N-Term(Dimethyl)	1047.6	3.21631e+07	4.75431e+06	2.08355e+07	0.900882	1		0.861462	1		1.17331	1		0.77987	1		1.01671	1		1.1073	1		1.15517	1		0.847303	1		1.05962	1		0	0.003041	High	31.58	0.833404	High	23.06	5.89861	High	23.03	5.75708	0	1
VTANVVVAKDGTGKFKTVNEAVAAAPENSNTR	2	0	0		N-Term(Dimethyl:2H(4)); K9(Dimethyl); K14(Dimethyl:2H(6)13C(2)); K16(Dimethyl:2H(4))	3386.93	6.48652e+07	2.29358e+07	0																												0	0.0003786	High	31.4	5.33047	High	42.76	0.393357				0	1
AVSKKAGHQTSAESWGTGR	4	2	1	AT3G09630.1	K4(Dimethyl); K5(Dimethyl)	2014.05	1.20481e+06	0	1.36374e+06																												0	0.0004122	High	31.37	1.82798				High	25.95	6.27137	0	1
GYAKKIDCGSACVAR	3	1	1	AT1G75750.1	N-Term(Dimethyl:2H(6)13C(2)); K4(Dimethyl:2H(6)13C(2)); K5(Dimethyl:2H(6)13C(2)); C8(Carbamidomethyl); C12(Carbamidomethyl)	1764.02	1.33786e+07	1.88456e+06	1.59337e+07	0.633541	1		1.08217	1		1.10367	1		0.831783	1		1.33353	1		0.742932	1		0.761665	1		0.811506	1		1.48556	1		0	0.0003154	High	31.18	2.17406	High	40.39	0.257638	High	25.36	8.34896	0	1
EGDVLPDEVDWR	2	2	1	AT3G19400.1	N-Term(Dimethyl:2H(6)13C(2))	1465.74	6.37735e+06	1.12559e+06	0	0.918185	1		0.978058	1					0.913477	1		0.930893	1					1.00515	1		1.05067	1					0	0.0005112	High	30.93	0.892116	High	56.14	0.00268442				0	1
ANIGFDESNPIR	1	1	1	AT5G60360.3	N-Term(Dimethyl:2H(4))	1364.71	862856	0	0	0.940607	1								5.3942	1								0.174374	1								0	0.0002941	High	30.8	1.09107							0	1
ELADTTTKPFSPEIVGKR	4	1	1	AT1G29900.1	N-Term(Dimethyl:2H(6)13C(2)); K8(Dimethyl:2H(6)13C(2)); K17(Dimethyl:2H(6)13C(2))	2097.29	8.72629e+07	4.06442e+06	71887952	0.901007	2	0.884779	0.850326	1					0.873758	2	11.0716	0.947259	1					1.03119	2	10.1794	0.89767	1					0	7.873e-05	High	30.65	2.25154	High	42.19	0.165361	High	24.11	10.8562	0	1
MHAPVLVLSDSLKR	2	1	1	AT5G26360.1	N-Term(Dimethyl:2H(4)); K13(Dimethyl:2H(4))	1630	7.0839e+07	0	0	0.943398	2	7.21999							0.943975	2	1.87739							0.999388	2	5.33718							0	0.01029	High	30.48	1.92289							0	1
QSTNTKSPSVNQPYR	2	1	1	AT3G13790.1	N-Term(Dimethyl:2H(4)); K6(Dimethyl:2H(4))	1770.95	1.60425e+07	1.63255e+06	0	0.705426	1		1.02483	1					0.759741	1		1.33325	1					0.928508	1		0.768665	1					0	0.0006739	High	30.22	2.38778	High	28.71	3.3843				0	1
VSLKIQKR	4	3	1	AT4G02230.1	N-Term(Dimethyl:2H(6)13C(2)); K4(Dimethyl:2H(6)13C(2)); K7(Dimethyl:2H(6)13C(2))	1079.86	4.35703e+07	0	4.73117e+07	0.802652	1								0.82299	1								0.975287	1								0	0.01016	High	30.13	0.11748				High	29.03	0.14628	0	1
VKGPGLYTEIGK	3	2	1	AT3G01280.1	N-Term(Dimethyl); K2(Dimethyl)	1317.78	2.47622e+07	5.03485e+06	2.28078e+07																												0	0.0003952	High	29.87	1.91904	High	32.55	1.00997	High	49.71	0.019917	0	1
QATKDAGVIAGLNVMR	1	2	1	AT5G02500.1	N-Term(Dimethyl); K4(Dimethyl:2H(6)13C(2))	1708	0	0	0																												0	0.0002279	High	29.83	2.78631							0	1
FSQNCGTNGCKGNMCCSR	1	1	1	AT2G43610.1	N-Term(Dimethyl:2H(6)13C(2)); C5(Carbamidomethyl); C10(Carbamidomethyl); K11(Dimethyl:2H(6)13C(2)); C15(Carbamidomethyl); C16(Carbamidomethyl)	2209.96	1.23938e+06	0	0	1.2835	1								0.893383	1								1.43668	1								0	0.00143	High	29.83	0.23757							0	1
SASTVSAPKRETDPKKR	1	1	1	AT5G46290.3	N-Term(Dimethyl); K9(Dimethyl); K15(Dimethyl); K16(Dimethyl)	1970.14	311616	0	0	0.796884	1								0.830746	1								0.959239	1								0	0.003963	High	29.69	3.58868							1	1
ASGDYAIVIAHNPDSDTTR	2	1	1	AT2G18020.1		2002.94	1.74372e+06	0	1.14456e+07																												0	8.264e-06	High	29.32	1.04635				High	36.31	0.177962	0	1
AYEKELDAAKKAASLAAR	2	1	1	AT5G63980.1	N-Term(Dimethyl); K4(Dimethyl); K10(Dimethyl); K11(Dimethyl)	2018.16	1.43407e+07	0	1.15487e+07	0.665932	1					1.0256	1		0.753642	1					0.83456	1		0.883619	1					1.22891	1		0	0.0001295	High	29.29	4.06886				High	21.41	25.3302	0	1
SADTSVAPLGSLKGTLTIVDER	3	1	1	AT2G42790.1	N-Term(Dimethyl:2H(4)); K13(Dimethyl:2H(4))	2294.3	4.29714e+07	6.78474e+06	3.5274e+07	0.806954	1								0.875824	1								0.921365	1								0	0.001374	High	28.86	5.74369	High	23.43	20.0858	High	24.03	17.4665	0	1
ASVSTAEKASEIVLQPIR	3	1	1	AT1G48860.1	N-Term(Dimethyl); K8(Dimethyl)	1955.11	9.13741e+06	1.26718e+06	5.69193e+06	1.06474	1		1.11957	1		1.39328	1		1.01036	1		1.11598	1		0.898375	1		1.05382	1		1.00321	1		1.55089	1		0	0.0006408	High	28.65	4.5777	High	37.3	0.622924	High	26.41	7.69195	0	1
ARVETEVIPVSPEDVPNR	2	1	1	AT5G52920.1	N-Term(Dimethyl)	2035.08	1.57496e+07	5.30532e+06	0	1.09486	1								1.08221	1								1.01169	1								0	0.0008984	High	28.57	4.08653	High	25.39	8.19869				1	1
MSESSENKAPSGLPIDLR	2	1	1	AT2G05990.1	N-Term(Dimethyl); K8(Dimethyl)	1987.02	1.32193e+07	3.57291e+06	0	0.77348	1		1.07167	1					0.762074	1		1.13579	1					1.01497	1		0.943553	1					0	0.000127	High	28.55	2.88678	High	27.74	3.24739				0	1
AIPVIDFSKLNGEER	2	1	1	AT1G77330.1	N-Term(Dimethyl); K9(Dimethyl)	1743.96	7.53208e+06	0	7.77695e+06	0.941516	1								0.962203	1								0.978501	1								0	1.469e-05	High	28.47	3.83602				High	57.83	0.00426932	0	1
VLTPFVDQESHEPLLR	2	1	1	AT1G27680.1	N-Term(Dimethyl)	1908.03	1.02291e+07	1.18944e+06	0	0.584218	1		0.675346	1					0.690756	1		0.798689	1					0.845766	1		0.845569	1					0	0.003383	High	28.19	4.25078	High	22.51	15.4364				0	1
SLKAPNLNGYCESWR	3	1	1	AT5G44020.1	N-Term(Dimethyl); K3(Dimethyl); C11(Carbamidomethyl)	1850.92	1.46576e+07	3.02812e+06	1.75041e+07	1.0652	1					0.871993	1		1.41667	1					0.957418	1		0.751905	1					0.910776	1		0	7e-05	High	28.11	2.30158	High	43.32	0.0658269	High	34.66	0.515517	0	1
TNTKSPSVNQPYR	3	1	1	AT3G13790.1	N-Term(Dimethyl:2H(4)); K4(Dimethyl:2H(4))	1555.86	3.2743e+07	3.72876e+06	3.30771e+07	0.81414	1		0.888238	1		1.01796	1		0.785023	1		0.990711	1		0.966536	1		1.03709	1		0.896567	1		1.05321	1		0	6.657e-05	High	27.81	3.66364	High	47.08	0.0427204	High	38.54	0.309085	0	1
ISTKWEPTKVVPQADR	1	1	1	AT2G44650.1	N-Term(Dimethyl:2H(4)); K4(Dimethyl:2H(4)); K9(Dimethyl:2H(4))	1951.18	3.19151e+07	0	0	0.845301	1								0.894134	1								0.945385	1								0	0.001669	High	27.77	4.76837							0	1
LTQSTNTKSPSVNQPYR	1	1	1	AT3G13790.1	N-Term(Dimethyl:2H(4)); K8(Dimethyl:2H(4))	1985.09	6.46524e+07	0	0	0.817565	1								0.895863	1								0.912601	1								0	0.004778	High	27.72	5.59637							0	1
AASTDKAITTAQSVAPTACDR	3	1	1	AT5G16290.1	N-Term(Dimethyl:2H(6)13C(2)); K6(Dimethyl:2H(6)13C(2)); C19(Carbamidomethyl)	2207.19	1.5085e+07	2.71978e+06	1.37276e+07	1.02096	1		1.05952	1					0.998423	1		1.10817	1					1.02257	1		0.956105	1					0	0.0001506	High	27.65	6.49996	High	61	0.00289997	High	32.55	2.09039	0	1
AVLSVDLGSEWVKVAVVNLKR	2	0	0		N-Term(Dimethyl); K13(Dimethyl); K20(Dimethyl)	2366.42	2.15598e+06	0	0																												0	1.249e-05	High	27.55	6.41264							0	1
MKFNVANPTTGCQKKLEIDDDQKLR	8	2	1	AT5G10360.1	N-Term(Dimethyl:2H(6)13C(2)); K2(Dimethyl); C12(Carbamidomethyl); K14(Dimethyl:2H(4)); K15(Dimethyl:2H(4)); K23(Dimethyl:2H(4))	3109.77	7.34226e+07	8.4216e+06	70114044																												0	3.812e-05	High	27.52	11.801	High	23.06	33.562	High	32.29	3.97754	0	1
EVISILMQR	2	3	1	AT2G17360.1	N-Term(Dimethyl)	1116.64	2.02983e+06	0	2.85094e+06	0.000544419	1					0.000219561	1		1	1					1	1		0.000544419	1					0.000219561	1		0	0.002797	High	27.51	2.59422				High	33.98	0.552944	0	1
FQIKLLDTLGIYVR	3	0	0		N-Term(Dimethyl:2H(4))	1711.04	1.49353e+08	3.30339e+07	0																												0	0.002332	High	27.45	4.38268	High	25.78	6.51763				0	1
AKAAKSSTTTISDGSSDASVSDGKKTVR	12	1	1	AT3G56130.1	N-Term(Dimethyl:2H(4)); K2(Dimethyl:2H(4)); K5(Dimethyl:2H(4)); K24(Dimethyl:2H(6)13C(2)); K25(Dimethyl)	2915.69	7.90031e+06	775492	1.06066e+07																												0	0.00971	High	27.38	10.5241	High	40.81	0.46794	High	25.48	16.1606	0	1
VGSDVVTGEISGR	3	1	1	AT5G22790.1	N-Term(Dimethyl)	1303.68	3.42129e+06	977314	2.85902e+06	1.18014	1		0.946072	1		1.00067	1		0.876207	1		0.807401	1		0.913096	1		1.34687	1		1.17175	1		1.09591	1		0	0.0002739	High	27.34	2.31024	High	38.25	0.186536	High	41.25	0.0920908	0	1
KIDCGSACVAR	2	1	1	AT1G75750.1	K1(Dimethyl); N-Term(Dimethyl); C4(Carbamidomethyl); C8(Carbamidomethyl)	1292.64	4.57454e+06	323490	0	0.97687	1		1.07295	1					1.27321	1		1.50475	1					0.76725	1		0.713043	1					0	0.003995	High	27.2	1.54542	High	27.33	1.52278				0	1
VLLEKLWDDVVAGPQPDR	2	1	1	AT1G28330.5	N-Term(Dimethyl:2H(6)13C(2)); K5(Dimethyl:2H(6)13C(2))	2122.25	1.33792e+06	0	1.91983e+06	0.500528	1					1.01711	1		0.37312	1					1.03214	1		1.34147	1					0.985442	1		0	5.217e-06	High	27.14	7.22218				High	36.17	0.874904	0	1
AATASTAAAGAPNSSLDPNR	1	1	1	AT2G31060.3	N-Term(Dimethyl:2H(6)13C(2))	1878.97	2.39709e+06	0	0	1.38898	1								1.05403	1								1.31777	1								0	0.004389	High	27.14	3.88316							0	1
VKYSQEPDNITKSCK	1	1	1	AT1G27400.1	N-Term(Dimethyl:2H(6)13C(2)); K2(Dimethyl:2H(6)13C(2)); K12(Dimethyl:2H(6)13C(2)); C14(Carbamidomethyl)	1905.11	917702	0	0																												0	0.0001642	High	27.05	6.21905							0	1
TKNYPTVSEDYKKAVEKCR	5	1	1	AT1G07890.3	N-Term(Dimethyl); K2(Dimethyl); K12(Dimethyl); K13(Dimethyl); K17(Dimethyl); C18(Carbamidomethyl)	2456.32	3.51893e+07	1.95957e+08	5.6346e+07	0.00617845	2	2.76811e+10	1.05966	2	8.22066	0.940435	1		0.995646	2	0.646899	1.09372	2	1.1423	1.22794	1		0.00620547	2	2.88211e+10	0.968855	2	7.07338	0.765866	1		0	0.008661	High	26.94	8.97502	High	23.01	21.4115	High	20.72	37.7821	0	1
ATAPSGTASPETKSSEVDR	3	1	1	AT5G52520.1	N-Term(Dimethyl:2H(6)13C(2)); K13(Dimethyl:2H(6)13C(2))	1963.06	3.98634e+06	509284	3.9491e+06	0.744874	1		0.833749	1					0.811867	1		1.00368	1					0.917484	1		0.830693	1					0	0.0002737	High	26.93	5.98602	High	27.45	5.34436	High	22.91	14.6906	0	1
MKVELVFIPSPGVGHIR	1	0	0		N-Term(Dimethyl:2H(6)13C(2)); K2(Dimethyl:2H(6)13C(2))	1951.22	1.14149e+06	0	0																												0	0.002121	High	26.7	4.96467							0	1
AVGILEVSLISGKGLKR	2	1	1	AT3G55470.1	N-Term(Dimethyl:2H(4)); K13(Dimethyl); K16(Dimethyl:2H(6)13C(2))	1836.25	9.08951e+06	0	6.76343e+06																												0	0.001591	High	26.47	1.81387				High	24.06	3.31333	0	1
KKNGYAKKIDCGSACVAR	3	1	1	AT1G75750.1	K1(Dimethyl:2H(6)13C(2)); N-Term(Dimethyl:2H(6)13C(2)); K2(Dimethyl:2H(6)13C(2)); K7(Dimethyl:2H(6)13C(2)); K8(Dimethyl:2H(6)13C(2)); C11(Carbamidomethyl); C15(Carbamidomethyl)	2206.4	7.30951e+06	0	11078392	0.832349	1					1.18318	1		0.766445	1					0.825209	1		1.08599	1					1.4338	1		0	0.0001161	High	26.46	4.57558	High	19.97	19.7051	High	21.34	14.063	0	1
DNKFSCETNGGSTAR	3	1	1	AT1G62660.1	N-Term(Dimethyl); K3(Dimethyl); C6(Carbamidomethyl)	1699.76	8.47047e+06	882165	6.62655e+06	0.853117	1					1.03098	1		0.749255	1					0.990829	1		1.13862	1					1.04053	1		0	0.001378	High	26.3	0.822942	High	33.06	0.178199	High	31.51	0.229659	0	1
GKSYYDVLQVPKGASDEQIKR	1	0	0		N-Term(Dimethyl:2H(6)13C(2)); K2(Dimethyl:2H(6)13C(2)); K12(Dimethyl:2H(6)13C(2)); K20(Dimethyl:2H(6)13C(2))	2525.55	4.19803e+07	0	0																												0	2.536e-05	High	26.01	7.80966							0	1
EVREYILAGKVVMR	3	0	0			1662.94	3.62975e+07	6.35842e+06	2.32267e+07																												0	0.005052	High	25.89	6.50676	High	21.59	17.562	High	27.49	4.51414	1	1
VKSTSKDAQDLFR	1	0	0		N-Term(Dimethyl); K2(Dimethyl); K6(Dimethyl)	1578.89	1.97106e+07	0	0																												0	0.0111	High	25.66	6.28217							0	1
ATGKTVKDVSPHDFVKAY	3	2	1	AT3G02080.1	N-Term(Dimethyl); K4(Dimethyl); K7(Dimethyl); K16(Dimethyl)	2075.15	1.30978e+07	2.02955e+06	1.63277e+07	0.940488	1		0.915425	1		0.985801	1		0.837725	1		0.89181	1		0.859692	1		1.12267	1		1.02648	1		1.14669	1		0	6.624e-07	High	25.54	10.1126	High	35.59	0.991089	High	40.79	0.299121	0	1
QFKIPDWFLNR	1	1	1	AT1G22780.1	N-Term(Dimethyl:2H(4)); K3(Dimethyl:2H(4))	1527.88	853451	0	0	1	1								0.00214569	1								466.05	1								0	0.004674	High	25.4	6.681							0	1
VFQPISDSHR	1	1	1	AT4G21150.1	N-Term(Dimethyl:2H(6)13C(2))	1221.68	8.94904e+06	0	0	1.13529	1								0.98007	1								1.15837	1								0	0.002233	High	25.39	4.06921							0	1
SSWWKSVEPAPKDPILGVTEAFLADPSPEKVNVGVGAYR	1	0	0		N-Term(Dimethyl); K5(Dimethyl); K12(Dimethyl); K30(Dimethyl)	4309.28	2.41566e+07	0	0																												0	9.271e-05	High	25.27	31.0229							0	1
AIYNPQVKVQEEGPAESLDYR	1	1	1	AT5G09650.1	N-Term(Dimethyl:2H(4)); K8(Dimethyl:2H(4))	2470.31	6.72357e+06	0	0	0.870502	1								0.824951	1								1.05522	1								0	0.0006265	High	25.19	12.353							0	1
AAPSAASTPASENPSSDSNKPKRR	2	1	1	AT5G58990.1	N-Term(Dimethyl:2H(4)); K20(Dimethyl); K22(Dimethyl:2H(6)13C(2))	2522.37	773401	0	0																												0	0.005776	High	25.08	14.7037							1	1
STSSPANSAAPSSAPAKDEGKKTYDYGGKGAIGR	2	1	1	AT5G08680.1	N-Term(Dimethyl); K17(Dimethyl); K21(Dimethyl); K22(Dimethyl); K29(Dimethyl)	3466.77	2.07028e+07	0	3.02822e+07	0.16589	1								0.257543	1								0.644126	1								0	0.0001543	High	25.07	17.0766				High	22.74	31.8113	0	1
ELEMNYYKESCPKAEEIIR	3	1	1	AT2G37130.1	N-Term(Dimethyl); K8(Dimethyl); C11(Carbamidomethyl); K13(Dimethyl)	2486.22	3.56581e+07	4.29346e+06	2.78012e+07	0.884311	1								0.913777	1								0.967753	1								0	4.396e-05	High	24.92	7.68032	High	40.47	0.182896	High	23.6	9.40495	0	1
TKVYGTGTY	1	0	0		N-Term(Dimethyl:2H(6)13C(2)); K2(Dimethyl:2H(6)13C(2))	1061.64	1.14689e+07	0	0																												0	0.01122	High	24.88	4.31033							0	1
ATSSPASSAAPSSAPAKDEGKKTYDYGGKGAIGR	3	2	1	AT5G08670.1	N-Term(Dimethyl); K17(Dimethyl); K21(Dimethyl); K22(Dimethyl); K29(Dimethyl)	3423.77	55250988	5479388	62226045	0.926886	1								0.918911	1								1.00868	1								0	7.336e-06	High	24.63	22.2836	High	23.74	24.0568	High	32.57	3.27384	0	1
GLSLGEQHFIKGGIAQDLR	1	0	0		N-Term(Dimethyl:2H(4)); K11(Dimethyl:2H(4))	2103.21	2.84621e+06	0	0																												0	0.0006832	High	24.56	12.8857							0	1
YKLLGGLAVR	1	0	0		N-Term(Dimethyl:2H(4)); K2(Dimethyl)	1149.77	870057	0	0																												0	0.009482	High	24.46	3.70164							0	1
AATVDTNNMPMTGVVFQPFEEVKKADLAIPITSHASLAR	3	1	1	AT5G01600.1	N-Term(Dimethyl:2H(6)13C(2)); K23(Dimethyl:2H(6)13C(2)); K24(Dimethyl:2H(6)13C(2))	4278.37	4.86202e+06	3.81853e+06	8.9795e+06	0.584964	1		1.89711	1		1.13718	1		1.09997	1		2.0324	1		0.549934	1		0.5318	1		0.933437	1		2.06786	1		0	3.285e-05	High	24.28	42.2318	High	36.37	2.58988	High	32.61	6.1827	0	1
YHENVIDHYDNPR	5	1	1	AT4G22220.1	N-Term(Dimethyl)	1699.79	2.62797e+07	6.65783e+06	3.004e+07	0.796043	1		0.975252	1		1.02671	2	3.69676	0.846387	1		0.990274	1		0.958273	2	6.24386	0.940519	1		0.98483	1		1.07142	2	2.5427	0	2.262e-05	High	23.99	1.93527	High	37.89	0.0784327	High	71.7	3.69108e-05	0	1
MKAIVISEPGKPEVL	2	1	1	AT4G21580.1	N-Term(Dimethyl:2H(4)); K2(Dimethyl:2H(4)); K11(Dimethyl:2H(4))	1707.08	1.36791e+07	0	1.19434e+07	0.789986	1					1.04433	1		0.817079	1					0.870554	1		0.966841	1					1.19962	1		0	0.002153	High	23.67	7.18335				High	25.42	5.06621	0	1
GLIEPDGGKLMNLVVEESR	3	1	1	AT5G43780.1	N-Term(Dimethyl:2H(4)); K9(Dimethyl:2H(4))	2120.19	1.11159e+07	2.25023e+06	1.56592e+07	0.619836	1								0.727225	1								0.85233	1								0	0.0003269	High	23.65	16.5567	High	31.83	2.52567	High	26.71	8.191	0	1
VESKVVVPESVLK	2	1	1	AT2G01250.1	N-Term(Dimethyl); K4(Dimethyl)	1468.9	2.34684e+07	0	1.97396e+07																												0	0.00191	High	23.6	8.37019				High	25.75	5.20438	0	1
VSTKWEPAKVVPQADR	1	1	1	AT3G60210.1	N-Term(Dimethyl:2H(6)13C(2)); K4(Dimethyl:2H(6)13C(2)); K9(Dimethyl:2H(6)13C(2))	1919.21	1.95438e+07	0	0	0.946067	1								0.936711	1								1.00999	1								0	0.0004042	High	23.09	10.1215							0	1
VRISVLNDGLKSMYNAEKR	4	1	1	AT3G46040.1	N-Term(Dimethyl); K11(Dimethyl); K18(Dimethyl)	2277.27	8.47108e+07	1.24314e+07	2.19789e+07	0.957049	1		0.862766	2	18.4505				0.875347	1		0.933418	2	12.0107				1.09334	1		0.924308	2	6.33488				0	5.524e-05	High	23.04	21.1697	High	35.46	1.19935	High	26.94	8.57345	1	1
TKNYPTVSEDYKK	2	1	1	AT1G07890.3	N-Term(Dimethyl); K2(Dimethyl); K13(Dimethyl)	1656.88	19080353	4.56481e+06	0																												0	0.0009783	High	22.98	10.4685	High	45.75	0.0527249				0	1
SEWPAVDIPLDHHVF	3	1	1	AT5G34850.1	N-Term(Dimethyl)	1789.89	3.70145e+06	2.36194e+06	4.9808e+06	0.937857	1		1.22591	1					0.931251	1		1.11957	1					1.00709	1		1.09498	1					0	0.0001658	High	22.6	7.6606	High	33.34	0.611449	High	26.64	2.86982	0	1
TKSSSSDPDQLKNAR	3	1	1	AT4G08390.1	N-Term(Dimethyl); K2(Dimethyl); K12(Dimethyl)	1717.9	1.74115e+07	1.37012e+06	4.71074e+06	0.712807	1		0.856205	1		0.904928	1		0.848732	1		1.06734	1		0.852898	1		0.83985	1		0.802187	1		1.061	1		0	0.005316	High	22.59	11.1547	High	19.83	22.0791	High	24.14	7.74715	0	1
LDKFGGEEETPSSR	1	0	0		N-Term(Dimethyl:2H(4)); K3(Dimethyl)	1611.82	1.19751e+08	0	0																												0	0.001892	High	22.41	7.48935							0	1
TSEVPFMVVHKKATLNR	2	0	0		N-Term(Dimethyl:2H(4)); K11(Dimethyl:2H(4)); K12(Dimethyl:2H(4))	2053.23	1.25563e+07	0	4.08665e+07																												0	6.877e-05	High	22.01	18.6003				High	22.51	17.5894	0	1
AAKKAVAVLKGTSDVEGVVTLTQDDSGPTTVNVR	1	0	0		N-Term(Dimethyl); K3(Dimethyl); K4(Dimethyl); K10(Dimethyl)	3538.97	4.20062e+07	0	0																												0	0.006776	High	21.89	55.4151							0	1
ATYKPKNILITGAAGFIASHVANR	3	1	1	AT3G14790.1	K6(Dimethyl:2H(4))	2545.46	1.69698e+06	0	0																												0	0.01106	High	21.38	36.4239							0	1
AVEAPEKIEKIGSEISSLTLEEAR	3	0	0		N-Term(Dimethyl); K7(Dimethyl); K10(Dimethyl)	2683.46	1.62137e+07	3.78876e+06	0																												0	0.0002124	High	21.31	40.2412	High	25.99	13.4707				0	1
AQPSFRPKALLLPVTKDPSTLQYTTVINQR	2	0	0		N-Term(Dimethyl:2H(6)13C(2)); K8(Dimethyl); K16(Dimethyl:2H(4))	3479.04	2.68279e+07	3.02387e+06	0																												0	0.0007668	High	21.23	45.8164	High	26.18	15.1713				0	1
AQEEVQKSADVAAAPVVK	3	1	1	AT1G72150.1	N-Term(Dimethyl); K7(Dimethyl)	1896.04	4.11662e+06	742699	3.43217e+06																												0	2.391e-05	High	21.21	23.6718	High	44.98	0.0968216	High	33.48	1.38238	0	1
LNIHEYQGAELMGK	1	1	1	AT2G20420.1	N-Term(Dimethyl:2H(4))	1634.85	2.48576e+06	0	0																												0	0.01077	High	20.94	13.9488							0	1
VVPNFHLPMR	2	2	1	AT2G45440.1	N-Term(Dimethyl:2H(6)13C(2))	1245.73	1.91173e+06	0	847880	1.01941	1					1.02219	1		0.996787	1					0.957118	1		1.02269	1					1.06799	1		0	0.001533	High	20.88	13.4316				High	23.46	7.40016	0	1
DADEPEVSEAAGSDGSSKIHLDQLNAKIR	1	0	0		N-Term(Dimethyl:2H(4)); K18(Dimethyl:2H(4)); K27(Dimethyl:2H(4))	3148.65	1.35575e+08	0	0																												0	0.0009013	High	20.82	48.2732							0	1
VFVKSTKSNAYFKR	1	1	1	AT3G25520.1	N-Term(Dimethyl:2H(4)); K4(Dimethyl:2H(4)); K7(Dimethyl:2H(4)); K13(Dimethyl:2H(4))	1803.16	3.70446e+07	0	0	0.949815	1								0.798846	1								1.18898	1								0	0.003472	High	20.66	14.1295							0	1
GGLPQSNSKSPPSSSQR	3	0	0		N-Term(Dimethyl:2H(4)); K9(Dimethyl:2H(4))	1777.96	9.95115e+06	780476	6.35562e+06																												0	0.0009881	High	20.61	21.7314	High	24.5	8.94077	High	27.47	4.51206	0	1
SVKVQQQQQPPPAWPGR	2	0	0		N-Term(Dimethyl); K3(Dimethyl)	1987.09	1.54069e+07	0	1.19471e+07																												0	0.007773	High	20.26	30.4235				High	22.05	20.6993	0	1
ELIIKQVTQGR	2	1	1	AT5G26260.1	N-Term(Dimethyl:2H(4)); K5(Dimethyl:2H(4))	1348.87	5.48137e+06	0	2.99118e+06	0.835547	1					0.76353	1		0.76617	1					0.866406	1		1.09055	1					0.881261	1		0	0.0003681	High	20.15	12.2486				High	44.12	0.0508237	0	1
SAAADGTTTAPSSGKISVSKAKSTLR	1	0	0		N-Term(Dimethyl); K15(Dimethyl); K20(Dimethyl); K22(Dimethyl)	2604.46	9938261	0	0																												0	5.06e-05	High	19.93	54.9039							0	1
GLIAPDGGKLVELIVEEPKRR	2	1	1	AT3G22890.1	N-Term(Dimethyl:2H(4)); K9(Dimethyl:2H(4)); K19(Dimethyl:2H(4))	2385.49	3.47305e+07	0	4.56546e+07	0.708713	1					1.15553	1		0.849984	1					0.818354	1		0.833796	1					1.41202	1		0	0.00384	High	19.86	23.7287				High	43.11	0.123109	1	1
TSEAAADGGQDQILSR	1	1	1	AT5G47630.1	N-Term(Dimethyl)	1646.79	0	1.66335e+06	0				1.18684	1								1.11948	1								1.06017	1					0	5.755e-07				High	119.69	8.19991e-10				0
TVSTPPSIATGNAPSPDYR	3	1	1	AT3G57560.1	N-Term(Dimethyl)	1958.98	0	4.88968e+06	0				0.977462	1								1.12636	1								0.867806	1					0	4.637e-06				High	95.28	4.86484e-07				0
AGASQLMNEPLNDQR	1	1	1	AT5G66120.2	N-Term(Dimethyl)	1671.81	0	1.78123e+06	0				0.958009	1								0.982632	1								0.974942	1					0	0.0001175				High	82.93	4.2794e-06				0
AGEFCLDNGYSVVLPEKLNTGSWNVYR	1	1	1	AT3G05970.1	N-Term(Dimethyl:2H(6)13C(2)); C5(Carbamidomethyl); K17(Dimethyl:2H(6)13C(2))	3160.63	0	635738	0				196.617	1								196.617	1								1	1					0	1.463e-05				High	81.04	4.10086e-05				0
ASSVSSAVDSDSLVEDR	1	1	1	AT3G10670.1	N-Term(Dimethyl)	1751.82	0	271730	0				1.09452	1								1.16146	1								0.942362	1					0	0.0001005				High	80.32	6.1832e-06				0
SSAASSPTVSLNPSGR	1	3	1	AT1G24793.1	N-Term(Dimethyl)	1545.79	0	405957	0				0.00278216	1								1	1								0.00278216	1					0	1.743e-05				High	80.16	1.29216e-05				0
GSSSVFGEQLQYPATR	1	1	1	AT1G76140.1	N-Term(Dimethyl:2H(6)13C(2))	1762.91	0	714579	0				663.751	1								663.751	1								1	1					0	9.056e-06				High	78.39	2.6259e-05				0
SLSVAADSAATESLGR	1	1	1	AT3G57610.1	N-Term(Dimethyl:2H(4))	1566.82	0	753312	0				0.867501	1								0.778492	1								1.11434	1					0	3.982e-06				High	78.3	2.45865e-05				0
STSSVSTSEPVVSVDWLHANLR	1	1	1	AT1G79230.1	N-Term(Dimethyl)	2399.22	0	2.25444e+06	0																												0	8.395e-07				High	74.6	9.81421e-05				0
SGSETPDLTVATR	1	1	1	AT5G42650.1	N-Term(Dimethyl)	1361.69	0	666180	0				0.993232	1								1.37033	1								0.724815	1					0	0.0001486				High	74.51	3.61644e-05				0
MLAVFEKTVANSPEALQSPHSSESAF	2	1	1	AT5G43830.1	N-Term(Dimethyl:2H(4)); K7(Dimethyl:2H(4))	2841.46	0	1.93773e+06	6.47948e+06				0.366488	1		0.399187	1					1.07227	1		0.988038	1					0.341787	1		0.40402	1		0	2.725e-05				High	73.4	0.000183756	High	71.74	0.000247174	0
TVEGVNPKAYPLADSQL	1	1	1	AT4G12600.2	N-Term(Dimethyl:2H(6)13C(2)); K8(Dimethyl:2H(6)13C(2))	1874.08	0	2.34294e+06	0																												0	0.0002124				High	70.2	0.00030342				0
AGSAPEGTQFDTR	1	1	1	AT1G54270.1	N-Term(Dimethyl)	1364.64	0	4.05934e+06	0				0.899751	1								1.03791	1								0.866886	1					0	0.000265				High	68.19	7.55491e-05				0
MRPEIVLFGDSITAQSFR	3	1	1	AT5G62930.1	N-Term(Dimethyl)	2095.1	0	1.52421e+06	2.30542e+06				1.02213	1		1.12143	2	11.9822				1.00198	1		1.0819	2	23.1829				1.02011	1		1.03654	2	10.9735	0	1.422e-05				High	63.1	0.00133443	High	52.46	0.015858	0
APAPSPINSQHVAVIGAGAAGLVAAR	1	1	1	AT1G62570.1	N-Term(Dimethyl:2H(6)13C(2))	2431.38	0	2.8182e+06	0				1.74082	1								1.50856	1								1.15396	1					0	0.0001118				High	61.41	0.00340497				0
APLGQNTVLLR	2	2	1	AT3G05590.1		1181.7	0	6.37598e+06	43331684																												0	1.229e-06				High	59.16	0.00188846	High	74.9	5.12265e-05	0
MQPTETSQPAPSDQGR	1	1	1	AT5G03660.1	N-Term(Dimethyl)	1757.81	0	122256	0				0.816419	1								0.871933	1								0.936333	1					0	0.0003959				High	57.7	0.000794778				0
TVVGDVAPIPR	1	1	1	AT3G30390.1	N-Term(Dimethyl)	1151.67	0	2.39188e+06	0				0.801175	1								1.23171	1								0.650457	1					0	0.0001874				High	56.8	0.00295761				0
TGGLHNEEAGSLATPTSAR	1	1	1	AT1G11240.1	N-Term(Dimethyl:2H(4))	1900.96	0	2.31893e+06	0				0.882013	1								1.03327	1								0.853617	1					0	0.001086				High	56.38	0.00405008				0
DLGSSSNGVIIGVLDTGVWPESR	1	1	1	AT2G05920.1	N-Term(Dimethyl)	2386.22	0	1.35453e+06	0				1.15806	1								1.18414	1								0.977968	1					0	6.531e-05				High	55.48	0.00834581				0
STIAVDDPVCPTTSKLSR	1	1	1	AT1G66280.1	N-Term(Dimethyl:2H(4)); C10(Carbamidomethyl); K15(Dimethyl:2H(4))	2011.1	0	1.43522e+06	0				1.62668	1								1.348	1								1.20673	1					0	0.001259				High	55.3	0.00989895				0
TATEQSPGEVVQKVESPVVVITGASR	1	1	1	AT1G24360.1	N-Term(Dimethyl:2H(6)13C(2)); K13(Dimethyl:2H(6)13C(2))	2740.56	0	1.7897e+06	0				721.206	1								721.206	1								1	1					0	0.000569				High	53.69	0.0241868				0
AGGFVSQTPGVR	3	1	1	AT3G19930.1	N-Term(Dimethyl)	1203.64	0	882310	5.40016e+06				0.961156	1								1.03663	1								0.92719	1					0	0.0005778				High	52.76	0.00665098	High	47.8	0.021256	0
SNLAAAVENTITPPVKVEHTQLLIGGR	1	1	1	AT1G23800.1	N-Term(Dimethyl:2H(6)13C(2)); K16(Dimethyl:2H(6)13C(2))	2900.71	0	3.21715e+06	0				1.4522	1								1.39479	1								1.04116	1					0	2.481e-05				High	52.32	0.0296384				0
AISKDLYPSQEDLLYEEELLR	4	1	1	AT5G28740.1	N-Term(Dimethyl:2H(6)13C(2)); K4(Dimethyl)	2588.4	0	629322	3.21276e+06																												0	2.64e-08				High	51.84	0.0308641	High	54.25	0.0183651	0
VLKTELCR	2	2	1	AT3G53020.1	N-Term(Dimethyl:2H(4)); K3(Dimethyl:2H(4)); C7(Carbamidomethyl)	1082.68	0	2.10498e+07	2.71742e+08				0.830587	1								0.905748	1								0.917017	1					0	0.00487				High	51.4	0.00870518	High	41.54	0.0871734	0
AAAVEAIVTSSDSSLVDKSVNTIR	2	1	1	AT2G45290.1	N-Term(Dimethyl); K18(Dimethyl)	2489.34	0	1.63802e+06	5.71069e+06				1.24386	1								1.37781	1								0.902782	1					0	0.0001111				High	49.85	0.0460452	High	38.72	0.613174	0
EKLCSDNDGDNGCFR	2	1	1	AT5G23210.1	N-Term(Dimethyl:2H(6)13C(2)); K2(Dimethyl:2H(6)13C(2)); C4(Carbamidomethyl); C13(Carbamidomethyl)	1858.86	0	1.24892e+06	4.14239e+06				1.07243	1								1.04407	1								1.02717	1					0	4.146e-07				High	49.52	0.00630916	High	52.07	0.00372739	0
AATTEPLTVLVTGAGGR	2	1	1	AT2G37660.1	N-Term(Dimethyl:2H(6)13C(2))	1649.96	0	0	3.83141e+06							1.35555	1								0.9466	1								1.43202	1		0	1.069e-05				High	49.46	0.028357	High	57.2	0.00487045	0
EGDILTLLESER	1	1	1	AT3G10090.1		1374.71	0	232908	0																												0	0.0007942				High	47.41	0.0227284				0
GGEGDSSQPQSGEGEAVAVNIR	1	1	1	AT2G17200.1	N-Term(Dimethyl:2H(6)13C(2))	2180.06	0	5.93668e+06	0				1.00499	1								1.07014	1								0.939122	1					0	0.0005764				High	46.79	0.0294987				0
SGFATAPSGTASPETKSSEVDR	1	1	1	AT5G52520.1	N-Term(Dimethyl); K16(Dimethyl)	2238.08	0	1.57697e+06	0				0.688701	1								1.1363	1								0.606091	1					0	0.0003252				High	46	0.0332913				0
VSTDSSPITIETAVPFTSHLCESPSR	1	1	1	AT1G24180.1	N-Term(Dimethyl); C21(Carbamidomethyl)	2846.38	0	2.43551e+06	0				1.23462	1								1.11507	1								1.10722	1					0	0.0005944				High	45.84	0.0505893				0
SDDEHHFEASESGASKTYPQSAGNIR	1	1	1	AT1G26630.1	N-Term(Dimethyl); K16(Dimethyl)	2876.29	0	521359	0				1.19374	1								1.00547	1								1.18725	1					0	4.507e-06				High	44.29	0.0194835				0
AILSADHGNSSVR	2	1	1	AT4G13050.1	N-Term(Dimethyl:2H(6)13C(2))	1362.75	0	445783	2.37298e+06				1.02953	1		1.25263	1					0.879706	1		0.967503	1					1.17031	1		1.29471	1		0	0.001256				High	43.93	0.0678271	High	36.81	0.350987	0
MIYDVNSGLFR	2	1	1	AT3G07230.1	N-Term(Dimethyl)	1342.68	0	1.37661e+06	8.91212e+06				0.836846	1		1.13233	1					0.857555	1		1.00241	1					0.975852	1		1.12961	1		0	0.0003951				High	43.55	0.0442807	High	41.15	0.0770469	0
VGNILVTGGAGYIGSHTVL	1	1	1	AT1G64440.1	N-Term(Dimethyl:2H(6)13C(2))	1864.07	0	216412	0				138.655	1								138.655	1								1	1					0	0.0003165				High	42.86	0.162464				0
SSGDENAPSPSVVMDSDFDAKVFR	1	1	1	AT4G34350.1	N-Term(Dimethyl:2H(4)); K21(Dimethyl:2H(4))	2621.25	0	1.20418e+06	0				1.13959	1								1.14379	1								0.996327	1					0	0.00061				High	42.73	0.0755309				0
DANKAPILPTENLPEDFDWR	2	1	1	AT4G39090.1	N-Term(Dimethyl:2H(6)13C(2)); K4(Dimethyl:2H(6)13C(2))	2413.3	0	5.14586e+06	2.09887e+07				1.26155	1								1.3279	1								0.950035	1					0	0.0002759				High	42.12	0.257835	High	26.37	9.54855	0
VLEATMICIDNSEWMR	1	1	1	AT4G38630.1	N-Term(Dimethyl:2H(4)); C8(Carbamidomethyl)	1999.96	0	1.43853e+06	0				1.06772	1								0.998281	1								1.06955	1					0	0.0005239				High	41.19	0.0741774				0
TVLISTQHDETVTNDEIAR	2	2	1	AT1G02500.1	N-Term(Dimethyl)	2170.09	0	2.70065e+06	3.90601e+06				0.691753	1		0.931125	1					0.766491	1		0.559129	1					0.902493	1		1.66531	1		0	8.35e-06				High	40.71	0.189384	High	43.21	0.0985429	0
APVAATPLMESLKQSNGNVSFEEEER	1	1	1	AT2G37400.1	N-Term(Dimethyl); K13(Dimethyl)	2889.44	0	1.1626e+06	0				0.95512	1								0.906458	1								1.05368	1					0	7.448e-05				High	39.94	0.289294				0
ASNAAVPFWR	2	1	1	AT1G51650.1	N-Term(Dimethyl:2H(4))	1150.63	0	1186158	9.47687e+06				0.874631	1		0.844163	1					0.966361	1		0.738717	1					0.905077	1		1.14274	1		0	0.002842				High	39.29	0.14242	High	54.93	0.0038866	0
VDMSIISYDEKHGVSTTGGR	2	1	1	AT1G47128.1	N-Term(Dimethyl:2H(4)); K11(Dimethyl:2H(4))	2216.14	0	5.75097e+06	35154791				1.46548	1								1.64251	1								0.892223	1					0	0.001072				High	38.61	0.377534	High	26.38	6.30584	0
ASQLDVVVTNR	1	1	1	AT4G18100.1	N-Term(Dimethyl)	1229.68	0	1.92554e+06	0				0.000502831	1								1	1								0.000502831	1					0	0.0007661				High	38.14	0.232817				0
AEVADVSEAVR	2	1	1	AT3G22960.1		1145.58	0	329578	2.08198e+06																												0	0.002277				High	37.14	0.126138	High	25.34	2.25759	0
SAQSVTADPSPPITDTNKLNKYSSR	2	1	1	AT3G23940.1	N-Term(Dimethyl:2H(6)13C(2)); K18(Dimethyl:2H(6)13C(2)); K21(Dimethyl:2H(6)13C(2))	2785.57	0	1.73959e+07	0				0.881623	2	0.178323							1.01446	2	0.568707							0.869057	2	0.390381				0	0.0001808				High	36.83	1.20904				0
TLAPLGCLPIVR	2	2	1	AT1G54010.1	N-Term(Dimethyl:2H(4)); C7(Carbamidomethyl)	1341.83	0	297389	1561915				0.687809	1		0.915892	1					0.875093	1		0.900483	1					0.785984	1		1.01711	1		0	3.286e-05				High	35.67	0.46828	High	44.93	0.0558695	0
GFIMEFAENLVLR	2	1	1	AT1G67350.1	N-Term(Dimethyl:2H(6)13C(2)); M4(Oxidation)	1590.87	0	229562	632802							1.43062	1								1.50217	1								0.95237	1		0	4.418e-07				High	34.93	0.716196	High	63.37	0.00101215	0
GYDPCASEYTEKYMNR	1	1	1	AT5G23210.1	N-Term(Dimethyl); C5(Carbamidomethyl); K12(Dimethyl)	2039.88	0	8.47628e+06	0				0.94998	1								1.06122	1								0.895176	1					0	0.00124				High	34.51	0.0663922				0
AAMLAAQDVAQR	2	3	1	AT2G36160.1		1244.64	0	370462	2702566																												0	6.695e-05				High	34.31	0.356817	High	37.5	0.166678	0
SISDPSPLPPHTPR	3	1	1	AT1G18500.1	N-Term(Dimethyl:2H(6)13C(2))	1536.86	0	1.40426e+06	1.24347e+07																												0	0.001556				High	34.2	0.800907	High	22.89	11.1943	0
SECLKEYGGDVGFGFCAPKIFPTICYR	1	0	0		N-Term(Dimethyl:2H(6)13C(2)); C3(Carbamidomethyl); K5(Dimethyl); C16(Carbamidomethyl); K19(Dimethyl:2H(4)); C25(Carbamidomethyl)	3267.65	0	448059	0																												0	0.0006445				High	33.61	1.87048				0
AALKTVEQTTLTEDNR	2	1	1	AT1G17745.2	N-Term(Dimethyl:2H(6)13C(2)); K4(Dimethyl:2H(6)13C(2))	1862.08	0	1.27279e+06	4.5521e+06							1.034	1								0.936515	1								1.1041	1		0	0.001063				High	33.14	1.49015	High	28.31	4.49958	0
AVTFSDLHTEEGVK	3	1	1	AT5G19510.1	N-Term(Dimethyl)	1560.78	0	5.56319e+06	2.24257e+07																												0	0.0006753				High	31.67	0.811715	High	23.39	5.6915	0
PPKLDPSQIVDVYVR	2	3	1	AT2G37190.1	N-Term(Dimethyl); K3(Dimethyl)	1782.02	0	517561	0				0.00172544	1								1	1								0.00172544	1					0	0.0008833				High	31.01	2.27678				0
GEDAISGNLKNLTIDTR	1	1	1	AT5G51830.1	N-Term(Dimethyl:2H(4)); K10(Dimethyl:2H(4))	1881.06	0	1.05769e+06	0				1.14891	1								0.982103	1								1.16985	1					0	0.0002076				High	30.94	2.54053				0
STVLNVPIAQPENGSSDKIPKWSAR	2	1	1	AT4G25370.1	N-Term(Dimethyl:2H(6)13C(2)); K18(Dimethyl:2H(6)13C(2)); K21(Dimethyl:2H(6)13C(2))	2802.65	0	2.94295e+06	1.72738e+07				1.09227	1								1.13961	1								0.958459	1					0	1.377e-05				High	30.66	4.39269	High	20.47	46.6596	0
SESGASKTYPQSAGNIR	1	1	1	AT1G26630.1	N-Term(Dimethyl); K7(Dimethyl)	1808.91	0	394015	0				0.728764	1								0.942689	1								0.773069	1					0	0.001121				High	30.66	1.38662				0
MDMSIISYDENHHITTETSR	1	1	1	AT5G43060.1	N-Term(Dimethyl:2H(6)13C(2))	2416.13	0	3.23896e+06	0				1.0934	1								1.12344	1								0.973263	1					0	0.0008538				High	30.63	0.765237				0
TTAVSPPPPQEQQLVHASQTSR	2	1	1	AT3G58660.1	N-Term(Dimethyl:2H(6)13C(2))	2395.28	0	2.98525e+06	1.72233e+07				1.28901	1		1.29821	1					1.39473	1		1.14153	1					0.924194	1		1.13725	1		0	1.269e-06				High	29.79	3.93164	High	47.3	0.0741455	0
TKKAVLIGINYPGTKAELR	2	1	1	AT1G79340.1	N-Term(Dimethyl); K2(Dimethyl); K3(Dimethyl); K15(Dimethyl)	2184.35	0	6.83909e+06	2.18104e+07				1.03329	1								1.07236	1								0.96357	1					0	0.0003734				High	29.18	3.43828	High	19.89	28.5306	0
VETSIDMEEGTLEIGMEYR	1	1	1	AT1G20260.1	N-Term(Dimethyl:2H(6)13C(2))	2238.07	0	270896	0				1.13666	1								1.49812	1								0.758727	1					0	0.0003736				High	28.7	1.44589				0
AKMVNADLAR	3	2	1	AT3G09630.1	N-Term(Dimethyl:2H(4)); K2(Dimethyl)	1148.67	0	887550	7211919																												0	0.001476				High	28.26	2.27114	High	27.81	2.47678	0
AFEKIKVANPIVEMDGDEMTR	2	1	1	AT1G65930.1	N-Term(Dimethyl:2H(6)13C(2)); K4(Dimethyl:2H(4)); K6(Dimethyl)	2489.34	0	2.01744e+06	0																												0	0.0003212				High	28.12	7.01821				0
GRPPSNGGPAFR	1	0	0		N-Term(Dimethyl:2H(6)13C(2))	1248.69	0	404794	0																												0	0.00093				High	27.89	2.46002				0
GVEKQVIRPGNGPKPAPGQTVTVHCTGFGKDGDLSQKFW	3	0	0		N-Term(Dimethyl); K4(Dimethyl:2H(4)); K14(Dimethyl:2H(6)13C(2)); C25(Carbamidomethyl); K30(Dimethyl:2H(4)); K37(Dimethyl:2H(4))	4353.42	0	2.42765e+06	22191529																												0	0.003709				High	27.67	19.4318	High	19.68	119.566	0
AAVSTGSFVTADELPSLVEKPAAEVIHFYR	2	1	1	AT1G74260.1	N-Term(Dimethyl); K20(Dimethyl)	3260.72	0	531657	930184				1.16193	1		2.05758	1					1.26259	1		1.33223	1					0.92027	1		1.54447	1		0	7.869e-09				High	27.3	11.503	High	41.76	0.428317	0
TTGDLVNIHPTELKFPF	2	1	1	AT4G00170.1	N-Term(Dimethyl); K14(Dimethyl)	1985.07	0	491217	803813				0.875142	1		1.13704	1					1.02132	1		1.36629	1					0.856877	1		0.832215	1		0	0.004053				High	26.8	6.2447	High	24.4	11.1038	0
GNESKTSALESEQKALLLR	1	1	1	AT5G57120.1	N-Term(Dimethyl); K5(Dimethyl); K14(Dimethyl)	2158.21	0	2.77029e+06	0				0.910389	1								0.950141	1								0.958162	1					0	0.0008687				High	25.69	10.5121				0
ATVDTNNMPMTGVVFQPFEEVKKADLAIPITSHASLAR	1	1	1	AT5G01600.1	N-Term(Dimethyl); K22(Dimethyl); K23(Dimethyl)	4183.2	0	604779	0				2.15553	1								2.07115	1								1.04074	1					0	0.0005162				High	24.14	37.2426				0
VQTDPKTPAASSASAATTTPATLTKPVGVNVGKGKWAPESWR	1	0	0		N-Term(Dimethyl:2H(4)); K6(Dimethyl:2H(4)); K25(Dimethyl:2H(4)); K33(Dimethyl:2H(4)); K35(Dimethyl:2H(4))	4424.51	0	3.60619e+06	0																												0	0.0005419				High	23.86	42.0756				0
TEAPKFKLITPSILSDR	1	0	0		N-Term(Dimethyl); K5(Dimethyl); K7(Dimethyl)	2000.18	0	292235	0																												0	0.0005092				High	23.55	14.5533				0
MAMEQRPKTKIVCTLGPASR	2	1	1	AT4G26390.1	M1(Oxidation); K8(Dimethyl:2H(4)); K10(Dimethyl:2H(4)); C13(Carbamidomethyl)	2354.3	0	2.79461e+07	9.84013e+07																												0	0.00138				High	22.97	22.7532	High	19.78	46.9538	0
TEVQIVGDDLLVTNPKR	2	1	1	AT2G36530.1	N-Term(Dimethyl); K16(Dimethyl)	1953.09	0	1.09799e+06	5.4298e+06				0.61521	1		0.51165	1					0.711817	1		0.451496	1					0.864281	1		1.13323	1		0	4.377e-06				High	22.45	18.7648	High	43.87	0.136044	0
TDLKGYCESWR	2	0	0		N-Term(Dimethyl); K4(Dimethyl); C7(Carbamidomethyl)	1470.7	0	1.72526e+07	8.5316e+07																												0	0.003076				High	21.09	4.99616	High	24.53	2.15898	0
GMGQKDAYVGDEAQSKR	2	5	1	AT2G37620.1	N-Term(Dimethyl:2H(6)13C(2)); K5(Dimethyl:2H(6)13C(2)); K16(Dimethyl:2H(6)13C(2))	1948.09	0	898351	6.06751e+06				0.827926	1		0.924975	1					0.92736	1		0.996745	1					0.892777	1		0.927996	1		0	0.0001409				High	20.57	28.7783	High	38.38	0.472147	0
AVEDTPKSVVTEEAKPNSIENPIDR	1	0	0		N-Term(Dimethyl); K7(Dimethyl); K15(Dimethyl)	2822.48	0	4.22128e+06	0																												0	0.001019				High	19.93	48.4974				0
AGVAFGSFDDSFSLASLR	1	1	1	AT3G16240.1	N-Term(Dimethyl:2H(4))	1878.95	0	0	165070							0.616668	1								1.62531	1								0.379415	1		0	6.867e-12							High	105.19	5.18979e-08	0
ASFSDSDSDSDLLNELVSLR	1	1	1	AT1G61790.1	N-Term(Dimethyl:2H(4))	2202.06	0	0	3.61816e+06							1.1818	1								1.01016	1								1.16991	1		0	1.614e-11							High	102.76	6.92853e-08	0
GTNDLDIEEGTLEIGMEYR	1	1	1	AT1G76030.1	N-Term(Dimethyl:2H(4))	2187.04	0	0	737865							3.0986	1								1.16745	1								2.65416	1		0	1.791e-11							High	84.62	3.77639e-06	0
ISQEVSGDALGEEFKGY	4	2	1	AT5G10360.1	N-Term(Dimethyl); K15(Dimethyl:2H(6)13C(2))	1892.96	0	0	2.70274e+06																												0	7.191e-08							High	75.81	4.48938e-05	0
GSTPTDLPGEDVADNR	1	1	1	AT5G11670.1	N-Term(Dimethyl:2H(6)13C(2))	1679.82	0	0	5.08156e+06							1.61059	1								1.06759	1								1.50862	1		0	6.055e-08							High	67.45	0.000198083	0
TEESPATTTEVTDR	1	1	1	AT1G20440.1	N-Term(Dimethyl)	1564.74	0	0	1.38434e+06							0.525543	1								0.515508	1								1.01947	1		0	9.247e-08							High	61.66	0.000419331	0
TTIGSFPQTVELR	1	2	1	AT5G17920.1	N-Term(Dimethyl:2H(6)13C(2))	1484.85	0	0	1.83017e+06							1.12715	1								1.14788	1								0.981939	1		0	6.058e-05							High	60.93	0.00178221	0
GGGGDTTDTNMMQR	1	1	1	AT2G21230.3	N-Term(Dimethyl:2H(4)); M12(Oxidation)	1488.64	0	0	93830.3							1.15718	1								1.03277	1								1.12046	1		0	3.936e-06							High	58.84	0.00018319	0
TPQDLEDEYGGFLSER	1	1	1	AT3G09260.1	N-Term(Dimethyl:2H(4))	1887.89	0	0	2.37421e+06							4.06068	1								1.66325	1								2.44141	1		0	5.083e-09							High	58.44	0.00103733	0
DPTLAVVAYR	1	2	1	AT3G08530.1		1104.6	0	0	6.0142e+06																												0	0.001941							High	57.83	0.00196016	0
VSDSVPAPSDDAEQLR	1	1	1	AT1G35720.1	N-Term(Dimethyl:2H(6)13C(2))	1721.87	0	0	2.24877e+06							1.3304	1								1.68263	1								0.790667	1		0	1.597e-05							High	56.51	0.00348113	0
DLETITEELR	1	1	1	AT1G30580.1		1218.62	0	0	2.66517e+06																												0	0.000526							High	56.43	0.00207933	0
LDQLIYIPLPDEDSR	1	2	1	AT3G09840.1		1786.92	0	0	3.70018e+06																												0	0.0001353							High	53.77	0.00752124	0
GISACAVCDGAAPIFR	1	2	1	AT4G35460.1	N-Term(Dimethyl); C5(Carbamidomethyl); C8(Carbamidomethyl)	1692.82	0	0	484932							0.00197109	1								1	1								0.00197109	1		0	1.596e-05							High	49.96	0.00946427	0
VKICCIGAGYVGGPTMAVIAL	1	3	1	AT3G29360.1	N-Term(Dimethyl); K2(Dimethyl); C4(Carbamidomethyl); C5(Carbamidomethyl)	2206.17	0	0	809695							1.55821	1								1.17369	1								1.32761	1		0	5.674e-05							High	48.38	0.0500347	0
ILDVAYNASNNELVR	1	1	1	AT5G59240.1	N-Term(Dimethyl)	1718.91	0	0	2807993							0.000379934	1								1	1								0.000379934	1		0	5.421e-05							High	47.73	0.0349133	0
SCQGCVGAVNR	1	1	1	AT3G56240.1	C2(Carbamidomethyl); C5(Carbamidomethyl)	1207.53	0	0	81342																												0	4.113e-05							High	47	0.00388677	0
PAGPGAAAAAAPRV	1	1	1	AT2G40510.1		1176.65	0	0	3.49241e+06																												0	0.004736							High	44.72	0.0458239	1
TTQDVIVNDQNDQKQCSNDVIFR	1	1	1	AT3G21240.1	N-Term(Dimethyl); K14(Dimethyl); C16(Carbamidomethyl)	2793.34	0	0	5.11447e+06							1.50589	1								1.1872	1								1.26844	1		0	1.354e-05							High	44.62	0.0581326	0
AELNEVLTR	1	3	1	AT5G35530.1	N-Term(Dimethyl)	1072.6	0	0	5344707							0.173433	1								0.280243	1								0.618865	1		0	0.0009726							High	43.8	0.0515313	0
VLTKTATNDESVCTMF	1	1	1	AT1G65960.2	N-Term(Dimethyl:2H(4)); K4(Dimethyl:2H(4)); C13(Carbamidomethyl)	1880.96	0	0	4.19055e+06							0.917367	1								0.909258	1								1.00892	1		0	0.002743							High	42.16	0.111529	0
LQTGASGDDSQSMGGYHVSPGGFMR	1	1	1	AT5G63620.1	N-Term(Dimethyl:2H(6)13C(2))	2578.19	0	0	2.50083e+07							1.2166	1								1.03318	1								1.17753	1		0	1.896e-07							High	41.96	0.0480335	0
LSKDSAAYQYGDDVVIVAAQR	1	1	1	AT1G04710.1	N-Term(Dimethyl); K3(Dimethyl)	2325.2	0	0	1.44499e+06							0.926574	1								0.860398	1								1.07691	1		0	0.002147							High	41.21	0.234569	0
VLESDEDSGLR	1	1	1	AT2G43945.1	N-Term(Dimethyl:2H(6)13C(2))	1255.66	0	0	1.74049e+06							1.25761	1								0.73084	1								1.72077	1		0	0.0009559							High	40.8	0.0911488	0
VATGLFVGLNKGH	1	1	1	AT5G02450.1	N-Term(Dimethyl); K11(Dimethyl)	1368.8	0	0	4.18281e+06							1.21406	1								0.939381	1								1.2924	1		0	2.22e-05							High	40.03	0.18894	0
TGLKAVDSLVPIGR	1	2	1	ATMG01190.1	N-Term(Dimethyl); K4(Dimethyl)	1481.91	0	0	2.14939e+06							0.771092	1								0.810403	1								0.951493	1		0	0.0001971							High	38.01	0.311221	0
LVTHNLLISHAEAVEAYR	1	1	1	AT3G09260.1	N-Term(Dimethyl)	2064.12	0	0	3.36414e+06							0.000330905	1								1	1								0.000330905	1		0	1.036e-05							High	36.29	0.807299	0
ATGKTVKDVSPHEFVKAY	1	1	1	AT5G61170.1	N-Term(Dimethyl:2H(4)); K4(Dimethyl:2H(4)); K7(Dimethyl:2H(4)); K16(Dimethyl:2H(4))	2105.28	0	0	9.39125e+06							1.09533	1								0.932967	1								1.17403	1		0	0.0008981							High	34.25	1.15202	0
ARGSSQSQQSTSTGSSTARPGLAAPR	1	1	1	AT5G60460.1	N-Term(Dimethyl:2H(6)13C(2))	2582.34	0	0	3.53168e+06							1.08183	1								0.926589	1								1.16754	1		0	1.572e-05							High	34.2	1.41314	1
IEKAGGECLTFDQLALR	1	2	1	AT3G05590.1	N-Term(Dimethyl:2H(4)); K3(Dimethyl:2H(4)); C8(Carbamidomethyl)	1985.09	0	0	0																												0	0.003236							High	34.1	1.28081	0
MKPVIGTVVSNKMQKSVVVAVDR	1	1	1	AT1G49400.1	N-Term(Dimethyl); K2(Dimethyl); K12(Dimethyl); K15(Dimethyl)	2597.52	0	0	1.53779e+07							1.03242	1								0.888556	1								1.16191	1		0	4.018e-06							High	31.96	3.0349	0
ARKGNPISVR	1	1	1	ATMG00090.1	N-Term(Dimethyl); K3(Dimethyl)	1153.72	0	0	769788							0.963578	1								0.862798	1								1.11681	1		0	0.002161							High	31.59	0.933212	1
SFRVPTVDVSVVDLTVR	1	2	1	AT1G13440.1	N-Term(Dimethyl:2H(4))	1921.1	0	0	1.55401e+06							0.501442	1								0.453761	1								1.10508	1		0	0.002093							High	31.11	2.53013	1
AQGEAEAILAR	1	2	1	AT5G54100.1		1128.6	0	0	910990																												0	0.003838							High	31.03	0.798839	0
SLEGLQTNVQR	1	0	0		N-Term(Dimethyl:2H(4))	1276.72	0	0	0																												0	0.002634							High	29.95	1.68028	0
ADDIHDLLPR	1	0	0		N-Term(Dimethyl:2H(4))	1196.65	0	0	2.58337e+06																												0	0.001547							High	29.93	1.24292	0
LPLQDVYKIGGIGTVPVGR	1	1	1	AT1G07920.1	K8(Dimethyl)	2010.17	0	0	7.77146e+06																												0	0.0003343							High	29.44	3.93596	0
VEGKGFLVSSVTELHR	1	1	1	AT1G77030.1	N-Term(Dimethyl:2H(4)); K4(Dimethyl:2H(4))	1822.06	0	0	8.50417e+06							1.11025	1								1.1448	1								0.969825	1		0	0.0006835							High	29.41	3.40945	0
TANVVVAKDGTGKFKTVNEAVAAAPENSNTR	1	0	0		N-Term(Dimethyl); K8(Dimethyl); K13(Dimethyl); K15(Dimethyl)	3271.76	0	0	9.97158e+06																												0	0.00132							High	28.82	9.40158	0
GSSAPESVNKPEEEWR	1	0	0		N-Term(Dimethyl:2H(4)); K10(Dimethyl:2H(4))	1865.95	0	0	1.79406e+07																												0	0.003713							High	27.9	2.92388	0
TLYEKDLQFELIPVDMR	1	0	0		N-Term(Dimethyl:2H(4)); K5(Dimethyl:2H(4))	2174.2	0	0	1075260																												0	0.002746							High	25.83	10.1051	0
STQKLIGDEPVLVR	1	0	0		N-Term(Dimethyl:2H(6)13C(2)); K4(Dimethyl:2H(6)13C(2))	1627.03	0	0	4.86081e+06																												0	0.000146							High	25.29	5.12446	0
STDESKSTAEKEIPIELR	1	1	1	AT5G10160.1	N-Term(Dimethyl:2H(4)); K6(Dimethyl:2H(4)); K11(Dimethyl:2H(4))	2129.21	0	0	15903639							1.10007	1								1.05893	1								1.03885	1		0	0.0001002							High	25.22	11.5645	0
TTKSWDFVGLPLTAKR	1	0	0		N-Term(Dimethyl:2H(4)); K3(Dimethyl:2H(4)); K15(Dimethyl:2H(4))	1916.18	0	0	4.8982e+06																												0	0.002137							High	25.06	7.87442	0
TLKKVDANPSTLESSLQELKSDETSR	1	0	0		N-Term(Dimethyl); K3(Dimethyl:2H(6)13C(2)); K4(Dimethyl:2H(4)); K20(Dimethyl:2H(4))	3004.7	0	0	3.66654e+07																												0	0.005397							High	23.63	28.0956	0
ELTITQPDDWHLHLR	1	0	0		N-Term(Dimethyl:2H(4))	1906.01	0	0	1.94883e+06																												0	0.001578							High	22.75	13.5776	0
AIDNGKLQEEEASSVTR	1	1	1	AT4G15570.1	N-Term(Dimethyl:2H(6)13C(2)); K6(Dimethyl:2H(6)13C(2))	1919.07	0	0	2.46601e+06							1.15486	1								1.11152	1								1.03899	1		0	0.000683							High	21.83	20.8484	0
VTETEEKPAALDPSSEAAR	1	0	0		N-Term(Dimethyl:2H(4)); K7(Dimethyl:2H(4))	2065.09	0	0	6.86008e+06																												0	0.0009361							High	20.5	26.2585	0
VSFKVSLVSTSPIDGQKPGTSGLR	1	1	1	AT1G70730.3	N-Term(Dimethyl:2H(4)); K4(Dimethyl:2H(4)); K17(Dimethyl:2H(4))	2556.52	0	0	2.33053e+07							0.987452	1								0.915307	1								1.07882	1		0	0.002914							High	19.58	46.9289	0
AAALAAER	2	1	1	AT2G40770.1	N-Term(Dimethyl:2H(4))	804.486	2.43761e+07	0	6.33904e+06							0.801404	1								0.630142	1								1.27178	1		0.001	0.01915	High	53.94	0.00322957				High	43.66	0.0343022	0	1
QCRDMIEDVQR	1	1	1	AT1G15130.1	N-Term(Dimethyl); C2(Carbamidomethyl)	1477.7	2.4794e+07	0	0	0.840064	1								0.832847	1								1.00867	1								0.001	0.01211	High	52.07	0.0035343							1	1
GFTKDQLLDR	2	1	1	AT1G44835.2	N-Term(Dimethyl:2H(6)13C(2)); K4(Dimethyl:2H(6)13C(2))	1264.78	6.44839e+06	1.18337e+07	0	0.939346	1								0.739134	1								1.27087	1								0.001	0.02277	High	48.73	0.0210503	High	20.82	13.2607				0	1
TVIDILTR	2	1	1	AT3G09740.1	N-Term(Dimethyl:2H(6)13C(2))	966.639	4.20633e+07	0	3.32044e+07	1.02063	1					1.01326	1		0.83554	1					1.01881	1		1.22152	1					0.99455	1		0.001	0.01475	High	43.65	0.0417106				High	38.91	0.129737	0	1
SLDSHIEDQFASGR	1	1	1	AT5G20290.1	N-Term(Dimethyl:2H(4))	1593.78	0	0	0																												0.001	0.01832	High	43.19	0.0453324							0	1
GNITPLTGTQGQIR	2	1	1	AT3G32980.1		1455.79	4238822	0	4.59916e+06																												0.001	0.009142	High	43.09	0.0938321				High	40.53	0.158834	0	1
TATEVPSAVR	3	1	1	AT1G79530.1	N-Term(Dimethyl)	1058.58	1.74603e+08	44339739	1.97145e+08	0.91791	1		1.01485	1					0.913023	1		0.992629	1					1.00535	1		1.02239	1					0.001	0.01206	High	42.78	0.0591736	High	37.93	0.179772	High	36.83	0.235503	0	1
AGASSLDEIR	2	1	1	AT5G13930.1	N-Term(Dimethyl:2H(4))	1050.57	4597939	1.42047e+06	0				0.775094	1								0.608301	1								1.2742	1					0.001	0.02068	High	41.67	0.0744489	High	38.11	0.168865				0	1
AAEAALAR	1	1	1	AT5G63510.2	N-Term(Dimethyl)	800.46	2.24887e+07	0	0																												0.001	0.02013	High	41.23	0.0596469							0	1
STQDHAAAAIAR	1	2	1	AT3G23810.1	N-Term(Dimethyl:2H(4))	1243.67	1.88825e+06	0	0	0.450107	1								0.472363	1								0.952884	1								0.001	0.02969	High	37.16	0.247377							0	1
GIMEAER	1	0	0		N-Term(Dimethyl:2H(6)13C(2))	841.464	2.16716e+07	0	0																												0.001	0.02712	High	36.25	0.16187							0	1
VLAELGGR	2	3	1	AT1G15310.1	N-Term(Dimethyl:2H(4))	846.534	66453980	1.51862e+07	0				0.894681	1								1.00859	1								0.88706	1					0.001	0.01565	High	35.15	0.250504	High	35.34	0.241155				0	1
VKICCIGAGY	2	4	1	AT3G29360.1	N-Term(Dimethyl); K2(Dimethyl); C4(Carbamidomethyl); C5(Carbamidomethyl)	1196.62	3.4086e+07	1.1135e+07	0	0.91437	1								0.851609	1								1.0737	1								0.001	0.01256	High	33.31	0.444843	High	29.55	1.0419				0	1
MIISETNRR	1	1	1	AT5G41520.1	N-Term(Dimethyl)	1147.63	4.92184e+07	0	0	0.942887	1								0.911173	1								1.03481	1								0.001	0.02508	High	33.14	0.59392							1	1
ARFEELNNDLFR	1	2	1	AT5G42020.1	N-Term(Dimethyl:2H(4))	1555.82	0	0	0																												0.001	0.02741	High	32.99	0.830498							1	1
EATVPDTKDWR	1	1	1	AT3G45310.1	N-Term(Dimethyl:2H(6)13C(2)); K8(Dimethyl:2H(6)13C(2))	1389.79	5.78572e+06	0	0	4240.67	1								4240.67	1								1	1								0.001	0.0226	High	32.86	0.983013							0	1
VGSSNSLAGLQDHLKLAR	3	0	0		N-Term(Dimethyl); K15(Dimethyl)	1922.07	1.0892e+07	2.46115e+06	1.03448e+07																												0.001	0.002367	High	30.72	2.74646	High	32.75	1.70878	High	30.15	3.13445	0	1
MVTGEALIAYR	1	1	1	AT3G62810.1	N-Term(Dimethyl:2H(6)13C(2))	1259.72	28065599	0	0	20418.9	1								20418.9	1								1	1								0.001	0.02158	High	29.55	1.82986							0	1
MIISENNR	2	1	1	AT4G25740.1	N-Term(Dimethyl)	1004.52	1.58127e+08	2.7844e+07	0	0.91793	1		0.790897	1					0.85885	1		0.908182	1					1.06879	1		0.870857	1					0.001	0.0019	High	28.94	0.981901	High	32.54	0.44976				0	1
TSSSTIEEQR	1	1	1	AT5G26570.1	N-Term(Dimethyl:2H(4))	1169.59	310943	0	0	0.814825	1								0.809248	1								1.00689	1								0.001	0.01292	High	28.84	1.03031							0	1
GKDGLSDDQVSSMKEAFM	1	1	1	AT1G12310.1	N-Term(Dimethyl); K2(Dimethyl); K14(Dimethyl)	2028.97	1.61523e+07	0	0	0.997827	1								0.880699	1								1.133	1								0.001	0.03207	High	28.78	1.29905							0	1
SVTSAPASGTSSSSKTPR	1	1	1	AT5G63420.1	N-Term(Dimethyl:2H(6)13C(2)); K15(Dimethyl:2H(6)13C(2))	1780	2.03265e+06	0	0	0.789109	1								0.708523	1								1.11374	1								0.001	0.01166	High	28.69	3.77566							0	1
MLTETPFRPR	1	1	1	AT4G21105.1	N-Term(Dimethyl)	1275.69	2.20169e+07	0	0	0.926039	1								1.00178	1								0.924391	1								0.001	0.01708	High	27.69	2.40464							0	1
EFIIQQVTKGR	1	0	0		N-Term(Dimethyl:2H(4)); K9(Dimethyl:2H(4))	1382.86	2.00559e+07	0	0																												0.001	0.01675	High	27.13	3.24012							0	1
GDGTEFVVR	3	0	0		N-Term(Dimethyl)	1007.52	3.31324e+06	704892	3.48352e+06																												0.001	0.01036	High	25.97	1.83222	High	32.19	0.440822	High	24.19	2.7774	0	1
LNLANDPTIER	1	3	2	AT1G76030.1;AT1G20260.1	N-Term(Dimethyl:2H(4))	1287.72	2.32977e+06	0	0																												0.001	0.03345	High	25.73	4.47274							0	1
VRISVLNDALKSMYNAEK	1	1	1	AT1G07770.1	N-Term(Dimethyl:2H(4)); K11(Dimethyl:2H(4))	2115.21	3.3417e+06	0	0																												0.001	0.02017	High	25.45	10.9127							1	1
VVDLIVHMSKA	3	2	1	AT1G13440.1	N-Term(Dimethyl:2H(4)); K10(Dimethyl)	1271.77	1.00197e+07	1317495	10562000																												0.001	0.02641	High	24.9	5.34205	High	26.13	4.15781	High	22.48	9.63557	0	1
TTGGFEAGISKDGQTR	1	0	0		N-Term(Dimethyl:2H(4)); K11(Dimethyl:2H(4))	1688.91	1.28308e+07	0	0																												0.001	0.01253	High	24.42	8.04516							0	1
DDAKRSALEALR	2	0	0		N-Term(Dimethyl:2H(6)13C(2)); K4(Dimethyl:2H(4))	1412.85	2.069e+06	0	0																												0.001	0.01558	High	24.27	7.37447							1	1
ASSSDPSKPVMER	1	1	1	AT1G68680.1	N-Term(Dimethyl:2H(4)); K8(Dimethyl:2H(4))	1454.77	5.49628e+06	0	0	0.762316	1								1.17941	1								0.646355	1								0.001	0.01528	High	23.91	6.45981							0	1
ATVDSDYSSKR	1	0	0		N-Term(Dimethyl:2H(4)); K10(Dimethyl:2H(4))	1292.69	5.91795e+06	0	0																												0.001	0.03083	High	23.77	5.64051							0	1
DLTAVGSPENAPAKGR	3	1	1	AT1G12000.1	N-Term(Dimethyl:2H(4)); K14(Dimethyl:2H(4))	1646.93	1.17803e+07	2.37512e+06	5.44615e+06	1.08807	1		0.14953	1					0.326595	1		0.176434	1					3.33156	1		0.847515	1					0.001	0.005003	High	23.54	11.1495	High	24.06	9.82555	High	23.59	11.0942	0	1
MLTEEELKR	2	0	0		N-Term(Dimethyl:2H(6)13C(2)); K8(Dimethyl:2H(6)13C(2))	1220.75	2.38502e+07	6.4465e+06	0																												0.001	0.001334	High	22.72	7.64454	High	27.49	2.64755				0	1
STQAASTSTTPQPPPPPPPPEKTHFGGLKDEDR	1	1	1	AT5G08530.1	N-Term(Dimethyl); K22(Dimethyl); K29(Dimethyl)	3552.8	44019436	0	0																												0.001	0.02654	High	22.23	31.0013							0	1
VNNVVSIEKMKALW	3	1	1	AT5G08040.1	N-Term(Dimethyl:2H(4)); K9(Dimethyl); K11(Dimethyl:2H(6)13C(2))	1727.06	1.98422e+07	4.50721e+06	0																												0.001	0.003339	High	21.77	14.7568	High	41.04	0.175802				0	1
AEEFSCEKSGGSTVR	1	1	1	AT1G12240.1	N-Term(Dimethyl:2H(4)); C6(Carbamidomethyl); K8(Dimethyl:2H(4))	1707.84	1.24562e+07	0	0	0.841205	1								0.794376	1								1.05895	1								0.001	0.02911	High	21.54	8.17651							0	1
SFKVSLVSTSPIDGQKPGTSGLR	1	1	1	AT1G70730.3	N-Term(Dimethyl); K3(Dimethyl); K16(Dimethyl)	2445.37	5.51998e+08	0	0																												0.001	0.02366	High	19.74	50.9959							0	1
NTKSPSVNQPYR	1	1	1	AT3G13790.1	N-Term(Dimethyl); K3(Dimethyl)	1446.77	6.17879e+06	0	0	0.761035	1								0.722005	1								1.05406	1								0.001	0.01881	High	19.7	17.2836							0	1
ASWSNSSTPGR	2	1	1	AT1G71260.1	N-Term(Dimethyl)	1177.56	0	365079	1.92443e+06				1.20251	1		1.01498	1					1.19415	1		0.982546	1					1.00701	1		1.03301	1		0.001	0.001453				High	58.95	0.000644902	High	57.97	0.000731312	0
GDVLPDEVDWR	1	2	1	AT3G19400.1	N-Term(Dimethyl:2H(4))	1332.67	0	1.12771e+06	0				0.979569	1								0.893494	1								1.09634	1					0.001	0.002427				High	51.24	0.0074001				0
TTTQGLDGLGDR	1	2	1	AT2G36460.1	N-Term(Dimethyl)	1261.63	0	756880	0				0.659047	1								1.10845	1								0.594564	1					0.001	0.02279				High	47.31	0.0164314				0
GIDLIAGGKSK	3	2	1	AT3G05590.1	N-Term(Dimethyl); K9(Dimethyl)	1114.68	0	558068	1.88327e+06																												0.001	0.0228				High	46.24	0.0342526	High	43.32	0.0644744	0
GIFNGLPVPSDKTY	1	1	1	AT3G10380.1	N-Term(Dimethyl:2H(6)13C(2)); K12(Dimethyl:2H(6)13C(2))	1579.92	0	631844	0				0.985603	1								1.1428	1								0.862445	1					0.001	0.003503				High	46.22	0.0566138				0
AGFAGDDAPR	1	8	2	AT1G49240.1;AT2G37620.1		976.445	0	557417	0																												0.001	0.001794				High	44.65	0.00861547				0
EGLTTQEGEDR	1	2	1	AT2G18960.1	N-Term(Dimethyl)	1262.59	0	18676.1	0				0.0322159	1								1	1								0.0322159	1					0.001	0.01715				High	43.49	0.01674				0
VTGEALIAYR	2	1	1	AT3G62810.1	N-Term(Dimethyl)	1120.63	0	1.19203e+07	2.8666e+07				0.99	1		1.13559	1					1.02486	1		1.01446	1					0.965985	1		1.1194	1		0.001	0.01068				High	43.27	0.0650914	High	47.9	0.0224896	0
MRECISIHIGQAGIQVGNACW	1	2	1	AT1G04820.1	N-Term(Dimethyl); C4(Carbamidomethyl); C20(Carbamidomethyl)	2428.16	0	797888	0				1.23801	1								1.12728	1								1.09823	1					0.001	0.00825				High	43.07	0.0656957				1
SSLSAAMSPALEKSR	2	1	1	AT5G40610.1	N-Term(Dimethyl); K13(Dimethyl)	1590.85	0	1.33428e+06	7.79989e+06				0.00102695	1		0.000126387	1					1	1		1	1					0.00102695	1		0.000126387	1		0.001	0.001797				High	42.69	0.105294	High	26.06	4.94853	0
VADANGSSSSSF	2	1	1	AT1G63000.1	N-Term(Dimethyl:2H(4))	1160.53	0	1.85692e+07	7.09442e+07				1.08049	1		1.11537	1					1.12734	1		0.872116	1					0.95844	1		1.27893	1		0.001	0.00679				High	41.63	0.0203132	High	39.78	0.0312853	0
FSKLAEGTDITSAAPGVSLQKAR	2	1	1	AT3G06050.1	N-Term(Dimethyl); K3(Dimethyl); K21(Dimethyl)	2431.35	0	8.44674e+06	3.65019e+07				1.14174	1		0.882657	1					1.05462	1		0.819289	1					1.08261	1		1.07734	1		0.001	0.005661				High	40.6	0.412319	High	42.05	0.297054	0
VAADSAATESLGR	1	1	1	AT3G57610.1	N-Term(Dimethyl:2H(4))	1279.68	0	344174	0				0.41569	1								0.516388	1								0.804995	1					0.001	0.003847				High	39.56	0.142052				0
SVEGTTVTER	2	1	1	AT2G40490.1	N-Term(Dimethyl:2H(4))	1110.59	0	898702	4.58172e+06				1.00803	1		1.27467	1					1.08607	1		1.09658	1					0.928147	1		1.16241	1		0.001	0.005854				High	38.45	0.141446	High	34.36	0.370835	0
ASFNDTFIHVTDLSGR	1	3	1	AT2G36160.1	N-Term(Dimethyl:2H(4))	1811.91	0	0	0																												0.001	0.004828				High	38.01	0.246105				0
TPPEDPVKCVSGNTNCIVTNSLGAFPDR	1	1	1	AT2G46740.1	N-Term(Dimethyl); K8(Dimethyl); C9(Carbamidomethyl); C16(Carbamidomethyl)	3101.49	0	989931	0				0.817003	1								0.978203	1								0.835208	1					0.001	0.002806				High	37.77	0.339248				0
MKALILVGGFGTR	1	2	1	AT2G39770.1	N-Term(Dimethyl:2H(6)13C(2)); K2(Dimethyl:2H(6)13C(2))	1434.94	0	307621	0				1.56623	1								0.907163	1								1.72651	1					0.001	0.002141				High	36.68	0.280883				0
GFAISESSER	1	0	0		N-Term(Dimethyl)	1110.53	0	624974	0																												0.001	0.02232				High	35.54	0.131948				0
MIEVVLNDR	2	0	0		N-Term(Dimethyl:2H(4))	1120.63	0	3.69001e+06	2.03492e+07																												0.001	0.003003				High	35.5	0.389162	High	20.15	13.1542	0
SFNDTFIHVTDLSGR	1	3	1	AT2G36160.1	N-Term(Dimethyl)	1736.86	0	523511	0				0.834546	1								0.995478	1								0.838337	1					0.001	0.002532				High	34.74	0.40448				0
SIASYCESWR	1	1	1	AT4G29270.1	N-Term(Dimethyl:2H(6)13C(2)); C6(Carbamidomethyl)	1294.63	0	1.32147e+06	0				1.02919	1								1.27584	1								0.806677	1					0.001	0.007999				High	34.44	0.231301				0
TPGVAADVGHINTR	1	2	1	AT1G53240.1	N-Term(Dimethyl:2H(4))	1439.79	0	1.01985e+06	0				0.382253	1								0.538246	1								0.710183	1					0.001	0.007195				High	32.96	0.906463				0
TIEAEAAHGTVTR	1	2	1	AT1G65930.1	N-Term(Dimethyl:2H(4))	1387.74	0	346133	0				0.666656	1								0.735613	1								0.90626	1					0.001	0.007236				High	32.89	0.796177				0
MELASFLGR	1	0	0		N-Term(Dimethyl:2H(6)13C(2))	1059.6	0	2.2219e+06	0																												0.001	0.004471				High	32.25	0.778828				0
SKPEETSDPNPTGPDPSR	1	1	1	AT5G63260.2	N-Term(Dimethyl); K2(Dimethyl)	1966.93	0	82048.4	0				0.954208	1								1.15629	1								0.825233	1					0.001	0.009357				High	32.09	0.530876				0
GNESKSNLGGGGIR	1	1	1	AT1G80890.1	N-Term(Dimethyl:2H(6)13C(2)); K5(Dimethyl:2H(6)13C(2))	1417.83	0	700264	0				0.953339	1								1.04358	1								0.913529	1					0.001	0.002348				High	31.05	1.59246				0
AVDGIFHVLR	1	1	1	AT1G30580.1	N-Term(Dimethyl:2H(4))	1158.69	0	0	0																												0.001	0.00998				High	30.91	1.17492				0
GGIGGDVWDDGAHDGVR	1	1	1	AT3G16440.1	N-Term(Dimethyl)	1710.79	0	1.21049e+06	0				1.06322	1								1.15381	1								0.92149	1					0.001	0.01077				High	30	0.4848				0
ASSTPQIVAEVDGSSHEPR	1	1	1	AT1G31220.1	N-Term(Dimethyl)	1994.99	0	1.14046e+06	0				1.23434	1								1.17433	1								1.0511	1					0.001	0.0161				High	29.73	1.57371				0
DLQDDFMGGAEIIKSDPVVSFR	1	1	1	AT1G56070.1	N-Term(Dimethyl); K14(Dimethyl)	2495.24	0	866853	0				0.457931	1								0.342142	1								1.33842	1					0.001	0.003062				High	29.03	2.86297				0
TMLELLNQLDGFSSDER	1	1	1	AT3G05530.1	N-Term(Dimethyl)	1995.96	0	24732.6	0				0.0243269	1								1	1								0.0243269	1					0.001	0.00983				High	29	1.26037				0
LHEGPDTVEELLER	2	0	0		N-Term(Dimethyl:2H(6)13C(2))	1672.89	0	1.4962e+06	5.73781e+06																												0.001	0.001348				High	28.89	2.76883	High	30.84	1.73151	0
TLTIIDSGIGMTKADLVNNLGTIAR	1	0	0		N-Term(Dimethyl); K13(Dimethyl)	2643.47	0	349616	0																												0.001	0.002415				High	28.4	7.8801				0
VMEVTETER	2	1	1	AT1G47290.2	N-Term(Dimethyl:2H(6)13C(2))	1129.59	0	884521	6.46888e+06				0.927563	1		0.98765	1					0.943076	1		1.04245	1					0.98355	1		0.947433	1		0.001	0.01213				High	28.39	1.34475	High	36.34	0.219743	0
MKTILSSETMDIPDSVTIK	1	1	1	AT1G33120.1	N-Term(Dimethyl:2H(4)); K2(Dimethyl:2H(4))	2173.19	0	1.08902e+06	0																												0.001	0.02247				High	28.02	6.03602				0
VITVNEAQSR	1	0	0		N-Term(Dimethyl)	1144.63	0	158345	0																												0.001	0.0192				High	27.63	2.3499				0
MISILAQER	1	1	1	AT2G28430.1	N-Term(Dimethyl:2H(6)13C(2))	1096.66	0	2.68081e+06	0				1.03542	1								1.22816	1								0.843069	1					0.001	0.009397				High	27.43	2.49498				0
GASKLSGMQKQVL	1	0	0		N-Term(Dimethyl:2H(4)); K4(Dimethyl:2H(4)); K10(Dimethyl:2H(4))	1442.91	0	2.00762e+06	0																												0.001	0.01547				High	27.4	2.90925				0
AMSESSENKAPSGLPIDLR	2	1	1	AT2G05990.1	N-Term(Dimethyl:2H(4)); K9(Dimethyl:2H(4))	2066.1	0	1.63004e+06	0				1.10571	1								1.3073	1								0.845801	1					0.001	0.012				High	27.01	5.97232				0
GVDYYKVLQVDR	1	1	1	AT2G20560.1	N-Term(Dimethyl:2H(6)13C(2)); K6(Dimethyl:2H(6)13C(2))	1526.91	0	1.56102e+06	0				0.771022	1								1.10141	1								0.700029	1					0.001	0.01881				High	26.74	4.78898				0
DIDLSFSSPTKR	1	1	1	AT2G32240.1	N-Term(Dimethyl:2H(4)); K11(Dimethyl:2H(4))	1429.81	0	1.88095e+06	0				0.276347	1								0.420893	1								0.656573	1					0.001	0.004786				High	26.35	4.73768				0
VSSSDTLVASGSPKEDER	1	1	1	AT5G14260.3	N-Term(Dimethyl:2H(6)13C(2)); K14(Dimethyl:2H(6)13C(2))	1936.04	0	1.11324e+06	0				1.12308	1								1.0967	1								1.02405	1					0.001	0.007195				High	26.28	6.81563				0
VKYSQEPDNITKSC	1	1	1	AT1G27400.1	N-Term(Dimethyl:2H(4)); K2(Dimethyl:2H(4)); K12(Dimethyl:2H(4)); C14(Carbamidomethyl)	1764.96	0	418067	0				1.17648	1								1.02484	1								1.14797	1					0.001	0.00172				High	26.17	6.04469				0
MKETNFGEKTR	1	1	1	AT4G13660.1	N-Term(Dimethyl:2H(6)13C(2)); K2(Dimethyl:2H(6)13C(2)); K9(Dimethyl:2H(6)13C(2))	1448.89	0	1.08971e+06	0				1.0384	1								1.05091	1								0.988102	1					0.001	0.01802				High	25.07	5.85749				0
MREILHIQGGQCGNQIGSKFW	1	3	1	AT1G20010.1	N-Term(Dimethyl:2H(4)); C12(Carbamidomethyl); K19(Dimethyl:2H(4))	2523.31	0	498046	0				1.40767	1								1.31488	1								1.07057	1					0.001	0.01302				High	24.99	11.6398				1
ASSGSDDNDVVIIGGGPGGYVAAIKAAQLGLKTTCIEKR	1	1	1	AT3G17240.1	N-Term(Dimethyl); K25(Dimethyl); K32(Dimethyl); C35(Carbamidomethyl); K38(Dimethyl)	4001.13	0	8.06212e+06	0				1.17416	1								1.178	1								0.996741	1					0.001	0.002365				High	24.82	31.4077				0
SNAYPSIPGTAPIDGGFTDELKPIRR	1	0	0		N-Term(Dimethyl); K22(Dimethyl)	2828.49	0	4.71664e+06	0																												0.001	0.0132				High	23.68	21.0702				1
SLYDQINLIDNVPEDQLR	2	0	0		N-Term(Dimethyl)	2173.11	0	2.29526e+06	8.23005e+06																												0.001	0.008176				High	23.34	11.2562	High	21.98	15.9523	0
VWDSHKFSTTLLPR	1	0	0		N-Term(Dimethyl); K6(Dimethyl:2H(4))	1746.98	0	1.34611e+06	0																												0.001	0.01133				High	23.32	13.0657				0
VKETEFYDVLGVSPTATEAEIKKAY	1	0	0		N-Term(Dimethyl); K2(Dimethyl); K22(Dimethyl); K23(Dimethyl)	2900.55	0	1.90819e+06	0																												0.001	0.003794				High	22.9	29.8519				0
VSGLINENPIIYPKKER	1	0	0		N-Term(Dimethyl); K14(Dimethyl); K15(Dimethyl)	2054.2	0	3.19937e+06	0																												0.001	0.01282				High	22.5	19.7759				0
EYIEYNTKPR	1	0	0		N-Term(Dimethyl); K8(Dimethyl)	1368.72	0	4.2304e+06	0																												0.001	0.01774				High	22.36	7.45585				0
AVMTLAGSLTGKKR	1	0	0		N-Term(Dimethyl:2H(6)13C(2)); K12(Dimethyl:2H(6)13C(2)); K13(Dimethyl:2H(6)13C(2))	1541.06	0	663983	0																												0.001	0.0043				High	22.35	4.17455				0
GPDVKHVIKASMDDTR	1	1	1	AT1G62660.1	N-Term(Dimethyl); K5(Dimethyl); K9(Dimethyl)	1852.99	0	9.16935e+06	0				1.008	1								1.0826	1								0.93109	1					0.001	0.004119				High	21.9	16.4661				0
ISYGSNKDDEEAEQLSKEISKDWNTVFER	1	0	0		N-Term(Dimethyl); K7(Dimethyl); K17(Dimethyl); K21(Dimethyl)	3529.72	0	1.90444e+06	0																												0.001	0.002485				High	20.4	26.6389				0
APIAPPPSVESKENVTLEEEER	1	0	0		N-Term(Dimethyl); K12(Dimethyl)	2477.27	0	1.78667e+06	0																												0.001	0.007044				High	19.84	33.3788				0
VKSSEIVGKLNLR	1	0	0		N-Term(Dimethyl); K2(Dimethyl); K9(Dimethyl)	1526.96	0	859503	0																												0.001	0.0164				High	19.73	18.8422				0
AMIGQVAGGGR	1	3	1	AT2G18020.1		1016.53	0	256990	0																												0.001	0.01337				High	19.68	8.73874				0
APCPINGLPIVR	1	1	1	AT4G02980.1	N-Term(Dimethyl:2H(4)); C3(Carbamidomethyl)	1338.79	0	0	1.40544e+07							1.15557	1								1.05799	1								1.09224	1		0.001	0.01038							High	49.01	0.023207	0
AVFLDLEPTVIDEVR	1	1	1	AT1G64740.1		1715.92	0	0	7.4802e+06																												0.001	0.006882							High	39.69	0.242722	0
VVETFSEYPPLGR	1	1	1	AT1G07920.1		1493.77	0	0	4.25728e+06																												0.001	0.01053							High	37.03	0.268368	0
FQKSLDLAKPCKR	1	1	1	AT4G11210.1	N-Term(Dimethyl); K3(Dimethyl); K9(Dimethyl); C11(Carbamidomethyl); K12(Dimethyl)	1702.99	0	0	958933							1.31844	1								0.791781	1								1.66515	1		0.001	0.01256							High	36.5	0.60469	0
GGVIDEDALVR	1	1	1	AT1G17745.2	N-Term(Dimethyl:2H(4))	1175.65	0	0	120954							1	1								0.00656581	1								152.304	1		0.001	0.008673							High	29.24	1.60067	0
TTHTPQFLGLPR	1	0	0		N-Term(Dimethyl)	1395.78	0	0	3.49794e+06																												0.001	0.01115							High	26.17	4.41836	0
DDAIVSR	2	1	1	AT4G38220.2	N-Term(Dimethyl:2H(4))	807.449	1.93932e+07	0	5.43419e+06	0.899699	1					1.14553	1		0.914808	1					0.967273	1		0.983484	1					1.18429	1		0.002	0.02541	High	50.97	0.00678859				High	50.68	0.00694613	0	1
MIISENNRR	1	1	1	AT4G25740.1	N-Term(Dimethyl:2H(4))	1164.65	1.96908e+07	0	0	1.03082	1								0.937917	1								1.09906	1								0.002	0.04786	High	40.45	0.118638							1	1
MDPQLMEVSQQFER	1	1	1	AT5G42040.1	N-Term(Dimethyl)	1765.81	2.56661e+07	0	0	8.16029e-05	1								1	1								8.16029e-05	1								0.002	0.04585	High	40.36	0.0431967							0	1
LADSQDGASIDR	1	1	1	AT3G09260.1	N-Term(Dimethyl)	1275.62	1.2e+06	0	0	0.430755	1								0.730343	1								0.589798	1								0.002	0.04906	High	39.96	0.0680539							0	1
ISLVGPDKMR	1	1	1	AT3G52780.1	N-Term(Dimethyl:2H(6)13C(2)); M9(Oxidation)	1167.7	2.88579e+08	0	0																												0.002	0.0358	High	38.52	0.219182							0	1
DMILGISLSENR	1	1	1	AT3G07770.1	N-Term(Dimethyl)	1375.72	1.04577e+07	0	0	0.000159842	1								1	1								0.000159842	1								0.002	0.05036	High	31.18	1.06847							0	1
VESDKSSVEELKKR	2	1	1	AT3G18600.1	N-Term(Dimethyl:2H(4)); K5(Dimethyl:2H(4)); K12(Dimethyl:2H(4)); K13(Dimethyl:2H(4))	1762.1	2.53624e+06	0	0																												0.002	0.03574	High	27.41	4.01411							0	1
ASSGSDENDVVIIGGGPGGYVAAIKASQLGLKTTCIEKR	1	0	0		N-Term(Dimethyl:2H(4)); K25(Dimethyl:2H(6)13C(2)); K32(Dimethyl:2H(4)); C35(Carbamidomethyl); K38(Dimethyl)	4047.25	4.12312e+07	0	0																												0.002	0.03876	High	27.39	18.5361							0	1
TAALPVYAKGFR	1	2	2	AT1G66270.1;AT1G66280.1	N-Term(Dimethyl); K9(Dimethyl)	1349.79	6.40131e+06	0	0																												0.002	0.04315	High	27.36	3.39502							0	1
GLKEEFEEHAEKVNTLTELPSNEDLLILY	1	0	0		N-Term(Dimethyl:2H(6)13C(2)); K3(Dimethyl); K12(Dimethyl:2H(4))	3469.87	2.03614e+07	0	0																												0.002	0.03699	High	25.36	23.3793							0	1
VTEKKTKKSHEGINSR	1	0	0		N-Term(Dimethyl); K4(Dimethyl); K5(Dimethyl); K7(Dimethyl); K8(Dimethyl)	1982.17	123191	0	0																												0.002	0.04376	High	24.55	11.3605							0	1
SATSAPSPSLGSKKVSDR	1	0	0		N-Term(Dimethyl:2H(4)); K13(Dimethyl:2H(6)13C(2)); K14(Dimethyl:2H(6)13C(2))	1879.13	56512835	0	0																												0.002	0.04222	High	23.47	12.5174							0	1
IHSGLEDAGPMASR	1	0	0		N-Term(Dimethyl)	1468.72	8.9651e+06	0	0																												0.002	0.03573	High	21.45	6.2881							0	1
STTPSHSHKLKSATTIR	1	0	0		N-Term(Dimethyl:2H(4)); K9(Dimethyl:2H(4)); K11(Dimethyl:2H(4))	1948.17	130216	0	0																												0.002	0.04524	High	20.24	28.6237							0	1
GLLSIIR	1	1	1	AT2G18390.1	N-Term(Dimethyl:2H(4))	803.564	0	991873	0				0.932298	1								0.927554	1								1.00511	1					0.002	0.02358				High	35.79	0.166208				0
VGSGAPQRGSAAATASMR	1	0	0		N-Term(Dimethyl:2H(4))	1706.89	0	3.10728e+06	0																												0.002	0.02655				High	25.73	5.05479				1
ASEDESIEQKAAAR	2	1	1	AT3G05070.1	N-Term(Dimethyl:2H(4)); K10(Dimethyl:2H(4))	1568.83	0	380211	3.5007e+06				0.882053	1		0.888758	1					1.08697	1		0.857791	1					0.81148	1		1.0361	1		0.002	0.0173				High	25.69	4.87212	High	25.53	5.09037	0
PQTQNTSLQR	1	1	1	AT3G01435.1		1172.6	0	0	83299.8																												0.002	0.01841							High	36.65	0.175645	0
EAALPETKDWR	1	1	1	AT5G60360.3	N-Term(Dimethyl:2H(4)); K8(Dimethyl:2H(4))	1379.78	0	0	1.95469e+07																												0.002	0.01845							High	35.38	0.539123	0
MWFFGSKGASGF	1	1	1	AT4G23430.2	N-Term(Dimethyl:2H(4)); K7(Dimethyl:2H(4))	1385.72	0	0	4.57027e+06							1.13165	1								0.844052	1								1.34074	1		0.002	0.01726							High	34.19	0.455869	0
DVYKIGGIGTVPVGR	1	1	1	AT1G07920.1	N-Term(Dimethyl); K4(Dimethyl)	1586.92	0	0	2.67571e+06							0.704534	1								0.643676	1								1.09455	1		0.002	0.01597							High	34.13	0.932902	0
LSGGQSEEEATR	1	2	1	AT2G36460.1	N-Term(Dimethyl)	1291.61	0	0	795251							0.000880548	1								1	1								0.000880548	1		0.002	0.02896							High	32.1	0.31209	0
ATILLPSQTGFDISR	1	0	0		N-Term(Dimethyl:2H(4))	1650.94	0	0	909290																												0.002	0.01725							High	31.77	1.69362	0
AVLSSADR	1	0	0		N-Term(Dimethyl:2H(4))	850.492	0	0	1.18561e+07																												0.002	0.02779							High	31.71	0.615304	0
SRGNAAAAKGKKKGVSF	1	0	0		N-Term(Dimethyl:2H(4)); K9(Dimethyl:2H(6)13C(2)); K11(Dimethyl); K12(Dimethyl:2H(4)); K13(Dimethyl:2H(4))	1837.24	0	0	6.14183e+06																												0.002	0.0294							High	28.77	1.27131	1
TSVSASSIEKGQNR	1	0	0		N-Term(Dimethyl:2H(4)); K10(Dimethyl:2H(4))	1527.85	0	0	8.59783e+06																												0.002	0.02791							High	28.47	3.13503	0
KKVLPAVIVR	1	0	0		N-Term(Dimethyl); K1(Dimethyl); K2(Dimethyl)	1206.87	0	0	13736658																												0.002	0.0218							High	27.21	0.867367	0
AGIKVFGHPASTATR	1	0	0		N-Term(Dimethyl:2H(4)); K4(Dimethyl:2H(4))	1576.94	0	0	1.14562e+07																												0.002	0.0297							High	25.54	6.34997	0
GEETEEEKKAAEER	1	0	0		N-Term(Dimethyl); K8(Dimethyl); K9(Dimethyl)	1718.84	0	0	60123.2																												0.002	0.01731							High	24.4	3.95138	0
APGTLTELAGESKLNSKFVR	1	0	0		N-Term(Dimethyl); K13(Dimethyl); K17(Dimethyl)	2202.24	0	0	1.37439e+07																												0.002	0.01694							High	22.48	23.1135	0
KGCEGLSGRSLR	2	0	0		N-Term(Dimethyl); K1(Dimethyl); C3(Carbamidomethyl)	1375.75	164443618	0	117404061																												0.003	0.05442	High	31.22	1.27796				High	27.79	2.77291	1	1
MTVKKVEIKVDINCGK	1	0	0		K4(Dimethyl:2H(4)); K5(Dimethyl); K9(Dimethyl:2H(4)); C14(Carbamidomethyl)	1954.17	4.10641e+06	0	0																												0.003	0.05208	High	21.99	19.4514							0	1
GQKINPLGFR	1	1	1	ATCG00800.1	N-Term(Dimethyl:2H(6)13C(2)); K3(Dimethyl:2H(6)13C(2))	1201.8	0	1.02271e+06	0				0.957208	1								1.07182	1								0.893065	1					0.003	0.02866				High	25.57	2.78982				0
VKYSQEPDNITKS	1	1	1	AT1G27400.1	N-Term(Dimethyl:2H(4)); K2(Dimethyl:2H(4)); K12(Dimethyl:2H(4))	1604.93	0	539278	0				1.0929	1								1.02012	1								1.07134	1					0.003	0.03029				High	20.85	19.985				0
MKFNVANPTTGC	1	2	1	AT5G10360.1	N-Term(Dimethyl:2H(4)); K2(Dimethyl:2H(4)); C12(Carbamidomethyl)	1403.72	0	0	5.57408e+06							0.981392	1								0.950238	1								1.03279	1		0.003	0.0383							High	44.83	0.0401511	0
TIQTVLPSLR	1	0	0		N-Term(Dimethyl:2H(4))	1159.74	0	0	3.06987e+07																												0.003	0.03699							High	33.55	0.548099	0
DCGSACVAR	1	1	1	AT1G75750.1	C2(Carbamidomethyl); C6(Carbamidomethyl)	995.403	0	0	71171.9																												0.003	0.03807							High	23.29	0.332858	0
AADDIHDLLPR	1	0	0		N-Term(Dimethyl:2H(4))	1267.7	0	0	5.96266e+06																												0.003	0.03504							High	21.81	9.71161	0
SSQSDGFSGGR	1	1	1	AT1G31817.1	N-Term(Dimethyl:2H(4))	1116.52	863328	0	0	0.029283	1								0.0264181	1								1.10845	1								0.004	0.05948	High	37.18	0.0590069							0	1
QAVTTDTR	1	1	1	AT1G58270.1	N-Term(Dimethyl)	919.482	1.61348e+06	0	0	0.808657	1								0.973597	1								0.830587	1								0.004	0.06334	High	35.33	0.221151							0	1
SSGSNVKWSQKR	1	0	0		N-Term(Dimethyl:2H(4)); K7(Dimethyl:2H(4)); K11(Dimethyl:2H(4))	1459.87	127964	0	0																												0.004	0.05595	High	32.21	1.25781							0	1
SSSSDPDQLKNAR	1	1	1	AT4G08390.1	N-Term(Dimethyl); K10(Dimethyl)	1460.73	930915	0	0	0.87195	1								0.846412	1								1.03017	1								0.004	0.06654	High	31.63	0.682671							0	1
QQPSVSKR	1	0	0		N-Term(Dimethyl)	957.547	1.15875e+06	0	0																												0.004	0.06243	High	31.56	0.749378							0	1
RINGGECNGGRPAAVQSR	1	1	1	AT2G43610.1	N-Term(Dimethyl:2H(4)); C7(Carbamidomethyl)	1930.98	0	0	0																												0.004	0.0562	High	31.54	1.36524							1	1
MDKYEVVKDLGAGNFGVAR	1	1	1	AT5G63650.1	N-Term(Dimethyl); K3(Dimethyl:2H(4)); K8(Dimethyl:2H(4))	2161.15	2.15435e+07	0	0																												0.004	0.06032	High	23.43	15.0259							0	1
TFIHVTDLSGR	1	3	1	AT2G36160.1	N-Term(Dimethyl:2H(4))	1277.72	1.53725e+06	0	0	0.740605	1								1.90264	1								0.389251	1								0.004	0.06196	High	19.74	17.1294							0	1
TALAFVTLR	1	5	1	AT5G51830.1	N-Term(Dimethyl)	1019.62	0	272266	0				0.214654	1								0.321585	1								0.667489	1					0.004	0.04028				High	40.36	0.112244				0
SLSSSDLSNR	1	1	1	AT4G32400.1	N-Term(Dimethyl:2H(6)13C(2))	1101.59	0	2.7689e+06	0				1.02219	1								1.03303	1								0.989507	1					0.004	0.03518				High	39.95	0.11311				0
IGVNWGSQAR	1	1	1	AT4G31140.1	N-Term(Dimethyl:2H(6)13C(2))	1123.64	0	1.04278e+06	0				0.929503	1								1.12938	1								0.823021	1					0.004	0.05778				High	36.16	0.304856				0
AKPNDAETLSSSVDMSLSPR	1	1	1	AT2G22250.2	N-Term(Dimethyl); K2(Dimethyl)	2161.07	0	5.25291e+06	0				1.04709	1								1.24922	1								0.838199	1					0.004	0.05603				High	35.15	0.562289				0
IPQLLDLDYYR	1	1	1	AT1G05240.1	N-Term(Dimethyl)	1436.78	0	3.38715e+06	0				0.812194	1								0.732186	1								1.10927	1					0.004	0.03326				High	32.94	0.8828				0
MKVVAAF	1	0	0		N-Term(Dimethyl:2H(4)); K2(Dimethyl:2H(4))	829.545	0	2.1294e+08	0																												0.004	0.056				High	30.14	0.793601				0
TDEYGGSLQNR	1	2	1	AT1G76690.1		1239.56	0	257878	0																												0.004	0.03852				High	29.14	0.356859				0
ALLDVGLIR	1	2	2	AT3G25520.1;AT5G39740.1		969.608	0	184071	0																												0.004	0.04949				High	25.84	2.91159				0
AAELTNLFESR	1	2	1	ATMG01190.1		1250.64	0	215993	0																												0.004	0.04427				High	25.07	2.96515				0
IQGTSTDPVITPLKNR	1	1	1	AT5G50100.1	N-Term(Dimethyl:2H(6)13C(2)); K14(Dimethyl:2H(6)13C(2))	1812.11	0	267011	0				2.23192	1								0.0678204	1								32.9093	1					0.004	0.03679				High	24.73	7.72075				0
IIEPSLMMLAR	1	0	0		N-Term(Dimethyl:2H(4)); M7(Oxidation)	1321.75	0	2.98377e+06	0																												0.004	0.04273				High	24.2	6.5039				0
SGGDKILVANRGEIAVR	1	1	1	AT5G35360.3	N-Term(Dimethyl); K5(Dimethyl)	1811.05	0	6.05174e+06	0				1.04951	1								1.05675	1								0.993145	1					0.004	0.06419				High	22.32	17.7172				1
GSASSAQLSQKEADVR	1	0	0		N-Term(Dimethyl); K11(Dimethyl)	1689.88	0	295567	0																												0.004	0.05305				High	19.66	19.74				0
ATCHPDDEAGLLAFKAGITR	1	1	1	AT1G33590.1	N-Term(Dimethyl:2H(6)13C(2)); C3(Carbamidomethyl); K15(Dimethyl:2H(6)13C(2))	2215.2	0	0	4.79683e+06							1.1511	1								1.05966	1								1.0863	1		0.004	0.04832							High	38.45	0.552553	0
VGINGFGR	1	2	2	AT1G79530.1;AT1G16300.1	N-Term(Dimethyl)	847.477	0	0	12993161																												0.004	0.04122							High	31.33	0.657065	0
AVTFSDLHTER	1	1	1	AT5G12110.1	N-Term(Dimethyl:2H(6)13C(2))	1311.7	0	0	3.49776e+06							1.41056	1								1.29576	1								1.0886	1		0.004	0.04671							High	30.73	1.16805	0
PQEQAVSQVMEKQSNNNNSDVIFR	1	1	1	AT1G51680.1	N-Term(Dimethyl:2H(4)); M10(Oxidation)	2810.39	0	0	5.64609e+07																												0.004	0.04273							High	30.06	2.50831	0
ADGLGVSSCIER	1	1	1	AT5G46290.3	C9(Carbamidomethyl)	1263.6	0	0	2.55291e+06																												0.004	0.04049							High	27.35	0.886608	0
ELVVYPADEPMR	1	1	1	AT1G54010.1	N-Term(Dimethyl)	1446.72	0	0	784508							0.000545732	1								1	1								0.000545732	1		0.004	0.05377							High	27.13	2.02317	0
DQANIDCLR	1	1	1	AT5G48380.1	N-Term(Dimethyl:2H(6)13C(2)); C7(Carbamidomethyl)	1140.59	0	0	3.18686e+06							1.00644	1								0.891189	1								1.12932	1		0.004	0.04798							High	26.89	1.73211	0
GTTPPPPAAVFVDKNTR	1	0	0		N-Term(Dimethyl); K14(Dimethyl)	1824	0	0	8.01291e+07																												0.004	0.0508							High	23.68	11.8012	0
FWGCFLYKKLGR	2	0	0		N-Term(Dimethyl:2H(4)); C4(Carbamidomethyl); K9(Dimethyl:2H(4))	1638.94	0	0	2.06844e+07																												0.004	0.04628							High	20.74	21.3191	0
VSGSGICSKR	1	2	1	AT3G24830.1	N-Term(Dimethyl:2H(4)); C7(Carbamidomethyl); K9(Dimethyl:2H(4))	1114.64	1.20761e+07	0	0	0.953365	1								0.862157	1								1.10579	1								0.005	0.0723	High	42.45	0.0800291							0	1
APNSGSEFNPGAR	1	1	1	AT3G03420.1	N-Term(Dimethyl)	1331.63	0	793620	0				0.944893	1								1.17133	1								0.806683	1					0.005	0.06632				High	28.01	0.805013				0
TGIYEALELR	1	2	1	AT2G36530.1	N-Term(Dimethyl:2H(6)13C(2))	1200.69	0	382046	0				0.517855	1								0.513409	1								1.00866	1					0.005	0.0685				High	25	5.0919				0
SSAATVVSEPTAVTAAISPPQKSLTSLVNGERNPKR	1	0	0		N-Term(Dimethyl); K22(Dimethyl); K35(Dimethyl)	3748.04	0	3.84996e+06	0																												0.005	0.0753				High	20.92	74.8802				1
ANFQVDEIGR	1	2	1	ATMG01190.1	N-Term(Dimethyl:2H(6)13C(2))	1184.64	0	0	868522							0.350056	1								0.494954	1								0.707249	1		0.005	0.05768							High	29.49	1.34553	0
LFVIFLR	1	1	1	AT1G33670.1		907.574	1.18659e+07	0	0																												0.006	0.09412	High	46.02	0.0223068							0	1
SSSTMSPSEADR	1	1	1	AT1G64880.1	N-Term(Dimethyl); M5(Oxidation)	1298.55	56854.3	0	0	0.021778	1								1	1								0.021778	1								0.006	0.09306	High	37.77	0.0221587							0	1
GKVHGSLAR	1	1	1	AT2G19750.1	N-Term(Dimethyl); K2(Dimethyl)	980.599	700886	0	0	0.806903	1								0.814153	1								0.991096	1								0.006	0.09689	High	32.38	0.668944							0	1
VFVKSSKSNAYF	1	1	1	AT5G39740.1	N-Term(Dimethyl); K4(Dimethyl); K7(Dimethyl)	1460.81	5.87725e+07	0	0	0.882841	1								0.825426	1								1.06956	1								0.006	0.08983	High	30.55	1.77382							0	1
VHVCYYR	1	0	0		N-Term(Dimethyl:2H(4)); C4(Carbamidomethyl)	1028.53	1.81974e+08	0	0																												0.006	0.09315	High	25.5	1.77558							0	1
VEPLVNMGQISR	1	0	0		N-Term(Dimethyl:2H(4))	1374.77	0	0	0																												0.006	0.08894	High	24.58	6.54804							0	1
LNLLKLAPGGHLGR	1	2	1	AT3G09630.1	N-Term(Dimethyl:2H(4)); K5(Dimethyl:2H(4))	1523	3263686	0	0	1	1								0.000336058	1								2975.67	1								0.006	0.08047	High	22.89	6.20476							0	1
CSACAYPAAR	1	3	1	AT1G15250.1	N-Term(Dimethyl); C1(Carbamidomethyl); C4(Carbamidomethyl)	1154.5	0	0	2.65525e+06																												0.006	0.07616							High	35.86	0.048576	0
SRGGAAVAKGKKKGVSF	1	0	0		N-Term(Dimethyl:2H(4)); K9(Dimethyl:2H(4)); K11(Dimethyl:2H(4)); K12(Dimethyl:2H(4)); K13(Dimethyl:2H(4))	1808.25	0	0	1.96568e+07																												0.006	0.06302							High	25.12	2.08006	1
GFEDDPYR	1	0	0		N-Term(Dimethyl:2H(4))	1030.48	5.45447e+06	0	0																												0.007	0.1022	High	28.8	0.362257							0	1
EPKKGNSKGNISKSIII	1	0	0		N-Term(Dimethyl:2H(4)); K3(Dimethyl:2H(4)); K4(Dimethyl); K8(Dimethyl)	1933.24	0	1.90911e+06	0																												0.007	0.08645				High	23.26	8.41382				0
GGLGVGAFR	1	3	2	AT5G61170.1;AT3G02080.1	N-Term(Dimethyl)	861.492	0	0	5.62823e+06																												0.007	0.07861							High	34.95	0.299768	0
KDDEVQIVR	2	1	1	AT3G49910.1	N-Term(Dimethyl)	1129.62	0	0	3.1393e+06																												0.007	0.08234							High	34.87	0.388935	0
TATEVPSAVRR	1	1	1	AT1G79530.1	N-Term(Dimethyl)	1214.68	0	0	5.78301e+07							1.02209	1								0.932624	1								1.09593	1		0.007	0.0791							High	30.48	1.33521	1
KFLEESYSR	2	0	0		N-Term(Dimethyl)	1186.61	0	0	5.59526e+07																												0.007	0.08496							High	29.37	1.02859	0
AAQTTAPAESTASVDADRLEPR	1	1	1	AT2G15620.1	N-Term(Dimethyl:2H(6)13C(2))	2293.17	0	0	1.07462e+08							1.19552	1								1.00774	1								1.18634	1		0.007	0.0861							High	27.96	4.43262	1
PTKDANSVPVGEDLLSNGKR	1	0	0		K19(Dimethyl)	2125.11	0	0	191831																												0.007	0.08758							High	23.53	12.376	0
ATTTEVTDR	1	0	0			993.482	82794.3	0	0																												0.008	0.1111	High	26.77	1.04631							0	1
DEAMLR	1	1	1	AT5G39330.1	N-Term(Dimethyl)	762.381	0	0	29124658							1.90953e-05	1								1	1								1.90953e-05	1		0.009	0.09618							High	42.3	0.0272517	0
PDNTLLKQVDPGTR	1	0	0		N-Term(Dimethyl:2H(6)13C(2))	1589.9	0	0	3.08507e+06																												0.009	0.1018							High	28.46	3.47684	0
VFVKSSKSNAY	1	1	1	AT5G39740.1	N-Term(Dimethyl:2H(4)); K4(Dimethyl:2H(4)); K7(Dimethyl:2H(4))	1325.82	0	0	1.56951e+07							1.07821	1								0.938054	1								1.14941	1		0.009	0.1004							High	25.39	4.76803	0
[truncated: 20 more columns]

## Sheet: pre-TAILS_N-Acetyl_search
Sequence	# PSMs	# Proteins	# Protein Groups	Protein Group Accessions	Modifications	MH+ [Da]	A7: Area	B7: Area	C7: Area	A7: Heavy/Light	A7: Heavy/Light Count	A7: Heavy/Light Variability [%]	B7: Heavy/Light	B7: Heavy/Light Count	B7: Heavy/Light Variability [%]	C7: Heavy/Light	C7: Heavy/Light Count	C7: Heavy/Light Variability [%]	A7: Heavy/Medium	A7: Heavy/Medium Count	A7: Heavy/Medium Variability [%]	B7: Heavy/Medium	B7: Heavy/Medium Count	B7: Heavy/Medium Variability [%]	C7: Heavy/Medium	C7: Heavy/Medium Count	C7: Heavy/Medium Variability [%]	A7: Medium/Light	A7: Medium/Light Count	A7: Medium/Light Variability [%]	B7: Medium/Light	B7: Medium/Light Count	B7: Medium/Light Variability [%]	C7: Medium/Light	C7: Medium/Light Count	C7: Medium/Light Variability [%]	q-Value	PEP	A4	IonScore A4	Exp Value A4	B4	IonScore B4	Exp Value B4	C4	IonScore C4	Exp Value C4	# Missed Cleavages	ΔScore A4
SGGGGGYSGGGGGGYSGGGGGGYER	9	1	1	AT4G39260.1		2023.81	3.59925e+07	2.1017e+07	1.44775e+07																												0	8.21039e-14	High	154.21	1.48502e-14	High	162.39	2.56661e-15	High	152.78	2.3409e-14	0	1
FLSETEGDSNSGSAEER	4	1	1	AT3G62940.2		1814.77	1.00591e+07	4.39068e+06	3.61304e+06																												0	4.20148e-16	High	136.67	2.85782e-12	High	118.32	1.71745e-10	High	118.65	1.82786e-10	0	1
VELGDGTTVAEAADSHTMAR	4	1	1	AT1G20950.1		2030.94	8.22312e+07	2.88246e+07	4.50361e+07																												0	4.201e-16	High	127.1	9.32708e-11	High	31.34	0.422052	High	29.35	0.543384	0	1
TSLYGDDVVIVAAHR	3	1	1	AT2G33150.1		1615.84	11778894	5.59672e+06	7.27112e+06																												0	4.201e-16	High	123.28	5.139e-10	High	104.4	3.94884e-08	High	81.24	7.91083e-06	0	1
VFEVSLADLQGDEDNAYR	7	1	1	AT3G04840.1		2040.95	2.20447e+08	1.22764e+08	1.07682e+08																												0	4.201e-16	High	123.04	2.90953e-10	High	107.1	9.86524e-09	High	104.06	2.18389e-08	0	1
AAAASSWSDNSGTESSPR	3	1	1	AT1G59610.1		1780.77	6.02198e+06	2.48251e+06	1.70754e+06																												0	4.201e-16	High	120.21	1.63976e-10	High	117.47	3.32068e-10	High	82.34	1.15989e-06	0	1
KVKAGDSTPEELANATQVQGDYLPIVR	9	1	1	AT3G49010.1	K1(Dimethyl:2H(6)13C(2)); K3(Dimethyl)	2963.63	251922800	1.4724e+08	1.48339e+08																												0	1.705e-08	High	119.46	3.67951e-09	High	88.5	4.62147e-06	High	99.74	3.47785e-07	0	0.0084
VKALNGAGGDDDDEDDEE	4	2	1	AT3G25520.1	K2(Dimethyl:2H(4))	1895.79	177757578	81334936	54966686	1.05184	1		0.992499	1					0.929042	1		0.983627	1					1.13218	1		1.00902	1					0	4.201e-16	High	119.11	1.23665e-10	High	103.67	3.64891e-09	High	90.05	8.66961e-08	0	1
VFEVSLADLQNDEDNAYR	6	1	1	AT4G34670.1		2097.97	137175941	6.97053e+07	6.81351e+07																												0	4.201e-16	High	117.08	1.07717e-09	High	115.08	1.70207e-09	High	79.16	6.55351e-06	0	1
IAVDTVVNAVGAER	3	1	1	AT3G20630.1		1413.77	2.18935e+07	1.1056e+07	1.0621e+07																												0	4.201e-16	High	115.74	2.66366e-09	High	92.74	5.42431e-07	High	95.15	3.16536e-07	0	1
YGSGGGGGGGGGGLSCYSCGESGHFAR	3	1	1	AT2G21060.1	C16(Carbamidomethyl); C19(Carbamidomethyl)	2508	3.7933e+07	1.27862e+07	1.36599e+07																												0	4.201e-16	High	115.12	1.17353e-10	High	92.52	2.13548e-08	High	111.45	3.1188e-10	0	1
PMEEGLAEAIDDGR	3	1	1	AT1G56070.1		1502.68	9.44598e+07	6.04559e+07	1.2328e+08																												0	4.201e-16	High	115.02	8.79481e-10	High	102.82	1.50163e-08	High	100	2.826e-08	0	1
VDALGDSQDNTMGLENR	4	1	1	AT3G05060.1		1834.82	2.80054e+07	1.11232e+07	1.20347e+07																												0	4.201e-16	High	114.49	1.08112e-09	High	83.54	1.42779e-06	High	79.26	3.59881e-06	0	1
IVMELYADTTPETAENFR	9	1	1	AT2G16600.1		2099.99	3.32011e+07	22764206	4.66664e+07																												0	4.201e-16	High	113.49	3.00057e-09	High	82.16	4.2688e-06	High	73.11	3.26249e-05	0	1
NAVGGGTGSGLGSLLLER	7	4	3	AT1G04820.1;AT5G19770.1;AT4G14960.2		1657.88	2.71903e+08	1.73494e+08	1.49472e+08																												0	4.201e-16	High	112.81	6.46411e-09	High	102.19	7.44306e-08	High	103.44	5.82494e-08	0	1
SGGGGGYSGGGGSYGGGGGR	3	1	1	AT2G21660.1		1560.64	6.56485e+06	1.95354e+06	2.51243e+06																												0	6.229e-12	High	112.63	4.55708e-10	High	141.91	5.01486e-13	High	65.3	2.61625e-05	0	1
VCDECTTGDVATVELR	3	1	1	AT2G43090.1	C2(Carbamidomethyl); C5(Carbamidomethyl)	1824.81	29954081	1.90457e+07	1.62555e+07																												0	4.201e-16	High	111.35	2.08452e-09	High	64.2	0.000113125	High	62.28	0.000139934	0	1
LGGGGGVSSGGGSGVGSGSSNMLR	1	1	1	AT5G60460.1		1993.94	4.9989e+06	0	0																												0	4.201e-16	High	111.12	4.69365e-09							0	1
ALDFLMGGVSAAVSKTAAAPIER	6	1	1	AT3G08580.1	K15(Dimethyl:2H(6)13C(2))	2311.28	2.70656e+07	1.22312e+08	1.21482e+07	1.30329	2	34.8907	1.29414	1		1.09594	1		1.49296	2	57.5951	1.04261	1		0.930773	1		0.872956	2	107.107	1.24125	1		1.17746	1		0	4.201e-16	High	108.67	3.034e-08	High	86.83	4.60818e-06	High	99.54	2.47583e-07	0	1
VLGSEDLPVFALQDDR	5	1	1	AT3G04610.1		1773.91	0	5.86171e+06	6.86347e+06																												0	4.201e-16	High	108.27	1.63294e-08	High	89.91	1.03891e-06	High	79.94	1.01457e-05	0	1
AIELPNAMENAGAALIR	9	1	1	AT2G28000.1		1753.93	5.32954e+07	2.32083e+07	2.27538e+07																												0	8.675e-08	High	107.76	2.16595e-08	High	101.77	8.63857e-08	High	117.1	2.48878e-09	0	1
AHYDQVLDTTAMLGAVPPR	8	1	1	AT5G17920.1		2055.02	8398265	36606152	4.13798e+07																												0	4.201e-16	High	107.67	1.95968e-08	High	23.04	6.39834	High	77.59	2.18327e-05	0	1
QAASLLADEDPDETSSSR	2	1	1	AT1G59610.1		1891.85	1.06237e+07	0	5.90078e+06																												0	4.201e-16	High	107.61	5.19448e-09				High	96.17	7.75121e-08	0	1
YYGGNEFIDEIENLCR	7	1	1	AT4G13930.1	C15(Carbamidomethyl)	1991.88	9.47989e+07	4.06107e+07	4.42813e+07																												0	4.201e-16	High	107.48	4.17413e-09	High	103.03	1.06242e-08	High	81.48	1.85627e-06	0	1
SLHDALCVLSQTVNDTR	7	1	1	AT5G20890.1	C7(Carbamidomethyl)	1928.95	7.86668e+07	4.02816e+07	3.41787e+07																												0	5.616e-09	High	107.44	1.68826e-08	High	92.14	5.36621e-07	High	109.15	1.16681e-08	0	1
VHTVLISTQHDETVTNDEIAR	6	2	2	AT1G02500.1;AT4G01850.1		2378.18	1.3937e+08	1.16994e+08	242907199																												0	4.201e-16	High	106.23	3.54096e-08	High	51.78	0.0101908	High	38.35	0.238898	0	1
APFTNGLGLENVNVVTQR	2	1	1	AT3G16950.2		1929.02	2.26568e+07	1.0563e+07	0																												0	4.201e-16	High	105.98	3.9042e-08	High	93.41	6.78857e-07				0	1
AQFGSDLDAATQALLNR	6	2	1	ATMG01190.1		1790.9	4.16688e+07	2.25991e+07	2.14409e+07																												0	1.48e-08	High	105.41	3.05249e-08	High	96.77	2.35181e-07	High	106	2.65921e-08	0	1
GLFQSDSALTTNPTTLSNINR	6	1	1	AT1G05260.1		2250.13	6.23583e+07	31649639	3.25416e+07																												0	4.201e-16	High	104.34	5.40303e-08	High	91.89	9.49358e-07	High	82.29	8.87544e-06	0	1
SPCYGVEYTCPADCPR	1	1	1	AT3G19430.1	C3(Carbamidomethyl); C10(Carbamidomethyl); C14(Carbamidomethyl)	1931.76	5.07473e+06	0	0																												0	4.201e-16	High	104.06	1.38407e-09							0	1
HLSSLYDTLLEQNLCR	4	1	1	AT1G29150.1	C15(Carbamidomethyl)	1961.96	2.90115e+07	1.39547e+07	1.13457e+07																												0	4.201e-16	High	104.04	3.84497e-08	High	36.73	0.213896	High	24.03	4.14522	0	1
AAAASSYSDNSGTESSPR	1	1	1	AT1G10290.1		1757.75	417010	0	0																												0	4.201e-16	High	103.73	6.44785e-09							0	1
VFGIYDEPMTGGQCNLVVER	5	1	1	AT4G29350.1	C14(Carbamidomethyl)	2284.07	22649485	1.41314e+07	1.23476e+07																												0	4.201e-16	High	103.16	3.49396e-08	High	74.01	2.88023e-05	High	76.52	1.50776e-05	0	1
LVSHNLLNAHAEAVEVFR	7	2	2	AT1G66270.1;AT1G66280.1		2019.07	1.72002e+08	9.63818e+07	9.00553e+07																												0	1.202e-08	High	102.77	8.96613e-08	High	89.78	1.79433e-06	High	104.53	5.92071e-08	0	1
LVTHNLLISHAEAVEAYR	9	1	1	AT3G09260.1		2036.09	541280612	2.97862e+08	2.92208e+08																												0	2.874e-09	High	102.01	1.10406e-07	High	99.81	1.79687e-07	High	104.51	6.28345e-08	0	1
GITINTATVEYETENR	3	1	1	AT4G20360.1		1810.88	1.00405e+07	6.78578e+06	5.55631e+06																												0	4.201e-16	High	101.79	5.43812e-08	High	99.48	8.61235e-08	High	86.03	2.01177e-06	0	1
IISMATSPSDVLAVELLQR	5	1	1	AT3G14940.1		2043.11	4.18068e+06	2.39194e+06	2.81916e+06																												0	4.201e-16	High	101.73	1.23828e-07	High	84.44	6.61759e-06	High	69.28	0.000218359	0	1
IGAINVVCSSADAATR	3	1	1	AT4G31990.3	C8(Carbamidomethyl)	1604.8	3.7966e+07	1.85276e+07	1.95528e+07																												0	4.201e-16	High	100.94	7.05914e-08	High	71.72	6.23042e-05	High	90.47	8.22045e-07	0	1
QVLQGPSATVNSPR	3	1	1	AT3G60240.4		1453.77	9.07781e+06	4.57253e+06	4.05959e+06																												0	4.552e-14	High	100.9	7.54307e-08	High	59.58	0.00103121	High	62.75	0.000507207	0	1
WTSSNQVLMEVACTR	3	1	1	AT1G35720.1	C13(Carbamidomethyl)	1781.83	2.91424e+07	1.67076e+07	1.43628e+07																												0	3.383e-08	High	100.85	4.20043e-08	High	111.13	4.04724e-09	High	92.77	2.4932e-07	0	1
IEEELGSEAIYAGVNFR	7	1	1	AT2G36530.1		1896.93	7.38904e+07	4.2028e+07	2.65559e+07																												0	2.419e-09	High	100.82	7.71311e-08	High	107.09	1.81695e-08	High	82.08	5.75647e-06	0	1
TVPAAVPAIVFLSGGQSEEEATR	11	2	2	AT2G36460.1;AT3G52930.1		2329.2	5.95609e+08	2.32632e+08	2.70201e+08																												0	4.791e-10	High	100.59	1.60195e-07	High	84.89	5.90379e-06	High	104.74	6.09565e-08	0	1
LENIHIAESGPSESR	6	2	1	AT1G29350.1		1638.81	1.16465e+07	2.99146e+07	2.71437e+07																												0	4.201e-16	High	100.42	7.36379e-08	High	73.97	3.13137e-05	High	68.73	0.000104689	0	1
TQQAGDDMEIGEEEMAVPSR	1	1	1	AT1G62740.1		2192.94	7.80092e+06	0	0																												0	4.201e-16	High	100.21	1.45778e-08							0	1
VEIESLFDGVDLSEPLTR	6	1	1	AT5G42020.1		2019.03	6.7834e+07	2.46499e+07	3.09637e+07																												0	2.555e-09	High	100.2	1.26899e-07	High	102.68	7.42582e-08	High	73.34	6.40136e-05	0	1
FSYGEPMTVESTTQALCDLALR	6	2	1	AT1G53850.1	C17(Carbamidomethyl)	2489.17	2.76468e+07	7.19773e+06	1.18838e+07																												0	6.029e-09	High	99.22	9.22148e-08	High	103.91	2.56527e-08	High	108.08	1.11563e-08	0	1
TTVITQGADPVVVAEDGK	3	2	2	AT3G09820.1;AT5G03300.1		1799.94	9.02622e+06	4.36875e+06	4.75999e+06																												0	4.201e-16	High	99.11	1.57744e-07	High	85.49	3.63039e-06	High	86.65	2.7965e-06	0	1
ATNGSASSAQLSQKEADVR	3	1	1	AT1G72370.1	N-Term(Acetyl); K14(Dimethyl:2H(4))	1994	99326700	54291667	3.81212e+07	1.02996	1					1.12497	1		0.925979	1					0.996853	1		1.11229	1					1.12852	1		0	4.201e-16	High	98.99	1.57224e-07	High	33.22	0.648375	High	88.32	1.81463e-06	0	1
SSDPLEPGTQASVLVADIR	5	1	1	AT1G56070.1		1955.01	2.54938e+07	1.7127e+07	1.53797e+07																												0	4.201e-16	High	98.73	1.89953e-07	High	39.39	0.155577	High	77.71	2.4296e-05	0	1
SSMGEEQICAVKEVGGGK	6	1	1	AT1G26630.1	C9(Carbamidomethyl); K12(Dimethyl:2H(4)); K18(Dimethyl:2H(4))	1929.98	1.15915e+08	6.25689e+07	5.9387e+07	1.0544	1		0.945963	1					0.952663	1		1.00685	1					1.10679	1		0.939531	1					0	4.201e-16	High	98.44	1.82475e-07	High	86.13	3.10406e-06	High	70.91	0.000103552	0	1
MESGSGNGDSEVQR	1	2	2	AT5G19990.1;AT5G20000.1		1452.61	290305	0	0																												0	5.904e-14	High	98.31	1.68526e-08							0	1
SLLDNFEWQDGYNNR	6	1	1	AT1G66280.1		1870.84	5.44961e+07	2.98306e+07	2.78994e+07																												0	4.201e-16	High	98.25	4.34731e-08	High	86.83	5.6863e-07	High	77.87	4.61664e-06	0	1
QAASGAGAAAMEELVQQTR	4	1	1	AT1G14810.1		1888.92	1.89395e+07	9.50426e+06	1.79738e+07																												0	4.201e-16	High	97.99	1.30864e-07	High	67.38	0.000149475	High	87.71	1.43629e-06	0	1
NLPILPTTTIGSFPQTVELR	9	2	2	AT3G03780.1;AT5G17920.1		2197.23	1.37232e+08	7.81197e+07	6.32245e+07																												0	6.251e-09	High	97.95	3.30774e-07	High	88.46	2.92299e-06	High	101.81	1.35328e-07	0	1
LGLSAVIMGSR	3	1	1	AT5G54430.1		1103.62	4.59069e+07	1.81362e+07	23915620																												0	4.201e-16	High	97.83	1.24947e-07	High	76.42	1.70843e-05	High	79.57	8.40866e-06	0	1
IAELEQLEEQAQQEGFGR	5	1	1	AT5G61780.1		2075	8.94672e+06	9.56478e+06	9.8375e+06																												0	1.612e-08	High	97.78	1.48677e-07	High	104.26	3.11284e-08	High	56.51	0.00198777	0	1
SLGLETAGGVMTVLIQR	7	1	1	AT3G09440.1		1744.96	1.38673e+07	4.26438e+06	5.96548e+06																												0	4.201e-16	High	97.78	2.42134e-07	High	94.51	5.09349e-07	High	96.44	3.29789e-07	0	1
IPSAVGYQPTLASDLGALQER	6	3	1	AT5G08670.1		2186.14	1.79604e+08	1.02986e+08	1.26884e+08																												0	3.554e-10	High	97.76	3.01883e-07	High	114.63	6.42626e-09	High	116.18	4.21203e-09	0	1
FDGALNVDVTEFQTNLVPYPR	8	2	2	AT1G04820.1;AT4G14960.2		2395.19	3.60596e+07	2.52909e+07	2.53493e+07																												0	1.845e-09	High	97.66	2.71397e-07	High	122.88	7.26988e-10	High	85.68	3.70902e-06	0	1
FDGAINVDITEFQTNLVPYPR	4	2	1	AT5G19770.1		2409.19	5.69685e+06	0	3.90105e+06																												0	4.201e-16	High	97.59	2.42651e-07				High	90.78	1.23322e-06	0	1
SAVADNDNGESQVSDVR	3	1	1	AT3G06300.1		1762.78	2.50702e+07	1.5108e+07	9.33203e+06																												0	4.907e-10	High	97.42	4.53378e-08	High	99.67	3.04047e-08	High	132.4	1.44061e-11	0	1
SADGSTLFSGYTDGVIR	4	1	1	AT1G18080.1		1745.83	2.03907e+07	8.34261e+06	9.99813e+06																												0	4.201e-16	High	97.16	1.13712e-07	High	62.74	0.000314609	High	72.87	3.44682e-05	0	1
SLYDIANTPGVAADVGHINTR	3	2	2	AT1G53240.1;AT3G15020.1		2184.11	1.27239e+07	5.91052e+07	6.19755e+07																												0	4.201e-16	High	97.14	2.87564e-07	High	33.28	0.677611	High	32.21	0.89644	0	1
GDGNDANNVLSSGSEAASR	3	1	1	AT1G66680.1		1820.8	7.12545e+06	3.9626e+06	4.77954e+06																												0	1.089e-09	High	96.71	5.18223e-08	High	120.72	1.83001e-10	High	106.24	4.598e-09	0	1
QFVSPSSTASATTSVLTAR	1	1	1	AT2G39990.1		1910.98	7.58034e+06	0	0																												0	4.201e-16	High	96.53	2.83183e-07							0	1
SVSASQASGAATSGYR	3	1	1	AT3G55005.1		1499.7	2.96571e+06	2.04196e+06	1.36368e+06																												0	3.459e-08	High	96.42	1.05021e-07	High	107.09	8.28151e-09	High	88.85	5.72351e-07	0	1
SGSAADSQVVSDYVR	3	1	1	AT4G31300.2		1540.72	4.19632e+07	2.17032e+07	1.70051e+07																												0	4.201e-16	High	96.09	1.14407e-07	High	91.11	3.47578e-07	High	85.12	1.34041e-06	0	1
LSQEVSGDALGEEFKGY	14	2	2	AT5G10360.1;AT4G31700.1	K15(Dimethyl)	1856.88	7.75266e+07	56681099	4.53629e+07																												0	4.201e-16	High	95.99	1.68017e-07	High	68.62	9.61417e-05	High	79.29	8.28917e-06	0	1
CFVGGLAWATNDEDLQR	7	1	1	AT4G39260.1	C1(Carbamidomethyl)	1951.9	2.04189e+08	1.1606e+08	1.06691e+08																												0	2.114e-09	High	95.96	1.11951e-07	High	100.56	4.05185e-08	High	87.79	7.86628e-07	0	1
VPTVDVSVVDLTVR	10	2	1	AT1G13440.1		1498.84	1.90567e+08	140279696	2.04805e+08																												0	4.201e-16	High	95.88	3.02551e-07	High	80.51	1.0397e-05	High	92.22	6.84392e-07	0	1
QIINDELMLDGNPR	4	2	1	AT5G17330.1		1627.81	6.34426e+07	3.19311e+07	3.8776e+07																												0	1.772e-15	High	95.63	2.08742e-07	High	90.49	6.82396e-07	High	90.74	6.77619e-07	0	1
TGEVIAHVAEGDAEDINR	3	1	1	AT3G48000.1		1895.91	1.00363e+07	0	2.15782e+07																												0	4.201e-16	High	95.59	2.00942e-07				High	88.65	1.00952e-06	0	1
VLDLIEHMALVAASH	6	1	1	AT1G79530.1		1618.87	6.93649e+07	2.33592e+07	3.16372e+07																												0	4.201e-16	High	95.51	3.5212e-07	High	63.35	0.000580612	High	76.38	2.83526e-05	0	1
TSAALTDENTCSDGFSGR	1	1	1	AT5G62350.1	C11(Carbamidomethyl)	1888.79	2.71489e+06	0	0																												0	4.201e-16	High	95.49	3.17375e-08							0	1
HWDTPQDLEDEYGGFLSER	7	1	1	AT3G09260.1		2293.99	220527603	1.26941e+08	1.19017e+08																												0	6.382e-10	High	95	6.33246e-08	High	108.78	2.48446e-09	High	98.21	2.96655e-08	0	1
AFTANGWVQSYGSR	3	2	2	AT3G03780.1;AT5G17920.1		1543.72	1.6175e+08	6.598e+07	7.86385e+07																												0	4.201e-16	High	94.69	1.50386e-07	High	77.62	8.003e-06	High	81.59	3.18837e-06	0	1
LDTGNYSWGSEATTR	3	1	1	AT5G20290.1		1657.75	4.26153e+07	8114963	1.61106e+07																												0	4.201e-16	High	94.6	1.00675e-07	High	95.32	8.64257e-08	High	80.55	2.49425e-06	0	1
ALAVINPGNPTGQVLSEENQR	6	1	1	AT1G17290.1		2207.14	28734456	9725442	21104920																												0	4.201e-16	High	94.26	6.41673e-07	High	88.45	2.56565e-06	High	89.75	1.89352e-06	0	1
VTSLAAVELLR	3	1	1	AT2G30200.1		1171.7	2.66264e+07	17527812	1.47854e+07																												0	2.894e-15	High	93.65	3.21913e-07	High	75.37	2.31683e-05	High	77.12	1.44315e-05	0	1
ISGVESNALTVDGVPVDSYLTR	3	1	1	AT1G12840.1		2292.17	2.76103e+07	1.02009e+07	1.20418e+07																												0	8.51e-11	High	93.61	7.27653e-07	High	110.2	1.64311e-08	High	102.97	9.01376e-08	0	1
NTGSDLDQATNELVIR	2	1	1	AT5G13110.1		1745.86	3.06383e+06	5.40357e+06	0																												0	4.201e-16	High	93.57	3.84006e-07	High	87.05	1.7309e-06				0	1
SGETEDNFIADLSVGLASGQIKTGAPCR	1	1	1	AT1G74030.1	K22(Dimethyl); C27(Carbamidomethyl)	2921.42	14689605	0	0	1.01184	1								0.919303	1								1.10066	1								0	4.201e-16	High	93.51	6.47539e-07							0	1
VGFYSQSCPQAETIVR	6	1	1	AT5G17820.1	C8(Carbamidomethyl)	1841.88	1.29835e+08	6.09227e+07	7.36914e+07																												0	4.201e-16	High	93.46	2.99613e-07	High	71.3	4.89598e-05	High	88.3	1.11214e-06	0	1
NSVATGEVYPLDSEVR	3	1	1	AT2G43090.1		1735.85	7.08914e+07	4.11376e+07	4.15873e+07																												0	4.201e-16	High	93.42	3.70588e-07	High	85.7	2.06939e-06	High	89.17	9.98017e-07	0	1
NDMGCGSTIGPILASSVGIR	1	1	1	AT5G60160.1	C5(Carbamidomethyl)	2004.97	6.04836e+06	0	0																												0	4.201e-16	High	93.27	4.05959e-07							0	1
TMLEIVNQLDGFDAR	5	1	1	AT1G53750.1		1721.85	34849038	1.01542e+07	1.50923e+07																												0	4.201e-16	High	93.18	4.35472e-07	High	72.8	4.57947e-05	High	68.23	0.000130991	0	1
DFIKNMITGTSQADCAVL	2	1	1	AT1G07920.1	K4(Dimethyl:2H(4)); C15(Carbamidomethyl)	2016.01	2.09632e+07	1.37426e+07	0	1.16899	1								1.28346	1								0.910818	1								0	4.201e-16	High	93.18	5.76935e-07	High	52.35	0.00633241				0	1
CASNPNVSSVITGATR	4	1	1	AT1G04690.1	C1(Carbamidomethyl)	1633.79	4.72603e+07	2.56066e+07	2.47822e+07																												0	4.201e-16	High	93.09	3.37941e-07	High	77.05	1.41442e-05	High	82.62	3.7725e-06	0	1
DIANTPGVAADVGHINTR	6	2	2	AT1G53240.1;AT3G15020.1		1820.92	309196128	2.5163e+08	183203832																												0	4.201e-16	High	93.05	5.56737e-07	High	86.36	2.68176e-06	High	80.84	9.49737e-06	0	1
KIIGATNPAASEPGTIR	6	1	1	AT4G09320.1	K1(Dimethyl)	1723.97	187636329	120273801	8.26678e+07	0.947493	2	1.9773	1.05264	1		1.15932	1		0.868327	2	0.978788	1.06392	1		0.956935	1		1.09117	2	0.998362	0.989399	1		1.2115	1		0	4.201e-16	High	93.01	6.86222e-07	High	79.22	1.65425e-05	High	81.69	9.33926e-06	0	1
LIGEAAKNQAAVNPER	4	2	2	AT5G42020.1;AT5G28540.1	K7(Dimethyl:2H(4))	1712.96	278860512	142317504	127687062																												0	4.201e-16	High	92.71	7.42266e-07	High	31.54	0.968885	High	40.79	0.114014	0	1
ALETAFAQYGDVIDSKIINDR	5	1	1	AT2G21660.1	K16(Dimethyl:2H(6)13C(2))	2375.26	2.50542e+08	1.68709e+08	1.81903e+08	1.01246	2	5.95817	1.05536	2	3.26458	1.181	1		0.945504	2	11.8658	1.04986	2	0.626612	0.983653	1		1.07082	2	5.87652	1.00524	2	2.63757	1.20063	1		0	4.201e-16	High	92.11	1.35191e-06	High	86.89	4.58424e-06	High	46.8	0.0464273	0	1
GFLNSLVGSESEELAAASR	5	1	1	AT3G54960.1		1936.96	2.34876e+07	1.69329e+07	7.74613e+06																												0	4.201e-16	High	92.07	6.86588e-07	High	89.4	1.23914e-06	High	85.08	3.43426e-06	0	1
KLSSALSAASSACDHIR	6	2	1	AT1G04410.1	K1(Dimethyl); C13(Carbamidomethyl)	1801.92	278259756	161690512	3.20671e+06	1.00749	2	8.80406	0.966582	2	8.82168	1.29415	1		0.856206	2	8.34163	0.992529	2	8.06087	1.13394	1		1.17669	2	17.2403	0.973859	2	0.756782	1.14129	1		0	7.654e-10	High	92.01	7.26639e-07	High	102.28	6.8284e-08	High	115.22	3.49832e-09	0	1
SLLDTNPTIESQAR	3	1	1	AT2G21390.1		1544.79	4.08619e+07	2.33755e+07	2.44386e+07																												0	4.201e-16	High	91.88	5.92365e-07	High	63.14	0.000423657	High	87.73	1.54294e-06	0	1
SGYEAYLVTHNLLISHAEAVEAYR	6	1	1	AT3G09260.1		2706.36	2.22048e+08	6.83542e+07	7.39824e+07																												0	4.201e-16	High	91.63	1.30107e-06	High	87.33	3.49197e-06	High	88.05	2.72254e-06	0	1
EAHDLADSQDGASIDR	4	1	1	AT3G09260.1		1699.75	39139956	6.81917e+06	3.86451e+06																												0	4.201e-16	High	91.46	1.76802e-07	High	83.15	1.08939e-06	High	83.12	1.06964e-06	0	1
ALEEEIEDIGGHLNAY	4	1	1	AT3G02090.2		1772.83	4.59464e+07	2.29087e+07	1.92059e+07																												0	4.473e-09	High	91.26	3.98438e-07	High	87.73	8.92777e-07	High	94.32	1.87725e-07	0	1
VPTSNVSVVDLTCR	3	1	1	AT1G79530.1	C13(Carbamidomethyl)	1546.79	2.09167e+07	1.43684e+07	22443618																												0	5.028e-07	High	91.18	7.08657e-07	High	89.85	9.52434e-07	High	96.61	2.08211e-07	0	1
QCLVDLSEDPDVDVR	4	1	1	AT1G25490.1	C2(Carbamidomethyl)	1759.81	23965539	1.26012e+07	1.21878e+07																												0	4.201e-16	High	90.77	3.55238e-07	High	82.27	2.75355e-06	High	79.18	5.11811e-06	0	1
LLSETNPLTGDQGEIR	4	1	1	AT2G37130.1		1742.89	9.67297e+07	4.9983e+07	5.46088e+07																												0	1.023e-07	High	90.54	9.52048e-07	High	97.76	1.83389e-07	High	78.35	1.6663e-05	0	1
AIGGSANPTINSQGNR	2	6	1	AT4G24780.1		1556.78	3.51323e+06	1.54231e+06	0																												0	7.485e-16	High	90.41	7.16602e-07	High	78.41	1.09183e-05				0	1
IIDSTTGGFEAGISKDGQTR	5	1	1	AT1G07920.1	K15(Dimethyl)	2081.05	130504117	121628935	7.36647e+07	0.971857	2	4.85965	1.01684	2	3.5015	1.11431	1		0.95545	2	8.61399	1.07879	2	1.85626	0.982098	1		1.01717	2	13.516	0.942571	2	5.36037	1.13462	1		0	4.201e-16	High	90.41	1.20973e-06	High	78.13	2.13673e-05	High	39.6	0.140492	0	1
YAIFDFDFVSSEGVPR	4	1	1	AT5G59880.1		1848.87	2.54665e+07	9.46181e+06	1.12473e+07																												0	6.723e-08	High	90.38	5.52847e-07	High	92.94	2.99281e-07	High	87.07	1.2859e-06	0	1
RSGGGGGYSGGGGSYGGGGGR	3	1	1	AT2G21660.1		1716.74	153918	29304.6	81762.9																												0	4.201e-16	High	90.36	1.61447e-07	High	75.66	5.1558e-06	High	59.15	0.0002329	1	1
SVHGAALGEKEVEATR	2	2	1	AT3G60750.1	K10(Dimethyl)	1681.88	1.42301e+07	0	0	0.892064	2	6.32101							0.964205	2	12.2457							0.925181	2	18.6746							0	4.201e-16	High	90.26	1.11232e-06							0	1
VFNAVGGGTGSGLGSLLLER	5	4	3	AT1G04820.1;AT5G19770.1;AT4G14960.2		1904.02	0	1.03578e+07	1.06324e+07																												0	1.44e-09	High	90.07	1.56773e-06	High	104.88	5.2196e-08	High	116.84	3.27776e-09	0	1
GYPGYMYTDLATIYER	4	3	2	AT1G76030.1;AT4G38510.5		1912.88	2.35975e+07	7.93669e+06	7.28955e+06																												0	4.201e-16	High	89.99	4.32094e-07	High	89.5	4.6272e-07	High	76.41	1.02086e-05	0	1
IEMELFADTTPNTAENFR	6	1	1	AT4G34870.1	M3(Oxidation)	2114.97	2.51546e+07	2.54797e+07	1.49462e+07																												0	1.42e-08	High	89.95	4.47725e-07	High	99.69	5.26255e-08	High	111.09	3.52334e-09	0	1
[truncated: 4,576 more rows]
[truncated: 20 more columns]

## Sheet: pre-TAILS_N-term Dimethy_search
Sequence	# PSMs	# Proteins	# Protein Groups	Protein Group Accessions	Modifications	MH+ [Da]	A7: Area	B7: Area	C7: Area	A7: Heavy/Light	A7: Heavy/Light Count	A7: Heavy/Light Variability [%]	B7: Heavy/Light	B7: Heavy/Light Count	B7: Heavy/Light Variability [%]	C7: Heavy/Light	C7: Heavy/Light Count	C7: Heavy/Light Variability [%]	A7: Heavy/Medium	A7: Heavy/Medium Count	A7: Heavy/Medium Variability [%]	B7: Heavy/Medium	B7: Heavy/Medium Count	B7: Heavy/Medium Variability [%]	C7: Heavy/Medium	C7: Heavy/Medium Count	C7: Heavy/Medium Variability [%]	A7: Medium/Light	A7: Medium/Light Count	A7: Medium/Light Variability [%]	B7: Medium/Light	B7: Medium/Light Count	B7: Medium/Light Variability [%]	C7: Medium/Light	C7: Medium/Light Count	C7: Medium/Light Variability [%]	q-Value	PEP	A4	IonScore A4	Exp Value A4	B4	IonScore B4	Exp Value B4	C4	IonScore C4	Exp Value C4	# Missed Cleavages	ΔScore A4
[truncated: 4,601 more rows]
[truncated: 20 more columns]
