# Supplementary material for: Quantitative proteomics analysis of the Arg/N-end rule pathway of targeted degradation in Arabidopsis roots
Source: Proteomics. 2015 Apr 17;15(14):2447–57. doi: 10.1002/pmic.201400530 (PMC4692092; doi:10.1002/pmic.201400530)
Supplement: Supplementary file 1 [file pmic0015-2447-sd1.zip › pmic8103-sup-0011-text.xlsx]

## Sheet: N-termini
Sequence of peptide	start position of peptide in the protein	end position of peptide in the protein	residue before the peptide	residue after the peptide	Modifications	number of peptides spectrum match	number of proteins per protein group	protein group accession	Description of protein group accession	ratio in TMT prt6/ col-0	ratio in TMT ate/ col-0	precursor mass	Peptide Charge state in EXP A	mass to charge ratio in in EXP A	Peptide Charge state in EXP B	mass to charge ratio in in EXP B	Peptide Charge state in EXP C	mass to charge ratio in in EXP C	The area of the peptides in EXP A	The area of the peptides in EXP B	The area of the peptides in EXP C	q-Value of peptides using Percolator	posterior error probability using Percolator	Mascot ion score in EXP A	Mascot ion score in EXP B	Mascot ion score in EXP C	Missed Cleavages	retention-time in EXP A	retention-time in EXP B	retention-time in EXP C	ate1/2 vs Col-0 in EXP A	ate1/2 vs Col-0 in EXP B	ate1/2 vs Col-0 in EXP C	prt6 vs Col-0 in EXP A	prt6 vs Col-0 in EXP B	prt6 vs Col-0 in EXP C	ate1/2 vs prt6 in EXP A	ate1/2 vs prt6 in EXP B	ate1/2 vs prt6 in EXP C	ate1/2 vs Col-0 in EXP A (log2 )	ate1/2 vs Col-0 in EXP A count	ate1/2 vs Col-0 in EXP A Variability	ate1/2 vs Col-0 in EXP B (log2 )	ate1/2 vs Col-0 in EXP B count	ate1/2 vs Col-0 in EXP B Variability	ate1/2 vs Col-0 in EXP C (log2 )	ate1/2 vs Col-0 in EXP C count	ate1/2 vs Col-0 in EXPC Variability	prt6 vs Col-0 in EXP A (log2 )
Sequence	pep_start	pep_end	pep_res_before	pep_res_after	Modifications	# PSMs	# Proteins	Protein Group Accessions	Description	prt6 / col-0	ate/ col-0	MH+ [Da]	A: Charge	A: m/z [Da]	B: Charge	B: m/z [Da]	C: Charge	C: m/z [Da]	A: Area	B: Area	C: Area	q-Value	PEP	IonScore A	IonScore B	IonScore C	# Missed Cleavages	RT A	RT B	RT C	A: ate vs Col-0	B: ate vs Col-0	C: ate vs Col-0	A: prt vs Col-0	B: prt vs Col-0	C: prt vs Col-0	A: ate vs prt	B: ate vs prt	C: ate vs prt	A: ate vs Col-0	A: ate vs Col-0 Count	A: ate vs Col-0 Variability [%]	B: ate vs Col-0	B: ate vs Col-0Count	B: ate vs Col-0 Variability [%]	C: ate vs Col-0	C: ate vs Col-0 Count	C: ate vs Col-0 Variability [%]	A: prt vs Col-0
MEKTQESVVR	1	10	-	Y	N-Term(Acetyl); K3(Dimethyl)	2	1	AT3G23190.1	HR-like lesion-inducing protein-related	1.31529	2.08765	1276.66	2	638.831			2	638.832	6.10304e+06		5.31639e+06	0.001	0.003097	35.6		43.85	0	44.5059		45.0071			1.15286			0.910485			1.09143							0.205216	1
MEKTQESVVR	1	10	-	Y	N-Term(Acetyl); K3(Dimethyl:2H(6)13C(2))	2	1	AT3G23190.1	HR-like lesion-inducing protein-related	1.31529	2.08765	1284.7	2	642.854	2	642.853			8.02608e+06	1.65449e+06		0	0.01272	38.92	23.02		0	44.5013	46.1014		1.49118	1.0999		1.02131	0.828327		1.34695	1.42729		0.576455	1		0.137372	1					0.0304199
AASSAVTANY	2	11	M	V	N-Term(Acetyl)	2	1	AT4G25100.1	Fe superoxide dismutase 1	2.02004	1.89556	996.46			2	498.734				1.72738e+07		0	2.811e-05		68.78		0		58.7411
AEEQAATAMETSAVEKQPETTTEAEAPSLTTKR	2	34	M	M	N-Term(Acetyl); K16(Dimethyl); K32(Dimethyl)	3	1	AT3G11930.3	Adenine nucleotide alpha hydrolases-like superfamily protein	1.5503	1.8321	3604.72			3	1202.25	3	1202.26		1.05433e+07	2.85937e+07	0	5.5e-13		125.45	84.06	0		71.396	70.0195			2.31028			1.97638			1.0076							1.20807	1
AEEQAATAMETSAVEKQPETTTEAEAPSLTTKR	2	34	M	M	N-Term(Acetyl); K16(Dimethyl:2H(6)13C(2)); K32(Dimethyl:2H(6)13C(2))	1	1	AT3G11930.3	Adenine nucleotide alpha hydrolases-like superfamily protein	1.5503	1.8321	3620.84					4	905.965			17262124	0.001	0.002666			21.47	0			69.9674			2.0343			2.27648			0.770274							1.02453	1
AEEQAATAMETSAVEKQPETTTEAEAPSLTTKR	2	34	M	M	N-Term(Acetyl); K16(Dimethyl:2H(4)); K32(Dimethyl:2H(4))	2	1	AT3G11930.3	Adenine nucleotide alpha hydrolases-like superfamily protein	1.5503	1.8321	3612.78			3	1204.93				1.15943e+07		0	8.93239e-14		145		0		71.3459			2.15557			2.06427			1.12242					1.10807	2	6.19899
MRPEIVLFGDSITAQSFR	1	18	-	S	N-Term(Dimethyl)	3	1	AT5G62930.1	SGNH hydrolase-type esterase superfamily protein	2.12151	1.63312	2095.1			3	699.037	3	699.038		1.52421e+06	2.30542e+06	0	1.422e-05		63.1	52.46	0		97.5725	95.8262		0.957907	0.927043		1.00725	0.939939		0.96042	0.994077				-0.0620431	1		-0.109291	2	10.9735
MRPEIVLFGDSITAQSFR	1	18	-	S	N-Term(Dimethyl:2H(4))	2	1	AT5G62930.1	SGNH hydrolase-type esterase superfamily protein	2.12151	1.63312	2099.13			3	700.381	3	700.378		1.55486e+06	2.17725e+06	0	0.0001025		54.46	35.7	0		97.474	95.4452
MRPEIVLFGDSITAQSFR	1	18	-	S	N-Term(Dimethyl:2H(6)13C(2))	2	1	AT5G62930.1	SGNH hydrolase-type esterase superfamily protein	2.12151	1.63312	2103.14			3	701.718	3	701.72		1.62374e+06	2.81885e+06	0	6.096e-05		53	44.78	0		97.3804	95.7888
MDSVFSNVAR	1	10	-	A	N-Term(Acetyl)	3	1	AT5G19550.1	aspartate aminotransferase 2	1.36464	1.6297	1167.54	2	584.278	2	584.275	2	584.276	6.40811e+07	9.53736e+06	3.48056e+07	0	1.258e-06	45.07	72.43	32.52	0	85.2586	87.3582	85.9221
MDSVFSNVAR	1	10	-	A	N-Term(Acetyl); M1(Oxidation)	1	1	AT5G19550.1	aspartate aminotransferase 2	1.36464	1.6297	1183.54					2	592.273			8.18508e+06	0.001	0.00752			34.29	0			67.9113
AVTFSDLHTER	2	12	M	G	N-Term(Dimethyl:2H(6)13C(2))	1	1	AT5G12110.1	Glutathione S-transferase, C-terminal-like;Translation elongation factor EF1B/ribosomal protein S6	1.1521	1.45365	1311.7					3	437.906			3.49776e+06	0.004	0.04671			30.73	0			52.5014			0.882712			1.12574			0.790315							-0.179985	1
AVTFSDLHTER	2	12	M	G	N-Term(Acetyl)	1	1	AT5G12110.1	Glutathione S-transferase, C-terminal-like;Translation elongation factor EF1B/ribosomal protein S6	1.1521	1.45365	1317.64					2	659.322			1.66127e+07	0.008	0.0737			37.69	0			66.5354
GNESKTSALESEQKAL	2	17	M	L	N-Term(Dimethyl); K5(Dimethyl); K14(Dimethyl)	2	1	AT5G57120.1	FUNCTIONS IN: molecular_function unknown; INVOLVED IN: biological_process unknown; LOCATED IN: nucleolus; EXPRESSED IN: 21 plant structures; EXPRESSED DURING: 13 growth stages; CONTAINS InterPro DOMAIN/s: LisH dimerisation motif (InterPro:IPR006594), SRP40, C-terminal (InterPro:IPR007718); Has 101969 Blast hits to 55488 proteins in 2506 species: Archae - 424; Bacteria - 13843; Metazoa - 37674; Fu…	1.05841	1.36741	1775.94			3	592.651	3	592.651		509255	17811421	0	1.051e-08		49.13	63.51	0		48.8661	47.3384		0.989838	0.849003		0.116666	0.825135		8.56833	1.03706				-0.0147355	1		-0.236159	1
GNESKTSALESEQKALLLR	2	20	M	S	N-Term(Dimethyl); K5(Dimethyl); K14(Dimethyl)	1	1	AT5G57120.1	FUNCTIONS IN: molecular_function unknown; INVOLVED IN: biological_process unknown; LOCATED IN: nucleolus; EXPRESSED IN: 21 plant structures; EXPRESSED DURING: 13 growth stages; CONTAINS InterPro DOMAIN/s: LisH dimerisation motif (InterPro:IPR006594), SRP40, C-terminal (InterPro:IPR007718); Has 101969 Blast hits to 55488 proteins in 2506 species: Archae - 424; Bacteria - 13843; Metazoa - 37674; Fu…	1.05841	1.36741	2158.21			4	540.308				2.77029e+06		0	0.0008687		25.69		0		64.631			1.01017			1.13088			0.902099					0.0145975	1
GNESKTSALESEQKAL	2	17	M	L	N-Term(Dimethyl:2H(6)13C(2)); K5(Dimethyl:2H(6)13C(2)); K14(Dimethyl:2H(6)13C(2))	3	1	AT5G57120.1	FUNCTIONS IN: molecular_function unknown; INVOLVED IN: biological_process unknown; LOCATED IN: nucleolus; EXPRESSED IN: 21 plant structures; EXPRESSED DURING: 13 growth stages; CONTAINS InterPro DOMAIN/s: LisH dimerisation motif (InterPro:IPR006594), SRP40, C-terminal (InterPro:IPR007718); Has 101969 Blast hits to 55488 proteins in 2506 species: Archae - 424; Bacteria - 13843; Metazoa - 37674; Fu…	1.05841	1.36741	1800.08	3	600.697	3	600.696	3	600.695	1.39411e+07	4.76473e+06	1.90191e+07	0	5.289e-07	52.57	42.76	44.49	0	46.3581	48.7397	47.3833	1.03339			1.19391			0.867381			0.0473889	1								0.255699
GNESKTSALESEQKAL	2	17	M	L	N-Term(Dimethyl:2H(4)); K5(Dimethyl:2H(4)); K14(Dimethyl:2H(4))	3	1	AT5G57120.1	FUNCTIONS IN: molecular_function unknown; INVOLVED IN: biological_process unknown; LOCATED IN: nucleolus; EXPRESSED IN: 21 plant structures; EXPRESSED DURING: 13 growth stages; CONTAINS InterPro DOMAIN/s: LisH dimerisation motif (InterPro:IPR006594), SRP40, C-terminal (InterPro:IPR007718); Has 101969 Blast hits to 55488 proteins in 2506 species: Archae - 424; Bacteria - 13843; Metazoa - 37674; Fu…	1.05841	1.36741	1788.01	3	596.677	3	596.676	3	596.676	1.5621e+07	4.63465e+06	19003939	0	1.576e-05	43.89	48.88	39.46	0	46.3625	48.8243	47.2917
DVSGYSSSKADMILPISR	206	223	Q	N	N-Term(Dimethyl:2H(4)); K9(Dimethyl:2H(4))	3	1	AT3G14920.1	Peptide-N4-(N-acetyl-beta-glucosaminyl)asparagine amidase A protein	0.852359	1.34908	1990.07	3	664.031	3	664.029	3	664.03	5.8134e+06	1.2459e+06	5.5248e+06	0	0.0001036	33.82	44.2	38.82	0	75.0203	78.0324	76.3832	0.845995		0.49008	1.05038		0.711164	0.807118		0.694571	-0.241279	1					-1.02891	1		0.0709167
DVSGYSSSKADMILPISR	206	223	Q	N	N-Term(Dimethyl); K9(Dimethyl)	2	1	AT3G14920.1	Peptide-N4-(N-acetyl-beta-glucosaminyl)asparagine amidase A protein	0.852359	1.34908	1982.02	3	661.346	3	661.346			6.02868e+06	1.0777e+06		0	0.0004236	24.91	46.99		0	75.0618	78.0946			0.820726			0.761511			1.08842					-0.285027	1
DVSGYSSSKADMILPISR	206	223	Q	N	N-Term(Dimethyl:2H(6)13C(2)); K9(Dimethyl:2H(6)13C(2))	2	1	AT3G14920.1	Peptide-N4-(N-acetyl-beta-glucosaminyl)asparagine amidase A protein	0.852359	1.34908	1998.12	3	666.711	3	666.708			4.81129e+06	1.45702e+06		0	0.001538	27.03	40.91		0	75.048	78.0287
ATEDVQDPR	78	86	M	I	N-Term(Acetyl)	6	1	AT1G27450.3	adenine phosphoribosyl transferase 1	1.09416	1.33852	1072.49	2	536.751	2	536.747	2	536.748	307224700	6.52897e+07	2.65349e+08	0	7.034e-05	49.79	68.75	42.17	0	38.3495	38.8036	38.1607
VLNMESTGEAVR	2	13	M	S	N-Term(Dimethyl)	2	1	AT4G12080.1	AT-hook motif nuclear-localized protein 1	0.996099	1.30026	1333.68	2	667.344	2	667.341			5.06312e+06	2.43478e+06		0	0.001167	48.54	57.63		0	52.2397	54.4434		0.321684	1.06415		0.495707	1.27807		0.650313	0.840862		-1.63628	1		0.0897035	1					-1.01244
VLNMESTGEAVR	2	13	M	S	N-Term(Dimethyl:2H(6)13C(2))	1	1	AT4G12080.1	AT-hook motif nuclear-localized protein 1	0.996099	1.30026	1341.72	2	671.366					2.1032e+06			0.001	0.0308	33.17			0	51.7181			0.886104			1.61386			0.550219			-0.174452	1								0.690518
AQKLNLLNLAVPPVTHR	2	18	M	S	N-Term(Acetyl); K3(Dimethyl)	2	1	AT5G36890.1	beta glucosidase 42	1.04361	1.29096	1954.16			3	652.057	3	652.056		1.18384e+06	5.4187e+06	0	0.00101		25.42	23.91	0		95.4594	93.4393		0.958884	0.824078		0.995824	0.795203		1.03501	0.893274				-0.0605721	1		-0.279147	1
AQKLNLLNLAVPPVTHR	2	18	M	S	N-Term(Acetyl); K3(Dimethyl:2H(6)13C(2))	1	1	AT5G36890.1	beta glucosidase 42	1.04361	1.29096	1962.2	3	654.738					6.45675e+06			0.003	0.08269	23.37			0	92.4829
MDKYDVVKDLGAGNFGVAR	1	19	-	L	N-Term(Acetyl); K3(Dimethyl); K8(Dimethyl)	3	1	AT5G08590.1	SNF1-related protein kinase 2.1	1.1505	1.2635	2153.1	3	718.373	3	718.372	3	718.373	1.75618e+07	6.25216e+06	2.57618e+07	0	3.843e-06	30.33	50.17	46.24	0	86.5252	89.2198	87.2001		0.962476	0.975485		1.0528	0.901868		0.982665	0.932335				-0.0551774	1		-0.0358082	1
MDKYDVVKDLGAGNFGVAR	1	19	-	L	N-Term(Acetyl); K3(Dimethyl:2H(4)); K8(Dimethyl:2H(4))	3	1	AT5G08590.1	SNF1-related protein kinase 2.1	1.1505	1.2635	2161.15	3	721.055	3	721.054	3	721.057	2.15435e+07	5.93698e+06	2.63834e+07	0	0.0003031	36.01	36.01	33.77	0	86.4777	89.1779	87.1692	1.12719			1.22116			0.851532			0.172725	1								0.288253
MDKYDVVKDLGAGNFGVAR	1	19	-	L	N-Term(Acetyl); K3(Dimethyl:2H(6)13C(2)); K8(Dimethyl:2H(6)13C(2))	3	1	AT5G08590.1	SNF1-related protein kinase 2.1	1.1505	1.2635	2169.19	3	723.736	3	723.734	3	723.735	1.69485e+07	6.3077e+06	2.63614e+07	0	0.0001107	29.69	32.78	34.61	0	86.4918	89.1712	87.1859
SQMDPDAVSKAFVEHYY	2	18	M	S	N-Term(Acetyl); K10(Dimethyl:2H(6)13C(2))	2	1	AT1G27970.2	nuclear transport factor 2B	1.07313	1.24946	2064.97	2	1032.99	2	1032.99			2.21409e+06	675401		0	4.387e-05	31.27	43.16		0	92.2595	93.9743			0.792698			0.757276			1.12516					-0.335157	1
SQMDPDAVSKAFVEHYY	2	18	M	S	N-Term(Acetyl); K10(Dimethyl:2H(4))	2	1	AT1G27970.2	nuclear transport factor 2B	1.07313	1.24946	2060.95	2	1030.98					2.72637e+06			0	0.001186	36.95			0	92.3238			0.905284			0.749917			1.11365			-0.143558	1								-0.415198
AASTDKAITTAQSVAPTACDR	53	73	S	V	N-Term(Dimethyl); K6(Dimethyl); C19(Carbamidomethyl)	2	1	AT5G16290.1	VALINE-TOLERANT 1	1.04544	1.24683	2191.1			3	731.041	3	731.038		2.56698e+06	1.30878e+07	0	7.796e-05		32.75	47.3	0		52.099	50.9555			0.795109			0.744198			1.07686							-0.330775	1
AASTDKAITTAQSVAPTACDR	53	73	S	V	N-Term(Dimethyl:2H(6)13C(2)); K6(Dimethyl:2H(6)13C(2)); C19(Carbamidomethyl)	3	1	AT5G16290.1	VALINE-TOLERANT 1	1.04544	1.24683	2207.19	3	736.404	3	736.401	3	736.402	1.5085e+07	2.71978e+06	1.37276e+07	0	0.0001506	27.65	61	32.55	0	49.8887	52.0402	50.9725	1.08228	0.866118		1.12978	0.971701		0.95998	0.900162		0.114068	1		-0.207364	1					0.176038
AASTDKAITTAQSVAPTACDR	53	73	S	V	N-Term(Dimethyl:2H(4)); K6(Dimethyl:2H(4)); C19(Carbamidomethyl)	2	1	AT5G16290.1	VALINE-TOLERANT 1	1.04544	1.24683	2199.15			3	733.721	3	733.723		2.49056e+06	1.62222e+07	0	0.0003312		30.03	29.5	0		52.044	50.9532
AGEGEVIACH	2	11	M	T	N-Term(Acetyl); C9(Carbamidomethyl)	2	1	AT1G45145.1	thioredoxin H-type 5	1.06718	1.24439	1084.47	2	542.74	2	542.737			3.1214e+07	9.25817e+06		0	4.03e-05	38.53	44.08		0	49.3225	50.2936
AGEGEVIACHTL	2	13	M	E	N-Term(Acetyl); C9(Carbamidomethyl)	2	1	AT1G45145.1	thioredoxin H-type 5	1.06718	1.24439	1298.61	2	649.807			2	649.804	2.02923e+07		1.34147e+07	0	0.01394	45.13		45.94	0	72.8327		73.9054
AGEGEVIACHTLEVWNEK	2	19	M	V	N-Term(Acetyl); C9(Carbamidomethyl)	2	1	AT1G45145.1	thioredoxin H-type 5	1.06718	1.24439	2083.97			2	1042.49	2	1042.48		721952	1.76114e+06	0	7.119e-09		72.07	44.56	0		94.7698	93.2589
TTMESLIGLVNR	2	13	M	I	N-Term(Acetyl)	2	1	AT3G60190.1	DYNAMIN-like 1E	1.06015	1.23604	1375.72	2	688.366			2	688.365	1.04577e+07		4.67526e+06	0	0.0003608	50.76		45.67	0	108.76		109.305
GKSYYDVLQVPKGASDEQIKR	24	44	A	A	N-Term(Dimethyl); K2(Dimethyl); K12(Dimethyl); K20(Dimethyl)	3	1	AT3G62600.1	DNAJ heat shock family protein	1.15693	1.23376	2493.37	4	624.099	4	624.098	4	624.098	3.86855e+07	6.89076e+06	3.76935e+07	0	8.61e-05	21.31	43.44	25.91	0	59.3577	63.1041	60.9241	1.04303	0.930224	0.849401	0.937009	1.02969	0.759684	1.11551	0.91234	1.12694	0.0607837	1		-0.10435	1		-0.235483	1		-0.0938657
GKSYYDVLQVPKGASDEQIKR	24	44	A	A	N-Term(Dimethyl:2H(6)13C(2)); K2(Dimethyl:2H(6)13C(2)); K12(Dimethyl:2H(6)13C(2)); K20(Dimethyl:2H(6)13C(2))	1	1	AT3G62600.1	DNAJ heat shock family protein	1.15693	1.23376	2525.55	4	632.144					4.19803e+07			0	2.536e-05	26.01			0	59.3376
MEELAHPYVPR	1	11	-	D	N-Term(Acetyl)	3	1	AT1G20050.1	C-8,7 sterol isomerase	0.991661	1.2269	1383.67	2	692.341	2	692.339	2	692.337	7.44538e+07	1.24236e+07	6.22816e+07	0	0.0003367	51.53	54.2	61.78	0	75.5124	78.5855	76.929
MEELAHPYVPR	1	11	-	D	N-Term(Acetyl); M1(Oxidation)	3	1	AT1G20050.1	C-8,7 sterol isomerase	0.991661	1.2269	1399.67	2	700.336			2	700.336	1.31166e+07		1.57379e+07	0	0.01623	23.71		25.48	0	59.1169		60.1988
AASSSVRPTPTGPQVF	2	17	M	I	N-Term(Acetyl)	3	1	AT5G45070.1	phloem protein 2-A8	0.997902	1.22508	1643.84	2	822.424	2	822.422	2	822.422	6.02261e+06	1.72815e+06	5.79048e+06	0	0.001084	41.35	37.12	32.63	0	71.8178	73.9631	72.8179
AVVACSTPVNNGGSVR	40	55	F	V	N-Term(Dimethyl); C5(Carbamidomethyl)	1	1	AT5G64050.1	glutamate tRNA synthetase	1.10169	1.21759	1615.82	2	808.416					2.99343e+06			0	3.994e-06	65.03			0	43.5626			1.06696			1.04682			1.0214			0.093512	1								0.0660096
AFVTTAEVCDANQEMIR	2	18	M	S	N-Term(Acetyl); C9(Carbamidomethyl)	6	1	AT3G02770.1	Ribonuclease E inhibitor RraA/Dimethylmenaquinone methyltransferase	1.10675	1.21148	1996.91	2	998.957	2	998.959	2	998.958	1.31849e+07	3.1025e+06	3.46868e+06	0	5.476e-09	66.76	73.18	91.06	0	88.3628	90.2059	88.52
TEKKEMEVVKGLNVER	2	17	M	Y	N-Term(Acetyl); K3(Dimethyl); K4(Dimethyl); K10(Dimethyl)	4	1	AT5G58070.1	temperature-induced lipocalin	1.11895	1.20992	2015.12	3	672.38	3	672.377	3	672.378	2.34825e+07	6.28582e+06	2.3606e+07	0	0.0001175	23.33	35.77	29.91	0	57.4742	61.3126	59.1558	1.1416	1.24309	0.992426	0.906608	1.21484	0.903877	1.16164	1.09988	0.946419	0.191058	1		0.313936	1		-0.0109683	1		-0.141449
TEKKEMEVVKGLNVER	2	17	M	Y	N-Term(Acetyl); K3(Dimethyl:2H(4)); K4(Dimethyl:2H(4)); K10(Dimethyl:2H(4))	1	1	AT5G58070.1	temperature-induced lipocalin	1.11895	1.20992	2027.19	3	676.403					2.15117e+07			0	0.001491	31.62			0	57.4358
TEKKEMEVVKGLNVER	2	17	M	Y	N-Term(Acetyl); K3(Dimethyl:2H(6)13C(2)); K4(Dimethyl:2H(6)13C(2)); K10(Dimethyl:2H(6)13C(2))	1	1	AT5G58070.1	temperature-induced lipocalin	1.11895	1.20992	2039.25			3	680.423				5.08145e+06		0	0.0001349		34.84		0		61.0389
STGLDMSLDDMIAKNR	2	17	M	K	N-Term(Acetyl); K14(Dimethyl)	3	1	AT5G59950.5	RNA-binding (RRM/RBD/RNP motifs) family protein	1.32537	1.20303	1836.88	2	918.944	2	918.943	2	918.943	4.01542e+07	5.46371e+06	2.06051e+07	0	1.305e-07	98.57	95.33	93.81	0	88.9543	91.2652	89.3896	1.13693	1.0416	0.82759	1.0895	0.930617	0.880101	0.962693	1.20307	0.810545	0.185147	1		0.0588021	1		-0.273011	1		0.12366
STGLDMSLDDMIAKNR	2	17	M	K	N-Term(Acetyl); K14(Dimethyl:2H(4))	3	1	AT5G59950.5	RNA-binding (RRM/RBD/RNP motifs) family protein	1.32537	1.20303	1840.9	2	920.956	2	920.954	2	920.955	45499717	6.30899e+06	2.48978e+07	0	1.84e-08	58.41	72.8	86.29	0	88.722	91.2958	89.4303
STGLDMSLDDMIAKNR	2	17	M	K	N-Term(Acetyl); K14(Dimethyl:2H(6)13C(2))	3	1	AT5G59950.5	RNA-binding (RRM/RBD/RNP motifs) family protein	1.32537	1.20303	1844.92	2	922.966	2	922.964	2	922.963	4.19162e+07	6.34994e+06	2.4838e+07	0	3.783e-08	60.11	77.82	82.52	0	88.7388	91.0345	89.2367
SLLSLNDLR	62	70	Y	D	N-Term(Dimethyl)	3	1	AT5G64670.1	Ribosomal protein L18e/L15 superfamily protein	1.10863	1.19959	1058.62	2	529.814	2	529.813	2	529.813	47050207	7.67452e+06	3.4967e+07	0	0.0002197	44.22	59.42	59.4	0	80.0323	83.3049	81.4488		1.26788	0.956091		1.49289	0.659135		0.857682	1.46199				0.342417	1		-0.0647796	1
SLLSLNDLR	62	70	Y	D	N-Term(Dimethyl:2H(4))	3	1	AT5G64670.1	Ribosomal protein L18e/L15 superfamily protein	1.10863	1.19959	1062.64	2	531.827	2	531.826	2	531.826	4.23231e+07	7.32138e+06	3.6902e+07	0	0.0005298	47.57	34.25	47.95	0	79.9196	83.0993	81.2293	0.706596			0.959287			0.738142			-0.501043	1								-0.0599661
AESSKVVHVR	2	11	M	N	N-Term(Acetyl); K5(Dimethyl)	5	1	AT1G43190.1	polypyrimidine tract-binding protein 3	1.03267	1.19864	1181.66	2	591.336	3	394.56	2	591.335	4.95908e+07	8.07104e+06	4.81175e+07	0	0.0006558	46.11	36.83	45.95	0	36.0771	37.1356	35.7947	1.0868	1.03216	0.892467	1.11427	1.11567	0.877859	0.899787	0.994421	0.876318	0.120092	1		0.0456665	1		-0.164129	1		0.156096
AESSKVVHVR	2	11	M	N	N-Term(Acetyl); K5(Dimethyl:2H(4))	4	1	AT1G43190.1	polypyrimidine tract-binding protein 3	1.03267	1.19864	1185.69	2	593.349	2	593.347	2	593.347	5.74703e+07	398062	7.08978e+06	0	0.0006218	46.28	39.09	52.62	0	35.9902	37.1189	35.7519			0.889386			0.875061			0.876086							-0.169118	1
AESSKVVHVR	2	11	M	N	N-Term(Acetyl); K5(Dimethyl:2H(6)13C(2))	4	1	AT1G43190.1	polypyrimidine tract-binding protein 3	1.03267	1.19864	1189.71	2	595.359	2	595.358	2	595.357	4.87814e+07	408363	6.63883e+06	0	0.0003877	61.91	44.72	45.65	0	35.9924	37.0633	35.7158	1.00304	0.970281		0.934063	1.00607		0.990647	1.03664		0.00437355	1		-0.0435257	1					-0.0984084
GKVHGSLAR	2	10	M	A	N-Term(Dimethyl); K2(Dimethyl)	1	1	AT2G19750.1	Ribosomal protein S30 family protein	0.983582	1.19665	980.599	2	490.803					700886			0.006	0.09689	32.38			0	18.8168			0.855362			1.095			0.782805			-0.225393	1								0.130929
TLTIIDSGIGMTKADLVNNLGTIAR	104	128	N	S	N-Term(Dimethyl); K13(Dimethyl)	1	1	AT5G56030.2	A member of heat shock protein 90 (HSP90) gene family. Expressed in all tissues and abundant in root apical meristem	0.969986	1.18931	2643.47			3	881.828				349616		0.001	0.002415		28.4		0		104.348
MDMQNENER	1	9	-	L	N-Term(Acetyl)	1	1	AT5G40930.1	translocase of outer membrane 20-4	1.11715	1.18801	1208.46			2	604.733				1.186e+06		0.004	0.04876		46.71		0		45.4424
MDMQNENER	1	9	-	L	N-Term(Acetyl); M1(Oxidation); M3(Oxidation)	1	1	AT5G40930.1	translocase of outer membrane 20-4	1.11715	1.18801	1240.46					2	620.733			37837	0.008	0.07364			36.1	0			19.9215
AQQGQGSMDPAALDDIIR	2	19	M	R	N-Term(Acetyl)	4	1	AT5G59160.1	type one serine/threonine protein phosphatase 2	1.14382	1.18433	1927.92	2	964.459	2	964.463	2	964.462	9.93689e+06	1.54625e+06	6.80734e+06	0	1.602e-06	46.93	73.21	49.5	0	89.7669	91.1572	89.6771
GSVEAGEKKALGW	2	14	M	A	N-Term(Acetyl); K8(Dimethyl); K9(Dimethyl)	6	1	AT3G19450.1	GroES-like zinc-binding alcohol dehydrogenase family protein	0.91399	1.18295	1429.77	2	715.388	2	715.387	2	715.386	2.74292e+08	6.74793e+07	262310256	0	0.0003867	45.98	47.01	55.2	0	68.7419	72.1911	71.018		0.989415	0.890943		1.06827	0.823373		0.995532	0.932711				-0.015352	1		-0.166595	1
GSVEAGEKKALGWAAR	2	17	M	D	N-Term(Acetyl); K8(Dimethyl:2H(6)13C(2)); K9(Dimethyl:2H(6)13C(2))	2	1	AT3G19450.1	GroES-like zinc-binding alcohol dehydrogenase family protein	0.91399	1.18295	1744.03			3	582.015	3	582.015		5.76497e+06	40039440	0	0.0008811		26.62	31.05	0		68.4063	66.5563			0.813748			0.858088			0.817434							-0.297346	1
GSVEAGEKKALGWAAR	2	17	M	D	N-Term(Acetyl); K8(Dimethyl); K9(Dimethyl)	1	1	AT3G19450.1	GroES-like zinc-binding alcohol dehydrogenase family protein	0.91399	1.18295	1727.94			3	576.653				5.97484e+06		0	0.0001493		35.56		0		68.4474			1.06016			1.09436			1.04129					0.084282	1
GSVEAGEKKALGWAAR	2	17	M	D	N-Term(Acetyl); K8(Dimethyl:2H(4)); K9(Dimethyl:2H(4))	3	1	AT3G19450.1	GroES-like zinc-binding alcohol dehydrogenase family protein	0.91399	1.18295	1735.99	2	868.5	3	579.336	3	579.334	3840066	5.98389e+06	4.18566e+07	0	8.829e-05	60.44	28.75	27.36	0	65.0119	68.445	66.5726	1.00904			0.959603			0.970055			0.0129876	1								-0.0594907
GSVEAGEKKALGW	2	14	M	A	N-Term(Acetyl); K8(Dimethyl:2H(4)); K9(Dimethyl:2H(4))	4	1	AT3G19450.1	GroES-like zinc-binding alcohol dehydrogenase family protein	0.91399	1.18295	1437.82	2	719.415	2	719.412	2	719.412	2.67346e+08	6.44181e+07	2.94419e+08	0	0.002224	49.98	41.1	41.02	0	68.7014	72.1648	70.3362	0.93375			0.937147			0.919181			-0.0988923	1								-0.0936528
GSVEAGEKKALGW	2	14	M	A	N-Term(Acetyl); K8(Dimethyl:2H(6)13C(2)); K9(Dimethyl:2H(6)13C(2))	2	1	AT3G19450.1	GroES-like zinc-binding alcohol dehydrogenase family protein	0.91399	1.18295	1445.86			2	723.432	2	723.432		6.70305e+07	2.70243e+08	0	0.0004612		42.1	47.39	0		72.1838	70.4988
VATGLFVGLNKGHVVTKR	2	19	M	E	N-Term(Dimethyl:2H(6)13C(2)); K11(Dimethyl:2H(6)13C(2)); K17(Dimethyl:2H(6)13C(2))	5	1	AT5G02450.1	Ribosomal protein L36e family protein	1.13969	1.18047	2004.34			3	668.787	2	1002.67		1.45545e+07	4.73141e+08	0	6.741e-09		22.85	79.31	0		62.288	59.5231		1.04571	0.97447		1.38221	0.807756		0.764037	1.21593				0.0644826	1		-0.03731	2	0.477443
VATGLFVGLNKGHVVTKR	2	19	M	E	N-Term(Dimethyl:2H(4)); K11(Dimethyl:2H(4)); K17(Dimethyl:2H(4))	7	1	AT5G02450.1	Ribosomal protein L36e family protein	1.13969	1.18047	1992.27					2	996.64	4.97088e+08	1.01045e+08	5.2288e+08	0	1.437e-14	102.05	88.61	116.19	0	57.7729	62.4942	59.3469	0.89195	1.19487	0.8867	1.04628	1.52634	0.777134	0.854298	0.790577	1.15001	-0.164965	2	4.80265	0.256852	2	25.1447	-0.173482	1		0.0652709
VATGLFVGLNKGH	2	14	M	V	N-Term(Dimethyl); K11(Dimethyl)	1	1	AT5G02450.1	Ribosomal protein L36e family protein	1.13969	1.18047	1368.8					3	456.938			4.18281e+06	0	2.22e-05			40.03	0			69.8844			0.743514			0.816123			0.918233							-0.427568	1
VATGLFVGLNKGHVVTKR	2	19	M	E	N-Term(Dimethyl); K11(Dimethyl); K17(Dimethyl)	4	1	AT5G02450.1	Ribosomal protein L36e family protein	1.13969	1.18047	1980.21			2	990.61	2	990.609		2.25143e+06	5.27709e+08	0	4.867e-12		78.9	93.94	0		62.4518	59.4688
VATGLFVGLNKGH	2	14	M	V	N-Term(Dimethyl:2H(4)); K11(Dimethyl:2H(4))	1	1	AT5G02450.1	Ribosomal protein L36e family protein	1.13969	1.18047	1376.85					3	459.621			5.54811e+06	0.001	0.01055			19.99	0			69.8109
VATGLFVGLNKGH	2	14	M	V	N-Term(Dimethyl:2H(6)13C(2)); K11(Dimethyl:2H(6)13C(2))	1	1	AT5G02450.1	Ribosomal protein L36e family protein	1.13969	1.18047	1384.89					3	462.3			5.07817e+06	0	8.325e-05			33.57	0			69.8464
MDTGGNSLASGPDGVKR	1	17	-	K	N-Term(Acetyl); M1(Oxidation); K16(Dimethyl:2H(4))	1	1	AT4G38130.1	histone deacetylase 1	1.31919	1.17652	1751.85					2	876.43			1.72305e+06	0	0.001725			36.06	0			44.3137			0.847221			0.65567			1.1138							-0.239189	1
MDTGGNSLASGPDGVKR	1	17	-	K	N-Term(Acetyl); K16(Dimethyl)	3	1	AT4G38130.1	histone deacetylase 1	1.31919	1.17652	1731.83	2	866.422	2	866.418	2	866.419	1.13408e+07	1.80461e+06	6.87629e+06	0	7.519e-07	72.39	77.95	84.59	0	53.3287	55.3804	54.4954	1.05537		0.825158	1.06094		0.818829	0.917683		0.868637	0.0777498	1					-0.277257	1		0.0853426
MDTGGNSLASGPDGVKR	1	17	-	K	N-Term(Acetyl); K16(Dimethyl:2H(4))	3	1	AT4G38130.1	histone deacetylase 1	1.31919	1.17652	1735.85	2	868.434	2	868.43	2	868.434	1.26181e+07	1.79932e+06	8.65795e+06	0	4.19e-08	64.58	85.36	68.17	0	53.3495	55.3607	54.5092		0.977631			1.0217			1.02851					-0.0326381	1
MDTGGNSLASGPDGVKR	1	17	-	K	N-Term(Acetyl); K16(Dimethyl:2H(6)13C(2))	1	1	AT4G38130.1	histone deacetylase 1	1.31919	1.17652	1739.87			2	870.44				1.78488e+06		0	4.031e-06		65.97		0		55.4763
LDGQSVDAAELFER	43	56	A	A	N-Term(Dimethyl:2H(6)13C(2))	2	1	AT5G03160.1	homolog of mamallian P58IPK	1.09363	1.17111	1585.82			2	793.414	3	529.279		4.69533e+06	3.34842e+06	0	1.363e-05		57.34	23.64	0		80.168	78.9953			0.93322			0.855568			1.09938							-0.099711	1
LDGQSVDAAELFER	43	56	A	A	N-Term(Dimethyl)	2	1	AT5G03160.1	homolog of mamallian P58IPK	1.09363	1.17111	1577.78	3	526.599	2	789.392			4.92857e+06	4.15843e+06		0	1.268e-05	22.98	82.92		0	77.8421	80.2969			0.804045			0.911815			0.890532					-0.314652	1
LDGQSVDAAELFER	43	56	A	A	N-Term(Dimethyl:2H(4))	2	1	AT5G03160.1	homolog of mamallian P58IPK	1.09363	1.17111	1581.8	3	527.94	2	791.403			4.55905e+06	3933360		0	4.195e-05	34.67	68.14		0	77.7786	80.2019		0.908419			1.03655			0.87824			-0.13857	1								0.0517913
METVEPGQTSHER	138	150	T	S	N-Term(Acetyl)	3	1	AT4G17330.1	G2484-1 protein	1.13954	1.16828	1542.69	2	771.846	2	771.843	2	771.847	1.34458e+07	2.5156e+06	9.28803e+06	0	0.0008363	57.28	48.98	48	0	45.1788	46.8683	45.718
METVEPGQTSHER	138	150	T	S	N-Term(Acetyl); M1(Oxidation)	3	1	AT4G17330.1	G2484-1 protein	1.13954	1.16828	1558.69	2	779.847	2	779.845	2	779.842	1.13885e+06	123303	1.36183e+06	0	0.0005671	54.1	35.57	46.7	0	33.5437	34.025	33.1482
SDAFCSDCKR	2	11	M	H	N-Term(Acetyl); C5(Carbamidomethyl); C8(Carbamidomethyl); K9(Dimethyl:2H(6)13C(2))	1	1	AT3G10330.1	Cyclin-like family protein; FUNCTIONS IN: RNA polymerase II transcription factor activity,	0.962711	1.16749	1323.58			2	662.295				722678		0.006	0.09453		23.2		0		40.4831
AAEGEVIACH	2	11	M	T	N-Term(Acetyl); C9(Carbamidomethyl)	3	1	AT5G42980.1	thioredoxin 3	1.24118	1.1657	1098.49	2	549.748	2	549.748	2	549.747	8.44132e+07	2.38251e+07	4.59718e+07	0	0.0001741	24.92	46.64	53.46	0	52.9894	53.3595	53.2341
AAEGEVIACHTVEDWTEK	2	19	M	L	N-Term(Acetyl); C9(Carbamidomethyl)	8	1	AT5G42980.1	thioredoxin 3	1.24118	1.1657	2086.94	2	1043.97	2	1043.97	2	1043.97	8.27298e+07	8.8415e+06	3.37919e+07	0	3.912e-10	80.66	90.12	97.26	0	89.7809	91.335	89.7733
AAEGEVIACHTVEDWTEKLK	2	21	M	A	N-Term(Acetyl); C9(Carbamidomethyl); K18(Dimethyl)	3	1	AT5G42980.1	thioredoxin 3	1.24118	1.1657	2356.14			3	786.052	3	786.052		5.48873e+06	12231577	0	0.0004649		40.61	48.52	0		104.041	102.752
AAEGEVIACHTVEDWTEKLK	2	21	M	A	N-Term(Acetyl); C9(Carbamidomethyl); K20(Dimethyl:2H(6)13C(2))	3	1	AT5G42980.1	thioredoxin 3	1.24118	1.1657	2364.18	3	788.732			3	788.734	2.23473e+07		1.96093e+06	0	0.02325	23.18		28.57	0	101.87		102.242
GEDAISGNLKNLTIDTR	2	18	M	D	N-Term(Acetyl); K10(Dimethyl)	3	1	AT5G51830.1	pfkB-like carbohydrate kinase family protein	1.02114	1.16555	1886.98	2	943.995	2	943.993	2	943.992	2.40071e+07	2.43794e+06	1.39714e+07	0	4.5e-09	58.69	74.98	68.59	0	79.3964	81.8267	80.3939	1.15646		0.916533	0.885595		0.919229	1.20469		0.859446	0.209719	1					-0.125741	1		-0.17528
GEDAISGNLKNLTIDTR	2	18	M	D	N-Term(Acetyl); K10(Dimethyl:2H(4))	5	1	AT5G51830.1	pfkB-like carbohydrate kinase family protein	1.02114	1.16555	1891.01	2	946.007	2	946.008	2	946.006	2.13799e+07	2.44271e+06	1.52437e+07	0	7.917e-08	49.55	74.75	63.62	0	79.4581	81.7757	80.3156	1.82942		0.798488	1.17207		0.77909	1.43991		0.883436	0.871384	1					-0.324657	1		0.229063
TALAFVTLR	108	116	R	G	N-Term(Dimethyl)	1	5	AT5G51830.1	pfkB-like carbohydrate kinase family protein	1.02114	1.16555	1019.62			2	510.316				272266		0.004	0.04028		40.36		0		84.9868			2.98461			4.79627			0.628433					1.57754	1
GEDAISGNLKNLTIDTR	2	18	M	D	N-Term(Dimethyl:2H(4)); K10(Dimethyl:2H(4))	1	1	AT5G51830.1	pfkB-like carbohydrate kinase family protein	1.02114	1.16555	1881.06			3	627.69				1.05769e+06		0	0.0002076		30.94		0		72.0344			0.977294			0.896103			1.1014					-0.0331349	1
GEDAISGNLKNLTIDTR	2	18	M	D	N-Term(Acetyl); K10(Dimethyl:2H(6)13C(2))	5	1	AT5G51830.1	pfkB-like carbohydrate kinase family protein	1.02114	1.16555	1895.02	2	948.018	2	948.015	2	948.015	22347976	2.6461e+06	1.56209e+07	0	1.672e-09	43.05	77.74	66.84	0	79.3295	81.8235	80.3917		0.962238			0.965273			1.0715					-0.0555337	2	0.485355
GEDAISGNLKNLTIDTR	2	18	M	D	N-Term(Dimethyl); K10(Dimethyl)	1	1	AT5G51830.1	pfkB-like carbohydrate kinase family protein	1.02114	1.16555	1873					3	625.003			3.67144e+06	0.002	0.0243			23.33	0			70.2234
METKNENSDVSR	1	12	-	A	N-Term(Acetyl); K4(Dimethyl)	3	1	AT2G42810.2	protein phosphatase 5.2	1.07792	1.16543	1479.67	2	740.34	2	740.342	2	740.34	2.39494e+07	3.07572e+06	1.30934e+07	0	0.0002018	65.02	62.08	54.78	0	33.8445	34.3726	33.5045	1.12814	1.04043	0.91976	1.08333	1.12665	0.921719	0.960679	0.992621	0.860142	0.173943	1		0.0571819	1		-0.12067	1		0.115477
METKNENSDVSR	1	12	-	A	N-Term(Acetyl); M1(Oxidation); K4(Dimethyl)	2	1	AT2G42810.2	protein phosphatase 5.2	1.07792	1.16543	1495.67	2	748.34			2	748.339	639135		845191	0	0.0002666	33.37		41.6	0	24.7213		24.3703	1.13765		0.902129	1.06863		0.94184	0.982104		0.825631	0.186056	1					-0.148594	1		0.0957691
METKNENSDVSR	1	12	-	A	N-Term(Acetyl); K4(Dimethyl:2H(4))	2	1	AT2G42810.2	protein phosphatase 5.2	1.07792	1.16543	1483.7	2	742.352			2	742.354	2.69842e+07		14235644	0	0.000235	54.82		47.4	0	33.7684		33.6159
METKNENSDVSR	1	12	-	A	N-Term(Acetyl); K4(Dimethyl:2H(6)13C(2))	3	1	AT2G42810.2	protein phosphatase 5.2	1.07792	1.16543	1487.72	2	744.363	2	744.363	2	744.364	2.44545e+07	2.92445e+06	1.47505e+07	0	7.748e-05	44.39	47.94	49.94	0	33.6551	34.2347	33.361
METKNENSDVSR	1	12	-	A	N-Term(Acetyl); M1(Oxidation); K4(Dimethyl:2H(4))	2	1	AT2G42810.2	protein phosphatase 5.2	1.07792	1.16543	1499.7	2	750.35			2	750.352	710352		936884	0.002	0.01405	21.65		29.31	0	24.659		24.3122
METKNENSDVSR	1	12	-	A	N-Term(Acetyl); M1(Oxidation); K4(Dimethyl:2H(6)13C(2))	1	1	AT2G42810.2	protein phosphatase 5.2	1.07792	1.16543	1503.72					2	752.363			994221	0.001	0.0035			36.97	0			24.2107
SLSSSDLSNR	51	60	A	G	N-Term(Dimethyl:2H(6)13C(2))	1	1	AT4G32400.1	Mitochondrial substrate carrier family protein	0.979611	1.16489	1101.59			2	551.301				2.7689e+06		0.004	0.03518		39.95		0		39.6995			0.929116			1.00719			0.931609					-0.106069	1
GDSESFVGKNWNGLKDFWSDR	2	22	M	L	N-Term(Acetyl); K9(Dimethyl:2H(4)); K15(Dimethyl:2H(4))	4	1	AT1G08480.1	unknown protein; FUNCTIONS IN: molecular_function unknown; INVOLVED IN: biological_process unknown; LOCATED IN: mitochondrion, plasma membrane, plastid, vacuole; EXPRESSED IN: 27 plant structures; EXPRESSED DURING: 15 growth stages; Has 39 Blast hits to 39 proteins in 13 species: Archae - 0; Bacteria - 0; Metazoa - 0; Fungi - 0; Plants - 39; Viruses - 0; Other Eukaryotes - 0 (source: NCBI BLink).	0.94449	1.16077	2550.25	3	850.756	3	850.754	3	850.752	4.8819e+07	8.08507e+06	2.40003e+07	0	9.638e-07	32.82	48.12	31.61	0	96.4788	98.8035	97.2366	1.12137	0.991851	0.892991	0.874659	1.02106	0.84552	1.18274	1.04413	0.910369	0.165263	1		-0.0118044	1		-0.163282	1		-0.193207
GDSESFVGKNWNGLKDFWSDR	2	22	M	L	N-Term(Acetyl); K9(Dimethyl); K15(Dimethyl)	5	1	AT1G08480.1	unknown protein; FUNCTIONS IN: molecular_function unknown; INVOLVED IN: biological_process unknown; LOCATED IN: mitochondrion, plasma membrane, plastid, vacuole; EXPRESSED IN: 27 plant structures; EXPRESSED DURING: 15 growth stages; Has 39 Blast hits to 39 proteins in 13 species: Archae - 0; Bacteria - 0; Metazoa - 0; Fungi - 0; Plants - 39; Viruses - 0; Other Eukaryotes - 0 (source: NCBI BLink).	0.94449	1.16077	2542.21	3	848.075	3	848.07	3	848.07	5.35443e+07	8.04246e+06	2.14063e+07	0	0.0004238	33.23	21.54	31.58	0	96.4929	98.7341	97.0555	1.02804			1.02019			0.929618			0.0398903	1								0.0288404
GDSESFVGKNWNGLKDFWSDR	2	22	M	L	N-Term(Acetyl); K9(Dimethyl:2H(6)13C(2)); K15(Dimethyl:2H(6)13C(2))	4	1	AT1G08480.1	unknown protein; FUNCTIONS IN: molecular_function unknown; INVOLVED IN: biological_process unknown; LOCATED IN: mitochondrion, plasma membrane, plastid, vacuole; EXPRESSED IN: 27 plant structures; EXPRESSED DURING: 15 growth stages; Has 39 Blast hits to 39 proteins in 13 species: Archae - 0; Bacteria - 0; Metazoa - 0; Fungi - 0; Plants - 39; Viruses - 0; Other Eukaryotes - 0 (source: NCBI BLink).	0.94449	1.16077	2558.29	3	853.436	3	853.434	3	853.434	5.40879e+07	8.41749e+06	2.26236e+07	0	0.001028	27.24	26.42	27.84	0	96.5244	98.7135	97.0938
TSNVQLSETNSPR	2	14	M	N	N-Term(Acetyl)	4	1	AT3G25190.1	Vacuolar iron transporter (VIT) family protein	0.921038	1.15778	1474.71	2	737.86	2	737.855	2	737.859	2.32167e+07	6.33196e+06	1.76989e+07	0	1.273e-06	58.85	46.08	72.2	0	48.3087	49.1314	48.8259
DIDLSFSSPTKR	1267	1278	R	K	N-Term(Dimethyl:2H(4)); K11(Dimethyl:2H(4))	1	1	AT2G32240.1	FUNCTIONS IN: molecular_function unknown; INVOLVED IN: response to cadmium ion; LOCATED IN: plasma membrane; EXPRESSED IN: 25 plant structures; EXPRESSED DURING: 13 growth stages; CONTAINS InterPro DOMAIN/s: Prefoldin (InterPro:IPR009053); BEST Arabidopsis thaliana protein match is: unknown protein (TAIR:AT1G05320.3); Has 470429 Blast hits to 168274 proteins in 4282 species: Archae - 6896; Bacter…	1.06203	1.15699	1429.81			3	477.275				1.88095e+06		0.001	0.004786		26.35		0		68.6593			2.2804			3.72553			0.618156					1.18929	1
ADEAKAKGNAAFSSGDFNSAVNHFTDAINLTPTNHVLF	2	39	M	S	N-Term(Acetyl); K5(Dimethyl:2H(4)); K7(Dimethyl:2H(4))	2	1	AT1G62740.1	stress-inducible protein, putative	1.15567	1.15642	4098.03	4	1025.26	4	1025.26			2.7616e+07	3.58885e+06		0	4.057e-06	43.02	45.6		0	105.16	107.255		1.12702	0.963546		1.14837	1.04601		0.905373	0.99014		0.172514	1		-0.0535749	1					0.199591
ADEAKAKGNAAFSSGDFNSAVNHFTDAINLTPTNHVLF	2	39	M	S	N-Term(Acetyl); K5(Dimethyl); K7(Dimethyl)	1	1	AT1G62740.1	stress-inducible protein, putative	1.15567	1.15642	4090			4	1023.26				3.79394e+06		0	1.354e-05		41.79		0		107.184
ADEAKAKGNAAFSSGDFNSAVNHFTDAINLTPTNHVLF	2	39	M	S	N-Term(Acetyl); K5(Dimethyl:2H(6)13C(2)); K7(Dimethyl:2H(6)13C(2))	1	1	AT1G62740.1	stress-inducible protein, putative	1.15567	1.15642	4106.07			4	1027.27				3.84731e+06		0	2.958e-05		31.47		0		107.341
VLTIYAPLFASSKR	2	15	M	A	N-Term(Dimethyl); K13(Dimethyl)	7	1	AT2G30870.1	glutathione S-transferase PHI 10	1.13303	1.15273	1621.97	2	811.49	3	541.326	2	811.487	6.15019e+08	8.8985e+07	4.24708e+08	0	0.002828	42.85	20.93	43.67	0	87.4237	91.4072	88.1377	0.383247		0.905045	1.26148		0.884983	0.30445		1.03075	-1.38365	1					-0.143939	1		0.335116
VLTIYAPLFASSKR	2	15	M	A	N-Term(Dimethyl:2H(4)); K13(Dimethyl:2H(4))	7	1	AT2G30870.1	glutathione S-transferase PHI 10	1.13303	1.15273	1630.02	3	544.012	2	815.509	2	815.511	6.64053e+08	8.43789e+07	4.50928e+08	0	0.002976	43	50.68	43.84	0	87.4433	90.8755	88.0876	0.962834	1.00075	0.858043	1.19183	1.10317	0.808132	0.809569	0.916132	1.07015	-0.0546415	1		0.00107598	2	3.80936	-0.220879	1		0.253181
VLTIYAPLFASSKR	2	15	M	A	N-Term(Dimethyl)	2	1	AT2G30870.1	glutathione S-transferase PHI 10	1.13303	1.15273	1593.93			3	531.982	3	531.982		545290	2.22078e+06	0	0.0002435		28.83	32.72	0		90.4393	87.9165
VLTIYAPLFASSKR	2	15	M	A	N-Term(Dimethyl:2H(6)13C(2))	1	1	AT2G30870.1	glutathione S-transferase PHI 10	1.13303	1.15273	1601.98					3	534.665			1.40773e+06	0	5.211e-08			44.1	0			87.9359
VLTIYAPLFASSKR	2	15	M	A	N-Term(Dimethyl:2H(6)13C(2)); K13(Dimethyl:2H(6)13C(2))	7	1	AT2G30870.1	glutathione S-transferase PHI 10	1.13303	1.15273	1638.06	3	546.691	2	819.528	3	546.69	5.58614e+08	7.88747e+07	4.59334e+08	0	6.848e-06	38.97	43.11	37.4	0	87.4145	90.8087	88.6931
VKGPGLYTEIGKKAR	2	16	M	D	N-Term(Dimethyl:2H(6)13C(2)); K2(Dimethyl:2H(6)13C(2)); K12(Dimethyl:2H(6)13C(2)); K13(Dimethyl:2H(6)13C(2))	9	2	AT3G01280.1	voltage dependent anion channel 1	0.959605	1.15051	1761.25	2	881.128	4	441.066	2	881.129	915229975	1.33711e+08	879284368	0	1.01e-06	64.1	33.72	39.83	0	44.4595	47.7827	45.1846	0.923227	0.969088	0.867358	1.09455	1.07885	0.757976	0.845261	0.907147	1.15335	-0.115243	1		-0.0453006	2	6.75477	-0.2053	2	2.05343	0.130336
VKGPGLYTEIGKKAR	2	16	M	D	N-Term(Dimethyl); K2(Dimethyl); K12(Dimethyl); K13(Dimethyl)	3	2	AT3G01280.1	voltage dependent anion channel 1	0.959605	1.15051	1729.07	2	865.04			2	865.04	1.61794e+08		1.44489e+07	0	8.386e-08	68.01		69.32	0	44.5644		45.1895	0.912167		0.85169	1.19359		0.795527	0.765839		1.07906	-0.13263	1					-0.2316	1		0.255304
VKGPGLYTEIGKKAR	2	16	M	D	N-Term(Dimethyl:2H(4)); K2(Dimethyl:2H(4)); K12(Dimethyl:2H(4)); K13(Dimethyl:2H(4))	4	2	AT3G01280.1	voltage dependent anion channel 1	0.959605	1.15051	1745.17	2	873.09			2	873.089	1.60634e+08		1.59287e+08	0	1.219e-05	60.93		64.41	0	44.5341		45.0533	0.922512			1.09692			0.842784			-0.11636	1								0.133453
VKGPGLYTEIGK	2	13	M	K	N-Term(Dimethyl); K2(Dimethyl)	3	2	AT3G01280.1	voltage dependent anion channel 1	0.959605	1.15051	1317.78	3	439.931	3	439.93	3	439.931	2.47622e+07	5.03485e+06	2.28078e+07	0	0.0003952	29.87	32.55	49.71	0	53.4789	56.5539	54.8615
LITATVDEAAPGLR	78	91	F	S	N-Term(Dimethyl:2H(4))	1	1	AT3G01280.1	voltage dependent anion channel 1	0.959605	1.15051	1458.84	2	729.925								0	2.041e-05	52.99			0	65.1545
MLTETPFRPR	1	10	-	E	N-Term(Dimethyl:2H(6)13C(2))	1	1	AT4G21105.1	cytochrome-c oxidases;electron carriers	0.842141	1.14897	1283.73					2	642.369			3.95279e+06	0.003	0.03401			26.81	0			55.7694			0.677639			0.580992			1.17557							-0.561411	1
MLTETPFRPR	1	10	-	E	N-Term(Dimethyl)	1	1	AT4G21105.1	cytochrome-c oxidases;electron carriers	0.842141	1.14897	1275.69	2	638.348					2.20169e+07			0.001	0.01708	27.69			0	54.5131			0.981653			1.0213			0.963211			-0.0267154	1								0.0304079
MLTETPFRPR	1	10	-	E	N-Term(Dimethyl:2H(4))	1	1	AT4G21105.1	cytochrome-c oxidases;electron carriers	0.842141	1.14897	1279.7			3	427.24				4.84644e+07		0.002	0.02817		21.63		0		57.7783
ALVGGVGDVPANQNSGEVESLAR	35	57	M	F	N-Term(Acetyl)	8	1	AT3G12490.2	cystatin B	1.04473	1.14855	2281.14	2	1141.07	2	1141.07	2	1141.07	3.96282e+08	6.23508e+07	280536042	0	3.68e-07	90.8	71.13	89.2	0	81.5611	83.0089	81.9284
SAETGDTVEAVVPHMGESITDGTLATFLKKPGER	86	119	F	V	N-Term(Dimethyl); K29(Dimethyl); K30(Dimethyl)	2	1	AT4G26910.1	Dihydrolipoamide succinyltransferase	0.993026	1.14415	3627.85	5	726.376	5	726.377			29915443	3.90974e+06		0	1.308e-05	33.71	40.39		0	95.8995	98.4319			0.894225			0.945672			0.954953					-0.16129	1
SAETGDTVEAVVPHMGESITDGTLATFLKKPGER	86	119	F	V	N-Term(Dimethyl:2H(4)); K29(Dimethyl:2H(4)); K30(Dimethyl:2H(4))	1	1	AT4G26910.1	Dihydrolipoamide succinyltransferase	0.993026	1.14415	3639.94	5	728.794					2.90106e+07			0	4.875e-05	37.93			0	95.9249			0.999219			1.07142			0.934586			-0.00112672	1								0.0995216
SAETGDTVEAVVPHMGESITDGTLATFLKKPGER	86	119	F	V	N-Term(Dimethyl:2H(6)13C(2)); K29(Dimethyl:2H(6)13C(2)); K30(Dimethyl:2H(6)13C(2))	1	1	AT4G26910.1	Dihydrolipoamide succinyltransferase	0.993026	1.14415	3651.99	5	731.204					2.81986e+07			0	4.404e-05	28.55			0	96.0365
AGTSGLLNAVKPKIQTIDIQAAAGW	2	26	M	G	N-Term(Dimethyl:2H(6)13C(2)); K11(Dimethyl:2H(6)13C(2)); K13(Dimethyl:2H(6)13C(2))	2	1	AT2G40765.1	unknown protein; FUNCTIONS IN: molecular_function unknown; INVOLVED IN: biological_process unknown; LOCATED IN: mitochondrion, mitochondrial respiratory chain complex III; EXPRESSED IN: 24 plant structures; EXPRESSED DURING: 15 growth stages; Has 32 Blast hits to 32 proteins in 11 species: Archae - 0; Bacteria - 0; Metazoa - 0; Fungi - 0; Plants - 32; Viruses - 0; Other Eukaryotes - 0 (source: NC…	0.976136	1.14227	2631.62	3	877.878			3	877.876	7.13456e+07		6.93547e+06	0	0.01132	31.98		26.42	0	96.8926		96.7979			0.811103			0.788307			1.03705							-0.302042	1
AGTSGLLNAVKPKIQTIDIQAAAGW	2	26	M	G	N-Term(Dimethyl:2H(4)); K11(Dimethyl:2H(4)); K13(Dimethyl:2H(4))	4	1	AT2G40765.1	unknown protein; FUNCTIONS IN: molecular_function unknown; INVOLVED IN: biological_process unknown; LOCATED IN: mitochondrion, mitochondrial respiratory chain complex III; EXPRESSED IN: 24 plant structures; EXPRESSED DURING: 15 growth stages; Has 32 Blast hits to 32 proteins in 11 species: Archae - 0; Bacteria - 0; Metazoa - 0; Fungi - 0; Plants - 32; Viruses - 0; Other Eukaryotes - 0 (source: NC…	0.976136	1.14227	2619.56	3	873.861			3	873.857	7.29539e+07		1.993e+07	0	0.005149	40.91		44.37	0	96.6828		97.1904	0.958036		0.795423	1.05496		0.747178	0.910043		1.07298	-0.0618479	2	0.513548				-0.330207	1		0.0771926
AGTSGLLNAVKPKIQTIDIQAAAGW	2	26	M	G	N-Term(Dimethyl); K11(Dimethyl); K13(Dimethyl)	1	1	AT2G40765.1	unknown protein; FUNCTIONS IN: molecular_function unknown; INVOLVED IN: biological_process unknown; LOCATED IN: mitochondrion, mitochondrial respiratory chain complex III; EXPRESSED IN: 24 plant structures; EXPRESSED DURING: 15 growth stages; Has 32 Blast hits to 32 proteins in 11 species: Archae - 0; Bacteria - 0; Metazoa - 0; Fungi - 0; Plants - 32; Viruses - 0; Other Eukaryotes - 0 (source: NC…	0.976136	1.14227	2607.49	3	869.835					7.9217e+07			0.006	0.08675	22.42			0	96.7382
SNLLKDFEVASKNPSLEAR	2	20	M	Q	N-Term(Acetyl); K5(Dimethyl:2H(4)); K12(Dimethyl:2H(4))	2	1	AT3G57330.1	autoinhibited Ca2+-ATPase 11	1.01549	1.14125	2224.23			3	742.083	3	742.082		784272	3.63886e+06	0	0.0001512		32.32	33.08	0		95.8903	93.9777			0.979304			0.815201			1.03549							-0.0301709	1
SNLLKDFEVASKNPSLEAR	2	20	M	Q	N-Term(Acetyl); K5(Dimethyl:2H(6)13C(2)); K12(Dimethyl:2H(6)13C(2))	1	1	AT3G57330.1	autoinhibited Ca2+-ATPase 11	1.01549	1.14125	2232.27			3	744.763				880676		0	3.276e-06		44.52		0		95.9547			0.91684			1.20741			0.816205					-0.125259	1
SNLLKDFEVASKNPSLEAR	2	20	M	Q	N-Term(Acetyl); K5(Dimethyl); K12(Dimethyl)	1	1	AT3G57330.1	autoinhibited Ca2+-ATPase 11	1.01549	1.14125	2216.19			3	739.402				1.00112e+06		0	0.0003575		34.56		0		96.0568
ANPAPNLECR	2	11	M	M	N-Term(Acetyl); C9(Carbamidomethyl)	2	1	AT5G05470.1	eukaryotic translation initiation factor 2 alpha subunit	1.03975	1.13689	1183.55			2	592.281	2	592.279		9.17976e+06	4.98567e+07	0.001	0.001921		38.11	33.57	0		50.5592	50.0683
MDSSSSEVR	1	9	-	I	N-Term(Acetyl)	1	1	AT5G07870.1	HXXXD-type acyl-transferase family protein	1.18005	1.13689	1039.43			2	520.22				2.02413e+06		0.008	0.1591		25.59		0		38.9935
MDSSSSEVR	1	9	-	I	N-Term(Acetyl); M1(Oxidation)	1	1	AT5G07870.1	HXXXD-type acyl-transferase family protein	1.18005	1.13689	1055.43					2	528.219			753283	0.001	0.003054			44.4	0			25.4125
ALKTVEQTTLTEDNR	51	65	A	F	N-Term(Dimethyl:2H(4)); K3(Dimethyl:2H(4))	3	1	AT1G17745.2	D-3-phosphoglycerate dehydrogenase	1.11708	1.13624	1783	3	595.006	3	595.006	3	595.008	2.18973e+07	6.45415e+06	1.6681e+07	0	1.153e-05	44.83	40.64	40.91	0	46.5749	48.608	47.4895	0.9618		1.09817	1.36825		0.868111	0.704428		1.27501	-0.0561913	1					0.135101	1		0.452332
AALKTVEQTTLTEDNR	50	65	S	F	N-Term(Dimethyl:2H(6)13C(2)); K4(Dimethyl:2H(6)13C(2))	2	1	AT1G17745.2	D-3-phosphoglycerate dehydrogenase	1.11708	1.13624	1862.08			3	621.364	3	621.365		1.27279e+06	4.5521e+06	0	0.001063		33.14	28.31	0		52.0516	50.5959			0.87032			0.813633			1.07813							-0.200382	1
GGVIDEDALVR	340	350	R	A	N-Term(Dimethyl:2H(4))	1	1	AT1G17745.2	D-3-phosphoglycerate dehydrogenase	1.11708	1.13624	1175.65					2	588.326			120954	0.001	0.008673			29.24	0			62.7017			0.00630921			0.0057043			1.11479							-7.30832	1
ALKTVEQTTLTEDNR	51	65	A	F	N-Term(Dimethyl:2H(6)13C(2)); K3(Dimethyl:2H(6)13C(2))	3	1	AT1G17745.2	D-3-phosphoglycerate dehydrogenase	1.11708	1.13624	1791.04	3	597.687	3	597.686	3	597.688	1.60427e+07	6.38975e+06	1.6668e+07	0	0.000426	25.44	42.23	36.59	0	46.5282	48.5614	47.5016		0.943775			1.25684			0.758339					-0.0834845	1
AALKTVEQTTLTEDNR	50	65	S	F	N-Term(Dimethyl); K4(Dimethyl)	1	1	AT1G17745.2	D-3-phosphoglycerate dehydrogenase	1.11708	1.13624	1845.99			3	616.002				1.24056e+06		0.001	0.004572		33.34		0		52.0823			0.860866			0.952222			0.913005					-0.21614	1
ALKTVEQTTLTEDNR	51	65	A	F	N-Term(Dimethyl); K3(Dimethyl)	2	1	AT1G17745.2	D-3-phosphoglycerate dehydrogenase	1.11708	1.13624	1774.96	3	592.324	3	592.323			1.76816e+07	7.83431e+06		0	0.008998	20.98	27.38		0	46.6113	48.6811
AALKTVEQTTLTEDNR	50	65	S	F	N-Term(Dimethyl:2H(4)); K4(Dimethyl:2H(4))	1	1	AT1G17745.2	D-3-phosphoglycerate dehydrogenase	1.11708	1.13624	1854.04			3	618.686				1.16569e+06		0	0.000571		23.27		0		52.0233
ATPFIAGVAVAATALAGR	2	19	M	Y	N-Term(Acetyl)	2	1	AT2G35795.1	Chaperone DnaJ-domain superfamily protein	0.97139	1.13617	1698.96	2	849.98			2	849.981	2.77928e+06		1.49598e+06	0	2.126e-08	93.98		93.82	0	109.777		109.799
SISDPSPLPPHTPR	59	72	C	R	N-Term(Dimethyl)	4	1	AT1G18500.1	methylthioalkylmalate synthase-like 4	1.0502	1.13487	1528.81	3	510.277	3	510.276	3	510.275	9.04634e+06	1.35901e+06	8.0421e+06	0.001	0.01553	31.32	37.53	34.24	0	49.9994	52.3522	51.2003	1.40592	1.28964	1.22221	1.56	0.981913	1.5897	0.903134	1.32639	0.774912	0.491511	1		0.366965	2	41.6566	0.289497	1		0.641545
SISDPSPLPPHTPR	59	72	C	R	N-Term(Dimethyl:2H(4))	4	1	AT1G18500.1	methylthioalkylmalate synthase-like 4	1.0502	1.13487	1532.84	3	511.617	3	511.616			1.31201e+07	2.26731e+06		0.001	0.02039	27.72	33.32		0	49.8251	53.3992		3.14493			3.33586			0.944757			1.65303	1								1.73806
SISDPSPLPPHTPR	59	72	C	R	N-Term(Dimethyl:2H(6)13C(2))	3	1	AT1G18500.1	methylthioalkylmalate synthase-like 4	1.0502	1.13487	1536.86			3	512.954	3	512.957		1.40426e+06	1.24347e+07	0	0.001556		34.2	22.89	0		53.2921	51.3515
VYIASWDEFVDR	2	13	M	S	N-Term(Dimethyl)	3	1	AT3G49100.1	Signal recognition particle, SRP9/SRP14 subunit	0.801896	1.13145	1527.75	2	764.377	2	764.375	2	764.378	3.69751e+07	5.29619e+06	1.92826e+07	0	1.976e-07	47.88	42.51	65.13	0	93.0682	95.1805	93.5035	1.1052		0.863193	1.41968		0.787163	0.780133		1.10525	0.144314	1					-0.212245	1		0.50557
VYIASWDEFVDR	2	13	M	S	N-Term(Dimethyl:2H(4))	3	1	AT3G49100.1	Signal recognition particle, SRP9/SRP14 subunit	0.801896	1.13145	1531.77	2	766.392	2	766.389	2	766.387	4.75119e+07	5.73072e+06	2.14657e+07	0	1.407e-06	36.11	54.86	60.39	0	92.6377	95.021	93.1241		1.04965			1.04054			1.01873					0.0699095	1
VYIASWDEFVDR	2	13	M	S	N-Term(Dimethyl:2H(6)13C(2))	3	1	AT3G49100.1	Signal recognition particle, SRP9/SRP14 subunit	0.801896	1.13145	1535.79	2	768.399	2	768.399	2	768.395	3.85499e+07	5.27088e+06	1.96104e+07	0	0.0003061	23.03	39.44	32.14	0	92.48	95.2876	93.0882
AGSAPEGTQFDAR	2	14	M	Q	N-Term(Dimethyl)	3	1	AT3G13920.2	eukaryotic translation initiation factor 4A1	1.09411	1.13101	1334.63	2	667.821	2	667.819	2	667.821	6.74324e+07	1.04554e+07	6.36561e+07	0	5.332e-07	88.71	71.85	77.54	0	40.4355	41.2855	40.3809	1.02057		0.944321	1.10347		0.863329	0.926825		1.10246	0.0293717	1					-0.0826503	1		0.14205
AGSAPEGTQFDAR	2	14	M	Q	N-Term(Dimethyl:2H(4))	3	1	AT3G13920.2	eukaryotic translation initiation factor 4A1	1.09411	1.13101	1338.66	2	669.833	2	669.832	2	669.833	6.73491e+07	1.0934e+07	6.47749e+07	0	0.0001339	72.82	77.68	69.93	0	40.127	41.4105	40.2754		1.0559			1.08304			0.984585					0.07847	1
AGSAPEGTQFDAR	2	14	M	Q	N-Term(Acetyl)	7	1	AT3G13920.2	eukaryotic translation initiation factor 4A1	1.09411	1.13101	1348.61	2	674.812	2	674.808	2	674.809	6.89089e+08	1.41606e+08	5.81596e+08	0	0.0003803	55.7	42.53	61.88	0	49.9423	51.792	50.7513
AGSAPEGTQFDAR	2	14	M	Q	N-Term(Dimethyl:2H(6)13C(2))	3	1	AT3G13920.2	eukaryotic translation initiation factor 4A1	1.09411	1.13101	1342.68	2	671.842	2	671.842	2	671.841	6.49205e+07	9.96815e+06	6.43679e+07	0	0.0001776	51.88	65.56	50.18	0	40.0924	41.2821	40.1785
VNNVVSIEKMKALW	2	15	M	H	N-Term(Dimethyl:2H(4)); K9(Dimethyl:2H(4)); K11(Dimethyl:2H(4))	1	1	AT5G08040.1	mitochondrial import receptor subunit TOM5 homolog	0.865832	1.13068	1727.06	3	576.36	3	576.36				4.50721e+06		0.001	0.002922		41.04		0		90.2904			1.04319			1.09955			0.958132					0.0610046	1
VNNVVSIEKMKALW	2	15	M	H	N-Term(Dimethyl:2H(6)13C(2)); K9(Dimethyl:2H(6)13C(2)); K11(Dimethyl:2H(6)13C(2))	1	1	AT5G08040.1	mitochondrial import receptor subunit TOM5 homolog	0.865832	1.13068	1739.12			3	580.379				4.14692e+06		0.001	0.02215		33.52		0		90.2637
TLGSGSSVVVPR	2	13	M	N	N-Term(Dimethyl:2H(4))	3	1	AT2G36060.2	MMS ZWEI homologue 3	1.20729	1.13065	1190.71	2	595.856	2	595.855	2	595.857	6.03131e+07	2.71538e+07	8.17691e+07	0	2.295e-07	61.76	67.26	71.98	0	52.0141	54.5991	53.3406			1.06206			0.858414			1.24701							0.08686	1
TLGSGSSVVVPR	2	13	M	N	N-Term(Dimethyl)	3	1	AT2G36060.2	MMS ZWEI homologue 3	1.20729	1.13065	1186.68	2	593.844	2	593.841	2	593.843	25529996	3.00401e+07	92998134	0	6.269e-05	66.78	72.39	58.66	0	52.2355	54.6978	53.3294	1.11327	0.907486		1.46225	1.04026		0.76295	0.880999		0.154802	1		-0.140053	1					0.548189
TLGSGSSVVVPR	2	13	M	N	N-Term(Dimethyl:2H(6)13C(2))	5	1	AT2G36060.2	MMS ZWEI homologue 3	1.20729	1.13065	1194.72	2	597.865	2	597.865	2	597.866	5.95904e+07	2.93257e+07	8.1794e+07	0	0.0004881	52.79	54.32	48.75	0	52.5871	54.4582	53.05	0.723607			0.694364			1.04432			-0.466723	1								-0.526237
MEKPKFKTVQEVVAAGEGLPER	1	22	-	Y	N-Term(Acetyl); K3(Dimethyl:2H(6)13C(2)); K5(Dimethyl:2H(6)13C(2)); K7(Dimethyl:2H(6)13C(2))	2	2	AT5G20400.1	2-oxoglutarate (2OG) and Fe(II)-dependent oxygenase superfamily protein	1.04709	1.13061	2593.54					4	649.14			2.55806e+07	0	4.352e-05			31.62	0			77.5895			0.879987			0.925552			0.819539							-0.184446	1
MEKPKFKTVQEVVAAGEGLPER	1	22	-	Y	N-Term(Acetyl); K3(Dimethyl:2H(4)); K5(Dimethyl:2H(4)); K7(Dimethyl:2H(4))	2	2	AT5G20400.1	2-oxoglutarate (2OG) and Fe(II)-dependent oxygenase superfamily protein	1.04709	1.13061	2581.47			4	646.124				5.93674e+06		0	3.511e-07		26.85		0		79.2133
SDDEHHFESSDAGASK	2	17	M	T	N-Term(Acetyl)	1	1	AT1G69410.1	eukaryotic elongation factor 5A-3	1.24867	1.12994	1760.7					3	587.571			1.91786e+06	0	0.0001256			28.38	0			32.0431
GSSAASLIQR	79	88	F	N	N-Term(Dimethyl:2H(6)13C(2))	3	1	AT4G36400.1	FAD-linked oxidases family protein	1.14074	1.12932	1025.61	2	513.308	2	513.308	2	513.309	5.5114e+06	2.19962e+06	6114612	0.001	0.003766	43.62	46.11	38.29	0	45.2161	47.2126	45.7795	0.939388		0.677161	1.121		0.835764	0.839764		0.816635	-0.0902068	1					-0.562428	1		0.164785
GSSAASLIQR	79	88	F	N	N-Term(Dimethyl)	1	1	AT4G36400.1	FAD-linked oxidases family protein	1.14074	1.12932	1017.56			2	509.286				2.02827e+06		0.001	0.005423		55.79		0		47.1937			0.80999			1.00505			0.813896					-0.304025	1
GSSAASLIQR	79	88	F	N	N-Term(Dimethyl:2H(4))	2	1	AT4G36400.1	FAD-linked oxidases family protein	1.14074	1.12932	1021.59	2	511.301	2	511.3			6.20664e+06	1.75339e+06		0	0.0005001	38.76	36.44		0	45.2434	47.3269
MEKDMAMMGDKLILR	1	15	-	G	N-Term(Acetyl); K3(Dimethyl); K11(Dimethyl)	1	1	AT5G62980.1	Dihydroneopterin aldolase	0.942836	1.12861	1879.95			3	627.322				522256		0	0.0001093		24.46		0		94.2648			1.13792			1.2124			1.00884					0.186393	1
MEKDMAMMGDKLILR	1	15	-	G	N-Term(Acetyl); K3(Dimethyl:2H(6)13C(2)); K11(Dimethyl:2H(6)13C(2))	1	1	AT5G62980.1	Dihydroneopterin aldolase	0.942836	1.12861	1896.04			3	632.685				448707		0.001	0.002567		20.68		0		94.2536
AEIKDEGSAKGY	2	13	M	A	N-Term(Acetyl); K4(Dimethyl:2H(6)13C(2)); K10(Dimethyl:2H(6)13C(2))	3	1	AT2G18230.1	pyrophosphorylase 2	0.954933	1.12626	1381.78	2	691.393	2	691.393	2	691.393	3.19955e+07	9.30786e+06	3.46414e+07	0	0.001675	23.42	28.13	35	0	46.26	48.098	47.0963			0.524267			0.817226			0.552974							-0.931627	1
AEIKDEGSAKGY	2	13	M	A	N-Term(Acetyl); K4(Dimethyl:2H(4)); K10(Dimethyl:2H(4))	4	1	AT2G18230.1	pyrophosphorylase 2	0.954933	1.12626	1373.74	2	687.373	2	687.375	2	687.374	33058900	8.32291e+06	3.81642e+07	0	0.0023	38.99	33.89	23.27	0	46.2815	47.9614	47.0645	1.30357	0.920595		1.32654	0.961729		0.90655	1.02891		0.382467	1		-0.119362	1					0.40767
AEIKDEGSAKGY	2	13	M	A	N-Term(Acetyl); K4(Dimethyl); K10(Dimethyl)	1	1	AT2G18230.1	pyrophosphorylase 2	0.954933	1.12626	1365.69					2	683.348			1.99349e+07	0.001	0.00484			30.73	0			47.1295
SKGPGLFTDIGKKAKDLLTR	2	21	M	D	N-Term(Acetyl); K2(Dimethyl:2H(6)13C(2)); K12(Dimethyl:2H(6)13C(2)); K13(Dimethyl:2H(6)13C(2)); K15(Dimethyl:2H(6)13C(2))	6	1	AT5G67500.2	voltage dependent anion channel 2	0.974764	1.12525	2331.55	3	777.855	4	583.644	3	777.854	1.92371e+07	2.14372e+07	8.66606e+07	0	0.0009129	30.49	19.86	47.05	0	87.9046	91.1497	88.8292	0.970665		0.928848	0.903109		0.749735	0.991533		1.0679	-0.042955	1					-0.106486	2	5.7409	-0.147028
SKGPGLFTDIGKKAKDLLTR	2	21	M	D	N-Term(Acetyl); K2(Dimethyl); K12(Dimethyl); K13(Dimethyl); K15(Dimethyl)	8	1	AT5G67500.2	voltage dependent anion channel 2	0.974764	1.12525	2299.37	4	575.6	4	575.599	4	575.599	1.6423e+08	1.9669e+07	8.89738e+07	0	3.111e-05	23.62	31.11	27.64	0	87.987	91.3182	88.749	0.327585	0.945586	0.880159	1.17082	1.01701	0.768478	0.258114	0.999388	0.987244	-1.61006	1		-0.0807195	2	5.36474	-0.184163	1		0.227521
SKGPGLFTDIGKKAKDLLTR	2	21	M	D	N-Term(Acetyl); K2(Dimethyl:2H(4)); K12(Dimethyl:2H(4)); K13(Dimethyl:2H(4)); K15(Dimethyl:2H(4))	1	1	AT5G67500.2	voltage dependent anion channel 2	0.974764	1.12525	2315.48	4	579.625					1.56457e+08			0	0.008086	25.73			0	87.8509			0.955379			0.917531			0.96058			-0.0658551	1								-0.124172
AAAAAKAAVVLPRPVTF	2	18	M	V	N-Term(Acetyl); K6(Dimethyl:2H(6)13C(2))	3	1	AT4G13720.1	Inosine triphosphate pyrophosphatase family protein	1.09219	1.12452	1731.07	2	866.038	2	866.036	2	866.037	1.59309e+07	1.67977e+06	7.53395e+06	0	1.191e-07	53.01	45.65	69.02	0	94.1279	96.4896	94.6387	1.19463		1.19761	1.08995		1.16302	1.01112		0.887609	0.256561	1					0.260156	1		0.124261
AAAAAKAAVVLPRPVTF	2	18	M	V	N-Term(Acetyl); K6(Dimethyl:2H(4))	2	1	AT4G13720.1	Inosine triphosphate pyrophosphatase family protein	1.09219	1.12452	1727.05			2	864.028	2	864.029		1.65763e+06	5.76651e+06	0	2.726e-06		59.49	60.1	0		96.5745	94.6729		1.0226			0.947534			1.16004					0.0322464	1
AAAAAKAAVVLPRPVTF	2	18	M	V	N-Term(Acetyl); K6(Dimethyl)	1	1	AT4G13720.1	Inosine triphosphate pyrophosphatase family protein	1.09219	1.12452	1723.02					2	862.014			6.90601e+06	0	0.0002345			55.8	0			94.6418
TTAVSPPPPQEQQLVHASQTSR	2	23	M	V	N-Term(Dimethyl:2H(6)13C(2))	2	1	AT3G58660.1	Ribosomal protein L1p/L10e family	0.796648	1.12425	2395.28			3	799.093	3	799.097		2.98525e+06	1.72233e+07	0	1.269e-06		29.79	47.3	0		54.9614	53.8696		0.688162	0.844949		0.798709	0.991748		0.870118	0.858714				-0.53918	1		-0.243063	1
TTAVSPPPPQEQQLVHASQTSR	2	23	M	V	N-Term(Acetyl)	2	1	AT3G58660.1	Ribosomal protein L1p/L10e family	0.796648	1.12425	2401.21	2	1201.11			2	1201.11	2.96469e+07		1.21449e+07	0	1.919e-08	64.93		66.25	0	59.0331		60.4332
AEEKSFKYVIVGGGVAAGY	2	20	M	A	N-Term(Acetyl); K4(Dimethyl:2H(6)13C(2)); K7(Dimethyl:2H(6)13C(2))	1	1	AT5G03630.1	Pyridine nucleotide-disulphide oxidoreductase family protein	1.06705	1.12394	2059.17			2	1030.09				88253		0.002	0.01219		42.44		0		88.1793			6.48703			3.1146			2.23874					2.69756	1
AEEKSFKYVIVGGGVAAGY	2	20	M	A	N-Term(Acetyl); K4(Dimethyl); K7(Dimethyl)	1	1	AT5G03630.1	Pyridine nucleotide-disulphide oxidoreductase family protein	1.06705	1.12394	2043.07			2	1022.04				361120		0.002	0.01641		32.49		0		87.8569			0.970123			0.650193			1.60378					-0.0437599	1
MDEFGVLTER	1	10	-	Y	N-Term(Acetyl)	2	1	AT1G21660.1	Chaperone DnaJ-domain superfamily protein	0.976074	1.12246	1238.57			2	619.788	2	619.788		1.66331e+06	5.61024e+06	0.003	0.0183		36.99	21.55	0		94.9371	93.4628
APPHFLLVTFPAQGHVNPSLR	2	22	M	F	N-Term(Dimethyl)	1	1	AT1G05560.1	UDP-glucosyltransferase 75B1	1.01567	1.1222	2326.28	4	582.326					1.81419e+07			0	0.0001729	34.75			0	84.2975			0.918066			1.06463			0.86416			-0.12333	1								0.0903472
APPHFLLVTFPAQGHVNPSLR	2	22	M	F	N-Term(Dimethyl:2H(6)13C(2))	1	1	AT1G05560.1	UDP-glucosyltransferase 75B1	1.01567	1.1222	2334.32					4	584.336			1.19068e+07	0	0.0001534			33.09	0			85.4505
SSKMVKSSEIVGKLNLR	2	18	M	A	N-Term(Acetyl); K3(Dimethyl); K6(Dimethyl); K13(Dimethyl)	3	1	AT1G19130.1	CONTAINS InterPro DOMAIN/s: Protein of unknown function DUF985 (InterPro:IPR009327), RmlC-like jelly roll fold (InterPro:IPR014710); Has 1465 Blast hits to 1465 proteins in 584 species: Archae - 10; Bacteria - 1038; Metazoa - 19; Fungi - 43; Plants - 51; Viruses - 0; Other Eukaryotes - 304 (source: NCBI BLink).	1.10348	1.12155	2002.17	3	668.063	3	668.061	3	668.062	1.07354e+07	1.67463e+06	1.14376e+07	0	1.285e-05	33.53	37.48	26.02	0	64.7197	68.3459	66.2605	0.97085		0.883441	0.811753		0.872492	1.10333		0.872791	-0.0426804	1					-0.178794	1		-0.300887
SSKMVKSSEIVGKLNLR	2	18	M	A	N-Term(Acetyl); K3(Dimethyl:2H(4)); K6(Dimethyl:2H(4)); K13(Dimethyl:2H(4))	1	1	AT1G19130.1	CONTAINS InterPro DOMAIN/s: Protein of unknown function DUF985 (InterPro:IPR009327), RmlC-like jelly roll fold (InterPro:IPR014710); Has 1465 Blast hits to 1465 proteins in 584 species: Archae - 10; Bacteria - 1038; Metazoa - 19; Fungi - 43; Plants - 51; Viruses - 0; Other Eukaryotes - 304 (source: NCBI BLink).	1.10348	1.12155	2014.24			3	672.085				1.23155e+06		0	9.778e-07		40.41		0		68.3714			0.762087			0.971984			0.842763					-0.391972	1
SSKMVKSSEIVGKLNLR	2	18	M	A	N-Term(Acetyl); K3(Dimethyl:2H(6)13C(2)); K6(Dimethyl:2H(6)13C(2)); K13(Dimethyl:2H(6)13C(2))	2	1	AT1G19130.1	CONTAINS InterPro DOMAIN/s: Protein of unknown function DUF985 (InterPro:IPR009327), RmlC-like jelly roll fold (InterPro:IPR014710); Has 1465 Blast hits to 1465 proteins in 584 species: Archae - 10; Bacteria - 1038; Metazoa - 19; Fungi - 43; Plants - 51; Viruses - 0; Other Eukaryotes - 304 (source: NCBI BLink).	1.10348	1.12155	2026.3	4	507.331	3	676.105			2.67548e+07	1.66376e+06		0	0.02813	37.57	35.64		0	64.6687	68.2403		0.967879			0.995837			0.896626			-0.0471014	1								-0.0060187
GDVLPDEVDWR	127	137	E	A	N-Term(Dimethyl:2H(4))	1	2	AT3G19400.1	Cysteine proteinases superfamily protein	0.794883	1.12047	1332.67			2	666.84				1.12771e+06		0.001	0.002427		51.24		0		77.1021			1.07421			1.05101			1.03219					0.103281	1
EGDVLPDEVDWR	126	137	K	A	N-Term(Dimethyl:2H(6)13C(2))	2	2	AT3G19400.1	Cysteine proteinases superfamily protein	0.794883	1.12047	1465.74	2	733.373	2	733.372			6.37735e+06	1.12559e+06		0	0.0005112	30.93	56.14		0	74.6269	77.1287		0.973327	1.03106		1.11053	1.05264		0.878306	0.989191		-0.0390032	1		0.0441238	1					0.151249
EGDVLPDEVDWR	126	137	K	A	N-Term(Dimethyl)	1	2	AT3G19400.1	Cysteine proteinases superfamily protein	0.794883	1.12047	1457.69			2	729.35				1.03636e+06		0.001	0.00423		34.88		0		77.1216
GDVLPDEVDWR	127	137	E	A	N-Term(Dimethyl)	1	2	AT3G19400.1	Cysteine proteinases superfamily protein	0.794883	1.12047	1328.65			2	664.828				1.02862e+06		0.001	0.002069		49.08		0		77.1252
TEAMIR	2	7	M	N	N-Term(Acetyl)	1	2	AT1G04630.1	GRIM-19 protein	0.928954	1.12044	762.381					2	381.694			29124658	0.002	0.03375			42.3	0			51.9087
MEVSQDGSER	1	10	-	D	N-Term(Acetyl)	4	1	AT3G18480.1	CCAAT-displacement protein alternatively spliced product	1.00668	1.11878	1179.49	2	590.251	2	590.251	2	590.252	3.8253e+06	1.12053e+06	4.74263e+06	0	2.151e-06	36.3	59.15	41.79	0	43.5159	43.6315	43.438
ASEKKLSNPMR	2	12	M	D	N-Term(Acetyl); K4(Dimethyl); K5(Dimethyl)	5	2	AT2G42740.1	ribosomal protein large subunit 16A	0.956652	1.11833	1358.75	2	679.878	2	679.876	2	679.877	2.44121e+08	2.58455e+07	1.88046e+08	0	0.002295	36.55	27.1	28.67	0	40.6857	41.5287	40.1214	1.12596	1.03924	0.889784	1.08292	1.08737	0.862275	0.959186	1.0273	0.889474	0.171152	1		0.0555266	1		-0.168473	1		0.11493
ASEKKLSNPMR	2	12	M	D	N-Term(Acetyl); K4(Dimethyl:2H(6)13C(2)); K5(Dimethyl:2H(6)13C(2))	4	2	AT2G42740.1	ribosomal protein large subunit 16A	0.956652	1.11833	1374.83	2	687.922	3	458.95	2	687.919	2.48788e+08	389696304	2.0315e+08	0.001	0.00559	25.63	34.67	23.76	0	40.1626	41.3565	40.25		1.03593			1.12219			0.992262					0.0509301	1
ASEKKLSNPMR	2	12	M	D	N-Term(Acetyl); K4(Dimethyl:2H(4)); K5(Dimethyl:2H(4))	3	2	AT2G42740.1	ribosomal protein large subunit 16A	0.956652	1.11833	1366.8	2	683.902	2	683.902			274950360	3.92116e+08		0.001	0.05816	25.96	22.92		0	39.9845	41.4897
AAPIVDAEYLKEITKAR	2	18	M	R	N-Term(Acetyl); K11(Dimethyl:2H(6)13C(2)); K15(Dimethyl:2H(6)13C(2))	4	1	AT4G35000.1	ascorbate peroxidase 3	1.04389	1.11691	2002.2	3	668.075	2	1001.6	3	668.076		758721	5.10237e+07	0	9.862e-07	19.59	51.18	28.57	0	89.7623	92.6071	90.5519			0.95046			0.815136			1.00507							-0.0733029	1
AAPIVDAEYLKEITKAR	2	18	M	R	N-Term(Acetyl); K11(Dimethyl); K15(Dimethyl)	2	1	AT4G35000.1	ascorbate peroxidase 3	1.04389	1.11691	1986.13					3	662.712			5.27211e+07	0.002	0.01872			22.72	0			89.8981			0.809467			0.795155			0.877489							-0.304956	1
AAPIVDAEYLKEITKAR	2	18	M	R	N-Term(Acetyl); K11(Dimethyl:2H(4)); K15(Dimethyl:2H(4))	6	1	AT4G35000.1	ascorbate peroxidase 3	1.04389	1.11691	1994.18	2	997.592	2	997.589	2	997.595	1.17569e+08	3.7213e+07	1.72765e+06	0	1.727e-07	53.16	65.19	65.41	0	89.2505	92.5944	89.9895	1.16524	1.04527	0.466351	1.15487	1.02831	1.34645	0.930807	1.09261	0.29855	0.22063	2	24.7166	0.0638778	2	13.8821	-1.10051	1		0.207736
MDTETEFDR	1	9	-	I	N-Term(Acetyl)	1	1	AT3G27080.1	translocase of outer membrane 20 kDa subunit 3	1.02388	1.11634	1185.47					2	593.24			1.02785e+07	0.006	0.04953			23.4	0			62.5793
AEEEAKGLDYIPEIVLKKR	2	20	M	K	N-Term(Acetyl); K6(Dimethyl); K17(Dimethyl); K18(Dimethyl)	4	1	AT1G80750.1	Ribosomal protein L30/L7 family protein	0.88312	1.11564	2327.32	4	582.586	4	582.584	4	582.584	2.31393e+07	4.27786e+06	2.30112e+07	0	0.003364	38.97	21.62	36.07	0	87.3582	90.6558	88.3244	1.10655	1.01872	0.945223	1.1006	1.11409	1.02349	0.927515	0.982872	0.796057	0.146074	1		0.0267643	1		-0.0812727	2	6.29194	0.138293
AEEEAKGLDYIPEIVLKKR	2	20	M	K	N-Term(Acetyl); K6(Dimethyl:2H(4)); K17(Dimethyl:2H(4)); K18(Dimethyl:2H(4))	2	1	AT1G80750.1	Ribosomal protein L30/L7 family protein	0.88312	1.11564	2339.4	4	585.606			4	585.603	2.6487e+07		2.58596e+07	0	0.01267	23.91		20.13	0	87.3343		88.2771
AEEEAKGLDYIPEIVLKKR	2	20	M	K	N-Term(Acetyl); K6(Dimethyl:2H(6)13C(2)); K17(Dimethyl:2H(6)13C(2)); K18(Dimethyl:2H(6)13C(2))	2	1	AT1G80750.1	Ribosomal protein L30/L7 family protein	0.88312	1.11564	2351.46	4	588.62	4	588.618			2.31753e+07	4.06479e+06		0	0.0046	30.11	20.36		0	87.3319	90.5789
AEKNASAVDGAIR	2	14	M	V	N-Term(Acetyl); K3(Dimethyl)	3	1	AT5G44110.1	P-loop containing nucleoside triphosphate hydrolases superfamily protein	1.02597	1.11561	1371.73	2	686.366	2	686.364	2	686.364	1.52142e+08	3.41051e+07	1.08148e+08	0	0.0001874	66.19	66.22	61.01	0	45.992	47.4431	46.6471	1.06669	1.04548	0.921158	1.03924	1.10443	0.848632	0.946891	1.0175	0.93564	0.0931421	1		0.0641613	1		-0.11848	1		0.0555322
AEKNASAVDGAIR	2	14	M	V	N-Term(Acetyl); K3(Dimethyl:2H(4))	2	1	AT5G44110.1	P-loop containing nucleoside triphosphate hydrolases superfamily protein	1.02597	1.11561	1375.75	2	688.379			2	688.377	164443618		117404061	0	0.002472	61.1		52.83	0	45.9214		46.6166
AEKNASAVDGAIR	2	14	M	V	N-Term(Acetyl); K3(Dimethyl:2H(6)13C(2))	4	1	AT5G44110.1	P-loop containing nucleoside triphosphate hydrolases superfamily protein	1.02597	1.11561	1379.77	2	690.389	2	690.385	2	690.387	1.46889e+08	3.28972e+07	1.11374e+08	0	5.917e-05	44.98	43.99	53.98	0	45.8226	47.2949	46.4944
MEEITDGVNNMNLATDSQKKNR	1	22	-	I	N-Term(Acetyl); K19(Dimethyl:2H(6)13C(2)); K20(Dimethyl:2H(6)13C(2))	3	1	AT2G34160.1	Alba DNA/RNA-binding protein	1.14895	1.11289	2622.35	3	874.786	3	874.784	3	874.787	5.25086e+07	9.67696e+06	3.62763e+07	0	3.56e-05	54.41	44.76	62.68	0	78.0549	81.0026	79.3203	1.05094		0.914692	1.05418		0.902845	0.919692		0.873285	0.0716765	1					-0.128642	1		0.0761145
MEEITDGVNNMNLATDSQKKNR	1	22	-	I	N-Term(Acetyl); M11(Oxidation); K19(Dimethyl:2H(4)); K20(Dimethyl:2H(4))	1	1	AT2G34160.1	Alba DNA/RNA-binding protein	1.14895	1.11289	2630.29					3	877.436			9.28982e+06	0	0.0009146			52.69	0			66.2473			0.727515			0.89316			0.702113							-0.45895	1
MEEITDGVNNMNLATDSQKKNR	1	22	-	I	N-Term(Acetyl); K19(Dimethyl:2H(4)); K20(Dimethyl:2H(4))	3	1	AT2G34160.1	Alba DNA/RNA-binding protein	1.14895	1.11289	2614.3	3	872.106	3	872.104	3	872.107	6.05225e+07	9.00907e+06	3.6003e+07	0	1.508e-07	53.14	61.39	54.46	0	78.0526	81.0001	79.318		0.949023			1.05706			0.965016					-0.0754846	1
MEEITDGVNNMNLATDSQKKNR	1	22	-	I	N-Term(Acetyl); K19(Dimethyl); K20(Dimethyl)	3	1	AT2G34160.1	Alba DNA/RNA-binding protein	1.14895	1.11289	2606.26	3	869.423	3	869.419	3	869.42	5.5367e+07	9.68911e+06	32931695	0	0.001211	43.44	41.71	38.52	0	78.0882	80.9606	79.2973
AFPNLNSDAGLKKLDEHLLTR	3	23	A	S	N-Term(Acetyl); K12(Dimethyl:2H(6)13C(2)); K13(Dimethyl:2H(6)13C(2))	2	1	AT1G30230.2	Glutathione S-transferase, C-terminal-like;Translation elongation factor EF1B/ribosomal protein S6	1.03465	1.11066	2466.43			3	822.814	3	822.814		3.08478e+06	1.83368e+07	0.001	0.004331		25.46	24.36	0		89.3002	87.1265		1.12492	0.914539		1.12405	0.986383		1.07571	0.799192				0.16982	1		-0.128884	1
AAFPNLNSDAGLKKLDEHLLTR	2	23	M	S	N-Term(Acetyl); K13(Dimethyl:2H(6)13C(2)); K14(Dimethyl:2H(6)13C(2))	3	1	AT1G30230.2	Glutathione S-transferase, C-terminal-like;Translation elongation factor EF1B/ribosomal protein S6	1.03465	1.11066	2537.45	3	846.493	3	846.489	3	846.493	2.12457e+08	3.19766e+07	1.88439e+08	0	0.0006159	23.28	29.59	34.05	0	87.1665	89.8536	87.2565		1.00282	0.866795		1.01027	0.852723		1.06695	0.876198				0.00406286	1		-0.206238	1
AAFPNLNSDAGLKKLDEHLLTR	2	23	M	S	N-Term(Acetyl); K13(Dimethyl:2H(4)); K14(Dimethyl:2H(4))	3	1	AT1G30230.2	Glutathione S-transferase, C-terminal-like;Translation elongation factor EF1B/ribosomal protein S6	1.03465	1.11066	2529.43	3	843.813	3	843.813			2.31879e+08	3.11681e+07		0	0.007637	30.06	24.23		0	87.394	89.5309		1.09515			1.0629			0.950518			0.131133	2	12.9054							0.0880077
AAFPNLNSDAGLKK	2	15	M	L	N-Term(Acetyl); K13(Dimethyl)	2	1	AT1G30230.2	Glutathione S-transferase, C-terminal-like;Translation elongation factor EF1B/ribosomal protein S6	1.03465	1.11066	1515.81			2	758.41	2	758.408		1.06976e+06	8.13966e+06	0	0.001789		38.68	41.59	0		73.0041	71.3859
AAFPNLNSDAGLKK	2	15	M	L	N-Term(Acetyl); K13(Dimethyl:2H(6)13C(2))	1	1	AT1G30230.2	Glutathione S-transferase, C-terminal-like;Translation elongation factor EF1B/ribosomal protein S6	1.03465	1.11066	1523.86					2	762.432			4.45287e+06	0.006	0.05749			34.14	0			71.4435
SSGKVLSEEER	15	25	F	A	N-Term(Dimethyl); K4(Dimethyl)	7	1	AT2G27730.1	copper ion binding	1.02196	1.11039	1276.67	2	638.839	2	638.842	2	638.837	5.37725e+06	332607	2.79782e+07	0	0.004733	50.13	35.93	44.82	0	29.4376	30.7579	29.8132	0.00394387	0.959804	144.081	0.00411048	306.777	0.432729	0.961497	0.00315962	335.591	-7.98617	2	73.6818	-0.059189	1		7.17074	2	8.0956e+07	-7.92648
SGKVLSEEER	16	25	S	A	N-Term(Dimethyl); K3(Dimethyl)	2	1	AT2G27730.1	copper ion binding	1.02196	1.11039	1189.64	2	595.325					1.49365e+06			0	0.0009561	48.31			0	29.0639			0.486692			0.589271			0.827668			-1.03892	2	16.654							-0.762996
SGKVLSEEER	16	25	S	A	N-Term(Dimethyl:2H(4)); K3(Dimethyl:2H(4))	1	1	AT2G27730.1	copper ion binding	1.02196	1.11039	1197.69	3	399.901					965742			0.002	0.04946	20.82			0	29.0097
AQTVVLKVGMSCQGCVGAVNR	2	22	M	V	N-Term(Acetyl); K7(Dimethyl); M10(Oxidation); C12(Carbamidomethyl); C15(Carbamidomethyl)	2	1	AT3G56240.1	copper chaperone	1.15881	1.11016	2320.15			3	774.056	3	774.055		5.00253e+06	11336226	0	6.693e-06		40.86	22.5	0		71.8586	70.6173			1.84754			1.36101			1.17011							0.885605	1
AQTVVLKVGMSCQGCVGAVNR	2	22	M	V	N-Term(Acetyl); K7(Dimethyl:2H(6)13C(2)); C12(Carbamidomethyl); C15(Carbamidomethyl)	15	1	AT3G56240.1	copper chaperone	1.15881	1.11016	2312.21	3	771.408	3	771.407	3	771.405	5.59217e+07	3.04869e+06	9.37249e+06	0	7.266e-08	76.38	63.01	64.67	0	75.8596	79.3184	78.3957	2.12176	1.06514	0.992095	1.16858	1.17394	0.96235	0.947408	1.01056	0.888617	1.08526	4	102.062	0.0910441	3	3.82571	-0.0114505	3	28.7452	0.224755
AQTVVLKVGMSCQGCVGAVNR	2	22	M	V	N-Term(Acetyl); K7(Dimethyl); C12(Carbamidomethyl); C15(Carbamidomethyl)	3	1	AT3G56240.1	copper chaperone	1.15881	1.11016	2304.16	3	768.725	3	768.724	3	768.727	4.6154e+07	1.94366e+06	8.40742e+06	0	1.943e-06	57.48	43.29	44.37	0	76.0734	78.7548	77.504		3.07793			2.70178			1.22453					1.62196	1
AQTVVLKVGMSCQGCVGAVNR	2	22	M	V	N-Term(Acetyl); K7(Dimethyl:2H(6)13C(2)); M10(Oxidation); C12(Carbamidomethyl); C15(Carbamidomethyl)	1	1	AT3G56240.1	copper chaperone	1.15881	1.11016	2328.2			3	776.739				5.03872e+06		0	2.306e-08		61.38		0		71.9173			0.791456			1.04907			0.810925					-0.337418	1
AQTVVLKVGMSCQGCVGAVNR	2	22	M	V	N-Term(Acetyl); K7(Dimethyl:2H(4)); C12(Carbamidomethyl); C15(Carbamidomethyl)	2	1	AT3G56240.1	copper chaperone	1.15881	1.11016	2308.2	3	770.071					2.20711e+06			0	1.553e-05	53.37			0	78.3202			0.45104			1.18452			0.351278			-1.14867	1								0.244304
SALPNYSASDADFEDQVLVEGKAKSR	27	52	F	A	N-Term(Dimethyl); K22(Dimethyl); K24(Dimethyl)	2	1	AT4G31810.1	ATP-dependent caseinolytic (Clp) protease/crotonase family protein	0.835147	1.1082	2881.46	4	721.121	4	721.121			1.89809e+07	4.62213e+06		0	3.629e-05	41.12	56.16		0	72.5298	75.5655
SVEEDATVREPLDLIR	2	17	M	L	N-Term(Acetyl)	1	1	AT1G21190.1	Small nuclear ribonucleoprotein family protein	1.0103	1.10788	1883.97	2	942.489					2.7545e+07			0.009	0.2002	46.29			1	85.7227
MYNGIGLQTAR	1	11	-	G	N-Term(Acetyl)	3	1	AT3G49601.1	FUNCTIONS IN: molecular_function unknown; INVOLVED IN: biological_process unknown; LOCATED IN: cellular_component unknown; CONTAINS InterPro DOMAIN/s: mRNA splicing factor, Cwf21 (InterPro:IPR013170); Has 30201 Blast hits to 17322 proteins in 780 species: Archae - 12; Bacteria - 1396; Metazoa - 17338; Fungi - 3422; Plants - 5037; Viruses - 0; Other Eukaryotes - 2996 (source: NCBI BLink).	1.05392	1.10765	1265.63	2	633.32	2	633.317	2	633.317	1.5004e+07	2.92784e+06	1.0897e+07	0	0.002263	43.13	34.14	39.97	0	74.5885	76.7334	75.5688
MESDQGKLFIGGISWDTDENLLR	1	23	-	E	N-Term(Acetyl); K7(Dimethyl:2H(4))	1	1	AT2G33410.1	RNA-binding (RRM/RBD/RNP motifs) family protein	1.01026	1.10757	2698.33	3	900.116					6.20254e+06			0	2.146e-06	63.7			0	109.152			1.42134			1.29744			1.01062			0.507251	1								0.375667
MESDQGKLFIGGISWDTDENLLR	1	23	-	E	N-Term(Acetyl); K7(Dimethyl:2H(6)13C(2))	1	1	AT2G33410.1	RNA-binding (RRM/RBD/RNP motifs) family protein	1.01026	1.10757	2702.33	3	901.449					6.13115e+06			0	0.007209	32.24			0	108.942
SSMKSVSALDNVVVKSPNDR	2	21	M	R	N-Term(Acetyl); K4(Dimethyl:2H(4)); K15(Dimethyl:2H(4))	1	1	AT1G06900.1	Insulinase (Peptidase family M16) family protein	1.13628	1.10706	2239.22					3	747.077			9.90721e+06	0	1.875e-05			45.01	0			69.6797			0.960619			0.917098			0.90288							-0.0579632	1
SSMKSVSALDNVVVKSPNDRR	2	22	M	L	N-Term(Acetyl); K4(Dimethyl:2H(6)13C(2)); K15(Dimethyl:2H(6)13C(2))	1	1	AT1G06900.1	Insulinase (Peptidase family M16) family protein	1.13628	1.10706	2403.36			4	601.596				2.99624e+06		0.008	0.1368		20.85		1		67.1128			1.16214			1.05198			1.18744					0.216787	1
SSMKSVSALDNVVVKSPNDR	2	21	M	R	N-Term(Acetyl); K4(Dimethyl:2H(6)13C(2)); K15(Dimethyl:2H(6)13C(2))	3	1	AT1G06900.1	Insulinase (Peptidase family M16) family protein	1.13628	1.10706	2247.25	3	749.759	3	749.754	3	749.757	1.17081e+07	2.8325e+06	1.03705e+07	0	4.72e-06	40.15	48.81	30.46	0	68.1521	71.5891	69.6562		0.93342			0.966829			1.03774					-0.0994023	1
SSMKSVSALDNVVVKSPNDR	2	21	M	R	N-Term(Acetyl); K4(Dimethyl); K15(Dimethyl)	2	1	AT1G06900.1	Insulinase (Peptidase family M16) family protein	1.13628	1.10706	2231.17	3	744.395			3	744.394	1.00221e+07		9.51706e+06	0	2.963e-05	46.12		33.98	0	68.2121		69.7053	1.29071			1.18315			1.00639			0.368165	1								0.242632
KVPVDDQFR	23	31	A	V	N-Term(Dimethyl:2H(4)); K1(Dimethyl:2H(4))	2	2	AT1G78850.1	D-mannose binding lectin protein with Apple-like carbohydrate-binding domain	0.896756	1.107	1167.7			3	389.903	3	389.904		8.68026e+07	3.23089e+08	0	9.428e-05		35.39	42.04	0		46.2056	44.7011			0.702169			0.602746			1.17416							-0.510111	1
KVPVDDQFR	23	31	A	V	N-Term(Dimethyl:2H(6)13C(2)); K1(Dimethyl:2H(6)13C(2))	3	2	AT1G78850.1	D-mannose binding lectin protein with Apple-like carbohydrate-binding domain	0.896756	1.107	1175.74	3	392.584	3	392.583	3	392.583	2.45998e+08	1.10276e+08	2.24092e+08	0	0.002736	37.11	36.93	34.42	0	44.2061	46.1982	44.6991	0.708963	0.75396		0.869829	0.872825		0.816783	0.872362		-0.496218	1		-0.40744	1					-0.201196
KVPVDDQFR	23	31	A	V	N-Term(Dimethyl); K1(Dimethyl)	4	2	AT1G78850.1	D-mannose binding lectin protein with Apple-like carbohydrate-binding domain	0.896756	1.107	1159.65	2	580.327			3	387.221	3.68109e+08		2.36027e+08	0	0.004831	42.54		25.84	0	44.1943		44.757	0.684816			0.818382			0.838562			-0.546212	1								-0.289154
SLLSDLVNLNLTDATGKIIAEY	2	23	M	I	N-Term(Acetyl); K17(Dimethyl)	1	1	AT3G17820.1	glutamine synthetase 1.3	1.14484	1.1069	2433.3			3	811.773				3.33358e+06		0.001	0.002073		30.41		0		109.769			0.595548			0.708963			0.902927					-0.747709	1
VSTPAKPETATKR	62	74	A	S	N-Term(Acetyl); K6(Dimethyl); K12(Dimethyl)	3	1	AT5G04590.1	sulfite reductase	1.0555	1.1066	1483.84	2	742.424	2	742.428	2	742.426	1.10651e+07	404690	7.32359e+06	0	2.113e-06	50.1	52.26	57.97	0	35.2715	36.2068	34.8875		0.888641	0.825577		1.1882	0.825343		0.803888	0.862219				-0.170327	1		-0.276525	1
VSTPAKPETATKR	62	74	A	S	N-Term(Acetyl); K6(Dimethyl:2H(4)); K12(Dimethyl:2H(4))	3	1	AT5G04590.1	sulfite reductase	1.0555	1.1066	1491.89	2	746.45	2	746.453	2	746.45	9.89893e+06	312249	8.87087e+06	0	9.109e-06	53.99	44.07	57.9	0	35.2148	36.2103	34.8507	0.841373			0.870136			0.89203			-0.249183	1								-0.200687
VSTPAKPETATKR	62	74	A	S	N-Term(Acetyl); K6(Dimethyl:2H(6)13C(2)); K12(Dimethyl:2H(6)13C(2))	2	1	AT5G04590.1	sulfite reductase	1.0555	1.1066	1499.93	2	750.469			2	750.466	8.24682e+06		8.24916e+06	0	0.0009507	48.63		38.51	0	35.3565		34.7934
YDPDTLQDLCVADR	22	35	A	T	N-Term(Dimethyl:2H(6)13C(2)); C10(Carbamidomethyl)	3	1	AT3G62020.1	germin-like protein 10	0.821209	1.10317	1716.83	2	858.918	2	858.917	2	858.918	1.79339e+07	3.62057e+06	1.5178e+07	0	2.364e-05	77.37	80	66.13	0	71.6485	73.9103	72.736		0.855049	0.713298		0.812785	0.690414		1.06241	1.04131				-0.225922	1		-0.487423	1
YDPDTLQDLCVADR	22	35	A	T	N-Term(Dimethyl:2H(4)); C10(Carbamidomethyl)	3	1	AT3G62020.1	germin-like protein 10	0.821209	1.10317	1712.81	2	856.909	2	856.91	2	856.907	2.0437e+07	3.22541e+06	19099313	0	2.263e-07	81.79	77.8	60.25	0	71.536	74.07	72.6944	0.932793			1.10789			0.843733			-0.100371	1								0.147818
YDPDTLQDLCVADR	22	35	A	T	N-Term(Dimethyl); C10(Carbamidomethyl)	2	1	AT3G62020.1	germin-like protein 10	0.821209	1.10317	1708.79	2	854.898	2	854.898			20380660	2.85831e+06		0	5.306e-08	80.61	71.76		0	71.5757	74.0732
ANLPTVLVTGASGR	2	15	M	T	N-Term(Acetyl)	3	1	AT5G02240.1	NAD(P)-binding Rossmann-fold superfamily protein	1.10693	1.10283	1397.78	2	699.392	2	699.387	2	699.388	5.82048e+07	9.51949e+06	4.23964e+07	0	7.924e-05	70.05	43.09	35.89	0	88.7011	90.3881	88.8439
AAKELHFNKDGTTIR	55	69	C	R	N-Term(Dimethyl); K3(Dimethyl); K9(Dimethyl)	4	2	AT3G13470.1	TCP-1/cpn60 chaperonin family protein	1.04828	1.10203	1785	3	595.672	3	595.67	2	893.006	2.28367e+07	1.61696e+06	2.25248e+07	0	8.647e-05	30.87	26.85	64.04	0	41.0397	42.4294	41.2987		0.845947	1.12223		1.01903	1.03158		0.83836	1.09647				-0.24136	1		0.166367	1
AAKELHFNKDGTTIR	55	69	C	R	N-Term(Dimethyl:2H(6)13C(2)); K3(Dimethyl:2H(6)13C(2)); K9(Dimethyl:2H(6)13C(2))	5	2	AT3G13470.1	TCP-1/cpn60 chaperonin family protein	1.04828	1.10203	1809.14	3	603.718	4	453.037	3	603.715	1.42935e+08	2.17846e+07	1.55137e+08	0	4.472e-07	36.55	20.68	32.84	0	40.895	42.4644	41.1312	0.94844	0.834426	0.819114	1.12413	0.810493	0.853868	0.845494	1.03972	0.966882	-0.0763723	1		-0.261144	1		-0.287863	1		0.168809
AAKELHFNKDGTTIR	55	69	C	R	N-Term(Dimethyl:2H(4)); K3(Dimethyl:2H(4)); K9(Dimethyl:2H(4))	5	2	AT3G13470.1	TCP-1/cpn60 chaperonin family protein	1.04828	1.10203	1797.07	2	899.039			3	599.697	1.59777e+08		1.61023e+08	0	1.821e-05	55.26		37.39	0	41.0125		41.1169	0.921986		0.816875	1.11861		0.81791	0.82597		1.00663	-0.117183	2	18.3486				-0.291813	1		0.161703
ATAYQPMKPGKAGLEEPLEQIHKIR	2	26	M	I	N-Term(Acetyl); M7(Oxidation); K8(Dimethyl); K11(Dimethyl); K23(Dimethyl)	1	1	AT3G45030.1	Ribosomal protein S10p/S20e family protein	0.950752	1.102	2947.61					3	983.208			1.08843e+07	0	0.0001008			31.04	0			65.8898			0.940624			0.885906			0.915214							-0.0883106	1
ATAYQPMKPGKAGLEEPLEQIHKIR	2	26	M	I	N-Term(Acetyl); K8(Dimethyl); K11(Dimethyl); K23(Dimethyl)	7	1	AT3G45030.1	Ribosomal protein S10p/S20e family protein	0.950752	1.102	2931.62	3	977.878	3	977.871	3	977.874	5.69308e+08	1.14261e+06	628506968	0	5.428e-07	68.68	50.63	44.08	0	69.1536	72.5312	70.7087	1.03266		0.915029	1.05594		0.87716	0.902189		0.899188	0.0463624	2	15.1828				-0.12811	1		0.0785218
ATAYQPMKPGKAGLEEPLEQIHKIR	2	26	M	I	N-Term(Acetyl); K8(Dimethyl:2H(4)); K11(Dimethyl:2H(4)); K23(Dimethyl:2H(4))	4	1	AT3G45030.1	Ribosomal protein S10p/S20e family protein	0.950752	1.102	2943.67	3	981.9	3	981.896	3	981.896	5.1252e+07	1.20136e+07	7.62651e+07	0	5.763e-06	53.05	36.31	56.09	0	69.4669	72.5288	71.0545			0.756838			0.873706			0.746676							-0.401943	1
ATAYQPMKPGKAGLEEPLEQIHKIR	2	26	M	I	N-Term(Acetyl); K8(Dimethyl:2H(6)13C(2)); K11(Dimethyl:2H(6)13C(2)); K23(Dimethyl:2H(6)13C(2))	4	1	AT3G45030.1	Ribosomal protein S10p/S20e family protein	0.950752	1.102	2955.73	3	985.919	3	985.916	3	985.918	3.81255e+07	12781188	7.42819e+07	0	1.168e-07	29.69	59.03	41.41	0	69.1419	72.4913	71.0314		0.841426			0.427475			2.11575					-0.249092	1
ESSAAASDSSSQAPPPAEKFEYQAEVSR	78	105	N	L	N-Term(Dimethyl:2H(6)13C(2)); K19(Dimethyl:2H(6)13C(2))	1	1	AT3G07770.1	HEAT SHOCK PROTEIN 89.1	1.00308	1.10024	2998.48			3	1000.16				5.29151e+06		0	9.535e-07		95.21		0		60.3962			0.778935			0.821583			0.957472					-0.360425	1
ESSAAASDSSSQAPPPAEKFEYQAEVSR	78	105	N	L	N-Term(Dimethyl:2H(4)); K19(Dimethyl:2H(4))	2	1	AT3G07770.1	HEAT SHOCK PROTEIN 89.1	1.00308	1.10024	2990.43	3	997.488	3	997.483			29070794	4577939		0	1.321e-05	72.59	83.32		0	57.2267	60.2588		1.08826			1.14477			0.952643			0.122022	1								0.195062
FSQNCGTNGCKGNMCCSR	27	44	A	W	N-Term(Dimethyl:2H(6)13C(2)); C5(Carbamidomethyl); C10(Carbamidomethyl); K11(Dimethyl:2H(6)13C(2)); C15(Carbamidomethyl); C16(Carbamidomethyl)	1	1	AT2G43610.1	Chitinase family protein	0.915669	1.0994	2209.96	3	737.325					1.23938e+06			0	0.00143	29.83			0	32.431			1.36058			1.58729			0.858985			0.444225	1								0.666568
RINGGECNGGRPAAVQSR	243	260	R	V	N-Term(Dimethyl:2H(4)); C7(Carbamidomethyl)	1	1	AT2G43610.1	Chitinase family protein	0.915669	1.0994	1930.98	3	644.333								0.004	0.0562	31.54			1	28.3813
DAGIDGGDEPKLR	26	38	A	S	N-Term(Dimethyl:2H(4)); K11(Dimethyl:2H(4))	3	1	AT2G24420.1	DNA repair ATPase-related	0.920237	1.09851	1406.77	3	469.596	3	469.595	3	469.594	5.04907e+06	4.83346e+06	1.42419e+07	0.002	0.02229	21.54	26.02	32.07	0	44.8917	46.5478	45.4116			1.02302			0.965015			1.06848							0.032828	1
DAGIDGGDEPKLR	26	38	A	S	N-Term(Dimethyl:2H(6)13C(2)); K11(Dimethyl:2H(6)13C(2))	3	1	AT2G24420.1	DNA repair ATPase-related	0.920237	1.09851	1414.81	3	472.276	3	472.274	3	472.274	9.47298e+06	4.60482e+06	1.63328e+07	0	0.004902	27.98	31.27	25.76	0	44.9606	46.5251	45.4023		1.00424			1.23537			0.820947					0.00610438	1
DAGIDGGDEPKLR	26	38	A	S	N-Term(Dimethyl); K11(Dimethyl)	2	1	AT2G24420.1	DNA repair ATPase-related	0.920237	1.09851	1398.72	3	466.913			3	466.912	9.34277e+06		1.5412e+07	0	0.007182	32.63		23.63	0	45.029		45.4856	1.02445			1.25548			0.817709			0.0348464	1								0.328234
MEILPIPAESF	1	11	-	K	N-Term(Acetyl)	3	1	AT5G14800.1	pyrroline-5- carboxylate (P5C) reductase	0.985368	1.09781	1288.65	2	644.825	2	644.827	2	644.827	1.10404e+06	699435	1.14974e+06	0	0.0003228	63.39	41.7	68.92	0	109.895	109.933	109.93
STPTDLPGEDVADNR	3	17	G	S	N-Term(Dimethyl)	3	1	AT5G11670.1	NADP-malic enzyme 2	1.10824	1.09765	1614.76	2	807.884	2	807.883	2	807.883	2.87833e+07	7.76754e+06	2.72617e+07	0	1.224e-05	76.72	86.79	70.31	0	52.8473	54.6619	53.8904	0.921933	0.936495	0.885688	1.09415	1.11298	0.837681	0.844385	0.849755	1.06567	-0.117266	1		-0.0946573	1		-0.17513	1		0.129808
GSTPTDLPGEDVADNR	2	17	M	S	N-Term(Dimethyl:2H(6)13C(2))	1	1	AT5G11670.1	NADP-malic enzyme 2	1.10824	1.09765	1679.82					2	840.416			5.08156e+06	0	6.055e-08			67.45	0			53.428			0.636951			0.927508			0.692162							-0.650745	1
GSTPTDLPGEDVADNR	2	17	M	S	N-Term(Acetyl)	3	1	AT5G11670.1	NADP-malic enzyme 2	1.10824	1.09765	1685.76	2	843.385	2	843.382	2	843.382	282506568	7.97483e+07	2.58158e+08	0	1.033e-05	65.17	70.06	37.63	0	59.639	61.057	60.5282
GSTPTDLPGEDVADNR	2	17	M	S	N-Term(Dimethyl:2H(4))	1	1	AT5G11670.1	NADP-malic enzyme 2	1.10824	1.09765	1675.81					2	838.408			5.024e+06	0	1.844e-07			58.63	0			53.3933
STPTDLPGEDVADNR	3	17	G	S	N-Term(Dimethyl:2H(4))	2	1	AT5G11670.1	NADP-malic enzyme 2	1.10824	1.09765	1618.79	2	809.895			2	809.897	28504822		2.95774e+07	0	3.129e-06	46.88		61.84	0	52.8311		53.8139
STPTDLPGEDVADNR	3	17	G	S	N-Term(Dimethyl:2H(6)13C(2))	3	1	AT5G11670.1	NADP-malic enzyme 2	1.10824	1.09765	1622.81	2	811.908	2	811.905	2	811.905	2.50329e+07	7185210	2.85183e+07	0	0.0005238	42.08	59.18	37.71	0	52.7639	54.6033	53.6879
TNTKSPSVNQPYR	40	52	S	T	N-Term(Dimethyl:2H(4)); K4(Dimethyl:2H(4))	3	1	AT3G13790.1	Glycosyl hydrolases family 32 protein	0.937283	1.09747	1555.86	3	519.294	3	519.292	3	519.293	3.2743e+07	3.72876e+06	3.30771e+07	0	6.657e-05	27.81	47.08	38.54	0	34.2036	35.061	33.8336	0.863033	0.968803	0.912376	1.14582	1.15908	0.839715	0.754797	0.844107	1.09512	-0.212512	1		-0.0457249	1		-0.1323	1		0.196374
LTQSTNTKSPSVNQPYR	36	52	R	T	N-Term(Dimethyl:2H(6)13C(2)); K8(Dimethyl:2H(6)13C(2))	1	1	AT3G13790.1	Glycosyl hydrolases family 32 protein	0.937283	1.09747	1993.13					3	665.048			6.40006e+07	0	9.052e-05			25.42	0			39.0899			0.797491			0.739988			1.08623							-0.326461	1
STNTKSPSVNQPYR	39	52	Q	T	N-Term(Dimethyl); K5(Dimethyl)	2	1	AT3G13790.1	Glycosyl hydrolases family 32 protein	0.937283	1.09747	1634.85	3	545.621			3	545.62	1.00165e+07		9.22444e+06	0	0.000144	35.79		34.7	0	34.1003		33.8034	0.870223		0.773203	1.15913		0.798565	0.752345		0.975893	-0.200544	1					-0.371081	1		0.213037
QSTNTKSPSVNQPYR	38	52	T	T	N-Term(Dimethyl); K6(Dimethyl)	2	1	AT3G13790.1	Glycosyl hydrolases family 32 protein	0.937283	1.09747	1762.9			3	588.306	3	588.307		2.12387e+06	1.4993e+07	0.001	0.01339		24	19.7	0		35.0717	33.9992			0.694974			0.778642			0.899601							-0.52497	1
STNTKSPSVNQPYR	39	52	Q	T	N-Term(Dimethyl:2H(6)13C(2)); K5(Dimethyl:2H(6)13C(2))	2	1	AT3G13790.1	Glycosyl hydrolases family 32 protein	0.937283	1.09747	1650.94			3	550.984	3	550.984		1.39792e+06	1.05373e+07	0.001	0.001283		42.04	20.69	0		34.9493	33.7056		0.974553			1.09034			0.902652					-0.0371875	1
LTQSTNTKSPSVNQPYR	36	52	R	T	N-Term(Dimethyl); K8(Dimethyl)	1	1	AT3G13790.1	Glycosyl hydrolases family 32 protein	0.937283	1.09747	1977.04			3	659.686				1.16831e+07		0.005	0.06733		22.54		0		40.0934			0.838224			0.972836			0.870154					-0.254593	1
QSTNTKSPSVNQPYR	38	52	T	T	N-Term(Dimethyl:2H(4)); K6(Dimethyl:2H(4))	2	1	AT3G13790.1	Glycosyl hydrolases family 32 protein	0.937283	1.09747	1770.95	3	590.99	3	590.991			1.60425e+07	1.63255e+06		0	0.0006739	30.22	28.71		0	34.4211	35.0926		0.74779	0.719896		1.02585	1.0046		0.730488	0.723689		-0.419294	1		-0.47414	1					0.0368199
LTQSTNTKSPSVNQPYR	36	52	R	T	N-Term(Dimethyl:2H(4)); K8(Dimethyl:2H(4))	1	1	AT3G13790.1	Glycosyl hydrolases family 32 protein	0.937283	1.09747	1985.09	3	662.369					6.46524e+07			0	0.004778	27.72			0	39.0882			0.866665			1.00828			0.861369			-0.206454	1								0.0118895
NTKSPSVNQPYR	41	52	T	T	N-Term(Dimethyl); K3(Dimethyl)	1	1	AT3G13790.1	Glycosyl hydrolases family 32 protein	0.937283	1.09747	1446.77	3	482.928					6.17879e+06			0.001	0.01881	19.7			0	33.5108			0.80674			1.16456			0.694205			-0.309825	1								0.219789
TNTKSPSVNQPYR	40	52	S	T	N-Term(Dimethyl); K4(Dimethyl)	1	1	AT3G13790.1	Glycosyl hydrolases family 32 protein	0.937283	1.09747	1547.81			3	516.609				4.16434e+06		0.001	0.004134		34.72		0		35.0642
STNTKSPSVNQPYR	39	52	Q	T	N-Term(Dimethyl:2H(4)); K5(Dimethyl:2H(4))	3	1	AT3G13790.1	Glycosyl hydrolases family 32 protein	0.937283	1.09747	1642.9	3	548.304	3	548.305	3	548.304	1.05086e+07	1.4194e+06	1.14639e+07	0	0.001393	33.64	23.15	25.51	0	34.098	34.9456	33.7449
QSTNTKSPSVNQPYR	38	52	T	T	N-Term(Dimethyl:2H(6)13C(2)); K6(Dimethyl:2H(6)13C(2))	1	1	AT3G13790.1	Glycosyl hydrolases family 32 protein	0.937283	1.09747	1779			3	593.67				2.1766e+06		0.001	0.004028		21.6		0		35.0891
MEDVLTENPPPSR	1	13	-	F	N-Term(Acetyl)	3	1	AT3G25545.1	unknown protein; FUNCTIONS IN: molecular_function unknown; INVOLVED IN: biological_process unknown; LOCATED IN: cellular_component unknown; EXPRESSED IN: 23 plant structures; EXPRESSED DURING: 13 growth stages; Has 38 Blast hits to 38 proteins in 14 species: Archae - 0; Bacteria - 0; Metazoa - 0; Fungi - 0; Plants - 38; Viruses - 0; Other Eukaryotes - 0 (source: NCBI BLink).	0.970049	1.09687	1526.71	2	763.861			2	763.862	1.88036e+07		1.38137e+07	0	0.00268	49.7		40.55	0	74.1639		75.0571
TKNSNHDENEFISFEPNQNTKIR	2	24	M	F	N-Term(Dimethyl:2H(6)13C(2)); K2(Dimethyl:2H(6)13C(2)); K21(Dimethyl:2H(6)13C(2))	1	1	AT4G29510.1	arginine methyltransferase 11	1.10728	1.09643	2870.53					4	718.387			1.92355e+07	0.001	0.01026			39.1	0			59.2604			0.752234			0.766007			0.989782							-0.410746	1
TKNSNHDENEFISFEPNQNTKIR	2	24	M	F	N-Term(Dimethyl); K2(Dimethyl); K21(Dimethyl)	2	1	AT4G29510.1	arginine methyltransferase 11	1.10728	1.09643	2846.41	4	712.359	4	712.354			1.91071e+07	7.44056e+06		0	7.103e-05	35.54	26.33		0	57.5384	61.6216		1.03485	0.87235		1.17394	1.11282		0.883386	0.791667		0.049422	1		-0.197021	1					0.231353
TKNSNHDENEFISFEPNQNTKIR	2	24	M	F	N-Term(Dimethyl:2H(4)); K2(Dimethyl:2H(4)); K21(Dimethyl:2H(4))	2	1	AT4G29510.1	arginine methyltransferase 11	1.10728	1.09643	2858.48	4	715.375			4	715.375	1.97416e+07		2.18164e+07	0	0.001671	23.02		25.39	0	57.5593		59.2582
SNDKDSFNVSDLTSALKDEDR	2	22	M	A	N-Term(Acetyl); K4(Dimethyl:2H(6)13C(2)); K17(Dimethyl:2H(6)13C(2))	3	1	AT5G56950.1	nucleosome assembly protein 1;3	1.12985	1.09606	2470.25	3	824.089	3	824.086	3	824.088	1.54657e+08	2.29081e+07	1.01535e+08	0	1.144e-05	58.53	33.11	52.85	0	84.4722	87.0828	85.1591	1.12239		0.88165	1.00273		0.87147	1.03261		0.872044	0.166568	1					-0.181722	1		0.00393977
SNDKDSFNVSDLTSALKDEDR	2	22	M	A	N-Term(Acetyl); K4(Dimethyl); K17(Dimethyl)	5	1	AT5G56950.1	nucleosome assembly protein 1;3	1.12985	1.09606	2454.17	3	818.727	3	818.723	3	818.723	1.52312e+08	2.31272e+07	9.2144e+07	0	1.617e-06	56.14	48.3	49.47	0	84.8668	87.1724	85.2305		1.04604			1.07231			1.04855					0.0649421	1
SNDKDSFNVSDLTSALKDEDR	2	22	M	A	N-Term(Acetyl); K4(Dimethyl:2H(4)); K17(Dimethyl:2H(4))	3	1	AT5G56950.1	nucleosome assembly protein 1;3	1.12985	1.09606	2462.21	3	821.411	3	821.406	3	821.407	159409941	2.32753e+07	1.04513e+08	0	3.576e-06	42.54	46.16	48.15	0	84.415	87.1002	85.1421
ATSDSEFNSDLLLAHKLPETR	2	22	M	Y	N-Term(Acetyl); K16(Dimethyl:2H(6)13C(2))	1	1	AT1G76150.1	enoyl-CoA hydratase 2	1.01333	1.09544	2422.25			3	808.088				7.09603e+06		0.001	0.002584		39.44		0		83.5872			0.968478			1.00666			1.03411					-0.0462087	1
SVVGFDFGNENCLVAVAR	2	19	M	Q	N-Term(Acetyl); C12(Carbamidomethyl)	4	2	AT1G79920.1	Heat shock protein 70 (Hsp 70) family protein	0.98118	1.09525	1995.96					2	998.482			33373.2	0	0.001027			32.4	0			106.884
APVAATPLMESLKQSNGNVSFEEEER	92	117	A	S	N-Term(Dimethyl:2H(4)); K13(Dimethyl:2H(4))	2	1	AT2G37400.1	Tetratricopeptide repeat (TPR)-like superfamily protein	1.0067	1.09459	2897.48			3	966.496	3	966.499		1.22502e+06	6.3332e+06	0	0.004289		37.02	33.04	0		81.4881	79.8217			0.958773			0.896122			1.07837							-0.0607395	1
APVAATPLMESLKQSNGNVSFEEEER	92	117	A	S	N-Term(Dimethyl); K13(Dimethyl)	1	1	AT2G37400.1	Tetratricopeptide repeat (TPR)-like superfamily protein	1.0067	1.09459	2889.44			3	963.817				1.1626e+06		0	7.448e-05		39.94		0		81.4994			1.05885			1.07792			0.99203					0.0824984	1
AETEGSVADDRELITR	3	18	M	E	N-Term(Acetyl)	1	1	AT5G21160.3	LA RNA-binding protein	1.00048	1.0923	1803.87	2	902.439					1.56385e+07			0	0.009617	55.49			1	59.1828
EKVVGIDLGTTNSAVAAMEGGKPTIVTNAEGQR	78	110	N	T	N-Term(Dimethyl:2H(6)13C(2)); K2(Dimethyl:2H(6)13C(2)); K22(Dimethyl:2H(6)13C(2))	2	2	AT4G24280.1	chloroplast heat shock protein 70-1	1.06127	1.09206	3421.93	4	856.239			5	685.194	1.34463e+08		1.19122e+07	0	4.474e-08	81.32		48.51	0	80.0186		80.9104	1.0186		0.80108	1.25822		0.816679	0.811266		0.988653	0.0265871	1					-0.319982	1		0.331388
EKVVGIDLGTTNSAVAAMEGGKPTIVTNAEGQR	78	110	N	T	N-Term(Dimethyl:2H(4)); K2(Dimethyl:2H(4)); K22(Dimethyl:2H(4))	4	2	AT4G24280.1	chloroplast heat shock protein 70-1	1.06127	1.09206	3409.88	4	853.225	4	853.223	4	853.225	1.59879e+08	2.50104e+07	1.00729e+08	0	1.82e-10	73.68	73.07	94.87	0	79.8571	82.5821	80.9452		0.973227	0.77469		1.00884	0.774819		0.974244	1.00774				-0.0391522	2	8.23921	-0.368309	1
EKVVGIDLGTTNSAVAAMEGGKPTIVTNAEGQR	78	110	N	T	N-Term(Dimethyl); K2(Dimethyl); K22(Dimethyl)	6	2	AT4G24280.1	chloroplast heat shock protein 70-1	1.06127	1.09206	3397.81	3	1133.28	4	850.206	4	850.207	1.39767e+08	2.40511e+07	81207322	0	4.514e-08	63.92	54.11	58.02	0	79.9684	82.6301	80.9748	1.00988			1.08544			0.93236			0.0141896	1								0.118278
VMAGASSLDEIR	2	13	M	Q	N-Term(Dimethyl)	3	1	AT5G13930.1	Chalcone and stilbene synthase family protein	1.13044	1.09204	1276.66	2	638.832	2	638.83	2	638.831	116184761	3.24474e+07	8.39945e+07	0	0.0009309	52.48	68.87	50.75	0	59.6371	62.689	60.9178		1.38701	1.1786		1.38484	1.09367		1.01148	1.08618				0.471983	1		0.237075	1
VMAGASSLDEIR	2	13	M	Q	N-Term(Dimethyl:2H(4)); M2(Oxidation)	1	1	AT5G13930.1	Chalcone and stilbene synthase family protein	1.13044	1.09204	1296.68					2	648.842			1.48414e+07	0.002	0.01529			39.18	0			53.9482			1.12753			1.10063			1.03253							0.173164	1
AGASSLDEIR	4	13	M	Q	N-Term(Dimethyl)	1	1	AT5G13930.1	Chalcone and stilbene synthase family protein	1.13044	1.09204	1046.55					2	523.777			3.19382e+06	0.001	0.01197			54.8	0			47.0825			0.958541			1.23817			0.780277							-0.0610883	1
AGASSLDEIR	4	13	M	Q	N-Term(Dimethyl:2H(4))	2	1	AT5G13930.1	Chalcone and stilbene synthase family protein	1.13044	1.09204	1050.57	2	525.792	2	525.79			4597939	1.42047e+06		0.001	0.02068	41.67	38.11		0	46.4724	48.4589			1.57784			1.32828			1.19964					0.657954	1
AGASSLDEIR	4	13	M	Q	N-Term(Dimethyl:2H(6)13C(2))	1	1	AT5G13930.1	Chalcone and stilbene synthase family protein	1.13044	1.09204	1054.59	2	527.799					5.9151e+06			0.004	0.0599	45.77			0	46.3397			3.04634			2.51342			1.21459			1.60708	1								1.32965
VMAGASSLDEIR	2	13	M	Q	N-Term(Dimethyl:2H(4))	3	1	AT5G13930.1	Chalcone and stilbene synthase family protein	1.13044	1.09204	1280.68	2	640.843	2	640.843	2	640.844	160571949	34859626	68481115	0	6.815e-05	57.4	54.87	29.91	0	59.3995	62.5559	61.2346	1.38283			1.52693			0.907543			0.467623	1								0.610632
VMAGASSLDEIR	2	13	M	Q	N-Term(Dimethyl:2H(6)13C(2)); M2(Oxidation)	2	1	AT5G13930.1	Chalcone and stilbene synthase family protein	1.13044	1.09204	1300.7	2	650.853			2	650.85	1.05418e+07		1.80764e+07	0.001	0.01837	40.6		29.61	0	52.8498		53.775	1.3387			1.41123			0.950604			0.420828	1								0.496958
VMAGASSLDEIR	2	13	M	Q	N-Term(Acetyl)	3	1	AT5G13930.1	Chalcone and stilbene synthase family protein	1.13044	1.09204	1290.63	2	645.821	2	645.818	2	645.819	1.64257e+07	3.13549e+06	12423641	0	0.01848	40.54	49.72	49.72	0	82.031	84.0606	82.7442
VMAGASSLDEIR	2	13	M	Q	N-Term(Dimethyl); M2(Oxidation)	2	1	AT5G13930.1	Chalcone and stilbene synthase family protein	1.13044	1.09204	1292.65	2	646.83			2	646.829	8347635		16336763	0	0.007917	34.45		27.01	0	52.877		53.83
VMAGASSLDEIR	2	13	M	Q	N-Term(Dimethyl:2H(6)13C(2))	2	1	AT5G13930.1	Chalcone and stilbene synthase family protein	1.13044	1.09204	1284.7	2	642.855			2	642.852	151561619		8.67347e+07	0	0.001361	46.42		28.22	0	59.3153		60.7867
SSAVDATGNPIPTSAVLTASAKHIGMR	2	28	M	C	N-Term(Acetyl); K22(Dimethyl)	1	1	AT5G18800.1	Cox19-like CHCH family protein	0.91793	1.09173	2722.42	3	908.144					3.01721e+07			0.001	0.03358	24.67			0	81.8328			1.0171			0.982562			0.954951			0.0244596	1								-0.0253791
AAQTTAPAESTASVDADRLEPR	28	49	A	V	N-Term(Dimethyl:2H(6)13C(2))	1	1	AT2G15620.1	nitrite reductase 1	1.24042	1.09054	2293.17					3	765.063			1.07462e+08	0.007	0.0861			27.96	1			53.2683			0.809986			0.875512			0.932469							-0.304032	1
AAQTTAPAESTASVDADR	28	45	A	L	N-Term(Dimethyl:2H(6)13C(2))	4	1	AT2G15620.1	nitrite reductase 1	1.24042	1.09054	1797.9	2	899.454	3	599.971	2	899.452	7.49452e+06	1.45179e+06	1.52929e+07	0	1.035e-10	103.53	42.7	99.33	0	38.9925	39.5288	38.8618		0.867538	0.80088		0.958928	0.901367		0.913647	0.895541				-0.205002	1		-0.320342	1
AAQTTAPAESTASVDADR	28	45	A	L	N-Term(Dimethyl)	3	1	AT2G15620.1	nitrite reductase 1	1.24042	1.09054	1789.86	2	895.435	2	895.431	2	895.432	7.44269e+06	1.16259e+06	1.17447e+07	0	6.1e-12	117.64	109.68	114.33	0	39.061	39.5724	39.0055	1.01465	0.905359	0.788946	1.20555	1.08669	0.855377	0.84343	0.841374	0.929627	0.0209839	1		-0.143438	1		-0.342002	1		0.269691
AAQTTAPAESTASVDADR	28	45	A	L	N-Term(Dimethyl:2H(4))	5	1	AT2G15620.1	nitrite reductase 1	1.24042	1.09054	1793.88	2	897.444	3	598.631	2	897.445	8.87868e+06	1.31223e+06	1.47402e+07	0	6.643e-13	109.19	31	98.26	0	38.9785	39.5884	38.9437	1.16838			1.63127			0.717756			0.224515	1								0.705997
AKTALTPPASGSEVPR	2	17	M	S	N-Term(Dimethyl:2H(4)); K2(Dimethyl:2H(4))	3	1	AT1G48610.1	AT hook motif-containing protein	0.880224	1.09027	1645.97	2	823.491	3	549.328	2	823.491	7.56165e+06	4.19224e+06	5.06549e+06	0	0.0001158	87.66	24.38	74.2	0	46.0008	47.8	46.7756	1.1175		0.87392	0.923995		1.07869	1.21198		0.81657	0.160276	1					-0.194428	1		-0.114043
AKTALTPPASGSEVPR	2	17	M	S	N-Term(Dimethyl:2H(6)13C(2)); K2(Dimethyl:2H(6)13C(2))	4	1	AT1G48610.1	AT hook motif-containing protein	0.880224	1.09027	1654.01	2	827.51	3	552.006	2	827.508	9324701	2.10933e+07	8.56237e+07	0	0.0001596	65.46	44.91	40.1	0	45.9984	47.7703	46.7457		0.291546	0.797058		0.978162	1.1022		0.301004	0.72887				-1.77821	1		-0.327244	1
AKTALTPPASGSEVPR	2	17	M	S	N-Term(Dimethyl); K2(Dimethyl)	4	1	AT1G48610.1	AT hook motif-containing protein	0.880224	1.09027	1637.93	2	819.468	3	546.644	2	819.466	8.78771e+07	9074839	4.74361e+06	0	0.0003661	69.86	29.22	69.35	0	46.043	47.8446	46.7534	1.25391			1.13459			1.1075			0.326439	1								0.182175
ASSGSDDNDVVIIGGGPGGYVAAIKAAQLGLKTTCIEKR	37	75	F	G	N-Term(Dimethyl); K25(Dimethyl); K32(Dimethyl); C35(Carbamidomethyl); K38(Dimethyl)	1	1	AT3G17240.1	lipoamide dehydrogenase 2	1.04857	1.08963	4001.13			5	801.032				8.06212e+06		0.001	0.002365		24.82		0		96.636			0.814774			0.876831			0.93842					-0.295528	1
QQSDLKESLAVSSSSVEDKGNVLR	54	77	A	I	N-Term(Dimethyl:2H(4)); K6(Dimethyl:2H(4)); K19(Dimethyl:2H(4))	5	1	AT2G04400.1	Aldolase-type TIM barrel family protein	0.98069	1.08951	2672.48	4	668.878	3	891.497	3	891.497	2.13342e+07	7.08999e+06	2.20859e+07	0	2.32e-05	37.81	68.92	43.91	0	62.6237	65.4809	64.0377		0.844432	0.730811		0.816319	0.778203		1.04467	0.946524				-0.243946	2	10.0065	-0.45243	2	9.17129
QQSDLKESLAVSSSSVEDKGNVLR	54	77	A	I	N-Term(Dimethyl); K6(Dimethyl); K19(Dimethyl)	2	1	AT2G04400.1	Aldolase-type TIM barrel family protein	0.98069	1.08951	2660.41	4	665.857	4	665.856			2.17187e+07	7.42593e+06		0	1.998e-07	46.78	36.39		0	62.6806	65.4696		0.900772			1.09622			0.823444			-0.150767	1								0.132539
QQSDLKESLAVSSSSVEDKGNVLR	54	77	A	I	N-Term(Dimethyl:2H(6)13C(2)); K6(Dimethyl:2H(6)13C(2)); K19(Dimethyl:2H(6)13C(2))	1	1	AT2G04400.1	Aldolase-type TIM barrel family protein	0.98069	1.08951	2684.54			4	671.891				7.53398e+06		0.001	0.001746		28.09		0		65.5069
ATVAPPADQATDLLQKL	2	18	M	S	N-Term(Acetyl); K16(Dimethyl)	1	1	AT3G13460.1	evolutionarily conserved C-terminal region 2	0.98273	1.08917	1822					2	911.502			1.30996e+06	0.002	0.0279			30	0			104.765			0.573503			1.11836			0.442025							-0.802128	1
AQEGQNIDEPVVIGEEKGSVR	2	22	M	L	N-Term(Acetyl); K17(Dimethyl:2H(6)13C(2))	3	1	AT1G06550.1	ATP-dependent caseinolytic (Clp) protease/crotonase family protein	1.20338	1.08885	2332.22	2	1166.61	3	778.076			3.19005e+07	9.85339e+06		0	7.299e-06	72.67	33.27		0	65.8872	68.4299		0.972324	0.96392		1.01571	0.967459		0.883123	1.07095		-0.0404912	2	16.3395	-0.0530141	1					0.0224822
AQEGQNIDEPVVIGEEKGSVR	2	22	M	L	N-Term(Acetyl); K17(Dimethyl)	2	1	AT1G06550.1	ATP-dependent caseinolytic (Clp) protease/crotonase family protein	1.20338	1.08885	2324.18	2	1162.59	3	775.395			1.30102e+07	8.70693e+06		0	2.431e-05	66.77	29.18		0	65.8849	68.6922
AEKLEPVKVLY	2	12	M	C	N-Term(Acetyl); K3(Dimethyl:2H(4)); K8(Dimethyl:2H(4))	3	1	AT5G11900.1	Translation initiation factor SUI1 family protein	0.995934	1.08879	1394.87	2	697.941	2	697.939	2	697.94	50346760	7.26538e+06	3.98479e+07	0.003	0.01977	24.37	38.51	36.82	0	79.8095	82.9426	81.0635	0.982335	1.02758	0.955664	0.989485	1.24762	0.867325	0.915859	0.885306	0.949769	-0.0257135	1		0.0392547	1		-0.0654244	1		-0.0152497
AEKLEPVKVLY	2	12	M	C	N-Term(Acetyl); K3(Dimethyl:2H(6)13C(2)); K8(Dimethyl:2H(6)13C(2))	2	1	AT5G11900.1	Translation initiation factor SUI1 family protein	0.995934	1.08879	1402.91	2	701.961			2	701.959	43498208		3.84306e+07	0.002	0.03154	19.53		29.19	0	79.8383		81.0542
GVEIQSPQEQSSY	2	14	M	T	N-Term(Dimethyl:2H(6)13C(2))	2	1	AT4G33250.1	eukaryotic translation initiation factor 3K	1.01591	1.08861	1487.73	2	744.374	2	744.371			1.09446e+07	2.49873e+06		0.001	0.002753	51.75	72.08		0	55.6969	57.0709		0.920978	0.852309		1.15515	1.14172		0.798967	0.7539		-0.118762	1		-0.230552	1					0.208077
GVEIQSPQEQSSY	2	14	M	T	N-Term(Dimethyl)	1	1	AT4G33250.1	eukaryotic translation initiation factor 3K	1.01591	1.08861	1479.69			2	740.351				2.77099e+06		0.001	0.002089		69.88		0		57.1575
GVEIQSPQEQSSY	2	14	M	T	N-Term(Dimethyl:2H(4))	2	1	AT4G33250.1	eukaryotic translation initiation factor 3K	1.01591	1.08861	1483.73	2	742.367					1.34602e+07			0	0.00513	40.95			0	55.6554
VAAGKSDLSLPKTF	2	15	M	A	N-Term(Dimethyl:2H(6)13C(2)); K5(Dimethyl:2H(6)13C(2)); K12(Dimethyl:2H(6)13C(2))	1	1	AT3G54110.1	plant uncoupling mitochondrial protein 1	1.03473	1.08852	1542.03	2	771.518					6.61721e+06			0	0.001105	38.79			0	67.585			0.994906			1.11933			0.890721			-0.00736759	1								0.162634
VAAGKSDLSLPKTF	2	15	M	A	N-Term(Dimethyl); K5(Dimethyl); K12(Dimethyl)	1	1	AT3G54110.1	plant uncoupling mitochondrial protein 1	1.03473	1.08852	1517.9	2	759.452					7.05053e+06			0.001	0.01653	30.92			0	67.5042
VAAGKSDLSLPKTF	2	15	M	A	N-Term(Dimethyl:2H(4)); K5(Dimethyl:2H(4)); K12(Dimethyl:2H(4))	1	1	AT3G54110.1	plant uncoupling mitochondrial protein 1	1.03473	1.08852	1529.97	2	765.488					7.14301e+06			0.006	0.09255	21.2			0	67.4927
VSLKLQKR	2	9	M	L	N-Term(Dimethyl:2H(4)); K4(Dimethyl:2H(4)); K7(Dimethyl:2H(4))	2	3	AT4G02230.1	Ribosomal protein L19e family protein	1.15877	1.08841	1067.81					2	534.406			5.093e+07	0.002	0.01701			33.09	0			36.2076			0.948378			0.807066			1.18438							-0.0764656	1
VSLKLQKR	2	9	M	L	N-Term(Dimethyl:2H(6)13C(2)); K4(Dimethyl:2H(6)13C(2)); K7(Dimethyl:2H(6)13C(2))	4	3	AT4G02230.1	Ribosomal protein L19e family protein	1.15877	1.08841	1079.86	2	540.435			2	540.435	4.35703e+07		4.73117e+07	0	0.01016	30.13		29.03	0	36.337		36.2058	0.850856			1.07753			0.791303			-0.233014	1								0.107732
SKPEETSDPNPTGPDPSR	2	19	M	S	N-Term(Acetyl); K2(Dimethyl:2H(4))	2	1	AT5G63260.2	Zinc finger C-x8-C-x5-C-x3-H type family protein	0.952128	1.08808	1984.94	3	662.316			2	992.975	1.84275e+06		1.77411e+06	0	4.337e-07	23.95		72.4	0	38.0562		37.8517	1.40422		0.857877	1.42548		0.886933	0.908765		0.833736	0.489771	1					-0.221158	1		0.511452
SKPEETSDPNPTGPDPSR	2	19	M	S	N-Term(Acetyl); K2(Dimethyl:2H(6)13C(2))	2	1	AT5G63260.2	Zinc finger C-x8-C-x5-C-x3-H type family protein	0.952128	1.08808	1988.96			3	663.655	3	663.658		873929	1.95195e+06	0.001	0.002922		21.85	23.77	0		38.2978	37.8848		0.807699	0.837		1.00575	0.805696		0.863218	0.895465				-0.30811	1		-0.2567	1
SKPEETSDPNPTGPDPSR	2	19	M	S	N-Term(Dimethyl); K2(Dimethyl)	1	1	AT5G63260.2	Zinc finger C-x8-C-x5-C-x3-H type family protein	0.952128	1.08808	1966.93			3	656.315				82048.4		0.001	0.009357		32.09		0		33.4886			0.830072			1.07895			0.776947					-0.268692	1
SKPEETSDPNPTGPDPSR	2	19	M	S	N-Term(Dimethyl:2H(6)13C(2)); K2(Dimethyl:2H(6)13C(2))	1	1	AT5G63260.2	Zinc finger C-x8-C-x5-C-x3-H type family protein	0.952128	1.08808	1983.02			3	661.679				78291.3		0.004	0.04238		25.03		0		33.4924
SSTLSNEESGLGDSNR	2	17	M	S	N-Term(Acetyl)	1	1	AT3G51890.1	Clathrin light chain protein	1.26111	1.08754	1694.75					2	847.877			5.86811e+06	0	2.033e-06			71.52	0			54.2975
AAVSTGSFVTADELPSLVEKPAAEVIHFYR	63	92	K	V	N-Term(Dimethyl); K20(Dimethyl)	2	1	AT1G74260.1	purine biosynthesis 4	0.992855	1.08744	3260.72			4	815.932	4	815.935		531657	930184	0	7.869e-09		27.3	41.76	0		108.658	107.833		0.760184	0.622168		0.886063	1.15742		0.866423	0.541795				-0.395579	1		-0.684625	1
LKAPNLNGYCESWR	47	60	S	V	N-Term(Dimethyl:2H(6)13C(2)); K2(Dimethyl:2H(6)13C(2)); C10(Carbamidomethyl)	1	1	AT5G44020.1	HAD superfamily, subfamily IIIB acid phosphatase	0.995897	1.08714	1779.98					3	593.997			1.47179e+07	0	6.049e-06			38.72	0			68.0828			1.07742			0.922492			1.17718							0.107584	1
SLKAPNLNGYCESWR	46	60	T	V	N-Term(Dimethyl); K3(Dimethyl); C11(Carbamidomethyl)	3	1	AT5G44020.1	HAD superfamily, subfamily IIIB acid phosphatase	0.995897	1.08714	1850.92	3	617.646	3	617.644	3	617.646	1.46576e+07	3.02812e+06	1.75041e+07	0	7e-05	28.11	43.32	34.66	0	66.8506	70.2167	68.3894	1.12918		1.05506	0.830733		0.831793	1.36213		1.27844	0.175271	1					0.0773183	1		-0.267544
APNLNGYCESWR	49	60	K	V	N-Term(Dimethyl:2H(4)); C8(Carbamidomethyl)	5	1	AT5G44020.1	HAD superfamily, subfamily IIIB acid phosphatase	0.995897	1.08714	1498.7	2	749.857	2	749.854	2	749.856	252874832	7.20804e+07	118463603	0	4.703e-05	47.92	51.47	59.06	0	62.1732	65.0181	63.8133			0.980613			1.24228			0.795607							-0.0282437	1
TSSQYEDDVER	87	97	M	A	N-Term(Dimethyl:2H(4))	2	1	AT5G44020.1	HAD superfamily, subfamily IIIB acid phosphatase	0.995897	1.08714	1360.62			2	680.812	2	680.811		522704	3.74562e+06	0	0.0001562		60.08	56.23	0		37.5125	36.6995			0.821047			0.718428			1.15187							-0.284464	1
APNLNGYCESWR	49	60	K	V	N-Term(Dimethyl); C8(Carbamidomethyl)	4	1	AT5G44020.1	HAD superfamily, subfamily IIIB acid phosphatase	0.995897	1.08714	1494.67	2	747.843	2	747.841	2	747.843	246545735	65104870	9.99426e+07	0	0.0007318	44.63	65.05	56.02	0	62.214	64.9022	63.4862		0.94361	0.810685		0.995951	1.20989		0.956821	0.675348				-0.0837368	1		-0.302786	1
LKAPNLNGYCESWR	47	60	S	V	N-Term(Dimethyl); K2(Dimethyl); C10(Carbamidomethyl)	3	1	AT5G44020.1	HAD superfamily, subfamily IIIB acid phosphatase	0.995897	1.08714	1763.88	3	588.636	3	588.631	3	588.634	1.25825e+07	3.37584e+06	1.58947e+07	0	0.0006625	20.6	36.09	30.79	0	66.464	69.8065	68.0608		1.2943			1.24875			1.04673					0.372173	1
TSSQYEDDVER	87	97	M	A	N-Term(Dimethyl)	2	1	AT5G44020.1	HAD superfamily, subfamily IIIB acid phosphatase	0.995897	1.08714	1356.6	2	678.802	2	678.797			3.56395e+06	587067		0	0.0006604	60.11	64.36		0	36.872	37.4889		0.669628	0.888096		0.857499	1.06992		0.782559	0.838268		-0.578569	1		-0.171213	1					-0.221793
LKAPNLNGYCESWR	47	60	S	V	N-Term(Dimethyl:2H(4)); K2(Dimethyl:2H(4)); C10(Carbamidomethyl)	2	1	AT5G44020.1	HAD superfamily, subfamily IIIB acid phosphatase	0.995897	1.08714	1771.94	3	591.318			3	591.315	1.75309e+07		1.41247e+07	0	0.0001495	39.35		26.01	0	66.4878		68.0101	1.33036			1.53934			0.866065			0.411812	1								0.622313
APNLNGYCESWR	49	60	K	V	N-Term(Dimethyl:2H(6)13C(2)); C8(Carbamidomethyl)	3	1	AT5G44020.1	HAD superfamily, subfamily IIIB acid phosphatase	0.995897	1.08714	1502.72	2	751.865	2	751.865	2	751.864	2.42496e+08	71560365	145228438	0	4.496e-05	51.9	50.88	54.26	0	62.243	64.7116	63.7866	1.03988			1.1332			0.919592			0.056419	1								0.180401
TSSQYEDDVER	87	97	M	A	N-Term(Dimethyl:2H(6)13C(2))	1	1	AT5G44020.1	HAD superfamily, subfamily IIIB acid phosphatase	0.995897	1.08714	1364.63			2	682.82				564909		0	0.001008		40.8		0		37.4854
MDKYELVKDIGAGNFGVAR	1	19	-	L	N-Term(Acetyl); K3(Dimethyl:2H(4)); K8(Dimethyl:2H(4))	4	2	AT1G60940.1	SNF1-related protein kinase 2.10	1.03278	1.08675	2189.19	3	730.403	3	730.399	3	730.398	1.19416e+07	3.02091e+06	1.61144e+07	0	0.0004832	32.62	31.15	32.97	0	88.0179	90.5044	88.5828	0.823467	0.873484	0.513508	0.863348	0.845611	0.95589	0.879911	1.11031	0.463056	-0.280217	1		-0.195147	1		-0.961542	1		-0.211985
MDKYELVKDIGAGNFGVAR	1	19	-	L	N-Term(Acetyl); K3(Dimethyl:2H(6)13C(2)); K8(Dimethyl:2H(6)13C(2))	2	2	AT1G60940.1	SNF1-related protein kinase 2.10	1.03278	1.08675	2197.22	3	733.079	3	733.077			1.03945e+07	3.5314e+06		0	1.458e-06	25.82	28.36		0	88.3579	90.5005		1.01505			0.806167			1.16156			0.0215509	1								-0.31085
MDKYELVKDIGAGNFGVAR	1	19	-	L	N-Term(Acetyl); K3(Dimethyl); K8(Dimethyl)	2	2	AT1G60940.1	SNF1-related protein kinase 2.10	1.03278	1.08675	2181.15	3	727.721	3	727.716			1.3285e+07	2.83464e+06		0	0.003926	26.39	22.92		0	88.0482	90.5313
IYNPQVKVQEEGPAESLDYR	60	79	A	V	N-Term(Dimethyl:2H(4)); K7(Dimethyl:2H(4))	3	1	AT5G09650.1	pyrophosphorylase 6	1.03378	1.08603	2399.27	3	800.429	3	800.428	3	800.426	3.41029e+08	8.22997e+07	1.96313e+08	0	4.192e-07	46.25	39.44	40.46	0	63.2806	66.1395	64.6883	0.937189		0.878199	1.21748		0.854442	0.771408		1.03593	-0.0935878	1					-0.18738	1		0.283894
IYNPQVKVQEEGPAESLDYR	60	79	A	V	N-Term(Dimethyl); K7(Dimethyl)	4	1	AT5G09650.1	pyrophosphorylase 6	1.03378	1.08603	2391.23	3	797.745	3	797.747	3	797.741	3.08018e+08	8.98351e+07	1.78691e+08	0	2.187e-05	25.52	48.58	19.73	0	63.3176	66.1982	64.7368		0.987998			1.15843			0.861314					-0.0174193	1
AIYNPQVKVQEEGPAESLDYR	59	79	S	V	N-Term(Dimethyl:2H(4)); K8(Dimethyl:2H(4))	1	1	AT5G09650.1	pyrophosphorylase 6	1.03378	1.08603	2470.31	3	824.107					6.72357e+06			0	0.0006265	25.19			0	66.2714			0.922781			1.16584			0.793188			-0.11594	1								0.221373
IYNPQVKVQEEGPAESLDYR	60	79	A	V	N-Term(Dimethyl:2H(6)13C(2)); K7(Dimethyl:2H(6)13C(2))	2	1	AT5G09650.1	pyrophosphorylase 6	1.03378	1.08603	2407.31	3	803.108	3	803.107			257931292	7.96685e+07		0	4.553e-06	21.11	41.29		0	63.2828	66.21
SKPMEEDTNQGKTEEEEFNTGPLSVL	2	27	M	M	N-Term(Acetyl); K2(Dimethyl); K12(Dimethyl)	2	1	AT2G47640.1	Small nuclear ribonucleoprotein family protein	0.930745	1.08578	3007.41	3	1003.14			3	1003.14	2.90172e+07		1.23195e+06	0.002	0.02815	19.62		30.46	0	91.6416		92.3333	1.02951		0.749206	0.850139		1.95532	1.11717		0.330277	0.0419584	1					-0.416565	1		-0.234229
SKPMEEDTNQGKTEEEEFNTGPLSVL	2	27	M	M	N-Term(Acetyl); K2(Dimethyl:2H(6)13C(2)); K12(Dimethyl:2H(6)13C(2))	1	1	AT2G47640.1	Small nuclear ribonucleoprotein family protein	0.930745	1.08578	3023.5			3	1008.5				4.0848e+06		0	0.001723		34.24		0		93.9599			1.00488			1.13143			0.954655					0.00702355	1
VSTKWEPAKVVPQADR	42	57	A	V	N-Term(Dimethyl); K4(Dimethyl); K9(Dimethyl)	3	1	AT3G60210.1	GroES-like family protein	1.0628	1.0854	1895.08	3	632.363	3	632.364	3	632.364	2.06579e+07	2.80459e+06	2.26843e+07	0	0.001135	21.73	30.14	28.17	0	52.8156	55.6807	53.9742		0.908506	0.80475		0.989065	0.813746		0.927639	0.996762				-0.138432	1		-0.313388	1
VSTKWEPAKVVPQADR	42	57	A	V	N-Term(Dimethyl:2H(6)13C(2)); K4(Dimethyl:2H(6)13C(2)); K9(Dimethyl:2H(6)13C(2))	1	1	AT3G60210.1	GroES-like family protein	1.0628	1.0854	1919.21	3	640.409					1.95438e+07			0	0.0004042	23.09			0	52.7617			1.00288			1.11587			0.900644			0.00415438	1								0.158172
VSTKWEPAKVVPQADR	42	57	A	V	N-Term(Dimethyl:2H(4)); K4(Dimethyl:2H(4)); K9(Dimethyl:2H(4))	1	1	AT3G60210.1	GroES-like family protein	1.0628	1.0854	1907.15	3	636.389					2.08643e+07			0	0.006839	20.99			0	52.7593
KNGYAKKIDCGSACVAR	31	47	K	C	N-Term(Dimethyl:2H(6)13C(2)); K1(Dimethyl:2H(6)13C(2)); K6(Dimethyl:2H(6)13C(2)); K7(Dimethyl:2H(6)13C(2)); C10(Carbamidomethyl); C14(Carbamidomethyl)	4	1	AT1G75750.1	GAST1 protein homolog 1	0.893131	1.08523	2042.22	4	511.313	4	511.315	4	511.311	4.75444e+07	3.0742e+06	5.02973e+07	0	0.000249	31.74	27.12	30.27	0	32.6864	33.3401	32.3048	0.804761	0.8317	0.769097	1.04598	0.990887	0.76143	0.771011	0.847653	1.01805	-0.313367	2	8.70196	-0.265866	1		-0.378762	1		0.0648561
KKNGYAKKIDCGSACVAR	30	47	Q	C	K1(Dimethyl:2H(6)13C(2)); N-Term(Dimethyl:2H(6)13C(2)); K2(Dimethyl:2H(6)13C(2)); K7(Dimethyl:2H(6)13C(2)); K8(Dimethyl:2H(6)13C(2)); C11(Carbamidomethyl); C15(Carbamidomethyl)	3	1	AT1G75750.1	GAST1 protein homolog 1	0.893131	1.08523	2206.4	3	736.139	4	552.357	3	736.141	7.30951e+06		11078392	0	0.0001161	26.46	19.97	21.34	0	29.7718	31.698	30.0432	0.882336		0.670192	1.19984		0.716932	0.736935		0.942195	-0.180599	1					-0.577354	1		0.262839
AKKIDCGSACVAR	35	47	Y	C	N-Term(Dimethyl:2H(6)13C(2)); K2(Dimethyl:2H(6)13C(2)); K3(Dimethyl:2H(6)13C(2)); C6(Carbamidomethyl); C10(Carbamidomethyl)	4	1	AT1G75750.1	GAST1 protein homolog 1	0.893131	1.08523	1543.94	2	772.471	3	515.318	3	515.317	8.0002e+06	1.02373e+06	2.54427e+06	0	1.495e-05	44.61	44.81	46.49	0	28.4105	29.0221	28.0398	0.652308		0.661188	0.864612		0.602468	0.756047		1.10614	-0.616374	1					-0.596869	1		-0.209875
GYAKKIDCGSACVAR	33	47	N	C	N-Term(Dimethyl:2H(6)13C(2)); K4(Dimethyl:2H(6)13C(2)); K5(Dimethyl:2H(6)13C(2)); C8(Carbamidomethyl); C12(Carbamidomethyl)	3	1	AT1G75750.1	GAST1 protein homolog 1	0.893131	1.08523	1764.02	3	588.679	3	588.68	3	588.68	1.33786e+07	1.88456e+06	1.59337e+07	0	0.0003154	31.18	40.39	25.36	0	35.0277	35.9737	34.6426	0.671588	0.719747	0.646839	0.841516	0.95137	0.64545	0.799757	0.764023	1.01007	-0.574351	1		-0.474437	1		-0.628521	1		-0.248938
KKNGYAKKIDCGSACVAR	30	47	Q	C	K1(Dimethyl); N-Term(Dimethyl); K2(Dimethyl); K7(Dimethyl); K8(Dimethyl); C11(Carbamidomethyl); C15(Carbamidomethyl)	2	1	AT1G75750.1	GAST1 protein homolog 1	0.893131	1.08523	2166.17	4	542.303			4	542.299	7.34943e+07		1.01404e+08	0	0.0008737	22.49		26.7	0	30.4702		29.6985	0.547852		0.581563	0.841371		0.625388	0.652519		0.937274	-0.868141	1					-0.781992	1		-0.249185
AKKIDCGSACVAR	35	47	Y	C	N-Term(Dimethyl:2H(4)); K2(Dimethyl:2H(4)); K3(Dimethyl:2H(4)); C6(Carbamidomethyl); C10(Carbamidomethyl)	2	1	AT1G75750.1	GAST1 protein homolog 1	0.893131	1.08523	1531.88	2	766.445	3	511.299			139506	789020		0	0.0006314	46.06	47.09		0	28.388	29.037		0.715884	0.736751		0.683221	0.875873		1.05002	0.849485		-0.482203	1		-0.440751	1					-0.549575
KIDCGSACVAR	37	47	K	C	K1(Dimethyl); N-Term(Dimethyl); C4(Carbamidomethyl); C8(Carbamidomethyl)	2	1	AT1G75750.1	GAST1 protein homolog 1	0.893131	1.08523	1292.64	3	431.552	3	431.552			4.57454e+06	323490		0	0.003995	27.2	27.33		0	32.6699	33.3013		1.03554	0.637848		0.847686	0.959539		1.22419	0.671321		0.0503786	1		-0.648715	1					-0.238398
KKNGYAKKIDCGSACVAR	30	47	Q	C	K1(Dimethyl:2H(4)); N-Term(Dimethyl:2H(4)); K2(Dimethyl:2H(4)); K7(Dimethyl:2H(4)); K8(Dimethyl:2H(4)); C11(Carbamidomethyl); C15(Carbamidomethyl)	1	1	AT1G75750.1	GAST1 protein homolog 1	0.893131	1.08523	2186.31	3	729.441					9.53689e+06			0	0.008859	21.75			0	29.7978
AKKIDCGSACVAR	35	47	Y	C	N-Term(Dimethyl); K2(Dimethyl); K3(Dimethyl); C6(Carbamidomethyl); C10(Carbamidomethyl)	2	1	AT1G75750.1	GAST1 protein homolog 1	0.893131	1.08523	1519.81	3	507.272	3	507.273			1.3001e+07	870926		0.001	0.004479	29.11	41.02		0	28.357	29.0806
GYAKKIDCGSACVAR	33	47	N	C	N-Term(Dimethyl); K4(Dimethyl); K5(Dimethyl); C8(Carbamidomethyl); C12(Carbamidomethyl)	2	1	AT1G75750.1	GAST1 protein homolog 1	0.893131	1.08523	1739.89	3	580.635	3	580.635			2.25658e+07	1.74539e+06		0.001	0.002819	20.72	37.12		0	35.0323	36.0359
GYAKKIDCGSACVAR	33	47	N	C	N-Term(Dimethyl:2H(4)); K4(Dimethyl:2H(4)); K5(Dimethyl:2H(4)); C8(Carbamidomethyl); C12(Carbamidomethyl)	1	1	AT1G75750.1	GAST1 protein homolog 1	0.893131	1.08523	1751.96			3	584.659				1.38918e+06		0	0.0007508		39.31		0		36.0097
VLNTTTNVTTTPSPTKPTKPETFISR	65	90	A	F	N-Term(Dimethyl:2H(6)13C(2)); K16(Dimethyl:2H(6)13C(2)); K19(Dimethyl:2H(6)13C(2))	2	1	AT3G48560.1	chlorsulfuron/imidazolinone resistant 1	0.950604	1.08453	2939.74			4	735.689	4	735.689		1.6551e+07	7.30323e+07	0	0.0007744		23.57	38.16	0		60.7794	58.8729			0.97282			0.878562			1.11604							-0.0397549	1
VLNTTTNVTTTPSPTKPTKPETFISR	65	90	A	F	N-Term(Dimethyl); K16(Dimethyl); K19(Dimethyl)	3	1	AT3G48560.1	chlorsulfuron/imidazolinone resistant 1	0.950604	1.08453	2915.61	4	729.658	4	729.657	4	729.656	4.05223e+07	1.57864e+07	73421711	0	5.671e-05	20.56	30.71	25.22	0	57.4184	60.7817	58.8751		0.94394			0.975346			0.977376					-0.0832329	1
VLNTTTNVTTTPSPTKPTKPETFISR	65	90	A	F	N-Term(Dimethyl:2H(4)); K16(Dimethyl:2H(4)); K19(Dimethyl:2H(4))	3	1	AT3G48560.1	chlorsulfuron/imidazolinone resistant 1	0.950604	1.08453	2927.68	4	732.679	4	732.677	4	732.676	4.12109e+07	1.63858e+07	7.26125e+07	0	5.545e-07	34.12	24.86	33.7	0	57.3714	60.7558	58.8421	1.03296			1.11075			0.931928			0.0467793	1								0.151536
ASASTTVGSEQR	51	62	C	V	N-Term(Dimethyl:2H(4))	2	1	AT2G17630.1	Pyridoxal phosphate (PLP)-dependent transferases superfamily protein	0.988877	1.08438	1225.63	2	613.319			2	613.319	3.78412e+06		300361	0	1.856e-09	102.04		86.48	0	25.8328		25.5299	1.05033		0.923475	1.19871		0.812774	0.878064		1.14518	0.0708362	1					-0.114854	1		0.261485
SASTTVGSEQR	52	62	A	V	N-Term(Dimethyl)	1	1	AT2G17630.1	Pyridoxal phosphate (PLP)-dependent transferases superfamily protein	0.988877	1.08438	1150.57	2	575.789					96839.9			0	0.003589	52.47			0	23.9464			0.886074			1.2116			0.732873			-0.174501	1								0.27691
ASASTTVGSEQR	51	62	C	V	N-Term(Acetyl)	1	1	AT2G17630.1	Pyridoxal phosphate (PLP)-dependent transferases superfamily protein	0.988877	1.08438	1235.59			2	618.297				173055		0	0.0004955		63.05		0		35.3663
ASASTTVGSEQR	51	62	C	V	N-Term(Dimethyl)	2	1	AT2G17630.1	Pyridoxal phosphate (PLP)-dependent transferases superfamily protein	0.988877	1.08438	1221.61	2	611.307			2	611.308	3.48777e+06		279672	0	9.236e-08	77.13		69.59	0	25.9229		25.5696
ASASTTVGSEQR	51	62	C	V	N-Term(Dimethyl:2H(6)13C(2))	2	1	AT2G17630.1	Pyridoxal phosphate (PLP)-dependent transferases superfamily protein	0.988877	1.08438	1229.65	2	615.328			2	615.328	3.45575e+06		276020	0	2.879e-07	81.66		82.09	0	25.7269		25.4783
STDESKSTAEKEIPIELR	50	67	C	Y	N-Term(Dimethyl:2H(4)); K6(Dimethyl:2H(4)); K11(Dimethyl:2H(4))	1	1	AT5G10160.1	Thioesterase superfamily protein	0.908031	1.08406	2129.21					3	710.409			15903639	0	0.0001002			25.22	0			58.6363			0.92498			0.919985			1.01338							-0.112507	1
STDESKSTAEKEIPIELR	50	67	C	Y	N-Term(Dimethyl); K6(Dimethyl); K11(Dimethyl)	1	1	AT5G10160.1	Thioesterase superfamily protein	0.908031	1.08406	2117.13			3	706.382				4.95483e+06		0.001	0.004452		25.63		0		60.7123
SRGNAAAAKGKKKGVSF	2	18	M	T	N-Term(Acetyl); K9(Dimethyl:2H(6)13C(2)); K11(Dimethyl:2H(6)13C(2)); K12(Dimethyl:2H(6)13C(2)); K13(Dimethyl:2H(6)13C(2))	1	1	AT5G27770.1	Ribosomal L22e protein family	0.846191	1.08375	1863.28	3	621.763					1.52278e+06			0	0.003823	28.49			1	30.4946			1.05793			1.07793			0.905406			0.0812446	1								0.108269
AEEEVIAIPVQPSDHKR	2	18	M	K	N-Term(Acetyl); K16(Dimethyl:2H(6)13C(2))	3	1	AT1G33680.1	KH domain-containing protein	1.05413	1.08293	1996.08	3	666.036	3	666.031	3	666.033	2.58699e+07	7.81263e+06	2.75903e+07	0	0.0008854	26.42	36.08	49.82	0	68.2145	71.4877	69.6539		1.00969	0.824511		1.01564	0.848026		1.06858	0.838072				0.0139086	1		-0.27839	1
AEEEVIAIPVQPSDHKR	2	18	M	K	N-Term(Acetyl); K16(Dimethyl:2H(4))	3	1	AT1G33680.1	KH domain-containing protein	1.05413	1.08293	1992.07	3	664.696	3	664.691	3	664.695	3.12608e+07	7.46481e+06	2.84727e+07	0	0.0007996	33.14	35.89	42.81	0	67.9646	71.4602	69.6009	0.964207			1.03609			0.858523			-0.0525857	1								0.0511457
AEEEVIAIPVQPSDHKR	2	18	M	K	N-Term(Acetyl); K16(Dimethyl)	3	1	AT1G33680.1	KH domain-containing protein	1.05413	1.08293	1988.04	3	663.353	3	663.35	3	663.354	29010290	7.2783e+06	2.3476e+07	0.001	0.05766	26.47	26.26	32.54	0	68.0441	71.4903	69.7227
SSSPSLEILVR	2	12	M	E	N-Term(Acetyl)	1	1	AT1G73180.1	Eukaryotic translation initiation factor eIF2A family protein	0.928822	1.08225	1229.67					2	615.339			1.10148e+07	0	0.001392			46.77	0			86.7067
MEGIIVR	1	7	-	R	N-Term(Acetyl)	3	1	AT1G50670.1	OTU-like cysteine protease family protein	0.949804	1.08224	859.469	2	430.24	2	430.238	2	430.239	3.54474e+07	7.17356e+06	2.84217e+07	0.001	0.01159	48.17	39.51	33.67	0	78.5911	81.0376	79.6326
SCTHDHNCEDHECSSDW	2	18	M	S	N-Term(Acetyl); C2(Carbamidomethyl); C8(Carbamidomethyl); C13(Carbamidomethyl)	2	1	AT2G25950.1	Protein of unknown function (DUF1000)	1.08538	1.08224	2217.73			3	739.916	3	739.914		6.24758e+06	24777003	0	0.0004048		36.02	43.85	0		39.7297	38.767
TTPAVKTGLFVGLNKGHVVTR	2	22	M	R	N-Term(Acetyl); K6(Dimethyl); K15(Dimethyl)	2	1	AT2G37600.1	Ribosomal protein L36e family protein	0.964523	1.08163	2293.33			3	765.115	3	765.116		821726	1.08518e+07	0	1.517e-06		39.61	57.17	0		74.1952	71.9449			0.765863			0.943392			0.699767							-0.384841	1
TTPAVKTGLFVGLNKGHVVTR	2	22	M	R	N-Term(Acetyl); K6(Dimethyl:2H(6)13C(2)); K15(Dimethyl:2H(6)13C(2))	3	1	AT2G37600.1	Ribosomal protein L36e family protein	0.964523	1.08163	2309.43	3	770.482	3	770.481	3	770.478	8397331	897355	1.47819e+07	0	6.989e-09	24.82	58.6	38.62	0	69.9378	74.1498	71.7675	1.29933	0.8095		1.37252	0.97263		0.87333	0.894599		0.377767	1		-0.304897	1					0.456829
TTPAVKTGLFVGLNKGHVVTR	2	22	M	R	N-Term(Acetyl); K6(Dimethyl:2H(4)); K15(Dimethyl:2H(4))	1	1	AT2G37600.1	Ribosomal protein L36e family protein	0.964523	1.08163	2301.39					3	767.8			1.39451e+07	0	2.169e-06			55.32	0			71.8673
ANNAAACAER	2	11	M	A	N-Term(Acetyl); C7(Carbamidomethyl)	2	1	AT1G21380.1	Target of Myb protein 1	0.917441	1.0816	1089.47	2	545.239			2	545.24	13941746		4.57552e+06	0	0.00177	58.85		47.33	0	32.3528		32.0375
SYDEMLSAAKKAVSLAAR	2	19	M	L	N-Term(Acetyl); K10(Dimethyl); K11(Dimethyl)	1	1	AT5G63990.1	Inositol monophosphatase family protein	1.14032	1.08128	2009.07			3	670.361				900736		0	0.0008632		32.82		0		104.681			0.998424			0.963902			1.11337					-0.00227586	1
SYDEMLSAAKKAVSLAAR	2	19	M	L	N-Term(Acetyl); K10(Dimethyl:2H(4)); K11(Dimethyl:2H(4))	1	1	AT5G63990.1	Inositol monophosphatase family protein	1.14032	1.08128	2017.12	3	673.044								0.001	0.03038	23.8			0	102.531
SYDEMLSAAKKAVSLAAR	2	19	M	L	N-Term(Acetyl); K10(Dimethyl:2H(6)13C(2)); K11(Dimethyl:2H(6)13C(2))	1	1	AT5G63990.1	Inositol monophosphatase family protein	1.14032	1.08128	2025.15			3	675.723				999693		0.002	0.0148		19.83		0		104.532
AEGLVLKGTMR	2	12	M	A	N-Term(Acetyl); K7(Dimethyl)	6	1	AT1G18080.1	Transducin/WD40 repeat-like superfamily protein	0.969168	1.08127	1244.7	2	622.855	2	622.853	2	622.854	1455908032	2.32381e+08	908677302	0	0.02075	50.32	52.03	54.91	0	69.8853	73.3225	71.5045	1.40924	1.08191	2.24157	1.09209	1.11136	1.31963	0.966639	1.04639	1.46418	0.49492	3	30.8308	0.113574	1		1.16451	2	212.546	0.127091
AEGLVLKGTMR	2	12	M	A	N-Term(Acetyl); K7(Dimethyl:2H(4)); M10(Oxidation)	1	1	AT1G18080.1	Transducin/WD40 repeat-like superfamily protein	0.969168	1.08127	1264.72					2	632.866			274011986	0.006	0.04697			54.26	0			62.9545			0.927933			0.872047			0.917215							-0.107907	1
AEGLVLKGTMR	2	12	M	A	N-Term(Acetyl); K7(Dimethyl); M10(Oxidation)	1	1	AT1G18080.1	Transducin/WD40 repeat-like superfamily protein	0.969168	1.08127	1260.7			2	630.853				5.41935e+07		0.004	0.04899		55.48		0		64.7856			0.98876			1.15224			0.922372					-0.0163076	1
AEGLVLKGTMR	2	12	M	A	N-Term(Acetyl)	1	1	AT1G18080.1	Transducin/WD40 repeat-like superfamily protein	0.969168	1.08127	1216.67	2	608.839					3.21124e+06			0	0.01868	38.13			0	68.6267
AEGLVLKGTMR	2	12	M	A	N-Term(Acetyl); K7(Dimethyl:2H(4))	4	1	AT1G18080.1	Transducin/WD40 repeat-like superfamily protein	0.969168	1.08127	1248.73	2	624.867	2	624.864	2	624.867	1560124496	233386355	978767404	0.001	0.03371	48.7	42.88	44.24	0	69.7671	73.522	71.5317
AEGLVLKGTMR	2	12	M	A	N-Term(Acetyl); K7(Dimethyl:2H(6)13C(2))	7	1	AT1G18080.1	Transducin/WD40 repeat-like superfamily protein	0.969168	1.08127	1252.75	2	626.876	2	626.873	2	626.878	1430977317	2.23317e+08	964953531	0	0.01715	46.41	44.72	43.8	0	69.573	73.2399	71.2058
AEGLVLKGTMR	2	12	M	A	N-Term(Acetyl); K7(Dimethyl:2H(6)13C(2)); M10(Oxidation)	1	1	AT1G18080.1	Transducin/WD40 repeat-like superfamily protein	0.969168	1.08127	1268.74					2	634.873			2.67904e+08	0.002	0.0322			40.19	0			62.7981
MDTSSPAAFVNGALLR	1	16	-	R	N-Term(Acetyl)	2	1	AT4G18590.1	Nucleic acid-binding, OB-fold-like protein	1.04609	1.08066	1691.84			2	846.422	2	846.423		601363	2.90671e+06	0	7.867e-07		69.79	73.57	0		104.992	103.946
GGEGDSSQPQSGEGEAVAVNIR	2	23	M	C	N-Term(Dimethyl:2H(6)13C(2))	1	1	AT2G17200.1	ubiquitin family protein	0.835059	1.07969	2180.06			3	727.358				5.93668e+06		0	0.0005764		46.79		0		54.9823			0.896899			1.02443			0.884173					-0.156983	1
MELNISESR	1	9	-	S	N-Term(Acetyl)	1	1	AT1G26640.1	Amino acid kinase family protein	1.07872	1.07946	1120.53					2	560.768			4.52063e+06	0.002	0.03113			32.18	0			72.4
SSQSDGFSGGR	30	40	F	F	N-Term(Dimethyl:2H(4))	1	1	AT1G31817.1	Ribosomal L18p/L5e family protein	0.842942	1.079	1116.52	2	558.763					863328			0.004	0.05948	37.18			0	27.7499			0.0310416			1.22465			0.0254009			-5.00965	1								0.292373
SSTSDSVVTLLDYGAGNVR	57	75	A	S	N-Term(Dimethyl:2H(4))	6	1	AT4G26900.1	HIS HF	1.03726	1.07801	1973.02	2	987.012	2	987.012	2	987.007	1.67219e+07	2.94073e+06	1.31911e+07	0	3.474e-15	127.58	88.82	108.3	0	89.1929	91.8186	89.8621			0.890102			0.85169			1.05336							-0.167958	2	2.28873
SSTSDSVVTLLDYGAGNVR	57	75	A	S	N-Term(Dimethyl:2H(6)13C(2))	4	1	AT4G26900.1	HIS HF	1.03726	1.07801	1977.04	2	989.022	3	659.681	3	659.682	1.60455e+07	2.98702e+06	1.37612e+07	0	7.628e-14	127.2	47.27	43.25	0	89.1328	91.9984	89.8252	1.02509	0.955003		1.11343	1.0697		0.922609	0.901607		0.0357527	1		-0.0664223	1					0.155008
SSTSDSVVTLLDYGAGNVR	57	75	A	S	N-Term(Dimethyl)	5	1	AT4G26900.1	HIS HF	1.03726	1.07801	1968.99	2	984.997	2	984.993	3	657	1.65928e+07	3.07081e+06	1.2409e+07	0	1.81649e-16	139.62	95.31	40.68	0	89.1648	91.9443	89.7885	1.39317	0.905885		1.14698	1.0767		1.21722	0.849676		0.478372	1		-0.1426	1					0.197835
SSSSPSGSGSDLTER	2	16	M	R	N-Term(Acetyl)	3	1	AT5G49510.1	prefoldin 3	1.02192	1.0771	1495.65	2	748.329	2	748.327	2	748.329	4.91545e+07	1.01504e+07	5.61921e+07	0	0.001985	70.57	46.53	57.43	0	38.3864	38.378	38.259
AADNTGSKSSSAADSYVGSLISLTSKSEIR	2	31	M	Y	N-Term(Acetyl); K8(Dimethyl:2H(4)); K26(Dimethyl:2H(4))	3	1	AT1G26110.1	decapping 5	0.984178	1.07646	3108.62	3	1036.88	3	1036.88	3	1036.88	5.05924e+07	1.05767e+07	4.43905e+07	0	7.374e-12	65.18	76.2	62.71	0	93.824	96.1169	94.2363			0.900874			0.862935			0.89987							-0.150603	1
AADNTGSKSSSAADSYVGSLISLTSKSEIR	2	31	M	Y	N-Term(Acetyl); K8(Dimethyl); K26(Dimethyl)	4	1	AT1G26110.1	decapping 5	0.984178	1.07646	3100.56	3	1034.19	3	1034.19	3	1034.19	4.82629e+07	1.15603e+07	39990238	0	5.278e-10	90.99	88.21	56.45	0	94.3049	96.1935	94.2014	1.03059	0.996678		1.1052	1.12227		0.860246	0.954592		0.0434666	2	2.65352	-0.00480018	1					0.144306
AADNTGSKSSSAADSYVGSLISLTSKSEIR	2	31	M	Y	N-Term(Acetyl); K8(Dimethyl:2H(6)13C(2)); K26(Dimethyl:2H(6)13C(2))	2	1	AT1G26110.1	decapping 5	0.984178	1.07646	3116.66	3	1039.56	3	1039.55			44222824	1.09254e+07		0	9.482e-08	59.16	59.13		0	93.8375	96.1132
STTAATKSSSSDPDQLKNAR	92	111	N	E	N-Term(Dimethyl); K7(Dimethyl); K17(Dimethyl)	2	1	AT4G08390.1	stromal ascorbate peroxidase	1.12213	1.07608	2149.11			3	717.041	3	717.04		928499	9.76301e+06	0	2.198e-08		44.82	50.56	0		32.596	31.6497		1.0368	0.983475		1.55802	0.610445		0.672043	1.62381				0.0521326	1		-0.0240396	1
TKSSSSDPDQLKNAR	97	111	A	E	N-Term(Dimethyl); K2(Dimethyl); K12(Dimethyl)	3	1	AT4G08390.1	stromal ascorbate peroxidase	1.12213	1.07608	1717.9	4	430.231	4	430.232	4	430.231	1.74115e+07	1.37012e+06	4.71074e+06	0	0.005316	22.59	19.83	24.14	0	28.2931	28.9849	28.0167	0.755615	0.89925	0.90567	0.927897	1.20245	0.740987	0.816053	0.75525	1.23191	-0.404276	1		-0.153207	1		-0.142943	1		-0.107963
ATKSSSSDPDQLKNAR	96	111	A	E	N-Term(Dimethyl:2H(6)13C(2)); K3(Dimethyl:2H(6)13C(2)); K13(Dimethyl:2H(6)13C(2))	3	1	AT4G08390.1	stromal ascorbate peroxidase	1.12213	1.07608	1813.08	3	605.029	3	605.029	3	605.031	4.33963e+06	331511	1.41567e+06	0	9.494e-05	29.89	29.54	36.47	0	28.6583	29.3253	28.3699		0.839052	0.850534		0.993626	0.730205		0.85279	1.17399				-0.253167	1		-0.23356	1
NSTTAATKSSSSDPDQLKNAR	91	111	F	E	N-Term(Dimethyl:2H(4)); K8(Dimethyl:2H(4)); K18(Dimethyl:2H(4))	2	1	AT4G08390.1	stromal ascorbate peroxidase	1.12213	1.07608	2275.23	3	759.081	3	759.081			2.91874e+06	171833		0	7.748e-06	55.53	27.75		0	32.5691	33.0809		0.692665	0.934605		0.929427	1.01344		0.746837	0.931336		-0.529769	1		-0.0975709	1					-0.105587
SSSSDPDQLKNAR	99	111	K	E	N-Term(Dimethyl); K10(Dimethyl)	1	1	AT4G08390.1	stromal ascorbate peroxidase	1.12213	1.07608	1460.73	3	487.581					930915			0.004	0.06654	31.63			0	30.9975			0.924316			1.13817			0.813822			-0.113543	1								0.186719
ATKSSSSDPDQLKNAR	96	111	A	E	N-Term(Dimethyl:2H(4)); K3(Dimethyl:2H(4)); K13(Dimethyl:2H(4))	3	1	AT4G08390.1	stromal ascorbate peroxidase	1.12213	1.07608	1801.02	3	601.012			3	601.01	2.64604e+07		1.70261e+06	0	1.179e-05	44.04		29.98	0	28.551		28.3158	0.793187			1.00109			0.793997			-0.334267	2	0.433921							0.00157426
STTAATKSSSSDPDQLKNAR	92	111	N	E	N-Term(Dimethyl:2H(6)13C(2)); K7(Dimethyl:2H(6)13C(2)); K17(Dimethyl:2H(6)13C(2))	1	1	AT4G08390.1	stromal ascorbate peroxidase	1.12213	1.07608	2173.24	3	725.086					8.61657e+06			0	1.34e-06	51.42			0	32.0172			0.656038			0.864234			0.760703			-0.608148	1								-0.210506
ATKSSSSDPDQLKNAR	96	111	A	E	N-Term(Dimethyl); K3(Dimethyl); K13(Dimethyl)	1	1	AT4G08390.1	stromal ascorbate peroxidase	1.12213	1.07608	1788.95	3	596.987					5.88305e+06			0	0.0001564	28.52			0	28.5874
NSTTAATKSSSSDPDQLKNAR	91	111	F	E	N-Term(Dimethyl); K8(Dimethyl); K18(Dimethyl)	1	1	AT4G08390.1	stromal ascorbate peroxidase	1.12213	1.07608	2263.15	3	755.055					3469588			0	3.937e-06	48.54			0	32.6097
STTAATKSSSSDPDQLKNAR	92	111	N	E	N-Term(Dimethyl:2H(4)); K7(Dimethyl:2H(4)); K17(Dimethyl:2H(4))	1	1	AT4G08390.1	stromal ascorbate peroxidase	1.12213	1.07608	2161.18					3	721.066			9.50859e+06	0	8.263e-06			42.77	0			31.793
DSIKGCGGFVEASSSLVR	27	44	A	S	N-Term(Dimethyl:2H(4)); K4(Dimethyl:2H(4)); C6(Carbamidomethyl)	4	1	AT3G62360.1	Carbohydrate-binding-like fold	0.947272	1.07519	1933.02	2	967.018			2	967.016	6.03748e+07		5.77071e+06	0	0.0004273	42.58		45.16	0	67.0024		68.4213	0.653689		0.923042	0.717765		0.764802	0.912654		1.21644	-0.613324	1					-0.115531	1		-0.478417
DSIKGCGGFVEASSSLVR	27	44	A	S	N-Term(Dimethyl:2H(6)13C(2)); K4(Dimethyl:2H(6)13C(2)); C6(Carbamidomethyl)	3	1	AT3G62360.1	Carbohydrate-binding-like fold	0.947272	1.07519	1941.07	3	647.696	3	647.693	3	647.692	5.33081e+07	1.38688e+07	4.80888e+07	0.001	0.02283	29.54	27.48	31.91	0	66.9007	69.8761	68.2769			0.900894			0.83629			1.08577							-0.15057	1
DSIKGCGGFVEASSSLVR	27	44	A	S	N-Term(Dimethyl); K4(Dimethyl); C6(Carbamidomethyl)	5	1	AT3G62360.1	Carbohydrate-binding-like fold	0.947272	1.07519	1924.99	2	962.997	3	642.332	3	642.33	5.86455e+07	1.39841e+07	4.68369e+07	0	0.0005052	38.83	27.57	24.38	0	67.0593	69.9707	68.3503	0.962158	0.928529		1.13881	1.03454		0.84667	0.906408		-0.0556543	1		-0.106981	1					0.187522
ATVPGQLIWEIVKR	2	15	M	N	N-Term(Acetyl); K13(Dimethyl:2H(4))	2	1	AT4G29410.1	Ribosomal L28e protein family	0.910681	1.074	1684.01	2	842.507			2	842.505	1.90764e+07		1.68961e+07	0	0.004288	34.54		33.33	0	109.567		109.609			0.914824			0.911948			0.864693							-0.128434	1
ATVPGQLIWEIVKR	2	15	M	N	N-Term(Acetyl); K13(Dimethyl:2H(6)13C(2))	3	1	AT4G29410.1	Ribosomal L28e protein family	0.910681	1.074	1688.02	2	844.516	2	844.515	2	844.515	1.74789e+07	4.31625e+06	1.71771e+07	0	0.01154	33.49	32.5	31.42	0	109.569	109.611	109.625		1.21004			1.16284			1.11851					0.275054	1
ATVPGQLIWEIVKR	2	15	M	N	N-Term(Acetyl); K13(Dimethyl)	2	1	AT4G29410.1	Ribosomal L28e protein family	0.910681	1.074	1679.98	2	840.494			2	840.493	1.80897e+07		1.5457e+07	0	0.004249	37.58		31.34	0	109.584		109.623	1.06753			1.01394			0.971284			0.0942797	1								0.0199746
MDKSSLVSDFL	1	11	-	S	N-Term(Acetyl); K3(Dimethyl:2H(6)13C(2))	1	1	AT5G60160.1	Zn-dependent exopeptidases superfamily protein	1.03562	1.07364	1319.69					2	660.349			3.79548e+06	0.008	0.08532			36.3	0			108.04			0.85377			0.628913			1.17016							-0.22808	1
MDKSSLVSDFL	1	11	-	S	N-Term(Acetyl); K3(Dimethyl)	3	1	AT5G60160.1	Zn-dependent exopeptidases superfamily protein	1.03562	1.07364	1311.65	2	656.329	2	656.328	2	656.327	8.16338e+06	1.62351e+06	4.56735e+06	0.004	0.04741	33.33	35.94	33.42	0	107.431	108.959	108.043	1.03283	1.06142		1.04019	1.10507		0.915999	1.03243		0.046598	1		0.0859975	1					0.0568409
EATVPDTKDWR	138	148	T	E	N-Term(Dimethyl:2H(4)); K8(Dimethyl:2H(4))	1	1	AT3G45310.1	Cysteine proteinases superfamily protein	0.916911	1.07363	1381.76					2	691.382			7.84923e+06	0.001	0.007013			35.05	0			48.6126			0.68635			0.725315			0.953759							-0.542984	1
EATVPDTKDWR	138	148	T	E	N-Term(Dimethyl:2H(6)13C(2)); K8(Dimethyl:2H(6)13C(2))	1	1	AT3G45310.1	Cysteine proteinases superfamily protein	0.916911	1.07363	1389.79	2	695.4					5.78572e+06			0.001	0.0226	32.86			0	47.605			4495.34			1.10484			4077.39			12.1342	1								0.143833
SSKEKPTLGGTR	2	13	M	I	N-Term(Acetyl); K3(Dimethyl); K5(Dimethyl)	2	2	AT1G65220.1	ARM repeat superfamily protein	0.928372	1.07352	1358.76	2	679.886			2	679.886	6.59696e+06		3.96805e+06	0.001	0.01208	45.68		42.67	0	32.1914		31.9034	0.990763		0.967668	0.940718		0.763165	0.971602		1.09296	-0.0133887	1					-0.0474164	1		-0.0881656
SSKEKPTLGGTR	2	13	M	I	N-Term(Acetyl); K3(Dimethyl:2H(4)); K5(Dimethyl:2H(4))	2	2	AT1G65220.1	ARM repeat superfamily protein	0.928372	1.07352	1366.81	2	683.909			2	683.911	6.4544e+06		4.10063e+06	0.003	0.08583	39.25		39.31	0	32.1412		31.843
SSKEKPTLGGTR	2	13	M	I	N-Term(Acetyl); K3(Dimethyl:2H(6)13C(2)); K5(Dimethyl:2H(6)13C(2))	1	2	AT1G65220.1	ARM repeat superfamily protein	0.928372	1.07352	1374.85	2	687.93					5915829			0.004	0.127	30.19			0	32.1232
ATGKTVKDVSPHDFVKAY	2	19	M	A	N-Term(Acetyl); K4(Dimethyl:2H(4)); K7(Dimethyl:2H(4)); K16(Dimethyl:2H(4))	8	2	AT3G02080.1	Ribosomal protein S19e family protein	1.00613	1.07347	2101.21	2	1051.11	2	1051.1	2	1051.1	3.71228e+08	7.94623e+07	930299758	0	3.632e-05	70.08	64.63	68.2	0	60.3736	63.8349	61.9543	0.786258	0.928637	1.00921	0.787861	0.761486	0.882561	0.920649	1.31082	0.985668	-0.346925	1		-0.106813	1		0.0132238	1		-0.343988
ATGKTVKDVSPHDFVKAY	2	19	M	A	N-Term(Acetyl); K4(Dimethyl:2H(6)13C(2)); K7(Dimethyl:2H(6)13C(2)); K16(Dimethyl:2H(6)13C(2))	6	2	AT3G02080.1	Ribosomal protein S19e family protein	1.00613	1.07347	2113.27	2	1057.14	3	705.09	2	1057.14	3.30526e+08	7.92909e+07	2.50311e+08	0	5.239e-06	69.96	41.48	57.66	0	60.2801	63.8243	62.2385	1.31097	1.03177	0.973229	1.28139	1.11162	0.840133	0.943828	0.997664	0.998531	0.390639	1		0.0451146	1		-0.0391489	1		0.357704
ATGKTVKDVSPHDFVKAY	2	19	M	A	N-Term(Acetyl); K4(Dimethyl); K7(Dimethyl); K16(Dimethyl)	9	2	AT3G02080.1	Ribosomal protein S19e family protein	1.00613	1.07347	2089.13	2	1045.07	2	1045.07	2	1045.07	2.78945e+08	8.2984e+07	2.61443e+08	0	3.466e-07	55.8	42.85	76.08	0	60.3895	63.9652	62.4304			0.923014			0.867733			0.916888							-0.115575	1
ATGKTVKDVSPHDFVKAY	2	19	M	A	N-Term(Dimethyl); K4(Dimethyl); K7(Dimethyl); K16(Dimethyl)	3	2	AT3G02080.1	Ribosomal protein S19e family protein	1.00613	1.07347	2075.15	3	692.39	3	692.388	3	692.389	1.30978e+07	2.02955e+06	1.63277e+07	0	6.624e-07	25.54	35.59	40.79	0	53.576	56.6499	54.8659	0.996969	1.07624	0.837992	1.24037	1.12466	0.746889	0.80547	0.966419	1.13084	-0.00437958	1		0.106003	1		-0.254992	1		0.310766
ATGKTVKDVSPHDFVKAYASHLKR	2	25	M	S	N-Term(Acetyl); K4(Dimethyl); K7(Dimethyl); K16(Dimethyl); K23(Dimethyl)	3	2	AT3G02080.1	Ribosomal protein S19e family protein	1.00613	1.07347	2809.57	5	562.722	5	562.72	4	703.148	48407596	1.30808e+07	4.38771e+06	0	7.386e-05	21.37	34.18	33.19	0	61.0715	64.4493	62.5951	0.570651	1.03618	0.584702	0.741613	1.07935	1.58732	0.709858	1.03189	0.317516	-0.80932	1		0.0512757	1		-0.774226	1		-0.431262
ATGKTVKDVSPHDFVKAY	2	19	M	A	N-Term(Dimethyl:2H(6)13C(2)); K4(Dimethyl:2H(6)13C(2)); K7(Dimethyl:2H(6)13C(2)); K16(Dimethyl:2H(6)13C(2))	2	2	AT3G02080.1	Ribosomal protein S19e family protein	1.00613	1.07347	2107.33	3	703.114			3	703.115	1.15567e+07		1.58677e+07	0	9.105e-05	24.06		33.96	0	53.4228		54.804
AGKGEGPAIGIDLGTTY	2	18	M	S	N-Term(Acetyl); K3(Dimethyl)	6	4	AT3G09440.1	Heat shock protein 70 (Hsp 70) family protein	1.0573	1.07215	1689.87	2	845.44	2	845.435	2	845.437	166595354	3.54364e+07	100955498	0	0.001294	76.41	71.88	67.71	0	87.9419	89.1448	87.8761	0.985309	1.01613	0.968161	1.14199	1.11645	0.871827	0.795958	0.978297	0.95722	-0.0213514	2	18.3405	0.0230838	2	3.15883	-0.0466804	2	10.5173	0.191544
AGKGEGPAIGIDLGTTY	2	18	M	S	N-Term(Acetyl); K3(Dimethyl:2H(4))	4	4	AT3G09440.1	Heat shock protein 70 (Hsp 70) family protein	1.0573	1.07215	1693.89	2	847.451	2	847.45	2	847.451	193460648	3.37946e+07	111919430	0	1.401e-05	49.66	63.71	54.51	0	88.1692	89.264	88.0418
AGKGEGPAIGIDLGTTY	2	18	M	S	N-Term(Acetyl); K3(Dimethyl:2H(6)13C(2))	5	4	AT3G09440.1	Heat shock protein 70 (Hsp 70) family protein	1.0573	1.07215	1697.91	2	849.459	2	849.458	2	849.458	1.33105e+08	3.39803e+07	9.40736e+07	0	1.582e-05	45.97	70.58	59.49	0	87.6027	89.1176	87.6228
AMEDQSAAR	2	10	M	S	N-Term(Acetyl)	2	1	AT2G17870.1	cold shock domain protein 3	1.07954	1.07084	1020.44	2	510.723			2	510.723	5.65708e+06		1.62366e+06	0	0.009043	30.41		27.48	0	34.0444		33.7806
AMEDQSAAR	2	10	M	S	N-Term(Acetyl); M2(Oxidation)	1	1	AT2G17870.1	cold shock domain protein 3	1.07954	1.07084	1036.44	2	518.722					462168			0	0.00231	37.15			0	23.922
MEGVGLR	1	7	-	A	N-Term(Acetyl)	2	1	AT1G35580.1	cytosolic invertase 1	1.11025	1.0707	803.408			2	402.208	2	402.207		1.80134e+07	4.12021e+07	0.003	0.03072		28.34	37.55	0		65.6123	64.5946
PKQIHEIKDFLLTAR	2	16	M	R	N-Term(Acetyl); K8(Dimethyl)	2	1	AT2G43460.1	Ribosomal L38e protein family	0.85875	1.07066	1879.12	3	627.044			3	627.043	6.1467e+07		3.37436e+07	0	0.001331	45.2		47.95	0	65.5208		68.2912
STSSVSTSEPVVSVDWLHANLR	70	91	Y	E	N-Term(Dimethyl)	1	1	AT1G79230.1	mercaptopyruvate sulfurtransferase 1	0.963969	1.07021	2399.22			3	800.412				2.25444e+06		0	8.395e-07		74.6		0		89.4142
ELVVYPADEPMR	353	364	R	E	N-Term(Dimethyl)	1	1	AT1G54010.1	GDSL-like Lipase/Acylhydrolase superfamily protein	1.11318	1.06882	1446.72					2	723.866			784508	0.004	0.05377			27.13	0			69.5499			1760.79			0.868788			2042.74							10.782	1
TLAPLGCLPIVR	208	219	Q	Q	N-Term(Dimethyl:2H(4)); C7(Carbamidomethyl)	2	2	AT1G54010.1	GDSL-like Lipase/Acylhydrolase superfamily protein	1.11318	1.06882	1341.83			2	671.415	2	671.416		297389	1561915	0	3.286e-05		35.67	44.93	0		94.5125	92.3361		1.0968	0.944752		1.49684	0.782329		0.739995	1.21716				0.133302	1		-0.0819922	1
TLAPLGCLPIVR	208	219	Q	Q	N-Term(Dimethyl); C7(Carbamidomethyl)	2	2	AT1G54010.1	GDSL-like Lipase/Acylhydrolase superfamily protein	1.11318	1.06882	1337.8			2	669.402	2	669.402		355122	1.46497e+06	0.001	0.01045		26.85	31.74	0		94.5292	92.381
TLAPLGCLPIVR	208	219	Q	Q	N-Term(Dimethyl:2H(6)13C(2)); C7(Carbamidomethyl)	1	2	AT1G54010.1	GDSL-like Lipase/Acylhydrolase superfamily protein	1.11318	1.06882	1345.84					2	673.425			1.32666e+06	0	0.002764			29.7	0			92.4526
SNDKDSMNMSDLSTALNEEDR	2	22	M	A	N-Term(Acetyl); K4(Dimethyl:2H(6)13C(2))	3	1	AT2G19480.1	nucleosome assembly protein 1;2	0.996242	1.06878	2450.09	2	1225.55			2	1225.54	4.32989e+07		1.61237e+07	0	8.588e-07	71.01		68.87	0	76.324		77.4655	1.25797		0.75528	1.15332		0.887829	1.00623		0.733285	0.331102	2	17.1224				-0.404916	1		0.205797
SNDKDSMNMSDLSTALNEEDR	2	22	M	A	N-Term(Acetyl); K4(Dimethyl)	1	1	AT2G19480.1	nucleosome assembly protein 1;2	0.996242	1.06878	2442.04			2	1221.52				2.47773e+06		0	5.16e-11		103.74		0		78.6168			1.04962			1.04644			1.07814					0.069869	1
MIKQIFGKLPR	1	11	-	K	N-Term(Acetyl); K3(Dimethyl); K8(Dimethyl)	5	2	AT4G15415.2	Protein phosphatase 2A regulatory B subunit family protein	1.19864	1.0686	1428.88	3	476.966	3	476.962	3	476.963	2.4909e+06	673247	910292	0	7.739e-05	29.86	31.11	34.72	0	94.8503	96.8812	95.4051			1.10067			0.87874			1.07967							0.138388	2	40.8912
MIKQIFGKLPR	1	11	-	K	N-Term(Acetyl); K3(Dimethyl:2H(6)13C(2)); K8(Dimethyl:2H(6)13C(2))	4	2	AT4G15415.2	Protein phosphatase 2A regulatory B subunit family protein	1.19864	1.0686	1444.97	3	482.328	3	482.325	3	482.325	1.71301e+06	618664	1.16981e+06	0	0.0008771	51.5	35.82	24.32	0	93.5618	96.9575	94.7796	0.701602	0.97531		0.794156	1.15586		0.815011	0.906979		-0.511274	2	11.8569	-0.0360675	1					-0.332505
MIKQIFGKLPR	1	11	-	K	N-Term(Acetyl); K3(Dimethyl:2H(4)); K8(Dimethyl:2H(4))	5	2	AT4G15415.2	Protein phosphatase 2A regulatory B subunit family protein	1.19864	1.0686	1436.92	3	479.646	3	479.646	3	479.649	2.27956e+06	604918	1078213	0	0.00151	25.68	24.78	26.02	0	93.6662	97.0747	95.3447
VTASFANENR	52	61	L	E	N-Term(Dimethyl:2H(4))	2	1	AT1G63940.2	monodehydroascorbate reductase 6	1.09927	1.06831	1140.6	2	570.802			2	570.801	54146294		60513328	0	8.404e-06	63.96		54.28	0	40.4762		40.6457	0.911475		0.740792	1.095		0.802556	0.834154		0.930337	-0.133725	1					-0.432859	1		0.130936
VTASFANENR	52	61	L	E	N-Term(Dimethyl)	2	1	AT1G63940.2	monodehydroascorbate reductase 6	1.09927	1.06831	1136.57	2	568.788	2	568.785			6.14919e+07	1.21027e+07		0	0.002451	32.25	40.07		0	40.5317	41.7729			0.8964			0.97226			0.931098					-0.157786	1
AELNEVLTR	19	27	Y	E	N-Term(Dimethyl)	1	3	AT5G35530.1	Ribosomal protein S3 family protein	0.992343	1.06817	1072.6					2	536.803			5344707	0	0.0009726			43.8	0			57.6903			1.55271			0.243472			6.42779							0.63479	1
ASEDESIEQKAAAR	2	15	M	K	N-Term(Acetyl); K10(Dimethyl:2H(6)13C(2))	1	1	AT3G05070.1	CONTAINS InterPro DOMAIN/s: mRNA splicing factor, Cwf18 (InterPro:IPR013169); Has 292 Blast hits to 292 proteins in 153 species: Archae - 0; Bacteria - 0; Metazoa - 118; Fungi - 83; Plants - 38; Viruses - 11; Other Eukaryotes - 42 (source: NCBI BLink).	1.11212	1.06779	1582.81					2	791.907			3.00075e+06	0	1.904e-05			55.48	0			46.1022			1.04256			0.860397			1.04447							0.0601289	1
ASEDESIEQKAAAR	2	15	M	K	N-Term(Dimethyl:2H(4)); K10(Dimethyl:2H(4))	2	1	AT3G05070.1	CONTAINS InterPro DOMAIN/s: mRNA splicing factor, Cwf18 (InterPro:IPR013169); Has 292 Blast hits to 292 proteins in 153 species: Archae - 0; Bacteria - 0; Metazoa - 118; Fungi - 83; Plants - 38; Viruses - 11; Other Eukaryotes - 42 (source: NCBI BLink).	1.11212	1.06779	1568.83			3	523.616	3	523.616		380211	3.5007e+06	0.002	0.0173		25.69	25.53	0		37.7314	36.7283		0.88301	0.927438		1.16721	0.745238		0.763999	1.25432				-0.179499	1		-0.108678	1
ASEDESIEQKAAAR	2	15	M	K	N-Term(Acetyl); K10(Dimethyl)	1	1	AT3G05070.1	CONTAINS InterPro DOMAIN/s: mRNA splicing factor, Cwf18 (InterPro:IPR013169); Has 292 Blast hits to 292 proteins in 153 species: Archae - 0; Bacteria - 0; Metazoa - 118; Fungi - 83; Plants - 38; Viruses - 11; Other Eukaryotes - 42 (source: NCBI BLink).	1.11212	1.06779	1574.76					2	787.885			3.26166e+06	0	0.0002802			53.15	0			46.1586
TVGCVAVDSAGNLASATSTGGYVNKMVGR	183	211	G	I	N-Term(Dimethyl:2H(4)); C4(Carbamidomethyl); K25(Dimethyl:2H(4))	3	1	AT5G08100.1	N-terminal nucleophile aminohydrolases (Ntn hydrolases) superfamily protein	1.14018	1.06745	2906.5	3	969.503	3	969.505	3	969.502	2.71824e+07	3.39319e+06	1.51027e+07	0	3.804e-06	64.69	105.68	94.66	0	76.9869	79.472	78.0178		0.961898	0.863913		1.04699	0.828088		0.927819	1.05151				-0.0560449	1		-0.211043	1
TVGCVAVDSAGNLASATSTGGYVNKMVGR	183	211	G	I	N-Term(Dimethyl); C4(Carbamidomethyl); K25(Dimethyl)	3	1	AT5G08100.1	N-terminal nucleophile aminohydrolases (Ntn hydrolases) superfamily protein	1.14018	1.06745	2898.45	3	966.821	3	966.822	3	966.82	2.56852e+07	3.40182e+06	1.34253e+07	0	1.114e-06	81	101.88	67.78	0	76.9891	79.4751	78.0226	1.08669			1.20015			0.907374			0.119936	1								0.263214
TVGCVAVDSAGNLASATSTGGYVNKMVGR	183	211	G	I	N-Term(Dimethyl:2H(6)13C(2)); C4(Carbamidomethyl); K25(Dimethyl:2H(6)13C(2))	2	1	AT5G08100.1	N-terminal nucleophile aminohydrolases (Ntn hydrolases) superfamily protein	1.14018	1.06745	2914.53			3	972.181	3	972.182		3.36352e+06	1.42333e+07	0	6.741e-15		68.38	76.42	0		79.4162	78.0012
SKDGLSNDQVSSMKEAF	2	18	M	M	N-Term(Acetyl); K2(Dimethyl:2H(6)13C(2)); K14(Dimethyl:2H(6)13C(2))	3	1	AT1G62820.1	Calcium-binding EF-hand family protein	1.16303	1.06704	1957.02	2	979.014	2	979.008	2	979.012	1.39398e+07	2.31813e+06	1.09094e+07	0	1.658e-06	69.45	67.35	71.19	0	68.4477	71.6837	69.9457			0.937852			0.889941			0.908379							-0.0925683	1
SKDGLSNDQVSSMKEAF	2	18	M	M	N-Term(Acetyl); K2(Dimethyl); K14(Dimethyl)	4	1	AT1G62820.1	Calcium-binding EF-hand family protein	1.16303	1.06704	1940.93	2	970.966	2	970.963	2	970.968	1.60016e+07	5.1722e+06	1.00557e+07	0	2.057e-06	70.36	68.79	69.5	0	68.5303	71.5676	70.0217	0.962483	0.981584		0.927273	1.12922		0.957555	0.934346		-0.0551674	1		-0.0268159	2	3.87734				-0.108933
SKDGLSNDQVSSMKEAF	2	18	M	M	N-Term(Acetyl); K2(Dimethyl:2H(4)); K14(Dimethyl:2H(4))	4	1	AT1G62820.1	Calcium-binding EF-hand family protein	1.16303	1.06704	1948.98	2	974.994	2	974.988	2	974.992	1.56042e+07	2.15312e+06	1.17515e+07	0	2.622e-05	62.71	62.67	58.19	0	68.5492	71.5393	69.974
MDSKAKQMILSALCKHF	1	17	-	S	N-Term(Acetyl); K4(Dimethyl); K6(Dimethyl); C14(Carbamidomethyl); K15(Dimethyl)	2	1	AT2G40660.1	Nucleic acid-binding, OB-fold-like protein	1.01355	1.06695	2134.12	4	534.286			4	534.286	6.2539e+06		1.34529e+06	0	0.001934	19.52		28.96	0	99.0886		100.11	1.10072		1.02054	1.01029		0.932296	1.00511		0.943564	0.138454	1					0.0293354	1		0.0147646
MDSKAKQMILSALCKHF	1	17	-	S	N-Term(Acetyl); K4(Dimethyl:2H(4)); K6(Dimethyl:2H(4)); C14(Carbamidomethyl); K15(Dimethyl:2H(4))	1	1	AT2G40660.1	Nucleic acid-binding, OB-fold-like protein	1.01355	1.06695	2146.19	3	716.069					3.78959e+06			0	0.001107	41.91			0	99.0563			2.48697			2.51598			0.91189			1.31439	1								1.33112
ADGHSFNNISLSGR	2	15	M	G	N-Term(Acetyl)	3	1	AT3G28730.1	high mobility group	1.12799	1.06688	1516.71	2	758.86	2	758.858	2	758.858	7.12244e+07	1.74202e+07	5.43749e+07	0	6.5e-05	42.51	49.99	49.89	0	60.9818	63.8293	62.4749
VLTPFVDQESHEPLLR	61	76	S	T	N-Term(Dimethyl:2H(4))	2	1	AT1G27680.1	ADPGLC-PPase large subunit	1.07681	1.06648	1912.05	3	638.02			3	638.02	9.15437e+06		5.81921e+06	0.001	0.01046	22.31		22.82	0	77.9534		79.3253			0.940501			0.628244			1.50886							-0.0884982	1
VLTPFVDQESHEPLLR	61	76	S	T	N-Term(Dimethyl)	2	1	AT1G27680.1	ADPGLC-PPase large subunit	1.07681	1.06648	1908.03	3	636.68	3	636.679			1.02291e+07	1.18944e+06		0	0.003383	28.19	22.51		0	77.9806	81.2135		0.619303	1.20172		0.934434	1.52446		0.664159	0.796093		-0.691282	1		0.265106	1					-0.0978357
VLTPFVDQESHEPLLR	61	76	S	T	N-Term(Acetyl)	4	1	AT1G27680.1	ADPGLC-PPase large subunit	1.07681	1.06648	1921.99	2	961.506	2	961.499	2	961.5	1.64196e+07	2.04371e+06	5.94782e+06	0	9.209e-06	43.79	57.07	56.45	0	100.927	103.195	101.554
ASTEGLMPITR	2	12	M	A	N-Term(Acetyl)	1	1	AT5G01010.2	EXPRESSED IN: 23 plant structures; EXPRESSED DURING: 14 growth stages; CONTAINS InterPro DOMAIN/s: GOLD (InterPro:IPR009038); Has 85 Blast hits to 85 proteins in 21 species: Archae - 0; Bacteria - 0; Metazoa - 20; Fungi - 0; Plants - 62; Viruses - 0; Other Eukaryotes - 3 (source: NCBI BLink).	1.1493	1.06594	1217.63	2	609.316					2.50752e+07			0.003	0.06646	28.6			0	73.1897
EVIFEEKFEDGWEKR	23	37	A	W	N-Term(Dimethyl:2H(6)13C(2)); K7(Dimethyl:2H(6)13C(2)); K14(Dimethyl:2H(6)13C(2))	2	1	AT1G56340.1	calreticulin 1a	1.01415	1.06586	2049.16	3	683.728			3	683.727	8.49441e+06		6.61792e+07	0	4.41e-05	20.48		35.74	0	75.5409		76.1075	1.00665		0.879311	0.79394		0.814397	1.27059		1.08824	0.00955584	1					-0.185554	1		-0.332899
EVIFEEKFEDGWEKR	23	37	A	W	N-Term(Dimethyl:2H(4)); K7(Dimethyl:2H(4)); K14(Dimethyl:2H(4))	5	1	AT1G56340.1	calreticulin 1a	1.01415	1.06586	2037.11	2	1019.06	3	679.708	3	679.706	1.30162e+08	1.75157e+07	7.08237e+07	0	5.286e-06	41.61	40.81	20.32	0	74.6407	77.9689	76.0905	0.932766	1.00192		1.16305	1.12605		0.803695	0.898574		-0.100413	1		0.00277322	1					0.217914
EVIFEEKFEDGWEKR	23	37	A	W	N-Term(Dimethyl); K7(Dimethyl); K14(Dimethyl)	5	1	AT1G56340.1	calreticulin 1a	1.01415	1.06586	2025.04	2	1013.02	3	675.681	3	675.679	1.23647e+08	1.83241e+07	6.47508e+07	0	2.091e-06	52.76	37.81	25.71	0	74.7755	77.9993	76.8298	0.816506			1.44132			0.567697			-0.292465	1								0.52739
MNGGDEVVAASADPSLPLEWR	92	112	E	F	N-Term(Acetyl)	4	1	AT1G51690.3	protein phosphatase 2A 55 kDa regulatory subunit B alpha isoform	1.02136	1.0654	2256.06			2	1128.53	2	1128.54		1.58772e+06	3.23692e+06	0	9.779e-06		50.62	68.08	0		102.464	101.287
SGKGEGPAIGIDLGTTY	2	18	M	S	N-Term(Acetyl); K3(Dimethyl)	8	1	AT5G02500.1	heat shock cognate protein 70-1	1.02694	1.06525	1705.86	2	853.438	2	853.437	2	853.435	174809356	73686204	206173797	0	2.453e-05	56.97	51.55	69.64	0	85.9238	87.9071	86.8074		0.636126	1.05719		0.537805	1.10171		1.27139	0.827141				-0.652615	2	87.0099	0.0802336	1
SGKGEGPAIGIDLGTTY	2	18	M	S	N-Term(Acetyl); K3(Dimethyl:2H(6)13C(2))	7	1	AT5G02500.1	heat shock cognate protein 70-1	1.02694	1.06525	1713.9	2	857.458	2	857.458	2	857.456	3.28379e+08	7.15151e+07	2.33419e+08	0	3.023e-06	54.23	63.87	71.47	0	85.9353	87.8517	87.0286		1.04998	0.857846		1.11495	0.855143		1.01224	0.864699				0.070356	1		-0.221209	1
SLGLETAGGVMTTLIPR	406	422	L	N	N-Term(Dimethyl:2H(4))	2	1	AT5G02500.1	heat shock cognate protein 70-1	1.02694	1.06525	1747.99	2	874.499			2	874.499	2.55826e+06		576362	0	4.204e-08	34.22		53.18	0	100.268		101.147	1.06006		0.000713786	1380.73		0.00064535	0.000769375		1.11479	0.0841396	1					-10.4522	1		10.4312
SGKGEGPAIGIDLGTTY	2	18	M	S	N-Term(Acetyl); K3(Dimethyl:2H(4))	3	1	AT5G02500.1	heat shock cognate protein 70-1	1.02694	1.06525	1709.88	2	855.447			2	855.445	371730192		240338898	0	9.848e-06	67.17		68.84	0	86.7975		86.6723	1.64517			1.52361			0.996128			0.718238	1								0.607495
SGKGEGPAIGIDLGTTY	2	18	M	S	N-Term(Acetyl)	1	1	AT5G02500.1	heat shock cognate protein 70-1	1.02694	1.06525	1677.84	2	839.423					5.93123e+06			0.004	0.118	25.43			0	85.6
ASGREEFVYMAKLAEQAER	2	20	M	Y	N-Term(Acetyl); K12(Dimethyl:2H(6)13C(2))	4	1	AT1G78300.1	general regulatory factor 2	0.985221	1.06523	2263.16	3	755.057	3	755.051	3	755.057	5.17743e+07	1.97216e+07	3.41117e+07	0	0.000217	37.35	36.38	33.16	1	89.5938	92.6201	90.6296	0.983338	0.95329	0.957898	0.733634	0.983981	1.00639	1.23652	1.04135	0.820436	-0.0242414	2	14.2896	-0.0690131	1		-0.0620568	1		-0.446868
ASGREEFVYMAKLAEQAER	2	20	M	Y	N-Term(Acetyl); K12(Dimethyl)	2	1	AT1G78300.1	general regulatory factor 2	0.985221	1.06523	2255.11	3	752.376			3	752.375	5.11612e+07		1.69559e+07	0	6.314e-08	36.89		50.59	1	89.6499		91.0555			0.719039			1.04708			0.591923							-0.475858	1
SSNSWADVSESER	2	14	M	A	N-Term(Acetyl)	2	1	AT3G58570.1	P-loop containing nucleoside triphosphate hydrolases superfamily protein	0.762082	1.06523	1495.63	2	748.319	2	748.318			6.71889e+06	2.1078e+06		0	0.01841	51.3	32.7		0	58.6388	60.4765
SSNSWADVSESERAPSGGGWGYSRPSR	2	28	M	T	N-Term(Acetyl)	1	1	AT3G58570.1	P-loop containing nucleoside triphosphate hydrolases superfamily protein	0.762082	1.06523	2911.31	3	971.107					4.87293e+06			0	0.01678	40.84			1	66.4924
SNIDIEGILKELPNDGR	2	18	M	I	N-Term(Acetyl); K10(Dimethyl)	6	2	AT5G08570.1	Pyruvate kinase family protein	1.05518	1.06484	1953.03	2	977.023	2	977.014	2	977.017	1.25847e+07	2.03063e+06	1.10569e+07	0	7.934e-07	55.25	60.42	69.65	0	104.262	106.068	105.106	1.09647	1.03564	0.892023	0.9669	1.09159	0.871982	1.04615	1.01978	0.881785	0.132867	1		0.0505193	1		-0.164847	1		-0.048561
SNIDIEGILKELPNDGR	2	18	M	I	N-Term(Acetyl); K10(Dimethyl:2H(4))	5	2	AT5G08570.1	Pyruvate kinase family protein	1.05518	1.06484	1957.05	2	979.029	3	653.022	2	979.027	15553360	2.03575e+06	1.26972e+07	0	2.069e-06	56.81	40.36	84.66	0	104.251	106.183	104.905	1.13148		0.87081	1.18831		0.839339	0.878411		0.894294	0.178216	1					-0.19957	1		0.248909
SNIDIEGILKELPNDGR	2	18	M	I	N-Term(Acetyl); K10(Dimethyl:2H(6)13C(2))	4	2	AT5G08570.1	Pyruvate kinase family protein	1.05518	1.06484	1961.06	3	654.362	2	981.036	2	981.036	6358359	1.98194e+06	1.20417e+07	0	8.917e-07	26.68	61.07	57.96	0	104.268	106.142	104.924		1.06774			1.09878			1.04451					0.0945548	1
MNGEEVKTSQPQKKLQNPTPR	1	21	-	L	N-Term(Acetyl); K7(Dimethyl:2H(6)13C(2)); K13(Dimethyl:2H(6)13C(2)); K14(Dimethyl:2H(6)13C(2))	1	1	AT4G01480.1	pyrophosphorylase 5	1.09449	1.06433	2560.48			3	854.164				1.45481e+06		0	0.0002051		41.97		0		45.6486			0.923988			0.801879			1.23856					-0.114053	1
MNGEEVKTSQPQKKLQNPTPR	1	21	-	L	N-Term(Acetyl); K7(Dimethyl); K13(Dimethyl); K14(Dimethyl)	1	1	AT4G01480.1	pyrophosphorylase 5	1.09449	1.06433	2536.35			3	846.12				1.06856e+06		0	0.0001789		34.41		0		45.6597
TTPQVKTGLF	2	11	M	V	N-Term(Acetyl); K6(Dimethyl)	3	1	AT3G53740.2	Ribosomal protein L36e family protein	0.849124	1.0643	1161.66	2	581.331	2	581.327	2	581.33	9.26688e+07	2.10635e+07	7.2303e+07	0	0.02419	64.43	55.5	42.83	0	78.6947	80.9089	79.6889	1.00865	1.03381	0.926133	0.996394	1.11218	0.867104	0.933872	0.999142	0.920654	0.0124249	1		0.0479727	1		-0.110709	1		-0.00521163
TTPQVKTGLFVGLNKGHVVTR	2	22	M	R	N-Term(Acetyl); K6(Dimethyl); K15(Dimethyl)	3	1	AT3G53740.2	Ribosomal protein L36e family protein	0.849124	1.0643	2350.36	3	784.126	3	784.123	3	784.125	9.06557e+07	1.90428e+07	1.17319e+08	0	9.88e-06	65.58	42.98	55.81	0	68.4265	72.486	70.015	1.03331		0.907443	0.981915		0.866926	0.970813		0.90226	0.0472749	1					-0.140121	1		-0.0263297
TTPQVKTGLFVGLNKGHVVTR	2	22	M	R	N-Term(Acetyl); K6(Dimethyl:2H(4)); K15(Dimethyl:2H(4))	3	1	AT3G53740.2	Ribosomal protein L36e family protein	0.849124	1.0643	2358.41	3	786.808	3	786.809	3	786.808	9.25809e+07	1.72056e+07	1.29286e+08	0	1.499e-06	40.19	46.19	54.75	0	68.3958	72.4628	69.9718		1.00296			1.14522			0.941361					0.00426813	1
TTPQVKTGLF	2	11	M	V	N-Term(Acetyl); K6(Dimethyl:2H(4))	2	1	AT3G53740.2	Ribosomal protein L36e family protein	0.849124	1.0643	1165.68	2	583.343			2	583.342	9.60322e+07		7.80698e+07	0	0.0168	38.21		41.85	0	78.5301		79.6112
TTPQVKTGLF	2	11	M	V	N-Term(Acetyl); K6(Dimethyl:2H(6)13C(2))	1	1	AT3G53740.2	Ribosomal protein L36e family protein	0.849124	1.0643	1169.69					2	585.35			7.54652e+07	0.009	0.09234			21.85	0			79.4256
TTPQVKTGLFVGLNKGHVVTR	2	22	M	R	N-Term(Acetyl); K6(Dimethyl:2H(6)13C(2)); K15(Dimethyl:2H(6)13C(2))	3	1	AT3G53740.2	Ribosomal protein L36e family protein	0.849124	1.0643	2366.45	3	789.488	3	789.488	3	789.487	8.47868e+07	1.76615e+07	1.24947e+08	0	0.0001311	24.48	38.94	46.81	0	68.3915	72.4604	69.992
MEADTKTDSR	1	10	-	T	N-Term(Acetyl); K6(Dimethyl)	1	1	AT1G63810.1	CONTAINS InterPro DOMAIN/s: Nrap protein (InterPro:IPR005554); Has 396 Blast hits to 382 proteins in 182 species: Archae - 3; Bacteria - 2; Metazoa - 142; Fungi - 146; Plants - 43; Viruses - 0; Other Eukaryotes - 60 (source: NCBI BLink).	1.06791	1.06361	1223.56	2	612.281					1.77128e+06			0.002	0.06174	31.12			0	32.373			1.12355			1.10168			0.940834			0.168062	1								0.139711
ANSGEGKVVCVTGASGY	2	18	M	I	N-Term(Acetyl); K7(Dimethyl:2H(4)); C10(Carbamidomethyl)	1	1	AT5G19440.1	similar to Eucalyptus gunnii alcohol dehydrogenase of unknown physiological function	1.07451	1.06349	1729.84	2	865.424					1.03303e+07			0.003	0.06821	21.02			0	62.1558
AEQTEKAFLKQPKVF	2	16	M	L	N-Term(Acetyl); K6(Dimethyl:2H(6)13C(2)); K10(Dimethyl:2H(6)13C(2)); K13(Dimethyl:2H(6)13C(2))	6	3	AT4G30800.1	Nucleic acid-binding, OB-fold-like protein	0.914133	1.06325	1914.2	2	957.608	2	957.605	2	957.606	521345435	1.06299e+08	4.87547e+08	0	2.483e-05	29.34	41.27	35.47	0	75.0456	78.3435	76.4639	0.967864	1.05856	1.0032	0.954628	1.21973	0.845496	0.935316	0.932849	1.02275	-0.0471235	1		0.0821081	2	0.258741	0.00461428	1		-0.0669894
AEQTEKAFLKQPKVF	2	16	M	L	N-Term(Acetyl); K6(Dimethyl); K10(Dimethyl); K13(Dimethyl)	7	3	AT4G30800.1	Nucleic acid-binding, OB-fold-like protein	0.914133	1.06325	1890.07	2	945.541	2	945.537	3	630.696	5.95126e+08	1.24245e+08	5.12322e+08	0	0.01086	35.19	31.73	34.34	0	75.1037	78.4224	76.454	1.00737		0.98597	0.973802		0.841676	0.954329		1.00975	0.0105991	1					-0.0203841	1		-0.0382992
AEQTEKAFLKQPKVFL	2	17	M	S	N-Term(Acetyl); K6(Dimethyl:2H(4)); K10(Dimethyl:2H(4)); K13(Dimethyl:2H(4))	3	3	AT4G30800.1	Nucleic acid-binding, OB-fold-like protein	0.914133	1.06325	2015.23	3	672.416	3	672.413	3	672.414	1.56429e+07	3.81976e+06	1.27132e+07	0	0.0001313	20.98	28.04	32.44	0	84.6647	87.9423	85.7311	0.998501		0.91729	1.02178		0.820398	0.901506		0.963777	-0.00216414	1					-0.12455	1		0.031088
AEQTEKAFLKQPKVFL	2	17	M	S	N-Term(Acetyl); K6(Dimethyl); K10(Dimethyl); K13(Dimethyl)	2	3	AT4G30800.1	Nucleic acid-binding, OB-fold-like protein	0.914133	1.06325	2003.16	3	668.392	3	668.391			1.49442e+07	3.88783e+06		0	5.427e-05	20.32	33.49		0	84.6911	87.9877			1.0636			1.11409			1.02616					0.0889496	1
AEQTEKAFLK	2	11	M	Q	N-Term(Acetyl); K6(Dimethyl)	1	3	AT4G30800.1	Nucleic acid-binding, OB-fold-like protein	0.914133	1.06325	1234.66			2	617.835				8.11874e+06		0.001	0.003082		41.43		0		62.1842
AEQTEKAFLKQPK	2	14	M	V	N-Term(Acetyl); K6(Dimethyl); K10(Dimethyl)	1	3	AT4G30800.1	Nucleic acid-binding, OB-fold-like protein	0.914133	1.06325	1615.89			3	539.302				1.20082e+07		0.004	0.04546		20.24		0		57.7937
AEQTEKAFLKQPKVFLSSK	2	20	M	K	N-Term(Acetyl); K6(Dimethyl); K10(Dimethyl); K13(Dimethyl)	1	3	AT4G30800.1	Nucleic acid-binding, OB-fold-like protein	0.914133	1.06325	2305.31					3	769.109			4.1033e+06	0	0.002321			30.79	0			74.5562
AEQTEKAFLKQPKVF	2	16	M	L	N-Term(Acetyl); K6(Dimethyl); K13(Dimethyl)	1	3	AT4G30800.1	Nucleic acid-binding, OB-fold-like protein	0.914133	1.06325	1862.04					3	621.352			5.53768e+06	0.002	0.01915			19.84	0			76.3537
AEQTEKAFLKQPKVF	2	16	M	L	N-Term(Acetyl); K6(Dimethyl:2H(4)); K10(Dimethyl:2H(4)); K13(Dimethyl:2H(4))	6	3	AT4G30800.1	Nucleic acid-binding, OB-fold-like protein	0.914133	1.06325	1902.15	2	951.578	2	951.576	2	951.578	5.91144e+08	1.09486e+08	519935665	0	0.004443	32.99	31.72	30.27	0	75.0733	78.351	76.491
AEQTEKAFLKQPKVFLSSK	2	20	M	K	N-Term(Acetyl); K6(Dimethyl:2H(4)); K10(Dimethyl:2H(4)); K13(Dimethyl:2H(4))	1	3	AT4G30800.1	Nucleic acid-binding, OB-fold-like protein	0.914133	1.06325	2317.39					3	773.136			1.68875e+06	0.002	0.0283			21.72	0			74.518
AEQTEKAFLKQPKVFL	2	17	M	S	N-Term(Acetyl); K6(Dimethyl:2H(6)13C(2)); K10(Dimethyl:2H(6)13C(2)); K13(Dimethyl:2H(6)13C(2))	1	3	AT4G30800.1	Nucleic acid-binding, OB-fold-like protein	0.914133	1.06325	2027.29			3	676.435				3.71551e+06		0.001	0.002704		21.11		0		87.9127
VSDSVPAPSDDAEQLR	6	21	K	T	N-Term(Dimethyl:2H(6)13C(2))	1	1	AT1G35720.1	annexin 1	1.02983	1.06281	1721.87					2	861.44			2.24877e+06	0	1.597e-05			56.51	0			54.2833			1.21533			1.46185			0.837934							0.281344	1
ATLKVSDSVPAPSDDAEQLR	2	21	M	T	N-Term(Acetyl); K4(Dimethyl:2H(6)13C(2))	5	1	AT1G35720.1	annexin 1	1.02983	1.06281	2177.14	3	726.387	2	1089.07	2	1089.08	454048812	1.5669e+08	4.95233e+08	0	5.653e-07	25.16	59.94	65.11	0	68.7397	71.3221	70.5524	1.10707	1.03387	0.882352	1.0137	1.00865	0.855109	1.0075	1.10175	0.889436	0.146743	1		0.0480494	2	0.620671	-0.180574	2	2.3497	0.0196311
ATLKVSDSVPAPSDDAEQLR	2	21	M	T	N-Term(Acetyl); K4(Dimethyl)	1	1	AT1G35720.1	annexin 1	1.02983	1.06281	2169.1	2	1085.05					234081138			0	5.133e-06	84.65			0	69.1072			1.12698			1.03127			1.00814			0.172461	1								0.0444209
VVPNFHLPMR	41	50	A	S	N-Term(Dimethyl:2H(6)13C(2))	2	2	AT2G45440.1	dihydrodipicolinate synthase	0.947298	1.06231	1245.73	3	415.916			3	415.916	1.91173e+06		847880	0	0.001533	20.88		23.46	0	73.8446		75.4218	1.08063		0.899744	1.12991		0.831533	0.958408		1.09058	0.11187	1					-0.152413	1		0.176206
AVVPNFHLPMR	40	50	A	S	N-Term(Dimethyl:2H(6)13C(2))	3	2	AT2G45440.1	dihydrodipicolinate synthase	0.947298	1.06231	1316.77	3	439.596	3	439.592	3	439.594	8.12989e+07	1.14985e+07	5.47707e+07	0	2.22e-06	66.04	34.18	43.41	0	75.3126	79.067	76.9077	1.0154		0.893796	1.18222		0.872156	0.860715		1.03291	0.0220537	1					-0.161982	1		0.241495
AVVPNFHLPMR	40	50	A	S	N-Term(Dimethyl)	3	2	AT2G45440.1	dihydrodipicolinate synthase	0.947298	1.06231	1308.73	3	436.913	3	436.911	3	436.911	8.45943e+07	1.18044e+07	5.05966e+07	0	0.00145	40.61	42.08	29.29	0	75.499	79.1437	76.9124		0.968879			1.06308			0.92041					-0.0456115	1
AVVPNFHLPMR	40	50	A	S	N-Term(Dimethyl); M10(Oxidation)	1	2	AT2G45440.1	dihydrodipicolinate synthase	0.947298	1.06231	1324.72			3	442.244				1.96407e+06		0.001	0.01051		21.19		0		71.4932			0.32586			0.484563			0.679136					-1.61768	1
AVVPNFHLPMR	40	50	A	S	N-Term(Acetyl)	1	2	AT2G45440.1	dihydrodipicolinate synthase	0.947298	1.06231	1322.7			2	661.854				2.47014e+06		0.001	0.007549		33		0		91.7276
AVVPNFHLPMR	40	50	A	S	N-Term(Dimethyl:2H(4))	3	2	AT2G45440.1	dihydrodipicolinate synthase	0.947298	1.06231	1312.75	3	438.255	3	438.253	3	438.254	9.05191e+07	1.15402e+07	54396288	0	5.251e-05	51.13	36.29	34.77	0	75.3408	79.1165	77.0421
ASSVSLPNVEISSKEIPFEDYGLGEVDPEVR	61	91	R	T	N-Term(Dimethyl:2H(4)); K14(Dimethyl:2H(4))	4	1	AT4G32520.1	serine hydroxymethyltransferase 3	0.945541	1.06186	3426.77	3	1142.93	3	1142.93	3	1142.93	3.59191e+06	1.17061e+06	4.75017e+06	0	3.495e-07	62.88	65.46	80.26	0	99.492	101.471	99.9822		0.962011	0.855599		1.14399	0.836577		0.849248	1.03082				-0.0558749	1		-0.224993	1
ASSVSLPNVEISSKEIPFEDYGLGEVDPEVR	61	91	R	T	N-Term(Dimethyl); K14(Dimethyl)	3	1	AT4G32520.1	serine hydroxymethyltransferase 3	0.945541	1.06186	3418.72	3	1140.24	3	1140.25	3	1140.24	9.26595e+06	1.29775e+06	4.18925e+06	0	6.139e-11	55.7	51.47	67.51	0	99.2958	101.501	100.077	0.888049			0.435069			2.04548			-0.171289	1								-1.20068
AAVGVDSR	2	9	M	R	N-Term(Acetyl)	1	1	AT5G19990.1	regulatory particle triple-A ATPase 6A	1.0007	1.06181	816.42			2	408.714				1.47175e+07		0	0.0009798		52.47		0		40.6464
MHSSHLLLEEPIR	1	13	-	M	N-Term(Dimethyl:2H(4))	4	2	AT2G36580.1	Pyruvate kinase family protein	1.00744	1.06172	1593.87	2	797.44	3	531.961	2	797.438	98435240	1.46696e+07	5.93162e+06	0	3.686e-06	60.23	44.14	58.33	0	56.7203	61.0602	58.5138	1.01031		1.01705	1.01207		0.903224	1.00038		1.13492	0.0147965	1					0.0243873	1		0.0173022
MHSSHLLLEEPIR	1	13	-	M	N-Term(Dimethyl)	5	2	AT2G36580.1	Pyruvate kinase family protein	1.00744	1.06172	1589.85	3	530.621	3	530.619	3	530.62	9.90478e+07	1.42676e+07	6.33391e+07	0	7.779e-07	56.48	48.11	52.65	0	56.8154	61.2571	58.6026	0.975751	1.04204	0.92451	1.098	1.08712	0.649185	0.890538	0.968014	1.43536	-0.0354156	1		0.0594045	1		-0.113239	1		0.134883
MHSSHLLLEEPIR	1	13	-	M	N-Term(Dimethyl); M1(Oxidation)	3	2	AT2G36580.1	Pyruvate kinase family protein	1.00744	1.06172	1605.84	3	535.952	3	535.951	3	535.951	1.343e+07	2.4695e+06	1.96566e+07	0	0.000119	51.34	34.52	44	0	54.2594	58.0356	55.8966	0.974301	0.940231	0.827158	1.20297	1.05125	0.757752	0.811629	0.903245	1.10022	-0.0375599	1		-0.0889135	1		-0.273764	1		0.266595
MHSSHLLLEEPIR	1	13	-	M	N-Term(Acetyl)	5	2	AT2G36580.1	Pyruvate kinase family protein	1.00744	1.06172	1603.83	2	802.416	2	802.415	2	802.426	1.25813e+08	2.89427e+06	1.16732e+08	0	3.528e-05	65.58	61.98	54.69	0	69.3531	73.4342	71.1825
MHSSHLLLEEPIR	1	13	-	M	N-Term(Acetyl); M1(Oxidation)	5	2	AT2G36580.1	Pyruvate kinase family protein	1.00744	1.06172	1619.82	2	810.42	3	540.61	3	540.61	3.28073e+06	5.90048e+06	2.45239e+07	0	1.019e-05	22.56	31.44	55.31	0	62.1846	66.0962	63.7909
MHSSHLLLEEPIR	1	13	-	M	N-Term(Dimethyl:2H(4)); M1(Oxidation)	2	2	AT2G36580.1	Pyruvate kinase family protein	1.00744	1.06172	1609.87	3	537.294			3	537.292	1.46229e+07		2.28353e+07	0	0.001354	28.26		30.51	0	54.2438		55.8465
MHSSHLLLEEPIR	1	13	-	M	N-Term(Dimethyl:2H(6)13C(2))	6	2	AT2G36580.1	Pyruvate kinase family protein	1.00744	1.06172	1597.89	2	799.45	3	533.3	3	533.301	9.20297e+07	1.35119e+07	4.97493e+07	0	9.153e-06	52.39	46.3	50.75	0	56.6253	61.2056	58.4526
VLVLALGDLHVPHR	2	15	M	A	N-Term(Dimethyl:2H(6)13C(2))	6	1	AT3G47810.2	Calcineurin-like metallo-phosphoesterase superfamily protein	1.00804	1.06087	1574.99	4	394.505	3	525.67	4	394.502	3.28662e+07	1.14905e+06	4.52817e+07	0	7.499e-07	48.15	26.69	54.5	0	82.2909	86.4075	83.9435	1.06762	0.869824	0.811305	1.1176	1.03809	0.841372	0.957296	0.846195	0.971886	0.0943978	2	9.33469	-0.201205	1		-0.301683	1		0.160408
VLVLALGDLHVPHR	2	15	M	A	N-Term(Dimethyl)	5	1	AT3G47810.2	Calcineurin-like metallo-phosphoesterase superfamily protein	1.00804	1.06087	1566.95	3	522.988	4	392.492	3	522.986	3.46203e+07	4.59384e+06	39294321	0	3.631e-06	50.23	32.05	49.43	0	82.6174	86.6065	84.1399	0.98711	0.902017	0.787192	1.19523	0.984129	0.838317	0.82762	0.925632	0.946438	-0.0187175	1		-0.148774	1		-0.345212	1		0.25729
VLVLALGDLHVPHR	2	15	M	A	N-Term(Dimethyl:2H(4))	4	1	AT3G47810.2	Calcineurin-like metallo-phosphoesterase superfamily protein	1.00804	1.06087	1570.98	3	524.331			3	524.328	3.56622e+07		4.65406e+07	0	9.118e-05	38.68		34.79	0	82.4137		84.061
ATGTATEKPKIVW	2	14	M	N	N-Term(Acetyl); K8(Dimethyl:2H(6)13C(2)); K10(Dimethyl:2H(6)13C(2))	3	1	AT1G21770.1	Acyl-CoA N-acyltransferases (NAT) superfamily protein	1.023	1.06075	1515.94	2	758.474	2	758.474	2	758.47	9.01719e+06	1.62588e+06	8.63143e+06	0	0.009971	40	48.64	32.76	0	70.7065	74.3783	72.3772	0.556882	0.994811	0.85742	0.602797	1.26177	0.863904	0.852257	0.847459	0.855505	-0.844557	1		-0.00750595	1		-0.221926	1		-0.730257
ATGTATEKPKIVWNEGR	2	18	M	H	N-Term(Acetyl); K8(Dimethyl:2H(6)13C(2)); K10(Dimethyl:2H(6)13C(2))	4	1	AT1G21770.1	Acyl-CoA N-acyltransferases (NAT) superfamily protein	1.023	1.06075	1972.14	3	658.056	3	658.05	3	658.05	6.74364e+07	1.15342e+07	7.15746e+07	0	0.001038	23.01	25.33	38.01	0	55.9068	59.2027	57.5406			0.845533			0.910156			0.800772							-0.242067	1
ATGTATEKPKIVWNEGR	2	18	M	H	N-Term(Acetyl); K8(Dimethyl:2H(4)); K10(Dimethyl:2H(4))	3	1	AT1G21770.1	Acyl-CoA N-acyltransferases (NAT) superfamily protein	1.023	1.06075	1964.1	3	655.373	3	655.37	3	655.372	8.70017e+07	1.13749e+07	7.05425e+07	0	0.009807	24.43	32.16	29.05	0	55.9211	59.225	57.4074	0.925892	1.01532		1.03955	1.23742		0.821666	0.881956		-0.111084	1		0.0219363	1					0.055953
ATGTATEKPKIVW	2	14	M	N	N-Term(Acetyl); K8(Dimethyl); K10(Dimethyl)	1	1	AT1G21770.1	Acyl-CoA N-acyltransferases (NAT) superfamily protein	1.023	1.06075	1499.86	2	750.431					1.80098e+07			0.003	0.0755	31.33			0	70.6719
ATGTATEKPKIVWNEGR	2	18	M	H	N-Term(Acetyl); K8(Dimethyl); K10(Dimethyl)	3	1	AT1G21770.1	Acyl-CoA N-acyltransferases (NAT) superfamily protein	1.023	1.06075	1956.06	3	652.691	3	652.685	3	652.688	8.04696e+07	1.34375e+07	5.9646e+07	0	0.01913	22.42	27.83	22.93	0	55.9778	59.2055	57.4367
MENQEPDIEKLPR	1	13	-	D	N-Term(Acetyl); K10(Dimethyl)	1	1	AT1G20370.1	Pseudouridine synthase family protein	1.04762	1.06069	1668.82			2	834.914				1.54857e+06		0.001	0.002853		43.43		0		69.0046			1.01041			1.1238			0.96642					0.0149349	1
MENQEPDIEKLPR	1	13	-	D	N-Term(Acetyl); K10(Dimethyl:2H(4))	1	1	AT1G20370.1	Pseudouridine synthase family protein	1.04762	1.06069	1672.85			2	836.93				1.43641e+06		0	0.0006848		32.63		0		69.137
MENQEPDIEKLPR	1	13	-	D	N-Term(Acetyl); K10(Dimethyl:2H(6)13C(2))	1	1	AT1G20370.1	Pseudouridine synthase family protein	1.04762	1.06069	1676.87			2	838.936				1.46361e+06		0	0.000681		30.6		0		69.0522
ASVSTAEKASEIVLQPIR	71	88	R	E	N-Term(Dimethyl); K8(Dimethyl)	3	1	AT1G48860.1	RNA 3'-terminal phosphate cyclase/enolpyruvate transferase, alpha/beta	0.935908	1.05986	1955.11	3	652.378	3	652.374	3	652.375	9.13741e+06	1.26718e+06	5.69193e+06	0	0.0006408	28.65	37.3	26.41	0	73.3255	76.4839	74.7429	1.12868	0.860054	0.619592	1.1643	0.919589	0.780497	0.971462	0.944513	0.800117	0.174639	1		-0.217502	1		-0.69061	1		0.219457
ASVSTAEKASEIVLQPIR	71	88	R	E	N-Term(Dimethyl:2H(4)); K8(Dimethyl:2H(4))	2	1	AT1G48860.1	RNA 3'-terminal phosphate cyclase/enolpyruvate transferase, alpha/beta	0.935908	1.05986	1963.16			3	655.059	3	655.059		1.16353e+06	8.98497e+06	0	9.958e-05		37.04	22	0		76.4765	74.6856
GSSMEEKVVAVIMVGGPTKGTR	2	23	M	F	N-Term(Acetyl); K7(Dimethyl:2H(4)); K19(Dimethyl:2H(4))	3	1	AT1G74910.1	ADP-glucose pyrophosphorylase family protein	1.04167	1.05954	2339.29	3	780.436	3	780.437	3	780.434	1.09556e+07	2.06458e+06	2.9041e+06	0	3.045e-07	58.9	57.41	55.38	0	95.4742	98.2208	96.425	2.29646		1.02079	2.01304		1.15205	1.05241		0.763763	1.19941	1					0.0296853	1		1.00938
GSSMEEKVVAVIMVGGPTKGTR	2	23	M	F	N-Term(Acetyl); K7(Dimethyl); K19(Dimethyl)	3	1	AT1G74910.1	ADP-glucose pyrophosphorylase family protein	1.04167	1.05954	2331.23	3	777.753	3	777.748	3	777.751	1.51975e+06	2.07332e+06	3.04886e+06	0	1.738e-10	48.22	63.21	39.86	0	95.4768	98.2453	96.428		1.00467			1.04565			1.03276					0.00672865	1
GSSMEEKVVAVIMVGGPTKGTR	2	23	M	F	N-Term(Acetyl); K7(Dimethyl:2H(6)13C(2)); K19(Dimethyl:2H(6)13C(2))	2	1	AT1G74910.1	ADP-glucose pyrophosphorylase family protein	1.04167	1.05954	2347.33			3	783.115	3	783.114		2.11373e+06	3692791	0	4.563e-07		51.06	51.2	0		98.2097	96.3785
METVVDKDVLKSSGAELLPDGR	1	22	-	R	N-Term(Acetyl); K7(Dimethyl:2H(4)); K11(Dimethyl:2H(4))	3	1	AT4G34270.1	TIP41-like family protein	1.02463	1.05952	2465.33			3	822.449	3	822.452		2.15086e+06	1.14135e+07	0	1.853e-05		44.62	29.41	0		89.8598	87.9904		0.960166	0.831484		0.933542	0.820651		1.10553	0.873353				-0.0586436	1		-0.26624	1
METVVDKDVLKSSGAELLPDGR	1	22	-	R	N-Term(Acetyl); K7(Dimethyl); K11(Dimethyl)	1	1	AT4G34270.1	TIP41-like family protein	1.02463	1.05952	2457.28			3	819.765				2.00983e+06		0	0.00065		27.72		0		89.9192
METVVDKDVLKSSGAELLPDGR	1	22	-	R	N-Term(Acetyl); K7(Dimethyl:2H(6)13C(2)); K11(Dimethyl:2H(6)13C(2))	1	1	AT4G34270.1	TIP41-like family protein	1.02463	1.05952	2473.38					3	825.131			1.04417e+07	0.001	0.002773			26.81	0			88.0462
SDEEHHFESSDAGASKTYPQQAGTIR	2	27	M	K	N-Term(Acetyl); K16(Dimethyl:2H(4))	1	1	AT1G13950.1	eukaryotic elongation factor 5A-1	1.01219	1.05907	2922.35					4	731.342			217394	0	0.002016			30.25	0			49.1092
SEVEIENAATIEGNTAADAPVTDAAVEKKPAAKGR	2	36	M	K	N-Term(Acetyl); K28(Dimethyl:2H(4)); K29(Dimethyl:2H(4)); K33(Dimethyl:2H(4))	1	1	AT1G06760.1	winged-helix DNA-binding transcription factor family protein	0.981441	1.05892	3661.96			4	916.246				1.53865e+07		0	3.794e-06		33.23		0		73.1285			0.901575			0.988283			0.980573					-0.14948	1
SEVEIENAATIEGNTAADAPVTDAAVEKKPAAKGR	2	36	M	K	N-Term(Acetyl); K28(Dimethyl:2H(6)13C(2)); K29(Dimethyl:2H(6)13C(2)); K33(Dimethyl:2H(6)13C(2))	1	1	AT1G06760.1	winged-helix DNA-binding transcription factor family protein	0.981441	1.05892	3674.01			4	919.257				1.83019e+07		0	2.848e-05		29.21		0		73.2417
FNDGLLPNGDFELGPR	22	37	C	H	N-Term(Dimethyl:2H(6)13C(2))	2	1	AT4G32460.1	Protein of unknown function, DUF642	0.970614	1.05891	1796.93			2	898.971				1.89101e+06		0	6.217e-05		72.91		0		91.5468			0.915838			0.882194			1.04841					-0.126835	2	0.570093
FNDGLLPNGDFELGPR	22	37	C	H	N-Term(Dimethyl:2H(4))	2	1	AT4G32460.1	Protein of unknown function, DUF642	0.970614	1.05891	1792.92	2	896.964	2	896.962			8949129	1.78935e+06		0	0.001036	34.89	42.59		0	89.5361	91.5126		0.46901			1.72985			0.271701			-1.09231	1								0.790645
FNDGLLPNGDFELGPR	22	37	C	H	N-Term(Dimethyl)	3	1	AT4G32460.1	Protein of unknown function, DUF642	0.970614	1.05891	1788.89	2	894.95	2	894.949			5.87101e+06	1.78693e+06		0	0.0002258	51.83	65.19		0	88.9868	91.6088		0.000356393			0.000371448			0.961497			-11.4542	1								-11.3946
SASDSSSSLPVTLDTINPKVIKCEYAVR	56	83	M	G	N-Term(Acetyl); K19(Dimethyl:2H(4)); K22(Dimethyl:2H(4)); C23(Carbamidomethyl)	1	1	AT1G17290.1	alanine aminotransferas	1.00799	1.05867	3143.66					3	1048.56			9.78342e+06	0	0.001858			47.98	0			86.6743			0.976047			0.992959			0.847294							-0.0349771	1
MEFWGVEVKNGKPL	1	14	-	H	N-Term(Acetyl); K9(Dimethyl:2H(6)13C(2)); K12(Dimethyl:2H(6)13C(2))	4	1	AT5G03740.1	histone deacetylase 2C	1.02025	1.05844	1748	2	874.498	2	874.502	2	874.503	1.11253e+07	1.91615e+06	6.29145e+06	0	0.0002557	25.85	36.05	43.31	0	100.957	102.954	101.61	3914.44		1.13545	0.961497		1.07846	3755.78		0.907528	11.9346	1					0.183268	1		-0.056646
MEFWGVEVKNGKPL	1	14	-	H	N-Term(Acetyl); K9(Dimethyl:2H(4)); K12(Dimethyl:2H(4))	3	1	AT5G03740.1	histone deacetylase 2C	1.02025	1.05844	1739.96	2	870.484	2	870.483	2	870.485	7.51309e+06	1.59838e+06	3778183	0	0.0001688	33.18	38.53	40.76	0	100.735	102.958	101.274	1.53279	1.16183		0.904796	1.49161		1.56282	0.83723		0.616156	1		0.216394	1					-0.144336
MEFWGVEVKNGKPL	1	14	-	H	N-Term(Acetyl); K9(Dimethyl); K12(Dimethyl)	3	1	AT5G03740.1	histone deacetylase 2C	1.02025	1.05844	1731.91	2	866.46	2	866.457			7.98391e+06	2.47573e+06		0	0.0001621	28.22	34.17		0	100.846	103.034			1.01628			0.979727			1.11498					0.0232948	1
MEFWGVEVKNGKPLHLDPGLDR	1	22	-	L	N-Term(Acetyl); K9(Dimethyl:2H(6)13C(2)); K12(Dimethyl:2H(6)13C(2))	1	1	AT5G03740.1	histone deacetylase 2C	1.02025	1.05844	2651.47	3	884.494					2.10021e+06			0.001	0.04191	22.19			0	92.6852			0.779358			0.60426			1.18985			-0.359643	1								-0.726759
TATEAPPAVHR	68	78	A	S	N-Term(Dimethyl:2H(6)13C(2))	2	1	AT1G16300.1	glyceraldehyde-3-phosphate dehydrogenase of plastid 2	1.03016	1.05716	1185.67			3	395.896	3	395.896		1.40115e+06	9.09655e+06	0	0.0002387		45.04	36.57	0		32.8659	31.8664			0.932284			0.864647			1.08675							-0.101158	1
TATEAPPAVHR	68	78	A	S	N-Term(Dimethyl)	2	1	AT1G16300.1	glyceraldehyde-3-phosphate dehydrogenase of plastid 2	1.03016	1.05716	1177.63	3	393.215	3	393.215			1.54325e+07	1.39954e+06		0	7.193e-05	23.8	49.32		0	32.6027	33.0455			1.00055			1.02836			0.982587					0.000795676	1
TATEAPPAVHR	68	78	A	S	N-Term(Dimethyl:2H(4))	4	1	AT1G16300.1	glyceraldehyde-3-phosphate dehydrogenase of plastid 2	1.03016	1.05716	1181.66	2	591.333	3	394.557	3	394.557	1.60423e+07	1.46064e+06	9.39158e+06	0	0.00457	38.51	29.93	35.34	0	32.3399	32.8869	31.8955	1.0602			1.05175			1.01016			0.0843313	2	6.57307							0.0727953
TATEAPPAVHR	68	78	A	S	N-Term(Acetyl)	3	1	AT1G16300.1	glyceraldehyde-3-phosphate dehydrogenase of plastid 2	1.03016	1.05716	1191.61	2	596.31	2	596.308	2	596.309	4.66276e+07	7.21489e+06	37981487	0	0.000947	50.1	49.58	54.33	0	38.8507	39.4699	38.8348
STTQVQDGVR	54	63	A	S	N-Term(Dimethyl)	3	1	AT4G35630.1	phosphoserine aminotransferase	1.04435	1.05712	1118.58	2	559.793	2	559.792	2	559.793	2.31215e+07	938768	5.07133e+06	0	1.7e-05	62	62	61.6	0	30.4683	31.1264	30.2424	0.888648		0.826397	1.15126		0.800677	0.773522		1.04028	-0.170316	1					-0.275093	1		0.203216
VASTTQVQDGVR	52	63	C	S	N-Term(Dimethyl:2H(4))	4	1	AT4G35630.1	phosphoserine aminotransferase	1.04435	1.05712	1292.71	2	646.858			2	646.86	178619755		184814125	0	2.885e-05	55.29		71.46	0	36.2352		35.9835			0.818104			0.860219			0.958559							-0.289644	2	1.29564
STTQVQDGVR	54	63	A	S	N-Term(Dimethyl:2H(6)13C(2))	3	1	AT4G35630.1	phosphoserine aminotransferase	1.04435	1.05712	1126.62	2	563.816	2	563.815	2	563.815	1.93828e+07	922143	5.43455e+06	0	0.0001348	44.74	64.79	50.75	0	30.3422	31.0204	30.1459		0.934959			1.0481			0.900877					-0.0970244	1
VASTTQVQDGVR	52	63	C	S	N-Term(Dimethyl)	5	1	AT4G35630.1	phosphoserine aminotransferase	1.04435	1.05712	1288.69	2	644.848	2	644.847	2	644.847	176043006	2.31664e+07	1.55977e+08	0	2.463e-07	82.84	68.5	70.05	0	36.2689	37.0797	36.0578	0.958723	0.931201		1.1005	1.02961		0.873012	0.91337		-0.0608146	2	1.96713	-0.102836	2	0.391155				0.13816
STTQVQDGVR	54	63	A	S	N-Term(Dimethyl:2H(4))	3	1	AT4G35630.1	phosphoserine aminotransferase	1.04435	1.05712	1122.61	2	561.806			2	561.807	2.4093e+07		5.89685e+06	0	0.0008353	57.2		60.82	0	30.4011		30.2236	0.938225			2.43075			0.386798			-0.0919934	1								1.2814
VASTTQVQDGVR	52	63	C	S	N-Term(Acetyl)	3	1	AT4G35630.1	phosphoserine aminotransferase	1.04435	1.05712	1302.67	2	651.836	2	651.836	2	651.835	92576605	2.82234e+07	9.03157e+07	0	0.002603	48.27	41.33	35.8	0	51.0336	52.28	51.8376
VASTTQVQDGVR	52	63	C	S	N-Term(Dimethyl:2H(6)13C(2))	4	1	AT4G35630.1	phosphoserine aminotransferase	1.04435	1.05712	1296.73	2	648.87	2	648.868	2	648.868	1.58124e+08	2.2873e+07	1.73115e+08	0	7.381e-05	61.93	67.9	54.6	0	36.1037	36.9099	35.864
ASQLDVVVTNR	113	123	R	L	N-Term(Dimethyl)	1	1	AT4G18100.1	Ribosomal protein L32e	0.948606	1.05701	1229.68			2	615.346				1.92554e+06		0	0.0007661		38.14		0		56.3834			0.959804			2047.49			0.00047341					-0.059189	1
AVPLLTKKVVKKR	2	14	M	S	N-Term(Dimethyl:2H(6)13C(2)); K7(Dimethyl:2H(6)13C(2)); K8(Dimethyl:2H(6)13C(2)); K11(Dimethyl:2H(6)13C(2)); K12(Dimethyl:2H(6)13C(2))	3	2	AT4G18100.1	Ribosomal protein L32e	0.948606	1.05701	1660.39	2	830.696			2	830.696	6.75451e+06		1.19663e+07	0	0.000117	76.6		68.31	0	38.0013		37.84	0.732921			0.672438			1.09225			-0.448271	1								-0.572528
AVPLLTKKVVKKR	2	14	M	S	N-Term(Dimethyl); K7(Dimethyl); K8(Dimethyl); K11(Dimethyl); K12(Dimethyl)	3	2	AT4G18100.1	Ribosomal protein L32e	0.948606	1.05701	1620.16	2	810.585			2	810.586	1.29676e+07		2.25453e+06	0	8.445e-06	61.29		40.73	0	38.3379		38.2367	0.000113414			0.000118205			0.961497			-13.1061	1								-13.0464
AVPLLTKKVVKKR	2	14	M	S	N-Term(Dimethyl:2H(4)); K7(Dimethyl:2H(4)); K8(Dimethyl:2H(4)); K11(Dimethyl:2H(4)); K12(Dimethyl:2H(4))	2	2	AT4G18100.1	Ribosomal protein L32e	0.948606	1.05701	1640.29					2	820.646			1.0955e+07	0	2.094e-05			52.02	0			37.9269
ASLLKAFIDPKK	2	13	M	N	N-Term(Acetyl); K5(Dimethyl); K12(Dimethyl)	2	1	AT4G32470.1	Cytochrome bd ubiquinol oxidase, 14kDa subunit	0.942741	1.05692	1428.88			3	476.964	3	476.966		508491	616143	0.001	0.003159		27.42	31.91	0		105.552	103.79
ASLLKAFIDPKK	2	13	M	N	N-Term(Acetyl); K5(Dimethyl:2H(4)); K11(Dimethyl:2H(4))	4	1	AT4G32470.1	Cytochrome bd ubiquinol oxidase, 14kDa subunit	0.942741	1.05692	1436.93	3	479.649	3	479.647			1.33453e+06	308442		0	0.006144	28.12	22.02		0	102.311	105.549
ASLLKAFIDPKK	2	13	M	N	N-Term(Acetyl); K5(Dimethyl:2H(6)13C(2)); K11(Dimethyl:2H(6)13C(2))	2	1	AT4G32470.1	Cytochrome bd ubiquinol oxidase, 14kDa subunit	0.942741	1.05692	1444.97					3	482.328			478145	0.006	0.06039			27.9	0			103.92
TVSTPPSIATGNAPSPDYR	51	69	A	V	N-Term(Dimethyl:2H(4))	2	1	AT3G57560.1	N-acetyl-l-glutamate kinase	1.0178	1.05675	1963			2	982.007	2	982.005		2.47435e+06	1.44841e+07	0	7.202e-12		80.58	107.04	0		60.6285	59.1581			0.752577			0.910511			0.833077							-0.410089	1
TVSTPPSIATGNAPSPDYR	51	69	A	V	N-Term(Dimethyl)	3	1	AT3G57560.1	N-acetyl-l-glutamate kinase	1.0178	1.05675	1958.98			2	979.994				4.88968e+06		0	4.637e-06		95.28		0		60.6072			0.852128			1.05328			0.817029					-0.230858	1
TVSTPPSIATGNAPSPDYR	51	69	A	V	N-Term(Dimethyl:2H(6)13C(2))	3	1	AT3G57560.1	N-acetyl-l-glutamate kinase	1.0178	1.05675	1967.02			2	984.017	2	984.012		5.78396e+06	1.51797e+07	0	1.912e-12		78.91	95.84	0		60.6903	59.1084		0.80671			0.891436			0.91391					-0.309878	1
AQHLLHGTLHATIY	2	15	M	E	N-Term(Acetyl)	5	1	AT3G15730.1	phospholipase D alpha 1	1.03608	1.05662	1616.85	2	808.931	2	808.931	2	808.929	9.5198e+07	7.30571e+07	5.60728e+07	0	0.0004328	40.01	44.6	48.9	0	73.1643	76.5725	74.6953
AQHLLHGTLHATIYEVDALHGGGVR	2	26	M	Q	N-Term(Acetyl)	5	1	AT3G15730.1	phospholipase D alpha 1	1.03608	1.05662	2707.41	4	677.609	5	542.286	4	677.606	8.6445e+07	2.97297e+06	5.8594e+07	0	2.346e-07	53.81	20.6	40.34	0	80.4005	83.9596	81.9099
ASQLMNEPLNDQR	61	73	G	S	N-Term(Dimethyl:2H(6)13C(2))	3	1	AT5G66120.2	3-dehydroquinate synthase, putative	1.04809	1.05606	1551.8	2	776.403	2	776.401	2	776.402	1.27692e+07	2.85805e+06	1.28146e+07	0	0.0001168	61	89.57	78.93	0	52.4361	54.5315	53.5084		0.894994	0.894582		1.14681	0.85654		0.788142	1.05267				-0.16005	1		-0.160715	1
GASQLMNEPLNDQR	60	73	A	S	N-Term(Dimethyl:2H(4))	2	1	AT5G66120.2	3-dehydroquinate synthase, putative	1.04809	1.05606	1604.8	2	802.905			2	802.901	8.29521e+06		6.24114e+06	0	2.421e-05	73.98		71.44	0	54.5938		55.9895			0.765234			0.826638			0.933036							-0.386026	1
AGASQLMNEPLNDQR	59	73	R	S	N-Term(Dimethyl)	1	1	AT5G66120.2	3-dehydroquinate synthase, putative	1.04809	1.05606	1671.81			2	836.406				1.78123e+06		0	0.0001175		82.93		0		58.9417			0.976768			1.07467			0.917896					-0.0339118	1
GASQLMNEPLNDQR	60	73	A	S	N-Term(Dimethyl:2H(6)13C(2))	2	1	AT5G66120.2	3-dehydroquinate synthase, putative	1.04809	1.05606	1608.82	2	804.914	2	804.911			6.94661e+06	1.24494e+06		0	1.057e-07	80.38	71.18		0	54.6781	57.317		0.883556	0.784144		1.09966	0.910116		0.80518	0.870111		-0.178607	1		-0.35081	1					0.137057
ASQLMNEPLNDQR	61	73	G	S	N-Term(Dimethyl:2H(4))	3	1	AT5G66120.2	3-dehydroquinate synthase, putative	1.04809	1.05606	1547.78	2	774.396	2	774.391	2	774.395	1.53938e+07	2.66507e+06	1.29979e+07	0	0.0001434	69.52	75.84	73.19	0	52.4225	54.643	53.4552	0.844271			1.069			0.791445			-0.244221	1								0.0962659
GASQLMNEPLNDQR	60	73	A	S	N-Term(Dimethyl)	2	1	AT5G66120.2	3-dehydroquinate synthase, putative	1.04809	1.05606	1600.76			2	800.886	2	800.89		1.11549e+06	4.97018e+06	0	0.0005445		58.46	54.13	0		57.3334	55.9598
ASQLMNEPLNDQR	61	73	G	S	N-Term(Dimethyl)	3	1	AT5G66120.2	3-dehydroquinate synthase, putative	1.04809	1.05606	1543.75	2	772.38	2	772.378	2	772.38	1.59098e+07	3.22925e+06	1.21006e+07	0	2.37e-05	66.31	82.72	72.38	0	52.4339	54.609	53.6232
AGASQLMNEPLNDQR	59	73	R	S	N-Term(Dimethyl:2H(4))	1	1	AT5G66120.2	3-dehydroquinate synthase, putative	1.04809	1.05606	1675.83			2	838.419				1.7366e+06		0	3.379e-05		76.66		0		58.938
AGASQLMNEPLNDQR	59	73	R	S	N-Term(Dimethyl:2H(6)13C(2))	1	1	AT5G66120.2	3-dehydroquinate synthase, putative	1.04809	1.05606	1679.85			2	840.43				1.70644e+06		0	0.00018		70.47		0		58.9131
GAYKYVSELWR	2	12	M	K	N-Term(Dimethyl); K4(Dimethyl)	13	2	AT4G16720.1	Ribosomal protein L23/L15e family protein	1.03183	1.05598	1427.77	2	714.39	2	714.388	2	714.387	2.82567e+08	5.09155e+07	2.60499e+08	0	0.002474	48.57	52.13	44.59	0	71.9342	75.5714	73.5274	0.851148	1.00215	0.97651	1.07664	1.11795	0.841235	0.810085	0.905283	1.16998	-0.232518	4	26.5152	0.00309482	2	1.66886	-0.0342937	1		0.106534
GAYKYVSELWR	2	12	M	K	N-Term(Dimethyl:2H(6)13C(2)); K4(Dimethyl:2H(6)13C(2))	12	2	AT4G16720.1	Ribosomal protein L23/L15e family protein	1.03183	1.05598	1443.86	2	722.432	3	481.957	2	722.431	2.55463e+08	4.64421e+07	2.47951e+08	0	8.611e-05	59.28	37.57	49.12	0	71.9506	76.0968	73.4908	0.965921		0.905947	1.14675		13.657	0.844092		0.0668599	-0.0500236	1					-0.142502	2	8.75055	0.197552
GAYKYVSELWR	2	12	M	K	N-Term(Dimethyl:2H(4)); K4(Dimethyl:2H(4))	12	2	AT4G16720.1	Ribosomal protein L23/L15e family protein	1.03183	1.05598	1435.82	2	718.415	2	718.412	3	479.277	2.89609e+08	4.79483e+07	2.56609e+08	0	0.0001771	55.79	32.16	40.47	0	71.9322	75.7985	73.4648	0.922517			1.18444			0.780513			-0.116352	1								0.244201
GHSNVWNSHPKKYGPGSR	2	19	M	L	N-Term(Dimethyl:2H(6)13C(2)); K11(Dimethyl:2H(6)13C(2)); K12(Dimethyl:2H(6)13C(2))	1	1	AT3G43980.1	Ribosomal protein S14p/S29e family protein	0.942666	1.05571	2116.21					4	529.807			3.6396e+07	0	0.00114			26.38	0			31.94			0.887658			0.817785			1.09402							-0.171924	1
GHSNVWNSHPKKYGPGSR	2	19	M	L	N-Term(Dimethyl); K11(Dimethyl); K12(Dimethyl)	1	1	AT3G43980.1	Ribosomal protein S14p/S29e family protein	0.942666	1.05571	2092.08	3	698.032					7.06317e+06			0	0.0001389	33.54			0	32.2169			0.907555			1.124			0.809144			-0.139943	1								0.168637
VHVCYYR	2	8	M	N	N-Term(Dimethyl:2H(4)); C4(Carbamidomethyl)	1	1	AT5G15200.1	Ribosomal protein S4; FUNCTIONS IN: structural constituent of ribosome;	1.04172	1.05562	1028.53	2	514.767					1.81974e+08			0.006	0.09315	25.5			0	39.8301
MEGFLTDQQR	1	10	-	E	N-Term(Acetyl)	2	1	AT4G24800.1	MA3 domain-containing protein	1.00256	1.05554	1266.57			2	633.791	2	633.789		1.12115e+07	5.96241e+07	0	0.0001451		34.08	61.61	0		85.1803	84.221
MEGFLTDQQR	1	10	-	E	N-Term(Acetyl); M1(Oxidation)	1	1	AT4G24800.1	MA3 domain-containing protein	1.00256	1.05554	1282.57			2	641.788				1.22599e+06		0.002	0.01543		27.06		0		63.3548
STGSSSGSPPDVNKVVDEINLKFAEAR	83	109	Y	E	N-Term(Dimethyl); K14(Dimethyl); K22(Dimethyl)	3	1	AT1G71730.1	unknown protein; Has 52 Blast hits to 52 proteins in 24 species: Archae - 0; Bacteria - 0; Metazoa - 4; Fungi - 0; Plants - 41; Viruses - 0; Other Eukaryotes - 7 (source: NCBI BLink).	1.06584	1.05478	2888.5	4	722.88	4	722.878	4	722.88	3.99518e+07	7.70264e+06	2.7078e+07	0	1.393e-07	33.91	29.95	46.75	0	88.1714	91.2486	88.9587	0.244597			0.630409			0.388818			-2.03152	1								-0.665639
SFNDTFIHVTDLSGR	35	49	A	E	N-Term(Dimethyl)	1	3	AT2G36160.1	Ribosomal protein S11 family protein	0.968505	1.05455	1736.86			3	579.624				523511		0.001	0.002532		34.74		0		81.887			0.964163			1.23365			0.789284					-0.0526506	1
TFIHVTDLSGR	39	49	D	E	N-Term(Dimethyl:2H(4))	1	3	AT2G36160.1	Ribosomal protein S11 family protein	0.968505	1.05455	1277.72	3	426.577					1.53725e+06			0.004	0.06196	19.74			0	62.4431			0.785083			0.430059			1.82938			-0.349083	1								-1.21739
ASFNDTFIHVTDLSGR	34	49	F	E	N-Term(Dimethyl:2H(4))	1	3	AT2G36160.1	Ribosomal protein S11 family protein	0.968505	1.05455	1811.91			3	604.643						0.001	0.004828		38.01		0		83.3223
AVTFSDLHTEEGVKSVEEHLAGKTY	2	26	M	I	N-Term(Dimethyl); K14(Dimethyl); K23(Dimethyl)	4	1	AT5G19510.1	Translation elongation factor EF1B/ribosomal protein S6 family protein	0.990759	1.05451	2831.44	4	708.614	4	708.615	3	944.485	1.67952e+08	3.08489e+07	9.40749e+06	0	3.033e-07	29.99	29.41	41.89	0	80.0982	82.3453	80.7617		0.959954	5567.25		1.11375	0.868788		0.870441	6458.72				-0.0589633	1		12.4427	1
AVTFSDLHTEEGVKSVEEHLAGKTY	2	26	M	I	N-Term(Dimethyl:2H(4)); K14(Dimethyl:2H(4)); K23(Dimethyl:2H(4))	2	1	AT5G19510.1	Translation elongation factor EF1B/ribosomal protein S6 family protein	0.990759	1.05451	2843.51	4	711.636	3	948.508			1.78662e+08	2.48046e+06		0	5.669e-07	31.76	77.74		0	79.3273	82.4033		1.03859	0.950447		1.17323	1.04457		0.887118	0.918894		0.0546315	1		-0.0733216	1					0.230481
AVTFSDLHTEEGVKSVEEHLAGKTY	2	26	M	I	N-Term(Dimethyl:2H(6)13C(2)); K14(Dimethyl:2H(6)13C(2)); K23(Dimethyl:2H(6)13C(2))	1	1	AT5G19510.1	Translation elongation factor EF1B/ribosomal protein S6 family protein	0.990759	1.05451	2855.58	3	952.531					1.84654e+07			0	3.445e-08	46.88			0	79.3791			6254.95			1.10484			5673.4			12.6108	1								0.143833
AVTFSDLHTEEGVK	2	15	M	S	N-Term(Dimethyl)	3	1	AT5G19510.1	Translation elongation factor EF1B/ribosomal protein S6 family protein	0.990759	1.05451	1560.78			3	520.933	3	520.934		5.56319e+06	2.24257e+07	0	0.0006753		31.67	23.39	0		59.7623	57.9993
VLKTELCR	2	9	M	F	N-Term(Dimethyl:2H(6)13C(2)); K3(Dimethyl:2H(6)13C(2)); C7(Carbamidomethyl)	1	2	AT3G53020.1	Ribosomal protein L24e family protein	1.07719	1.05387	1090.72					2	545.864			2.599e+08	0	0.004149			48.56	0			37.4746			0.926599			0.831155			1.12364							-0.109983	1
VLKTELCR	2	9	M	F	N-Term(Dimethyl:2H(4)); K3(Dimethyl:2H(4)); C7(Carbamidomethyl)	2	2	AT3G53020.1	Ribosomal protein L24e family protein	1.07719	1.05387	1082.68			2	541.845	2	541.844		2.10498e+07	2.71742e+08	0	0.00487		51.4	41.54	0		39.6288	37.4967		1.05968			1.23953			0.863361					0.0836295	1
VLKTELCR	2	9	M	F	N-Term(Dimethyl); K3(Dimethyl); C7(Carbamidomethyl)	1	2	AT3G53020.1	Ribosomal protein L24e family protein	1.07719	1.05387	1074.63			2	537.82				22987673		0.001	0.004448		38.03		0		39.6583
FSVDNPTDR	23	31	S	R	N-Term(Dimethyl:2H(4))	1	1	AT5G66680.1	dolichyl-diphosphooligosaccharide-protein glycosyltransferase 48kDa subunit family protein	0.980131	1.05381	1082.54	2	541.775					2.45297e+07			0	0.005748	37.33			0	50.4837			1.06149			1.09967			0.967319			0.0860928	1								0.137077
FSVDNPTDR	23	31	S	R	N-Term(Dimethyl)	1	1	AT5G66680.1	dolichyl-diphosphooligosaccharide-protein glycosyltransferase 48kDa subunit family protein	0.980131	1.05381	1078.52	2	539.762					2.41606e+07			0.002	0.04539	25.49			0	50.4582
YSSLSAASAEAER	26	38	C	T	N-Term(Dimethyl)	3	1	AT2G43360.1	Radical SAM superfamily protein	0.972595	1.05353	1369.66	2	685.334	2	685.332	2	685.334	1.41137e+07	3.78891e+06	1.34775e+07	0	2.446e-05	62.8	76.47	74.39	0	44.9992	46.7511	45.6226			0.898408			0.819584			1.10484							-0.154557	1
SSLSAASAEAER	27	38	Y	T	N-Term(Dimethyl)	3	1	AT2G43360.1	Radical SAM superfamily protein	0.972595	1.05353	1206.6	2	603.803	2	603.8	2	603.803	1.47532e+06	226629	22470816	0	1.873e-07	37.5	48.97	89.86	0	38.725	39.6403	39.2128	0.81599	1.04004	0.891119	1.30455	1.10891	0.797589	0.626819	0.947175	1.1261	-0.293376	1		0.0566444	1		-0.16631	1		0.383551
YSSLSAASAEAER	26	38	C	T	N-Term(Dimethyl:2H(4))	1	1	AT2G43360.1	Radical SAM superfamily protein	0.972595	1.05353	1373.68			2	687.346				3.80215e+06		0	1.189e-05		77.23		0		46.7322			1.00544			1.07473			0.94478					0.00782325	1
SSLSAASAEAER	27	38	Y	T	N-Term(Dimethyl:2H(4))	4	1	AT2G43360.1	Radical SAM superfamily protein	0.972595	1.05353	1210.62	2	605.816	2	605.813	2	605.814	2.89628e+07	4.65875e+06	2.42309e+07	0	1.394e-05	80.24	89.43	80.59	0	39.0725	39.8968	39.1601	0.958093	0.979697		1.16417	1.16749		0.824721	0.847453		-0.0617629	1		-0.0295927	1					0.219307
YSSLSAASAEAER	26	38	C	T	N-Term(Dimethyl:2H(6)13C(2))	3	1	AT2G43360.1	Radical SAM superfamily protein	0.972595	1.05353	1377.71	2	689.356	2	689.355	2	689.354	1.42906e+07	3.62959e+06	1.34937e+07	0	2.034e-07	77.3	61.61	48.68	0	45.0246	46.6594	45.5578	1.04245			1.03889			1.00555			0.059975	1								0.055039
SSLSAASAEAER	27	38	Y	T	N-Term(Dimethyl:2H(6)13C(2))	4	1	AT2G43360.1	Radical SAM superfamily protein	0.972595	1.05353	1214.64	2	607.824	2	607.824	2	607.823	2.48427e+07	4.3296e+06	2.22451e+07	0	4.452e-06	70.33	54.82	60.21	0	39.0304	40.1938	39.0614
ASIKVHGVPMSTATMR	50	65	M	V	N-Term(Acetyl); K4(Dimethyl:2H(6)13C(2))	8	1	AT2G47730.1	glutathione S-transferase phi 8	0.992871	1.05319	1763.97	2	882.489	2	882.483	2	882.486	1621412172	5.32039e+08	1.16898e+09	0	4.076e-05	70.02	54.67	70.75	0	62.1514	64.8867	62.9327			0.896572			0.89791			0.860689							-0.157509	1
ASIKVHGVPMSTATMR	50	65	M	V	N-Term(Acetyl); K4(Dimethyl:2H(4))	8	1	AT2G47730.1	glutathione S-transferase phi 8	0.992871	1.05319	1759.94	2	880.479	2	880.475	2	880.476	1732620656	24585587	1201772624	0	0.0002554	54.36	58.37	47.17	0	62.1349	64.9205	63.0098	0.601212	0.969309	0.841835	0.988776	0.980059	0.848097	0.560929	1.06309	0.85561	-0.734054	1		-0.0449709	1		-0.24839	1		-0.016284
ASIKVHGVPMSTATMR	50	65	M	V	N-Term(Acetyl); K4(Dimethyl); M10(Oxidation)	6	1	AT2G47730.1	glutathione S-transferase phi 8	0.992871	1.05319	1771.92	2	886.463	3	591.309	2	886.465	1.01173e+08	33232689	5.65474e+06	0	0.005264	45.23	41.13	33.12	0	53.5783	58.7388	54.8818	0.947682	0.91695	0.831665	0.929513	1.0061	0.805246	0.928619	0.979636	0.890255	-0.0775254	3	7.71636	-0.125085	2	3.79873	-0.265926	1		-0.105454
ASIKVHGVPMSTATMR	50	65	M	V	N-Term(Acetyl); K4(Dimethyl:2H(4)); M10(Oxidation)	4	1	AT2G47730.1	glutathione S-transferase phi 8	0.992871	1.05319	1775.95	2	888.475			2	888.476	1.96748e+07		7.33309e+06	0	0.0008011	41.57		41.92	0	53.5644		54.5413			0.802051			0.842063			0.821016							-0.318234	1
ASIKVHGVPMSTATMR	50	65	M	V	N-Term(Acetyl); K4(Dimethyl:2H(6)13C(2)); M10(Oxidation)	3	1	AT2G47730.1	glutathione S-transferase phi 8	0.992871	1.05319	1779.97	2	890.487			2	890.483	17235329		1.86497e+07	0.001	0.0485	28.11		23.05	0	55.5923		56.9253			0.787503			0.818437			0.829395							-0.344643	1
ASIKVHGVPMSTATMR	50	65	M	V	N-Term(Acetyl); K4(Dimethyl)	8	1	AT2G47730.1	glutathione S-transferase phi 8	0.992871	1.05319	1755.92	2	878.466	2	878.463	2	878.463	1694089504	460002485	1011694776	0	0.0009866	49.78	50.75	55.82	0	62.2159	65.0201	63.3625	1.05033	0.970167		0.983366	0.943425		0.985344	1.10535		0.0708382	1		-0.0436953	1					-0.0242002
ASQTPNLECR	2	11	M	M	N-Term(Acetyl); C9(Carbamidomethyl)	2	1	AT2G40290.1	Eukaryotic translation initiation factor 2 subunit 1	1.1114	1.05292	1217.56	2	609.285			2	609.283	1.32061e+08		128214752	0.001	0.003302	31.08		37.06	0	46.2446		46.8503
MESEIASEFLPF	1	12	-	C	N-Term(Acetyl)	2	1	AT1G49660.1	carboxyesterase 5	1.08707	1.05257	1441.65	2	721.33			2	721.331	4.625e+06		2.41534e+06	0	0.003466	42.77		32.18	0	109.924		109.953
ATVPGQLIWEIVKNNNCF	2	19	M	L	N-Term(Acetyl); K13(Dimethyl:2H(6)13C(2)); C17(Carbamidomethyl)	2	1	AT2G19730.1	Ribosomal L28e protein family	0.882794	1.05243	2181.15	2	1091.08			2	1091.08	10840998		9.41565e+06	0	0.001528	42.24		42.28	0	109.734		109.689	1.13592		0.89208	1.12522		0.905065	0.931292		0.849607	0.183856	1					-0.164755	1		0.170211
ATVPGQLIWEIVKNNNCF	2	19	M	L	N-Term(Acetyl); K13(Dimethyl:2H(4)); C17(Carbamidomethyl)	1	1	AT2G19730.1	Ribosomal L28e protein family	0.882794	1.05243	2177.12			2	1089.06				2.72205e+06		0	0.0001141		32.85		0		109.681			0.93439			1.12165			0.895423					-0.0979027	1
ATVPGQLIWEIVKNNNCFLVKQFGR	2	26	M	G	N-Term(Acetyl); K13(Dimethyl); C17(Carbamidomethyl); K21(Dimethyl)	1	1	AT2G19730.1	Ribosomal L28e protein family	0.882794	1.05243	3029.64	3	1010.55					2.70535e+07			0	0.0004426	38.4			0	109.586			1.04014			0.900368			1.06574			0.0567839	1								-0.151413
ATVPGQLIWEIVKNNNCF	2	19	M	L	N-Term(Acetyl); K13(Dimethyl); C17(Carbamidomethyl)	1	1	AT2G19730.1	Ribosomal L28e protein family	0.882794	1.05243	2173.1	2	1087.06					1.02146e+07			0	0.003586	27.16			0	109.654
ATVPGQLIWEIVKNNNCFLVKQFGR	2	26	M	G	N-Term(Acetyl); K13(Dimethyl:2H(4)); C17(Carbamidomethyl); K21(Dimethyl:2H(4))	1	1	AT2G19730.1	Ribosomal L28e protein family	0.882794	1.05243	3037.68	3	1013.23					2.5884e+07			0.001	0.05016	22.96			0	109.582
ADESQYSSDTYSNKR	2	16	M	K	N-Term(Acetyl); K14(Dimethyl:2H(6)13C(2))	3	1	AT2G25970.1	KH domain-containing protein	1.04989	1.05237	1828.84	2	914.92	2	914.922	2	914.923	1.02688e+07	913634	7.89729e+06	0	1.76e-05	51.12	60.41	53.6	0	40.3221	40.7979	40.3159			0.815576			0.807985			0.870073							-0.294109	1
ADESQYSSDTYSNKR	2	16	M	K	N-Term(Acetyl); K14(Dimethyl)	3	1	AT2G25970.1	KH domain-containing protein	1.04989	1.05237	1820.79	2	910.899	2	910.9	2	910.898	1.08757e+07	937518	7.15067e+06	0	9.697e-06	69.45	65.39	53.1	0	40.3476	40.7603	40.419	1.077	0.993829		1.0554	1.08991		0.941409	0.980119		0.107018	1		-0.00893062	1					0.077785
ADESQYSSDTYSNKR	2	16	M	K	N-Term(Acetyl); K14(Dimethyl:2H(4))	1	1	AT2G25970.1	KH domain-containing protein	1.04989	1.05237	1824.82	2	912.915					1.21191e+07			0	2.614e-05	64.55			0	40.1785
MDTSSPSAFVNGALLR	1	16	-	R	N-Term(Acetyl)	3	1	AT3G52630.1	Nucleic acid-binding, OB-fold-like protein	0.939088	1.05135	1707.83	2	854.423	2	854.419	2	854.419	1.15006e+07	1.66845e+06	5.71856e+06	0	8.088e-07	37.96	40.76	74.2	0	98.1911	99.3186	98.0205
TDVDESVR	2	9	M	R	N-Term(Acetyl)	1	1	AT5G43010.1	regulatory particle triple-A ATPase 4A	1.03515	1.05044	962.44			2	481.723				7.6064e+06		0.008	0.1361		27.88		0		41.5237
MDEALTNASAIGDQR	1	15	-	Q	N-Term(Acetyl)	3	1	AT5G42970.1	Proteasome component (PCI) domain protein	0.986207	1.05013	1633.75	2	817.378	2	817.378	2	817.378	4.97687e+07	9.20475e+06	3.08486e+07	0	1.076e-05	67.37	75.94	67.77	0	77.6645	79.3731	78.448
TIAKDPPVLMAAGSDPALWQRPDSFGR	54	80	C	F	N-Term(Dimethyl); K4(Dimethyl)	3	1	AT5G54810.1	tryptophan synthase beta-subunit 1	1.01729	1.0501	2952.55	4	738.893	4	738.89	4	738.888	3.13232e+07	2.39803e+06	1.05556e+07	0	3.746e-06	61.36	34.75	37.28	0	84.7822	88.0479	85.9008	0.959937		0.696499	0.975226		0.768182	0.986404		0.913852	-0.0589878	1					-0.521806	1		-0.0361915
TIAKDPPVLMAAGSDPALWQRPDSFGR	54	80	C	F	N-Term(Dimethyl:2H(6)13C(2)); K4(Dimethyl:2H(6)13C(2))	2	1	AT5G54810.1	tryptophan synthase beta-subunit 1	1.01729	1.0501	2968.62			4	742.911	4	742.911		2.84039e+06	12876502	0	0.000102		42.77	32.42	0		88.0444	85.7831		0.771089			0.8692			0.895901					-0.375032	1
TIAKDPPVLMAAGSDPALWQRPDSFGR	54	80	C	F	N-Term(Dimethyl:2H(4)); K4(Dimethyl:2H(4))	1	1	AT5G54810.1	tryptophan synthase beta-subunit 1	1.01729	1.0501	2960.59	4	740.904					2.76486e+07			0	0.0002232	31.06			0	85.0488
VFQPISDSHR	24	33	S	S	N-Term(Dimethyl:2H(4))	2	1	AT4G21150.1	ribophorin II (RPN2) family protein	0.987174	1.04971	1217.66	3	406.558			3	406.557	9.60188e+06		8.71633e+06	0.002	0.01453	23.96		25.53	0	42.329		42.7911			0.962293			0.954511			1.01612							-0.0554514	1
ASVFQPISDSHR	22	33	A	S	N-Term(Dimethyl)	6	1	AT4G21150.1	ribophorin II (RPN2) family protein	0.987174	1.04971	1371.7	2	686.353	3	457.905	3	457.905	8.59134e+07	1.66042e+07	5.86797e+07	0	4.186e-06	39.83	40.85	46.33	0	51.6685	55.0754	52.9825	1.0842	1.17781	0.798684	1.34386	1.03715	1.02168	0.808483	1.14687	0.787915	0.116626	1		0.236112	1		-0.324304	2	14.7448	0.426384
ASVFQPISDSHR	22	33	A	S	N-Term(Dimethyl:2H(6)13C(2))	4	1	AT4G21150.1	ribophorin II (RPN2) family protein	0.987174	1.04971	1379.75			2	690.374	2	690.378		1.65936e+07	7.13857e+07	0	0.0005485		33.24	41.09	0		55.0623	52.9275		1.35164			1.16024			1.1765					0.434713	1
VFQPISDSHR	24	33	S	S	N-Term(Dimethyl:2H(6)13C(2))	1	1	AT4G21150.1	ribophorin II (RPN2) family protein	0.987174	1.04971	1221.68	3	407.897					8.94904e+06			0	0.002233	25.39			0	42.2855			1.20347			1.27981			0.942334			0.267195	1								0.355932
ASVFQPISDSHR	22	33	A	S	N-Term(Dimethyl:2H(4))	5	1	AT4G21150.1	ribophorin II (RPN2) family protein	0.987174	1.04971	1375.73	2	688.369	3	459.247	3	459.247	100931331	2.02263e+07	6.13779e+07	0	0.0003962	55.63	30.76	28.03	0	51.6528	54.9315	52.9097	0.798475			1.03782			0.771002			-0.32468	1								0.0535599
VFQPISDSHR	24	33	S	S	N-Term(Dimethyl)	2	1	AT4G21150.1	ribophorin II (RPN2) family protein	0.987174	1.04971	1213.63	3	405.216			3	405.215	7.88263e+06		8.7288e+06	0.001	0.01619	21.93		22.52	0	42.4266		42.8076
AEKEESVKLL	2	11	M	G	N-Term(Acetyl); K3(Dimethyl:2H(4)); K8(Dimethyl:2H(4))	3	1	AT2G29490.1	glutathione S-transferase TAU 1	0.962664	1.04933	1251.76	2	626.385	2	626.385	2	626.385	4.82689e+07	1.01288e+07	5.32253e+07	0	0.01637	37.89	32.05	34.81	0	64.1413	67.6055	65.6143	0.963878	0.817898	0.735639	0.976106	0.893265	0.726613	0.910969	0.984189	0.872682	-0.0530768	1		-0.290007	1		-0.442931	1		-0.0348908
AEKEESVKLL	2	11	M	G	N-Term(Acetyl); K3(Dimethyl:2H(6)13C(2)); K8(Dimethyl:2H(6)13C(2))	1	1	AT2G29490.1	glutathione S-transferase TAU 1	0.962664	1.04933	1259.8	2	630.406					4.03792e+07			0.001	0.03134	25.13			0	63.9787
ARFEELNNDLFR	331	342	R	K	N-Term(Dimethyl:2H(4))	1	2	AT5G42020.1	Heat shock protein 70 (Hsp 70) family protein	0.973827	1.04924	1555.82	3	519.278								0.001	0.02741	32.99			1	72.0535
ASSVSSAVDSDSLVEDR	67	83	S	D	N-Term(Dimethyl:2H(6)13C(2))	1	1	AT3G10670.1	non-intrinsic ABC protein 7	1.03015	1.04834	1759.87					2	880.438			2.56848e+06	0	3.002e-14			111.03	0			57.2866			0.881599			0.90076			0.986464							-0.181806	1
ASSVSSAVDSDSLVEDR	67	83	S	D	N-Term(Dimethyl)	1	1	AT3G10670.1	non-intrinsic ABC protein 7	1.03015	1.04834	1751.82			2	876.416				271730		0	0.0001005		80.32		0		58.4916			0.826376			0.940635			0.887223					-0.275129	1
ATNPKVYFDMTVGGKSAGR	2	20	M	I	N-Term(Acetyl); K5(Dimethyl:2H(4)); K15(Dimethyl:2H(4))	14	1	AT2G16600.1	rotamase CYP 3	1.06785	1.04829	2105.13	2	1053.07	2	1053.07	2	1053.07	1664014766	2.65157e+08	1.05605e+09	0	2.598e-11	76.87	70.24	79.64	0	75.4056	78.5492	77.3228	1.44652		1.23032	8.02589		0.925344	0.166268		1.14607	0.532583	2	1023.36				0.299035	1		3.00466
ATNPKVYFDMTVGGKSAGR	2	20	M	I	N-Term(Acetyl); K5(Dimethyl); M10(Oxidation); K15(Dimethyl)	8	1	AT2G16600.1	rotamase CYP 3	1.06785	1.04829	2113.07	3	705.03	3	705.028	2	1057.04	9.23181e+07	1.49669e+07	96147942	0	6.156e-06	40.62	37.86	55.91	0	67.8272	70.0584	68.7369	0.928349	0.39454	0.998215	0.647185	1.03246	1.00565	1.32331	0.410749	0.855605	-0.10726	1		-1.34176	1		-0.00257723	1		-0.62775
ATNPKVYFDMTVGGKSAGR	2	20	M	I	N-Term(Acetyl); K5(Dimethyl:2H(6)13C(2)); M10(Oxidation); K15(Dimethyl:2H(6)13C(2))	7	1	AT2G16600.1	rotamase CYP 3	1.06785	1.04829	2129.16	3	710.394	3	710.388	2	1065.08	7.40845e+07	1.46555e+07	1.07563e+08	0	7.4e-07	53.41	39.42	57.27	0	66.9554	69.8949	68.5044	0.88953	1.23975	0.845514	0.942159	0.988547	0.766297	0.870993	1.34802	0.892631	-0.168884	1		0.310052	1		-0.242099	3	9.42463	-0.0859573
ATNPKVYFDMTVGGKSAGR	2	20	M	I	N-Term(Acetyl); K5(Dimethyl:2H(6)13C(2)); K15(Dimethyl:2H(6)13C(2))	13	1	AT2G16600.1	rotamase CYP 3	1.06785	1.04829	2113.16	2	1057.09	2	1057.09	2	1057.08	1.50537e+09	2.82432e+08	9.90642e+08	0	9.488e-10	69.37	78.38	84.13	0	75.4032	78.6076	76.8064	0.992447	1.00822	0.539229	0.954708	0.763039	0.703992	0.958992	1.42026	0.660237	-0.0109375	1		0.0118127	1		-0.891031	2	85.6731	-0.0668682
ATNPKVYFDMTVGGKSAGR	2	20	M	I	N-Term(Acetyl); K5(Dimethyl); K15(Dimethyl)	17	1	AT2G16600.1	rotamase CYP 3	1.06785	1.04829	2097.08	2	1049.04	2	1049.04	2	1049.04	1.67691e+09	2.844e+08	9.40032e+08	0	8.053e-08	90.75	72.86	69.77	0	75.5008	78.6764	77.5919	1.56039	0.96657		1.12966	1.06955		1.27428	0.971386		0.641909	2	135.201	-0.0490536	1					0.17589
ATNPKVYFDMTVGGK	2	16	M	S	N-Term(Acetyl); K5(Dimethyl)	3	1	AT2G16600.1	rotamase CYP 3	1.06785	1.04829	1697.85	2	849.431	2	849.428	2	849.428	1.32441e+07	1.92624e+06	8.47718e+06	0	0.0001888	54.75	74.8	55.69	0	82.504	84.8413	83.3497
ATNPKVYFDMTVGGK	2	16	M	S	N-Term(Acetyl); K5(Dimethyl:2H(4))	1	1	AT2G16600.1	rotamase CYP 3	1.06785	1.04829	1701.88	2	851.445					8.63813e+06			0	0.001395	45.44			0	82.4574
ATNPKVYFDMTVGGKSAGR	2	20	M	I	N-Term(Acetyl); K5(Dimethyl:2H(4)); M10(Oxidation); K15(Dimethyl:2H(4))	5	1	AT2G16600.1	rotamase CYP 3	1.06785	1.04829	2121.13	3	707.715	3	707.712	3	707.713	9.09669e+07	1.75687e+07	117179139	0	0.006289	34.57	20.7	33.57	0	68.065	70.0213	68.38
ATNPKVYFDMTVGGK	2	16	M	S	N-Term(Acetyl); K5(Dimethyl:2H(6)13C(2))	1	1	AT2G16600.1	rotamase CYP 3	1.06785	1.04829	1705.9					2	853.453			1.43199e+06	0	0.001663			44.8	0			83.2896
SAKKLEGSSAPANR	2	15	M	R	N-Term(Acetyl); K3(Dimethyl:2H(6)13C(2)); K4(Dimethyl:2H(6)13C(2))	3	1	AT1G68370.1	Chaperone DnaJ-domain superfamily protein	1.0856	1.04789	1529.92	3	510.643	3	510.644	3	510.645	2.17708e+07	2.56909e+06	1.55258e+07	0	2.994e-06	26.76	39.68	56.75	0	31.9149	32.553	31.6268			0.940297			0.81683			0.992265							-0.0888113	1
SAKKLEGSSAPANRR	2	16	M	D	N-Term(Acetyl); K3(Dimethyl:2H(6)13C(2)); K4(Dimethyl:2H(6)13C(2))	1	1	AT1G68370.1	Chaperone DnaJ-domain superfamily protein	1.0856	1.04789	1686.02			4	422.261				208378		0.001	0.006387		32.37		1		29.9547			1.0415			1.07875			1.03776					0.0586655	1
SAKKLEGSSAPANR	2	15	M	R	N-Term(Acetyl); K3(Dimethyl); K4(Dimethyl)	3	1	AT1G68370.1	Chaperone DnaJ-domain superfamily protein	1.0856	1.04789	1513.83	3	505.283	3	505.283	3	505.282	2.42567e+07	2.75931e+06	1.60323e+07	0	1.326e-05	42.03	58.85	37.25	0	31.9564	32.5924	31.6078	0.991611	1.01569		0.975268	1.14411		0.937985	0.954226		-0.0121533	1		0.022455	1					-0.0361289
SAKKLEGSSAPANR	2	15	M	R	N-Term(Acetyl); K3(Dimethyl:2H(4)); K4(Dimethyl:2H(4))	2	1	AT1G68370.1	Chaperone DnaJ-domain superfamily protein	1.0856	1.04789	1521.88			3	507.965	3	507.965		2.53083e+06	1.70857e+07	0	1.512e-06		42.74	36.13	0		32.5567	31.5866
FSKLAEGTDITSAAPGVSLQKAR	30	52	G	S	N-Term(Dimethyl); K3(Dimethyl); K21(Dimethyl)	2	1	AT3G06050.1	peroxiredoxin IIF	1.06717	1.0475	2431.35			4	608.593	4	608.594		8.44674e+06	3.65019e+07	0.001	0.005661		40.6	42.05	0		66.0095	64.4506		0.910094	0.891932		0.901726	0.711788		1.01927	1.26299				-0.135913	1		-0.164994	1
SKLAEGTDITSAAPGVSLQKAR	31	52	F	S	N-Term(Dimethyl:2H(4)); K2(Dimethyl:2H(4)); K20(Dimethyl:2H(4))	4	1	AT3G06050.1	peroxiredoxin IIF	1.06717	1.0475	2296.37	3	766.128	3	766.123	3	766.123	7.24995e+07	6.46671e+06	1.89734e+08	0	1.773e-09	61.57	62.08	60.21	0	56.4866	59.7943	57.9715			0.875358			0.813173			1.08498							-0.192055	2	4.84944
SKLAEGTDITSAAPGVSLQKAR	31	52	F	S	N-Term(Dimethyl); K2(Dimethyl); K20(Dimethyl)	4	1	AT3G06050.1	peroxiredoxin IIF	1.06717	1.0475	2284.28	3	762.1	3	762.1	3	762.099	7.36401e+07	3.16392e+07	5.3164e+07	0	1.166e-08	62.24	86.47	50.49	0	56.5501	59.7974	58.0448	0.836765	0.880192		1.08772	1.03442		0.770908	0.859323		-0.257105	1		-0.184109	2	2.86723				0.121313
FSKLAEGTDITSAAPGVSLQKAR	30	52	G	S	N-Term(Dimethyl:2H(4)); K3(Dimethyl:2H(4)); K21(Dimethyl:2H(4))	1	1	AT3G06050.1	peroxiredoxin IIF	1.06717	1.0475	2443.43			4	611.612				9.08527e+06		0.001	0.01059		25.03		0		65.9868
SKLAEGTDITSAAPGVSLQKAR	31	52	F	S	N-Term(Dimethyl:2H(6)13C(2)); K2(Dimethyl:2H(6)13C(2)); K20(Dimethyl:2H(6)13C(2))	3	1	AT3G06050.1	peroxiredoxin IIF	1.06717	1.0475	2308.41	3	770.145	3	770.142	3	770.144	58128524	6.91657e+06	51443843	0	1.823e-05	58.42	59.18	53.72	0	56.5	59.768	58.0172
SGAGKKIADVAFKASR	2	17	M	T	N-Term(Acetyl); K5(Dimethyl:2H(6)13C(2)); K6(Dimethyl:2H(6)13C(2)); K13(Dimethyl:2H(6)13C(2))	8	1	AT3G52300.1	ATP synthase D chain, mitochondrial	0.933218	1.04747	1756.14	2	878.575	3	586.05	2	878.572	4.50203e+08	7.26606e+07	1.56183e+08	0	1.112e-05	60.48	54.21	65.13	0	56.1351	59.6209	57.8603	0.969813	0.957635	1.02627	0.952046	1.04509	0.687663	0.939741	0.984933	1.28641	-0.0442221	1		-0.0624524	1		0.0374056	2	13.0853	-0.0708969
SGAGKKIADVAFKASR	2	17	M	T	N-Term(Acetyl); K5(Dimethyl); K6(Dimethyl); K13(Dimethyl)	7	1	AT3G52300.1	ATP synthase D chain, mitochondrial	0.933218	1.04747	1732.01	3	578.009	3	578.006	2	866.508	226867003	3.34577e+07	3.70479e+08	0	4.391e-05	48.55	58.49	61.57	0	56.167	59.6478	57.9553		1.08613	0.937432		1.22405	0.766027		0.953764	1.05485				0.119194	2	18.3762	-0.0932148	1
SGAGKKIADVAFKASR	2	17	M	T	N-Term(Acetyl); K5(Dimethyl:2H(4)); K6(Dimethyl:2H(4)); K13(Dimethyl:2H(4))	7	1	AT3G52300.1	ATP synthase D chain, mitochondrial	0.933218	1.04747	1744.08	2	872.546	3	582.031	2	872.543	5.07843e+08	3.05164e+07	1.39024e+07	0	0.0001315	67.62	48.29	46.21	0	56.2282	59.6231	57.7991	0.466243			0.95937			0.448337			-1.10085	2	41.8743							-0.0598407
CSACAYPAAR	34	43	R	K	N-Term(Dimethyl); C1(Carbamidomethyl); C4(Carbamidomethyl)	1	3	AT1G15250.1	Zinc-binding ribosomal protein family protein	1.01342	1.04726	1154.5					2	577.756			2.65525e+06	0.006	0.07616			35.86	0			33.475
IQMQSSTDLDLKSQLQELIPEQQDR	31	55	W	L	N-Term(Dimethyl); K12(Dimethyl)	4	1	AT2G44350.2	Citrate synthase family protein	1.00251	1.04714	2999.53	3	1000.51	3	1000.52	3	1000.51	2.24008e+07	8570721	2.59649e+07	0	8.459e-07	50.84	38.65	51.51	0	92.6998	94.6612	93.0407			0.789695			0.777401			1.02384							-0.340633	1
IQMQSSTDLDLKSQLQELIPEQQDR	31	55	W	L	N-Term(Dimethyl); M3(Oxidation); K12(Dimethyl)	2	1	AT2G44350.2	Citrate synthase family protein	1.00251	1.04714	3015.52					3	1005.85			7.466e+06	0	7.655e-05			45.46	0			88.6136			0.620954			0.664301			0.942136							-0.687443	1
IQMQSSTDLDLKSQLQELIPEQQDR	31	55	W	L	N-Term(Dimethyl:2H(6)13C(2)); K12(Dimethyl:2H(6)13C(2))	3	1	AT2G44350.2	Citrate synthase family protein	1.00251	1.04714	3015.63	3	1005.88	3	1005.88	3	1005.88	4.51262e+07	9.19799e+06	2.82255e+07	0	2.653e-08	55.75	52.11	40.65	0	92.7577	94.608	93.0137	0.945417	0.81892		1.33474	0.959329		0.709816	0.862084		-0.0809768	1		-0.288206	1					0.416554
IQMQSSTDLDLKSQLQELIPEQQDR	31	55	W	L	N-Term(Dimethyl:2H(6)13C(2)); M3(Oxidation); K12(Dimethyl:2H(6)13C(2))	1	1	AT2G44350.2	Citrate synthase family protein	1.00251	1.04714	3031.61			3	1011.21				1.31282e+06		0	0.001065		31.98		0		90.4355			0.714742			0.944469			0.764253					-0.484506	1
IQMQSSTDLDLKSQLQELIPEQQDR	31	55	W	L	N-Term(Dimethyl:2H(4)); K12(Dimethyl:2H(4))	3	1	AT2G44350.2	Citrate synthase family protein	1.00251	1.04714	3007.59	3	1003.2	3	1003.2	3	1003.2	5.37754e+07	7.84787e+06	3.15435e+07	0	5.119e-08	52.79	47.55	47.45	0	92.6331	94.6536	92.9495
IQMQSSTDLDLKSQLQELIPEQQDR	31	55	W	L	N-Term(Dimethyl:2H(4)); M3(Oxidation); K12(Dimethyl:2H(4))	1	1	AT2G44350.2	Citrate synthase family protein	1.00251	1.04714	3023.58					3	1008.53			1.17447e+07	0	0.001388			30.58	0			88.5416
ATITVVKAR	2	10	M	Q	N-Term(Acetyl); K7(Dimethyl:2H(6)13C(2))	12	1	AT2G36530.1	Enolase	1.0173	1.0467	1036.69	2	518.848	2	518.847	2	518.85	2093831911	1.11835e+09	2274446803	0	0.0001523	61.34	58.95	65.06	0	51.3925	53.4194	53.0247			1.13573			0.974803			1.00428							0.183621	1
TEVQIVGDDLLVTNPKR	320	336	G	V	N-Term(Dimethyl); K16(Dimethyl)	2	1	AT2G36530.1	Enolase	1.0173	1.0467	1953.09			3	651.702	3	651.703		1.09799e+06	5.4298e+06	0	4.377e-06		22.45	43.87	0		78.7252	76.6965		1.34838	0.847944		1.67348	0.392254		0.81371	2.17881				0.431232	1		-0.237959	1
ATITVVKAR	2	10	M	Q	N-Term(Acetyl); K7(Dimethyl)	11	1	AT2G36530.1	Enolase	1.0173	1.0467	1028.64	2	514.827	2	514.825	2	514.826	3887937140	1128370748	1253372114	0	0.0003542	66.7	65.61	74.95	0	52.4474	54.3211	52.3213	0.777653	1.01105	0.718429	0.701568	0.880067	0.837052	1.02257	1.23486	0.73982	-0.362802	2	42.2116	0.0158604	2	2.76344	-0.477082	2	84.6222	-0.511345
ATITVVKAR	2	10	M	Q	N-Term(Acetyl); K7(Dimethyl:2H(4))	11	1	AT2G36530.1	Enolase	1.0173	1.0467	1032.67	2	516.839	2	516.839	2	516.838	1996934960	1057001856	2863932656	0	0.0008408	53.02	50.65	63.93	0	50.8926	54.5437	52.0227		1.13317	0.537149		1.17293	0.431022		1.03844	1.07421				0.180358	1		-0.896604	1
TGIYEALELR	43	52	S	D	N-Term(Dimethyl:2H(6)13C(2))	1	2	AT2G36530.1	Enolase	1.0173	1.0467	1200.69			2	600.851				382046		0.005	0.0685		25		0		83.6178			1.86947			1.98808			0.949642					0.902631	1
ATITVVKAR	2	10	M	Q	N-Term(Acetyl)	2	1	AT2G36530.1	Enolase	1.0173	1.0467	1000.61			2	500.81	2	500.811		1.42532e+06	5.59131e+06	0	0.0009645		51.83	51.73	0		52.885	51.3013
ATNGSASSAQLSQKEADVR	2	20	M	M	N-Term(Acetyl); K14(Dimethyl:2H(4))	7	1	AT1G72370.1	40s ribosomal protein SA	0.977799	1.04637	1994.01	2	997.507	2	997.503	2	997.504	790861216	140395817	595735108	0	5.121e-06	84.85	80.73	75.98	0	45.2041	46.3738	45.9556	1.14315		0.926919	1.06879		0.880833	0.986703		0.907074	0.193008	1					-0.109485	1		0.0959805
ATNGSASSAQLSQKEADVR	2	20	M	M	N-Term(Acetyl); K14(Dimethyl:2H(6)13C(2))	8	1	AT1G72370.1	40s ribosomal protein SA	0.977799	1.04637	1998.02	2	999.516	2	999.514	2	999.515	7.54844e+08	1.38636e+08	5.99567e+08	0	1.542e-07	75.44	78.43	89.79	0	44.979	46.1754	45.6622			0.886155			0.896191			0.852321							-0.174369	1
ATNGSASSAQLSQKEADVR	2	20	M	M	N-Term(Acetyl); K14(Dimethyl)	8	1	AT1G72370.1	40s ribosomal protein SA	0.977799	1.04637	1989.98	2	995.495	2	995.493	2	995.494	711467592	143023050	552198108	0	2.411e-09	81.11	87.48	80.91	0	45.4238	46.7026	45.9928	1.06602	1.06557		1.01955	1.1144		0.964571	1.02778		0.0922313	1		0.0916275	2	0.333553				0.0279326
ATNGSASSAQLSQK	2	15	M	E	N-Term(Acetyl)	3	1	AT1G72370.1	40s ribosomal protein SA	0.977799	1.04637	1391.68	2	696.34	2	696.341	2	696.343	1.06937e+07	1.50223e+06	7.66362e+06	0	6.487e-07	77.7	71.05	85.51	0	35.758	35.9777	35.4735
ATNGSASSAQLSQKEADVR	2	20	M	M	N-Term(Acetyl)	1	1	AT1G72370.1	40s ribosomal protein SA	0.977799	1.04637	1961.94					2	981.475			2.59389e+06	0	1.722e-10			105.69	0			44.4959
GISACAVCDGAAPIFR	188	203	R	N	N-Term(Dimethyl); C5(Carbamidomethyl); C8(Carbamidomethyl)	1	2	AT4G35460.1	NADPH-dependent thioredoxin reductase B	0.950963	1.04581	1692.82					2	846.913			484932	0	1.596e-05			49.96	0			75.9563			487.507			0.868788			565.57							8.92928	1
MNGLETHNTR	43	52	V	L	N-Term(Acetyl)	1	1	AT4G35460.1	NADPH-dependent thioredoxin reductase B	0.950963	1.04581	1214.56					2	607.782			9.9216e+06	0	2.681e-05			62.94	0			44.976
MNGLETHNTR	43	52	V	L	N-Term(Acetyl); M1(Oxidation)	3	1	AT4G35460.1	NADPH-dependent thioredoxin reductase B	0.950963	1.04581	1230.56	2	615.78	2	615.78	2	615.782	1.20484e+06	44278.7	2.03161e+06	0	0.0001091	39.2	20.14	51.33	0	30.7012	31.2344	30.2665
MKALILVGGFGTR	1	13	-	L	N-Term(Dimethyl:2H(6)13C(2)); K2(Dimethyl:2H(6)13C(2))	1	2	AT2G39770.1	Glucose-1-phosphate adenylyltransferase family protein	1.0039	1.04559	1434.94			3	478.985				307621		0.001	0.002141		36.68		0		84.7953			1.05803			0.657336			1.62549					0.0813766	1
MKALILVGGFGTR	1	13	-	L	N-Term(Dimethyl); K2(Dimethyl)	1	2	AT2G39770.1	Glucose-1-phosphate adenylyltransferase family protein	1.0039	1.04559	1418.85			3	473.622				445397		0.001	0.01205		24.64		0		84.9331
MKALILVGGFGTR	1	13	-	L	N-Term(Dimethyl:2H(4)); K2(Dimethyl:2H(4))	1	2	AT2G39770.1	Glucose-1-phosphate adenylyltransferase family protein	1.0039	1.04559	1426.9			3	476.306				600756		0.001	0.006797		29.21		0		84.8152
ASVVAPKYTSIKPLGDR	52	68	A	V	N-Term(Dimethyl:2H(4)); K7(Dimethyl:2H(4)); K12(Dimethyl:2H(4))	4	1	AT5G20720.1	chaperonin 20	1.02375	1.04537	1898.19	2	949.596	3	633.398	3	633.4	1.41913e+08	1.99024e+07	1.23729e+08	0	7.32e-08	66.92	36.26	45.01	0	56.5163	60.0199	58.015	0.911427	0.95121	0.862214	1.1503	1.07936	0.776987	0.794012	0.889994	1.11846	-0.133801	1		-0.0721637	1		-0.213882	1		0.202013
ASVVAPKYTSIKPLGDR	52	68	A	V	N-Term(Dimethyl); K7(Dimethyl); K12(Dimethyl)	3	1	AT5G20720.1	chaperonin 20	1.02375	1.04537	1886.11	2	943.559			3	629.372	1.35739e+08		1.10759e+08	0	1.977e-08	83.04		32.05	0	56.5853		58.109	0.860773			1.08829			0.792613			-0.216295	1								0.122065
ASVVAPKYTSIKPLGDR	52	68	A	V	N-Term(Dimethyl:2H(4)); K7(Dimethyl:2H(4))	1	1	AT5G20720.1	chaperonin 20	1.02375	1.04537	1866.13	4	467.289					1.07542e+07			0	0.009383	20.3			0	56.4085
ASVVAPKYTSIKPLGDR	52	68	A	V	N-Term(Dimethyl:2H(6)13C(2)); K7(Dimethyl:2H(6)13C(2)); K12(Dimethyl:2H(6)13C(2))	2	1	AT5G20720.1	chaperonin 20	1.02375	1.04537	1910.24	2	955.625			3	637.419	9.67738e+06		1.106e+08	0	4.614e-07	61.68		24.13	0	56.5022		57.9854
AYEKELDAAKKAASLAAR	56	73	M	L	N-Term(Dimethyl); K4(Dimethyl); K10(Dimethyl); K11(Dimethyl)	2	1	AT5G63980.1	Inositol monophosphatase family protein	1.09284	1.04488	2018.16	3	673.393			3	673.389	1.43407e+07		1.15487e+07	0	0.0001295	29.29		21.41	0	61.9035		63.385	0.705925		0.781929	0.976254		0.725056	0.724624		1.08696	-0.502413	1					-0.35489	1		-0.034671
ADQLTDDQISEFKEAF	2	17	M	S	N-Term(Acetyl); K13(Dimethyl:2H(4))	5	5	AT3G43810.1	calmodulin 7	1.03381	1.04428	1930.92	3	644.311	3	644.311	3	644.311	3.54411e+07	2.51741e+06	23495063	0	0.0008182	30.99	30.41	34.56	0	100.015	101.379	100.054			0.959663			0.872921			0.947629							-0.0594	1
ADQLTDDQISEFKEAF	2	17	M	S	N-Term(Acetyl); K13(Dimethyl)	6	5	AT3G43810.1	calmodulin 7	1.03381	1.04428	1926.89	2	963.948	3	642.969	2	963.952	3.43401e+07	5.8151e+06	2.16954e+07	0	3.548e-05	39.87	47.32	38.96	0	99.9305	101.408	100.331	1.05582	1.0636	0.923403	1.00937	1.11931	0.868782	0.964979	1.02138	0.916168	0.0783684	2	5.85288	0.0889576	2	0.37998	-0.114968	1		0.0134592
NVKEIAFDQHSR	47	58	A	A	N-Term(Dimethyl:2H(4)); K3(Dimethyl:2H(4))	6	1	AT2G28000.1	chaperonin-60alpha	1.02692	1.04428	1507.84	2	754.427	3	503.283	3	503.285	1.19354e+08	2.47312e+07	1.34397e+08	0	4.518e-06	43.35	37	44.08	0	43.1727	45.367	43.9651	1.06006	0.903959	1.05366	4.74778	1.15352	0.778161	0.688782	0.791404	1.36474	0.0841396	3	566.381	-0.145671	1		0.0754054	1		2.24725
NVKEIAFDQHSR	47	58	A	A	N-Term(Dimethyl:2H(6)13C(2)); K3(Dimethyl:2H(6)13C(2))	6	1	AT2G28000.1	chaperonin-60alpha	1.02692	1.04428	1515.88	2	758.445	2	758.442	2	758.444	1.20868e+08	2.67855e+07	1.20378e+08	0	0.0007992	37.07	41.52	45.56	0	43.1055	45.5283	43.9092	7086.85		0.986555	1.10484		0.824255	6427.95		1.20637	12.7909	1					-0.0195281	1		0.143833
NVKEIAFDQHSR	47	58	A	A	N-Term(Dimethyl); K3(Dimethyl)	6	1	AT2G28000.1	chaperonin-60alpha	1.02692	1.04428	1499.8	2	750.402	2	750.399	2	750.402	1.18241e+08	28727421	1.47368e+08	0	0.0002642	52.04	42.26	44.99	0	43.6531	45.6561	44.2847	0.242843	0.830599		0.387563	0.950745		0.627916	0.882273		-2.0419	1		-0.267777	1					-1.3675
AIISEVEEESSSSRPMIFPFR	2	22	M	A	N-Term(Dimethyl:2H(6)13C(2))	2	1	AT5G53400.1	HSP20-like chaperones superfamily protein	0.975928	1.04406	2447.26	3	816.426			3	816.425	1.13527e+07		7.61583e+06	0	4.117e-07	27.06		43.98	0	92.9689		93.7651			0.91849			0.837893			1.10485							-0.122665	1
AIISEVEEESSSSRPM	2	17	M	I	N-Term(Dimethyl:2H(6)13C(2))	2	1	AT5G53400.1	HSP20-like chaperones superfamily protein	0.975928	1.04406	1786.89	2	893.951			2	893.948	1.85202e+07		1.84276e+07	0	2.721e-10	124.77		96.06	0	65.9581		67.3283	0.988674		0.878355	1.07769		0.861251	0.919338		1.02792	-0.0164332	1					-0.187124	1		0.107948
AIISEVEEESSSSRPM	2	17	M	I	N-Term(Dimethyl:2H(4))	3	1	AT5G53400.1	HSP20-like chaperones superfamily protein	0.975928	1.04406	1782.87	2	891.943	2	891.937	2	891.939	1.93695e+07	4.3753e+06	1.85889e+07	0	2.686e-06	83.78	100.88	80.21	0	65.9423	68.7975	67.5068		1.01248			1.14973			0.889341					0.0178964	1
AIISEVEEESSSSRPMIFPFR	2	22	M	A	N-Term(Dimethyl:2H(4))	1	1	AT5G53400.1	HSP20-like chaperones superfamily protein	0.975928	1.04406	2443.25	3	815.088					1.08142e+07			0	0.000383	31.68			0	92.9332			1.12472			1.15897			0.972495			0.169562	1								0.212846
AIISEVEEESSSSRPM	2	17	M	I	N-Term(Dimethyl)	3	1	AT5G53400.1	HSP20-like chaperones superfamily protein	0.975928	1.04406	1778.84	2	889.93	2	889.925	2	889.924	1.98573e+07	4.63185e+06	1.69917e+07	0	3.046e-08	85.61	80.36	86.13	0	66.0095	68.8504	67.4613
AIISEVEEESSSSRPMIFPFR	2	22	M	A	N-Term(Dimethyl)	1	1	AT5G53400.1	HSP20-like chaperones superfamily protein	0.975928	1.04406	2439.22	3	813.745					1.0309e+07			0.001	0.02612	28.04			0	93.0564
SLDSHIEDQFASGR	168	181	R	L	N-Term(Dimethyl:2H(4))	1	1	AT5G20290.1	Ribosomal protein S8e family protein	0.956225	1.04381	1593.78	3	531.931								0.001	0.01832	43.19			0	57.7
SSLSPPPIPMELHAGNR	2	18	M	K	N-Term(Acetyl)	3	1	AT4G29490.1	Metallopeptidase M24 family protein	1.13529	1.04349	1844.94	2	922.973	2	922.964	2	922.967	18975005	3.22787e+06	1.34531e+07	0	0.002034	54.89	49.51	53.48	0	81.1112	83.8087	81.9983
SGMGDGYVGTAQDAVR	2	17	M	I	N-Term(Acetyl)	4	1	AT2G21150.1	XAP5 family protein	1.08697	1.04266	1625.72	2	813.367	2	813.364	2	813.362	1.40446e+07	4.09428e+06	1.42453e+07	0	2.632e-08	59.62	69.09	51.97	0	63.0974	64.844	64.1876
GFTKDQLLDR	2	11	M	L	N-Term(Dimethyl); K4(Dimethyl)	2	1	AT1G44835.2	YbaK/aminoacyl-tRNA synthetase-associated domain	1.15645	1.04256	1248.7	3	416.904	3	416.904			8.73708e+06	1.32516e+07		0.001	0.0108	22.05	34.11		0	52.1469	55.0071		0.896287	1.05308		1.90056	1.12381		0.472589	0.946338		-0.157968	1		0.0746202	1					0.926422
GFTKDQLLDR	2	11	M	L	N-Term(Dimethyl:2H(6)13C(2)); K4(Dimethyl:2H(6)13C(2))	2	1	AT1G44835.2	YbaK/aminoacyl-tRNA synthetase-associated domain	1.15645	1.04256	1264.78	2	632.894	3	422.266			6.44839e+06	1.18337e+07		0.001	0.02277	48.73	20.82		0	51.4073	55.0542		0.995758			1.40411			0.710675			-0.00613256	1								0.489652
ASKLVQLQSKACQASKF	2	18	M	V	N-Term(Acetyl); K3(Dimethyl:2H(4)); K10(Dimethyl:2H(4)); C12(Carbamidomethyl); K16(Dimethyl:2H(4))	2	1	AT2G19680.1	Mitochondrial ATP synthase subunit G protein	0.993578	1.04243	2032.21			3	678.074	3	678.07		4.62676e+06	2.12446e+07	0	0.00034		34.56	34.07	0		74.4289	72.8299			0.979416			0.866518			0.97428							-0.0300064	1
ASKLVQLQSKACQASKF	2	18	M	V	N-Term(Acetyl); K3(Dimethyl); K10(Dimethyl); C12(Carbamidomethyl); K16(Dimethyl)	3	1	AT2G19680.1	Mitochondrial ATP synthase subunit G protein	0.993578	1.04243	2020.13	3	674.047	3	674.047	3	674.047	3.01764e+07	4.80412e+06	2.08502e+07	0	5.593e-05	27.48	37.75	30.41	0	71.3559	74.451	72.8721	0.750862	1.08373		0.626136	1.15611		1.10629	1.00758		-0.41338	1		0.116006	1					-0.675453
SSKPAGNDVIGIDLGTTNSCVAVMEGKNPKVIENAEGAR	51	89	F	T	N-Term(Dimethyl); K3(Dimethyl); C20(Carbamidomethyl); K27(Dimethyl); K30(Dimethyl)	1	1	AT5G09590.1	mitochondrial HSO70 2	1.04347	1.04202	4111.14	5	823.034					8.57813e+07			0	2.757e-05	35.71			0	76.0872
SGEGDTTLKAICYKPGSLQLLDQR	2	25	M	K	N-Term(Acetyl); K9(Dimethyl); C12(Carbamidomethyl); K14(Dimethyl)	3	1	AT2G05830.1	NagB/RpiA/CoA transferase-like superfamily protein	1.06982	1.04136	2748.41	3	916.815	3	916.809	3	916.812	1.81117e+07	3.07643e+06	1.10675e+07	0	3.672e-05	27	40.67	28.68	0	82.0638	84.5675	82.8741		0.955765	0.864444		1.05382	0.87331		0.974864	0.853223				-0.0652725	1		-0.210156	1
SGEGDTTLKAICYKPGSLQLLDQR	2	25	M	K	N-Term(Acetyl); K9(Dimethyl:2H(6)13C(2)); C12(Carbamidomethyl); K14(Dimethyl:2H(6)13C(2))	4	1	AT2G05830.1	NagB/RpiA/CoA transferase-like superfamily protein	1.06982	1.04136	2764.51	3	922.176	3	922.172	3	922.175	1.69019e+07	3.12491e+06	1.20697e+07	0	8.758e-05	42.2	31.27	24.24	0	82.0823	84.6128	82.8345	1.0243			0.959455			0.984875			0.0346383	1								-0.0597131
SGEGDTTLKAICYKPGSLQLLDQR	2	25	M	K	N-Term(Acetyl); K9(Dimethyl:2H(4)); C12(Carbamidomethyl); K14(Dimethyl:2H(4))	2	1	AT2G05830.1	NagB/RpiA/CoA transferase-like superfamily protein	1.06982	1.04136	2756.47	3	919.495	3	919.493			1.8371e+07	2.87855e+06		0	0.0006589	36.61	26.67		0	81.9828	84.5713
VFVKSTKSNAYFKR	2	15	M	Y	N-Term(Dimethyl:2H(4)); K4(Dimethyl:2H(4)); K7(Dimethyl:2H(4)); K13(Dimethyl:2H(4))	1	1	AT3G25520.1	ribosomal protein L5	1.09275	1.04124	1803.16	3	601.725					3.70446e+07			0	0.003472	20.66			0	40.7476			1.00686			1.31363			0.768088			0.00985843	1								0.393563
SYSDSDSSSHGGEYKNFR	2	19	M	Q	N-Term(Acetyl); K15(Dimethyl:2H(4))	2	1	AT1G12360.1	Sec1/munc18-like (SM) proteins superfamily	1.04722	1.04092	2096.91	3	699.641			3	699.642	9.78024e+06		7.98219e+06	0	0.0003737	39.26		48.32	0	43.0909		43.3945			0.856117			0.886624			0.832316							-0.22412	1
SYSDSDSSSHGGEYKNFR	2	19	M	Q	N-Term(Acetyl); K15(Dimethyl:2H(6)13C(2))	1	1	AT1G12360.1	Sec1/munc18-like (SM) proteins superfamily	1.04722	1.04092	2100.93			3	700.98				1.82407e+06		0	1.161e-05		46.7		0		43.9841			0.874122			0.93777			1.00193					-0.194093	1
SYSDSDSSSHGGEYKNFR	2	19	M	Q	N-Term(Acetyl); K15(Dimethyl)	3	1	AT1G12360.1	Sec1/munc18-like (SM) proteins superfamily	1.04722	1.04092	2092.88	3	698.3	3	698.299	3	698.3	1.06468e+07	1.61047e+06	6.83369e+06	0	0.006692	49.54	40.39	48.23	0	42.9297	43.9876	43.4576	1.02985			0.88324			1.07566			0.0424356	1								-0.179123
GSGQWHVEKR	2	11	M	S	N-Term(Acetyl); K9(Dimethyl)	2	1	AT5G40760.1	glucose-6-phosphate dehydrogenase 6	1.05324	1.04048	1253.64	2	627.323	3	418.55			3.50613e+06	3.36817e+06		0.003	0.1063	28.57	36.57		0	37.2697	38.6175		0.847666	0.982523		0.860005	1.0622		0.90929	0.994255		-0.238432	1		-0.0254366	1					-0.217583
ATIRVPNEVPSPAQDSETLKQAIR	2	25	M	G	N-Term(Acetyl); K20(Dimethyl:2H(6)13C(2))	1	1	AT2G38760.1	annexin 3	0.77871	1.04005	2698.49	3	900.169					2.36994e+07			0	3.073e-05	39.64			1	79.3458
VDDPVCPATSKLSR	25	38	A	A	N-Term(Dimethyl:2H(6)13C(2)); C6(Carbamidomethyl); K11(Dimethyl:2H(6)13C(2))	8	1	AT1G66270.1	Glycosyl hydrolase superfamily protein	0.939121	1.03946	1616.93	2	808.967	2	808.967	2	808.964	2.37869e+09	7.14499e+08	1.95883e+09	0	3.067e-06	59.95	36.82	53.96	0	48.1451	49.8377	49.124			0.92606			0.760404			1.22748							-0.110822	1
VDDPVCPATSKLSR	25	38	A	A	N-Term(Dimethyl); C6(Carbamidomethyl); K11(Dimethyl)	10	1	AT1G66270.1	Glycosyl hydrolase superfamily protein	0.939121	1.03946	1600.84	2	800.922	2	800.919	2	800.923	2.37992e+09	6.86379e+08	2156378811	0	5.922e-08	69.77	45.66	70.85	0	48.1191	49.934	49.184	1.04452		0.799224	1.06365		0.740913	0.984088		1.08723	0.0628347	2	2.11309				-0.323328	1		0.0890226
VDDPVCPATSKLSR	25	38	A	A	N-Term(Dimethyl:2H(4)); C6(Carbamidomethyl); K11(Dimethyl:2H(4))	8	1	AT1G66270.1	Glycosyl hydrolase superfamily protein	0.939121	1.03946	1608.89	2	804.947	2	804.948	2	804.946	2.34403e+09	7.32621e+08	2.24344e+09	0	5.711e-07	63.57	60.62	53.69	0	48.0749	49.8447	49.0853		0.99447			0.97236			1.03286					-0.00800005	2	1.51603
TQPAKIEDEEEEEFDQR	31	47	Y	K	N-Term(Dimethyl:2H(6)13C(2)); K5(Dimethyl:2H(6)13C(2))	3	1	AT1G70190.1	Ribosomal protein L7/L12, oligomerisation;Ribosomal protein L7/L12, C-terminal/adaptor protein ClpS-like	0.957399	1.03861	2165.08	3	722.365	3	722.364	3	722.365	4.98343e+07	1.14021e+07	4.58464e+07	0	0.0002052	33.71	30.39	37.21	0	54.0293	56.6084	55.3006	1.03415		0.845227	1.15092		0.800381	0.90044		1.06438	0.0484418	1					-0.242589	1		0.202788
TQPAKIEDEEEEEFDQR	31	47	Y	K	N-Term(Dimethyl); K5(Dimethyl)	3	1	AT1G70190.1	Ribosomal protein L7/L12, oligomerisation;Ribosomal protein L7/L12, C-terminal/adaptor protein ClpS-like	0.957399	1.03861	2148.99	3	717.002	3	717	3	717.004	5.10828e+07	1.09147e+07	4.37733e+07	0	0.0001845	30.05	36.54	33.2	0	53.9557	56.6138	55.3518		0.91355			0.985533			0.936132					-0.130444	1
TQPAKIEDEEEEEFDQR	31	47	Y	K	N-Term(Dimethyl:2H(4)); K5(Dimethyl:2H(4))	3	1	AT1G70190.1	Ribosomal protein L7/L12, oligomerisation;Ribosomal protein L7/L12, C-terminal/adaptor protein ClpS-like	0.957399	1.03861	2157.04	3	719.686	3	719.683	3	719.688	5.32135e+07	1.08851e+07	4.97648e+07	0	0.0008242	33.63	36.26	31.71	0	54.0135	56.5563	55.2619
SAQSVTADPSPPITDTNKLNKYSSR	35	59	C	I	N-Term(Dimethyl); K18(Dimethyl); K21(Dimethyl)	4	1	AT3G23940.1	dehydratase family	0.985737	1.03826	2761.44			4	691.116	3	921.152		1.97645e+07	1.17556e+08	0	1.803e-05		24.09	44.4	0		55.6707	54.3927			0.90298			0.814448			1.11747							-0.147235	2	5.06674
SAQSVTADPSPPITDTNKLNKYSSR	35	59	C	I	N-Term(Dimethyl:2H(6)13C(2)); K18(Dimethyl:2H(6)13C(2)); K21(Dimethyl:2H(6)13C(2))	2	1	AT3G23940.1	dehydratase family	0.985737	1.03826	2785.57			3	929.195				1.73959e+07		0	0.0001808		36.83		0		55.8595			0.946123			1.16778			0.818207					-0.0799	2	0.568707
ANSGEEKLKLY	2	12	M	S	N-Term(Acetyl); K7(Dimethyl); K9(Dimethyl)	3	1	AT2G02390.3	glutathione S-transferase zeta 1	0.970628	1.03798	1349.73	2	675.37	2	675.367	2	675.368	3.08184e+07	8712295	3.03922e+07	0	0.02606	28.27	41.12	32.72	0	61.402	64.9479	63.0752	0.939313	0.857415	0.769088	0.945624	1.00025	0.754334	0.916369	0.921386	0.878834	-0.0903218	1		-0.221935	1		-0.378779	1		-0.0806622
ANSGEEKLKLY	2	12	M	S	N-Term(Acetyl); K7(Dimethyl:2H(4)); K9(Dimethyl:2H(4))	2	1	AT2G02390.3	glutathione S-transferase zeta 1	0.970628	1.03798	1357.78	2	679.396			2	679.394	3.09046e+07		3.86744e+07	0.002	0.02275	24.86		27.88	0	61.3745		62.9852
ANSGEEKLKLY	2	12	M	S	N-Term(Acetyl); K7(Dimethyl:2H(6)13C(2)); K9(Dimethyl:2H(6)13C(2))	1	1	AT2G02390.3	glutathione S-transferase zeta 1	0.970628	1.03798	1365.82	2	683.414					22284979			0.001	0.03228	25.31			0	61.3585
DNKFSCETNGGSTAR	489	503	A	G	N-Term(Dimethyl); K3(Dimethyl); C6(Carbamidomethyl)	3	1	AT1G62660.1	Glycosyl hydrolases family 32 protein	1.02411	1.03749	1699.76	3	567.26	3	567.261	3	567.259	8.47047e+06	882165	6.62655e+06	0	0.001378	26.3	33.06	31.51	0	32.7713	33.2974	32.4273	0.904351		0.923492	1.25799		0.86082	0.720406		1.08128	-0.145045	1					-0.114829	1		0.33112
ADNKFSCETNGGSTAR	488	503	E	G	N-Term(Dimethyl); K4(Dimethyl); C7(Carbamidomethyl)	5	1	AT1G62660.1	Glycosyl hydrolases family 32 protein	1.02411	1.03749	1770.8	2	885.904	3	590.942	3	590.94	1.81595e+07	2.47264e+06	1.24127e+07	0	3.838e-10	59.81	32.48	63.6	0	31.7581	32.1867	31.3464			0.788698			0.744117			1.06829							-0.342455	2	7.28968
KFSCETNGGSTAR	491	503	N	G	N-Term(Dimethyl); K1(Dimethyl); C4(Carbamidomethyl)	3	1	AT1G62660.1	Glycosyl hydrolases family 32 protein	1.02411	1.03749	1470.7	2	735.854	3	490.905	3	490.904	8.79867e+06	4.35163e+06	1.0267e+07	0	0.0006671	56.74	30.33	26.24	0	27.4948	28.2898	27.2503	0.778317		0.692006	0.9613		0.731833	0.811363		0.953053	-0.36157	1					-0.531144	1		-0.0569412
KFSCETNGGSTAR	491	503	N	G	N-Term(Dimethyl:2H(6)13C(2)); K1(Dimethyl:2H(6)13C(2)); C4(Carbamidomethyl)	4	1	AT1G62660.1	Glycosyl hydrolases family 32 protein	1.02411	1.03749	1486.78	2	743.895	3	496.267	2	743.895	6.46019e+06	4.65032e+06	1.20093e+07	0	6.816e-06	50.5	34.85	55.51	0	27.4628	28.2374	27.2172		0.792972	0.66318		0.963413	0.704777		0.83123	0.948417				-0.334658	1		-0.592528	1
DNKFSCETNGGSTAR	489	503	A	G	N-Term(Dimethyl:2H(4)); K3(Dimethyl:2H(4)); C6(Carbamidomethyl)	3	1	AT1G62660.1	Glycosyl hydrolases family 32 protein	1.02411	1.03749	1707.82	3	569.943	3	569.943	3	569.941	9.73584e+06	849149	6.80094e+06	0	0.003408	21.99	34.46	20.3	0	32.7217	33.2402	32.3668		1.21613			1.35521			0.906252					0.282301	1
ADNKFSCETNGGSTAR	488	503	E	G	N-Term(Dimethyl:2H(4)); K4(Dimethyl:2H(4)); C7(Carbamidomethyl)	5	1	AT1G62660.1	Glycosyl hydrolases family 32 protein	1.02411	1.03749	1778.86	2	889.929	3	593.625	2	889.929	1.76269e+07	2.34542e+06	1.43484e+07	0	6.393e-05	60.78	72.87	51.32	0	31.721	32.1796	31.3836	0.90212	0.903219		1.17903	1.0202		0.766757	0.894096		-0.148608	1		-0.146853	1					0.237597
GPDVKHVIKASMDDTR	319	334	N	I	N-Term(Dimethyl); K5(Dimethyl); K9(Dimethyl)	1	1	AT1G62660.1	Glycosyl hydrolases family 32 protein	1.02411	1.03749	1852.99			3	618.336				9.16935e+06		0.001	0.004119		21.9		0		52.4963			0.886573			1.02137			0.87661					-0.173689	1
ADNKFSCETNGGSTAR	488	503	E	G	N-Term(Dimethyl:2H(6)13C(2)); K4(Dimethyl:2H(6)13C(2)); C7(Carbamidomethyl)	3	1	AT1G62660.1	Glycosyl hydrolases family 32 protein	1.02411	1.03749	1786.89	3	596.301	3	596.304	3	596.301	1.5008e+07	2.48908e+06	1.25091e+07	0	7.572e-08	62.84	45.43	52.04	0	31.6056	32.1548	31.28	0.876091			1.07243			0.818646			-0.190848	1								0.100888
ASTEALLPVTSLQDPLSESR	2	21	M	S	N-Term(Acetyl)	1	1	AT1G62660.1	Glycosyl hydrolases family 32 protein	1.02411	1.03749	2156.1			2	1078.56				221440		0	0.0002113		38.73		0		103.857
KFSCETNGGSTAR	491	503	N	G	N-Term(Dimethyl:2H(4)); K1(Dimethyl:2H(4)); C4(Carbamidomethyl)	2	1	AT1G62660.1	Glycosyl hydrolases family 32 protein	1.02411	1.03749	1478.75	2	739.876			2	739.876	7.65558e+06		1.93684e+06	0	9.661e-05	53.77		43.68	0	27.473		27.2243
DNKFSCETNGGSTAR	489	503	A	G	N-Term(Dimethyl:2H(6)13C(2)); K3(Dimethyl:2H(6)13C(2)); C6(Carbamidomethyl)	1	1	AT1G62660.1	Glycosyl hydrolases family 32 protein	1.02411	1.03749	1715.85			3	572.623				670170		0.004	0.03297		22.71		0		33.2365
ADPELEAIR	2	10	M	Q	N-Term(Acetyl)	3	1	AT1G29850.3	double-stranded DNA-binding family protein	1.0418	1.03744	1055.53	2	528.273	2	528.271	2	528.272	5.92955e+07	1.12476e+07	5.42609e+07	0	7.621e-05	23.83	63.1	36.63	0	66.8986	69.0878	68.0588
IHQYQTIQAIPR	30	41	C	E	N-Term(Dimethyl)	4	1	AT5G66860.1	Ribosomal protein L25/Gln-tRNA synthetase, anti-codon-binding domain	0.970755	1.03729	1495.84	2	748.423	3	499.283	3	499.284	4.15265e+07	6.52257e+06	3.4189e+07	0	0.0007307	37.54	33.24	40.05	0	52.646	55.5122	53.9163	1.13099	0.975212	0.852357	1.32521	0.949035	0.81321	0.855249	1.03775	1.05642	0.177585	2	7.4799	-0.0362127	1		-0.23047	1		0.406217
IHQYQTIQAIPR	30	41	C	E	N-Term(Dimethyl:2H(6)13C(2))	2	1	AT5G66860.1	Ribosomal protein L25/Gln-tRNA synthetase, anti-codon-binding domain	0.970755	1.03729	1503.88	3	501.966			2	752.446	4.21284e+07		6.69764e+06	0	0.008686	30.52		38.75	0	52.5672		53.816			0.846383			0.828568			1.02958							-0.240618	1
IHQYQTIQAIPR	30	41	C	E	N-Term(Dimethyl:2H(4))	3	1	AT5G66860.1	Ribosomal protein L25/Gln-tRNA synthetase, anti-codon-binding domain	0.970755	1.03729	1499.86	2	750.435			2	750.435	4.75108e+07		7.28449e+06	0	0.002428	34.04		38.42	0	52.6759		53.9205
STVGSPSFAQR	26	36	F	L	N-Term(Dimethyl:2H(4))	4	1	AT3G61440.1	cysteine synthase C1	0.975834	1.03716	1168.61	2	584.815	2	584.811	2	584.816	1.52656e+08	4.63723e+07	162226031	0	0.0004452	43.82	48.37	29.27	0	43.9017	45.3032	44.3411	0.19967	5.31201	0.679916	1.11961	4.75937	0.134066	0.178716	1.12716	5.11159	-2.32431	1		2.40926	1		-0.556572	1		0.162997
SGTVKDIVSKAELDNLR	2	18	M	Q	N-Term(Acetyl); K5(Dimethyl:2H(4)); K10(Dimethyl:2H(4))	2	1	AT4G04950.1	thioredoxin family protein	0.989931	1.03699	1951.13	3	651.049			3	651.048	6.02031e+07		4.50359e+07	0	5.126e-05	30.85		42.55	0	82.0451		82.9615			0.850858			0.849509			0.863343							-0.23301	1
SGTVKDIVSKAELDNLR	2	18	M	Q	N-Term(Acetyl); K5(Dimethyl); K10(Dimethyl)	4	1	AT4G04950.1	thioredoxin family protein	0.989931	1.03699	1943.08	3	648.366	3	648.365	3	648.364	5.77211e+07	8.59725e+06	3.81904e+07	0	1.113e-06	34.59	41.53	34.14	0	82.1794	84.9771	82.9755	1.01137	0.874758		1.00395	0.953894		0.929352	0.985706		0.0163169	1		-0.193044	1					0.00568092
SGTVKDIVSKAELDNLR	2	18	M	Q	N-Term(Acetyl); K5(Dimethyl:2H(6)13C(2)); K10(Dimethyl:2H(6)13C(2))	3	1	AT4G04950.1	thioredoxin family protein	0.989931	1.03699	1959.17	3	653.728	3	653.726	3	653.727	5.22828e+07	9.57292e+06	42506666	0	0.005616	25.24	24.47	26.7	0	82.0474	84.7296	82.8994
DVYKIGGIGTVPVGR	240	254	Q	V	N-Term(Dimethyl); K4(Dimethyl)	1	1	AT1G07920.1	GTP binding Elongation factor Tu family protein	0.951062	1.03675	1586.92					3	529.646			2.67571e+06	0.002	0.01597			34.13	0			71.9801			0.877915			0.559218			1.58231							-0.187847	1
VKYSQEPDNQTKSC	2	15	M	K	N-Term(Dimethyl:2H(4)); K2(Dimethyl:2H(4)); K12(Dimethyl:2H(4)); C14(Carbamidomethyl)	4	1	AT1G67430.1	Ribosomal protein L22p/L17e family protein	0.983966	1.0367	1779.93	3	593.981			3	593.983	1.78128e+06		1.01124e+06	0	5.112e-05	33.65		33.62	0	29.5075		29.2687			1.03046			0.860878			1.20645							0.0432838	1
VKYSQEPDNQTKSCKAR	2	18	M	G	N-Term(Dimethyl:2H(4)); K2(Dimethyl:2H(4)); K12(Dimethyl:2H(4)); C14(Carbamidomethyl); K15(Dimethyl:2H(4))	5	1	AT1G67430.1	Ribosomal protein L22p/L17e family protein	0.983966	1.0367	2167.22	3	723.078	3	723.078	4	542.561	2.07532e+08	2.37173e+07	513556	0	0.0001603	35.89	30.62	20.23	0	25.1125	26.0349	25.934	0.862325	0.951583	0.93182	1.09105	1.11492	0.707194	0.792035	0.86194	1.32804	-0.213697	1		-0.071599	2	2.17083	-0.101876	1		0.125715
VKYSQEPDNQTKSCKAR	2	18	M	G	N-Term(Dimethyl); K2(Dimethyl); K12(Dimethyl); C14(Carbamidomethyl); K15(Dimethyl)	3	1	AT1G67430.1	Ribosomal protein L22p/L17e family protein	0.983966	1.0367	2151.12	3	717.711			3	717.711	1.38152e+07		3.76561e+07	0	2.427e-06	42.97		25.61	0	25.1881		24.9436	0.935768		0.877894	1.1531		0.734256	0.813237		1.20507	-0.095778	1					-0.187881	1		0.205523
VKYSQEPDNQTKSCKAR	2	18	M	G	N-Term(Dimethyl:2H(6)13C(2)); K2(Dimethyl:2H(6)13C(2)); K12(Dimethyl:2H(6)13C(2)); C14(Carbamidomethyl); K15(Dimethyl:2H(6)13C(2))	3	1	AT1G67430.1	Ribosomal protein L22p/L17e family protein	0.983966	1.0367	2183.29	3	728.433	3	728.437	3	728.435	1.21955e+07	544257	1.75934e+06	0	0.0001741	23.75	22.48	31.73	0	25.2492	25.9853	25.0066			0.868911			0.81894			1.06941							-0.202719	1
VKYSQEPDNQTKSC	2	15	M	K	N-Term(Dimethyl:2H(6)13C(2)); K2(Dimethyl:2H(6)13C(2)); K12(Dimethyl:2H(6)13C(2)); C14(Carbamidomethyl)	2	1	AT1G67430.1	Ribosomal protein L22p/L17e family protein	0.983966	1.0367	1791.99			3	598.003	3	598		230988	991844	0	2.702e-05		45.19	26.83	0		30.0278	29.0939		0.827681			1.15584			0.723173					-0.272853	1
VKYSQEPDNQTKSC	2	15	M	K	N-Term(Dimethyl); K2(Dimethyl); K12(Dimethyl); C14(Carbamidomethyl)	3	1	AT1G67430.1	Ribosomal protein L22p/L17e family protein	0.983966	1.0367	1767.86	3	589.958	3	589.956	3	589.956	2.25125e+06	260543	1.0891e+06	0	4.95e-06	42.1	36.75	27.29	0	29.5676	30.1077	29.2035	0.97262			0.91297			1.06759			-0.0400517	1								-0.13136
VKYSQEPDNQTKSCK	2	16	M	A	N-Term(Dimethyl); K2(Dimethyl); K12(Dimethyl); C14(Carbamidomethyl)	1	1	AT1G67430.1	Ribosomal protein L22p/L17e family protein	0.983966	1.0367	1895.96	3	632.657					711584			0	0.001397	39.52			0	25.906
VKYSQEPDNQTKSCK	2	16	M	A	N-Term(Dimethyl:2H(4)); K2(Dimethyl:2H(4)); K12(Dimethyl:2H(4)); C14(Carbamidomethyl)	4	1	AT1G67430.1	Ribosomal protein L22p/L17e family protein	0.983966	1.0367	1908.03	3	636.682	3	636.682	4	477.761	671298	288143	425524	0	6.781e-05	36.13	30.57	24.04	0	25.9542	26.716	25.6318
SEEQPHANLAVPAFKTEKEPITQTR	2	26	M	N	N-Term(Acetyl); K15(Dimethyl:2H(6)13C(2)); K18(Dimethyl:2H(6)13C(2))	3	1	AT2G20610.1	Tyrosine transaminase family protein	1.02408	1.03646	2935.6	4	734.658	4	734.656	4	734.657	5.54917e+07	2.18833e+07	5.14288e+07	0	3.034e-05	24.71	29.47	27.1	0	63.413	66.5819	64.7552	0.960627	0.892094	0.763092	0.899476	0.954628	0.800112	0.985244	1.00447	0.822092	-0.0579523	1		-0.164732	1		-0.39007	1		-0.152844
SEEQPHANLAVPAFKTEKEPITQTR	2	26	M	N	N-Term(Acetyl); K15(Dimethyl); K18(Dimethyl)	1	1	AT2G20610.1	Tyrosine transaminase family protein	1.02408	1.03646	2919.52			4	730.635				1.96681e+07		0	0.0004386		27.03		0		66.6742
MNVDEEIQKLEEEIHR	1	16	-	L	N-Term(Acetyl); K9(Dimethyl:2H(4))	3	1	AT4G33640.1	unknown protein; Has 30201 Blast hits to 17322 proteins in 780 species: Archae - 12; Bacteria - 1396; Metazoa - 17338; Fungi - 3422; Plants - 5037; Viruses - 0; Other Eukaryotes - 2996 (source: NCBI BLink).	1.03792	1.03614	2086.04	3	696.017			3	696.019	6.80857e+07		2.91789e+07	0	2.06e-05	49.6		42.83	0	104.493		105.136			0.882021			0.897882			0.846748							-0.181115	1
MNVDEEIQKLEEEIHR	1	16	-	L	N-Term(Acetyl); M1(Oxidation); K9(Dimethyl)	2	1	AT4G33640.1	unknown protein; Has 30201 Blast hits to 17322 proteins in 780 species: Archae - 12; Bacteria - 1396; Metazoa - 17338; Fungi - 3422; Plants - 5037; Viruses - 0; Other Eukaryotes - 2996 (source: NCBI BLink).	1.03792	1.03614	2098.01			3	700.007	3	700.007		1.56374e+06	8.10904e+06	0	9.481e-06		33.07	25.04	0		98.1216	96.7043		0.916473			1.06679			0.923423					-0.125837	1
MNVDEEIQKLEEEIHR	1	16	-	L	N-Term(Acetyl); K9(Dimethyl)	3	1	AT4G33640.1	unknown protein; Has 30201 Blast hits to 17322 proteins in 780 species: Archae - 12; Bacteria - 1396; Metazoa - 17338; Fungi - 3422; Plants - 5037; Viruses - 0; Other Eukaryotes - 2996 (source: NCBI BLink).	1.03792	1.03614	2082.01	3	694.676	3	694.676			7.12546e+07	9.37799e+06		0	3.437e-05	53.27	50.21		0	104.669	106.406		1.06274	0.915632		0.976892	0.98098		1.0036	1.00328		0.0877912	2	6.99563	-0.12716	1					-0.0337284
MNVDEEIQKLEEEIHR	1	16	-	L	N-Term(Acetyl); M1(Oxidation); K9(Dimethyl:2H(6)13C(2))	2	1	AT4G33640.1	unknown protein; Has 30201 Blast hits to 17322 proteins in 780 species: Archae - 12; Bacteria - 1396; Metazoa - 17338; Fungi - 3422; Plants - 5037; Viruses - 0; Other Eukaryotes - 2996 (source: NCBI BLink).	1.03792	1.03614	2106.05	3	702.689			3	702.689	1.14926e+06			0	0.005151	22.08		26.78	0	96.1966		96.3428	0.410136			0.439377			0.861131			-1.28582	1								-1.18647
MNVDEEIQKLEEEIHR	1	16	-	L	N-Term(Acetyl); K9(Dimethyl:2H(6)13C(2))	5	1	AT4G33640.1	unknown protein; Has 30201 Blast hits to 17322 proteins in 780 species: Archae - 12; Bacteria - 1396; Metazoa - 17338; Fungi - 3422; Plants - 5037; Viruses - 0; Other Eukaryotes - 2996 (source: NCBI BLink).	1.03792	1.03614	2090.06	3	697.356	3	697.358	3	697.358	6.64622e+07	1.05353e+07	2.99018e+07	0	6.705e-06	38.41	38.34	43.15	0	104.958	106.347	104.995
MNVDEEIQKLEEEIHR	1	16	-	L	N-Term(Acetyl); M1(Oxidation); K9(Dimethyl:2H(4))	2	1	AT4G33640.1	unknown protein; Has 30201 Blast hits to 17322 proteins in 780 species: Archae - 12; Bacteria - 1396; Metazoa - 17338; Fungi - 3422; Plants - 5037; Viruses - 0; Other Eukaryotes - 2996 (source: NCBI BLink).	1.03792	1.03614	2102.03			3	701.35	3	701.348		1.38595e+06	9.71174e+06	0.002	0.02262		21.87	25.44	0		98.0629	96.2948
METGAGIGLYPLHR	1	14	-	C	N-Term(Acetyl)	5	1	AT5G64460.2	Phosphoglycerate mutase family protein	0.991007	1.03575	1556.79	2	778.899	2	778.898	2	778.896	4.56489e+07	5.20182e+06	3.09455e+07	0	2.233e-06	83.05	70.73	59.99	0	83.4671	85.769	83.9579
METGAGIGLYPLHR	1	14	-	C	N-Term(Acetyl); M1(Oxidation)	2	1	AT5G64460.2	Phosphoglycerate mutase family protein	0.991007	1.03575	1572.78	2	786.895			2	786.894	6.07142e+06		5.06512e+06	0	0.001185	57.33		49.89	0	72.9553		74.2123
VSTVQSSVATNGSSPAPAPAAVVVER	50	75	C	D	N-Term(Acetyl)	2	1	AT1G58080.1	ATP phosphoribosyl transferase 1	1.00072	1.03543	2523.3	3	841.773	3	841.77			9.56446e+06	2.66744e+06		0	0.002681	54	44.55		0	76.0407	77.4796
SGFEDGFSAEKLFSQGY	2	18	M	S	N-Term(Acetyl); K11(Dimethyl:2H(6)13C(2))	1	1	AT1G16350.1	Aldolase-type TIM barrel family protein	1.01204	1.03542	1946.92					2	973.963			6.33658e+06	0	0.0008957			33.08	0			107.065			0.61198			0.824978			0.639424							-0.708444	1
SGFEDGFSAEKLFSQGY	2	18	M	S	N-Term(Acetyl); K11(Dimethyl)	1	1	AT1G16350.1	Aldolase-type TIM barrel family protein	1.01204	1.03542	1938.87			2	969.94				1.76133e+06		0	0.0008158		38.41		0		107.977			0.965859			1.09047			0.952047					-0.0501153	1
SGFEDGFSAEKLFSQGY	2	18	M	S	N-Term(Acetyl); K11(Dimethyl:2H(4))	2	1	AT1G16350.1	Aldolase-type TIM barrel family protein	1.01204	1.03542	1942.9	2	971.952			2	971.953	1.60611e+07		6.75034e+06	0	0.02065	25.94		31.44	0	106.582		107.028	0.823561			0.799605			0.950164			-0.280052	1								-0.32264
AEGLVLKGIMR	2	12	M	A	N-Term(Acetyl); K7(Dimethyl)	3	1	AT3G18130.1	receptor for activated C kinase 1C	0.931447	1.03541	1256.74	2	628.873	2	628.873	2	628.873	138777300	1.6247e+07	61074091	0	8.354e-06	50.54	53.64	52.84	0	88.5896	91.5071	89.3877		1.05504	0.916062		1.07173	0.917735		1.05813	0.860402				0.0772931	1		-0.126483	1
AEGLVLKGIMR	2	12	M	A	N-Term(Acetyl); K7(Dimethyl:2H(6)13C(2)); M10(Oxidation)	1	1	AT3G18130.1	receptor for activated C kinase 1C	0.931447	1.03541	1280.78					2	640.892			1.08611e+07	0.008	0.08658			35.27	0			77.6242			0.846352			0.867905			0.840568							-0.24067	1
AEGLVLKGIMR	2	12	M	A	N-Term(Acetyl); K7(Dimethyl:2H(6)13C(2))	3	1	AT3G18130.1	receptor for activated C kinase 1C	0.931447	1.03541	1264.79	2	632.896	2	632.893	2	632.895	1.38121e+08	1.61964e+07	6.86354e+07	0	0.004451	53.33	50.38	38.02	0	88.247	91.3951	89.1631	1.09422			1.07113			0.942417			0.129909	1								0.0991323
AEGLVLKGIMR	2	12	M	A	N-Term(Acetyl); K7(Dimethyl:2H(4))	2	1	AT3G18130.1	receptor for activated C kinase 1C	0.931447	1.03541	1260.76	2	630.888			2	630.884	154601018		6.66703e+07	0	0.002105	44.33		48.88	0	88.2183		89.3686
AGTNDSCPLVKNILLLDSEGKR	2	23	M	V	N-Term(Acetyl); C7(Carbamidomethyl); K11(Dimethyl:2H(6)13C(2)); K21(Dimethyl:2H(6)13C(2))	4	1	AT4G08520.1	SNARE-like superfamily protein	0.95062	1.03496	2514.41	3	838.81	3	838.808	3	838.808	76835331	1.56725e+07	5.54622e+07	0	0.0003486	34.86	38.89	32.3	0	91.8529	94.5458	92.6076	0.893142	0.983507	0.885028	0.786334	1.06259	0.864187	1.04783	0.994876	0.882761	-0.163038	1		-0.0239929	1		-0.176206	1		-0.346786
AGTNDSCPLVKNIL	2	15	M	L	N-Term(Acetyl); C7(Carbamidomethyl); K11(Dimethyl:2H(4))	1	1	AT4G08520.1	SNARE-like superfamily protein	0.95062	1.03496	1575.83			2	788.419				1.18021e+06		0.007	0.132		28.76		0		91.3015			0.940236			0.97237			1.03936					-0.0889049	1
AGTNDSCPLVKNILLLDSEGKR	2	23	M	V	N-Term(Acetyl); C7(Carbamidomethyl); K11(Dimethyl); K21(Dimethyl)	3	1	AT4G08520.1	SNARE-like superfamily protein	0.95062	1.03496	2498.34	3	833.45			3	833.447	51360806		5.09511e+07	0	0.003725	38.67		22.93	0	92.6308		92.6532	0.677055			0.534367			1.16886			-0.562654	1								-0.904098
AGTNDSCPLVKNIL	2	15	M	L	N-Term(Acetyl); C7(Carbamidomethyl); K11(Dimethyl)	1	1	AT4G08520.1	SNARE-like superfamily protein	0.95062	1.03496	1571.81			2	786.407				1.15445e+06		0.002	0.01695		28.63		0		91.3485
AGTNDSCPLVKNILLLDSEGKR	2	23	M	V	N-Term(Acetyl); C7(Carbamidomethyl); K11(Dimethyl:2H(4)); K21(Dimethyl:2H(4))	1	1	AT4G08520.1	SNARE-like superfamily protein	0.95062	1.03496	2506.38	3	836.131					4.71683e+07			0	0.006242	32.23			0	92.5064
ASSDKQTSPKPPPSPSPLR	2	20	M	N	N-Term(Acetyl); K5(Dimethyl:2H(4)); K10(Dimethyl:2H(4))	6	1	AT3G46440.1	UDP-XYL synthase 5	1.02357	1.0346	2083.16	3	695.059	3	695.059	3	695.059	1.42853e+08	3.22955e+07	157315092	0	0.0001288	39.79	33.92	42.14	0	44.5929	46.9587	45.7017	0.894363	0.960551	0.992372	0.792926	1.05557	0.908379	1.04054	0.978125	0.941677	-0.161067	1		-0.0580657	1		-0.0110464	1		-0.334742
ASSDKQTSPKPPPSPSPLR	2	20	M	N	N-Term(Acetyl); K5(Dimethyl); K10(Dimethyl)	2	1	AT3G46440.1	UDP-XYL synthase 5	1.02357	1.0346	2075.12	3	692.377	3	692.374			1.73053e+08	3.43802e+07		0	0.002299	28.6	21.25		0	44.6729	46.9851
ASSDKQTSPKPPPSPSPLR	2	20	M	N	N-Term(Acetyl); K5(Dimethyl:2H(6)13C(2)); K10(Dimethyl:2H(6)13C(2))	2	1	AT3G46440.1	UDP-XYL synthase 5	1.02357	1.0346	2091.2			3	697.737	3	697.737		3.44731e+07	1.59305e+08	0.002	0.0167		24.87	21.95	0		46.3436	45.1497
VKYSQEPDNITKSCKAR	2	18	M	G	N-Term(Dimethyl:2H(4)); K2(Dimethyl:2H(4)); K12(Dimethyl:2H(4)); C14(Carbamidomethyl); K15(Dimethyl:2H(4))	3	1	AT1G27400.1	Ribosomal protein L22p/L17e family protein	0.962508	1.03459	2152.24			3	718.086	3	718.084		3.89e+07	3.8316e+07	0	2.165e-05		29.69	36.63	0		35.9408	34.6044		1.00403	0.97805		1.2779	0.804273		0.793461	1.22568				0.00580536	1		-0.0320195	1
VKYSQEPDNITKSCKAR	2	18	M	G	N-Term(Dimethyl:2H(6)13C(2)); K2(Dimethyl:2H(6)13C(2)); K12(Dimethyl:2H(6)13C(2)); C14(Carbamidomethyl); K15(Dimethyl:2H(6)13C(2))	4	1	AT1G27400.1	Ribosomal protein L22p/L17e family protein	0.962508	1.03459	2168.32	4	542.836	3	723.447	3	723.445	284130915	1.35336e+06	3.21825e+08	0	0.0004115	21.91	24.92	26.85	0	34.8506	35.9333	34.8316	0.857581		0.93573	1.08507		0.794823	0.792017		1.18659	-0.221655	1					-0.0958363	1		0.11779
VKYSQEPDNITKSCKAR	2	18	M	G	N-Term(Dimethyl); K2(Dimethyl); K12(Dimethyl); C14(Carbamidomethyl); K15(Dimethyl)	4	1	AT1G27400.1	Ribosomal protein L22p/L17e family protein	0.962508	1.03459	2136.14	3	712.722	3	712.719	3	712.72	4.07225e+07	1.70123e+06	3.8871e+07	0	0.00021	34.94	41.44	34.39	0	34.9774	36.0244	34.7356	0.866709	0.984774		1.11956	1.24544		0.775791	0.798528		-0.20638	1		-0.0221352	1					0.162928
VKYSQEPDNITKS	2	14	M	C	N-Term(Dimethyl:2H(4)); K2(Dimethyl:2H(4)); K12(Dimethyl:2H(4))	1	1	AT1G27400.1	Ribosomal protein L22p/L17e family protein	0.962508	1.03459	1604.93			3	535.647				539278		0.003	0.03029		20.85		0		40.4867			0.940874			0.942028			1.00866					-0.0879273	1
VKYSQEPDNITKSC	2	15	M	K	N-Term(Dimethyl:2H(4)); K2(Dimethyl:2H(4)); K12(Dimethyl:2H(4)); C14(Carbamidomethyl)	1	1	AT1G27400.1	Ribosomal protein L22p/L17e family protein	0.962508	1.03459	1764.96			3	588.99				418067		0.001	0.00172		26.17		0		42.1089			0.936541			0.875098			1.0808					-0.094586	1
VKYSQEPDNITK	2	13	M	S	N-Term(Dimethyl); K2(Dimethyl)	1	1	AT1G27400.1	Ribosomal protein L22p/L17e family protein	0.962508	1.03459	1477.79			3	493.269				1.73313e+06		0	3.346e-05		40.86		0		39.1009
VKYSQEPDNITK	2	13	M	S	N-Term(Dimethyl:2H(4)); K2(Dimethyl:2H(4))	1	1	AT1G27400.1	Ribosomal protein L22p/L17e family protein	0.962508	1.03459	1485.84	3	495.952					6.2511e+06			0	0.00014	35.74			0	38.0705
VKYSQEPDNITKSCK	2	16	M	A	N-Term(Dimethyl:2H(4)); K2(Dimethyl:2H(4)); K12(Dimethyl:2H(4)); C14(Carbamidomethyl)	2	1	AT1G27400.1	Ribosomal protein L22p/L17e family protein	0.962508	1.03459	1893.06	3	631.691	3	631.69			1.52714e+06	65591.2		0	0.001108	26.32	29.49		0	36.411	37.5764
VKYSQEPDNITKSC	2	15	M	K	N-Term(Dimethyl:2H(6)13C(2)); K2(Dimethyl:2H(6)13C(2)); K12(Dimethyl:2H(6)13C(2)); C14(Carbamidomethyl)	1	1	AT1G27400.1	Ribosomal protein L22p/L17e family protein	0.962508	1.03459	1777.01			3	593.008				399589		0.001	0.01139		25.71		0		42.0396
VKYSQEPDNITKSCK	2	16	M	A	N-Term(Dimethyl:2H(6)13C(2)); K2(Dimethyl:2H(6)13C(2)); K12(Dimethyl:2H(6)13C(2)); C14(Carbamidomethyl)	1	1	AT1G27400.1	Ribosomal protein L22p/L17e family protein	0.962508	1.03459	1905.11	3	635.71					917702			0	0.0001642	27.05			0	36.3908
ALQNIGASNR	2	11	M	D	N-Term(Acetyl)	3	2	AT1G36730.1	Translation initiation factor IF2/IF5	0.950259	1.03459	1085.57	2	543.29	2	543.288	2	543.289	69055462	1.344e+07	7.02068e+07	0	3.784e-06	55.95	65.24	28.72	0	54.5627	56.3389	55.4969
ALQNIGASNRDDAFYR	2	17	M	Y	N-Term(Acetyl)	2	1	AT1G36730.1	Translation initiation factor IF2/IF5	0.950259	1.03459	1852.88	2	926.952	2	926.944			3.03976e+07	3.81777e+06		0.001	0.01017	38.92	48.35		1	71.1328	73.7777
SSSREENVYLAKLAEQAER	2	20	M	Y	N-Term(Acetyl); K12(Dimethyl:2H(6)13C(2))	1	1	AT3G02520.1	general regulatory factor 7	1.07553	1.03435	2258.18	3	753.399					1.82602e+07			0	0.0002044	34.25			1	74.492			1.30933			1.03493			1.16712			0.388826	1								0.0495338
MKDNQTEVESR	1	11	-	S	N-Term(Dimethyl:2H(6)13C(2)); K2(Dimethyl:2H(6)13C(2))	3	1	AT4G35570.1	high mobility group B5	0.877175	1.03428	1408.76	3	470.257	3	470.259	3	470.259	3.57642e+06	84154	298835	0	0.0001572	50.53	25.62	36.69	0	25.3839	26.2621	25.1164	1.03308		0.863813	1.23302		0.89864	0.839621		0.968842	0.0469578	1					-0.21121	1		0.302195
MKDNQTEVESR	1	11	-	S	N-Term(Dimethyl:2H(4)); K2(Dimethyl:2H(4))	3	1	AT4G35570.1	high mobility group B5	0.877175	1.03428	1400.72	3	467.579	3	467.58	3	467.58	4.11023e+06	91373	287828	0	8.386e-06	43.78	31.51	22.78	0	25.3712	26.2658	25.12		1.05606			1.27764			0.834751					0.0786935	1
MKDNQTEVESR	1	11	-	S	N-Term(Dimethyl); K2(Dimethyl)	1	1	AT4G35570.1	high mobility group B5	0.877175	1.03428	1392.67	3	464.895					3.68727e+06			0	8.523e-05	47.5			0	25.5008
VHAAEPAR	49	56	A	N	N-Term(Acetyl)	3	1	AT4G39980.1	3-deoxy-D-arabino-heptulosonate 7-phosphate synthase 1	1.00809	1.03405	892.462	2	446.735	2	446.735	2	446.735	3.3986e+07	2.56891e+06	8.08093e+06	0.001	0.006794	31.95	40.73	33.45	0	32.0614	32.7115	31.8624
MNEKANVSKELNAR	1	14	-	H	N-Term(Acetyl); K4(Dimethyl); K9(Dimethyl)	4	1	AT5G54310.1	ARF-GAP domain 5	1.00807	1.03384	1701.9	3	567.971	3	567.969	3	567.971	6.76661e+07	1.05353e+07	5.32436e+07	0	0.0007487	31.25	43.17	42.9	0	49.7067	52.2309	50.8166		0.950755	0.859217		1.05012	0.838729		0.973167	0.883031				-0.0728545	1		-0.218905	1
MNEKANVSKELNAR	1	14	-	H	N-Term(Acetyl); K4(Dimethyl:2H(4)); K9(Dimethyl:2H(4))	4	1	AT5G54310.1	ARF-GAP domain 5	1.00807	1.03384	1709.95	3	570.655	2	855.476	3	570.653	6.55283e+07	9.84047e+06	6.17315e+07	0	0.0003873	41.51	35.51	30.85	0	49.7257	52.4141	50.842	0.993043	1.10377		0.93112	1.1804		0.983877	1.0051		-0.0100717	1		0.142435	1					-0.102961
MNEKANVSKELNAR	1	14	-	H	N-Term(Acetyl); K4(Dimethyl:2H(6)13C(2)); K9(Dimethyl:2H(6)13C(2))	3	1	AT5G54310.1	ARF-GAP domain 5	1.00807	1.03384	1717.99	3	573.334	3	573.332	3	573.332	6.08192e+07	1.06559e+07	5.69891e+07	0	0.0006701	28.46	27.69	26.48	0	49.6664	52.1632	50.7573
SSTQEASVTDLPVKRPR	2	18	M	E	N-Term(Acetyl); K14(Dimethyl)	5	1	AT1G70310.1	spermidine synthase 2	1.04708	1.03351	1941.03	3	647.684	2	971.024	3	647.687	148338457	32325798	135218800	0	0.02482	30.2	26.31	38.46	0	53.2355	55.6288	54.4123	1.04162	1.05018	0.893259	1.0232	1.03307	0.895206	0.93913	1.09268	0.8601	0.0588242	1		0.0706371	2	12.7917	-0.162849	1		0.0330877
SSTQEASVTDLPVKRPR	2	18	M	E	N-Term(Acetyl); K14(Dimethyl:2H(6)13C(2))	3	1	AT1G70310.1	spermidine synthase 2	1.04708	1.03351	1949.08	2	975.043	2	975.047	2	975.045	8.20683e+06	451377	7.67479e+06	0	0.004886	35.93	22.98	33.95	0	53.1801	55.5901	54.2548			0.816985			0.845506			0.832897							-0.291619	1
SSTQEASVTDLPVKRPR	2	18	M	E	N-Term(Acetyl); K14(Dimethyl:2H(4))	3	1	AT1G70310.1	spermidine synthase 2	1.04708	1.03351	1945.07	2	973.037			2	973.035	9.00327e+06		151376890	0	0.003008	36.96		33.35	0	53.1035		54.2999	1.07143			1.02291			0.966282			0.0995328	1								0.0326766
AVDGIFHVLR	118	127	R	A	N-Term(Dimethyl:2H(4))	1	1	AT1G30580.1	GTP binding	0.984203	1.03351	1158.69			3	386.902						0.001	0.00998		30.91		0		77.7987
MEALPEDEEYSFR	1	13	-	E	N-Term(Acetyl)	1	1	AT2G21620.2	Adenine nucleotide alpha hydrolases-like superfamily protein	1.04685	1.03346	1657.7			2	829.355				1.06036e+07		0	0.0001401		42.17		0		87.5968
MEALPEDEEYSFR	1	13	-	E	N-Term(Acetyl); M1(Oxidation)	1	1	AT2G21620.2	Adenine nucleotide alpha hydrolases-like superfamily protein	1.04685	1.03346	1673.7	2	837.355					1.69484e+07			0.001	0.05534	26.23			0	72.7156
STQAASTSTTPQPPPPPPPPEKTHFGGLKDEDR	31	63	F	I	N-Term(Dimethyl); K22(Dimethyl); K29(Dimethyl)	1	1	AT5G08530.1	51 kDa subunit of complex I	1.01732	1.03308	3552.8	4	888.955					44019436			0.001	0.02654	22.23			0	52.1422
LAGDSAAYQR	35	44	C	T	N-Term(Dimethyl:2H(6)13C(2))	3	1	AT2G33150.1	peroxisomal 3-ketoacyl-CoA thiolase 3	0.981678	1.03265	1087.59	2	544.298	2	544.298	2	544.298	111582198	9.71974e+06	73663244	0	0.0002198	46.27	46.5	43.42	0	34.2016	34.9715	33.9215	0.842808		0.87602	1.05064		0.761335	0.803882		1.15973	-0.246724	1					-0.190964	1		0.071267
LAGDSAAYQR	35	44	C	T	N-Term(Dimethyl)	2	1	AT2G33150.1	peroxisomal 3-ketoacyl-CoA thiolase 3	0.981678	1.03265	1079.54	2	540.276	2	540.276			1.40344e+08	1.05545e+07		0.001	0.003457	37.61	54.91		0	34.3912	35.1166			0.999144			1.11796			0.902562					-0.00123514	1
LAGDSAAYQR	35	44	C	T	N-Term(Dimethyl:2H(4))	1	1	AT2G33150.1	peroxisomal 3-ketoacyl-CoA thiolase 3	0.981678	1.03265	1083.57	2	542.289					1.3346e+08			0.006	0.09465	28.6			0	34.2687
ADGSERDPSVVCEAVKR	88	104	F	E	N-Term(Dimethyl:2H(4)); C12(Carbamidomethyl); K16(Dimethyl:2H(4))	4	1	AT3G59760.1	O-acetylserine (thiol) lyase isoform C	1.00867	1.03265	1939.01	3	647.011	3	647.009	3	647.012	3.61749e+07	4.93346e+06	2.83909e+07	0	0.0005994	27.12	33.5	30.73	1	42.8654	44.1516	43.1803		0.86653	0.799132		1.00495	0.800469		0.870792	1.00622				-0.206679	1		-0.323494	1
ADGSERDPSVVCEAVKR	88	104	F	E	N-Term(Dimethyl); C12(Carbamidomethyl); K16(Dimethyl)	3	1	AT3G59760.1	O-acetylserine (thiol) lyase isoform C	1.00867	1.03265	1930.97	3	644.327	3	644.325	3	644.327	3.6802e+07	5.33355e+06	2.36108e+07	0	1.055e-05	35.22	33.07	27.38	1	42.8839	44.1624	43.199	0.908256			1.08601			0.838092			-0.13883	1								0.119037
ADGSERDPSVVCEAVKR	88	104	F	E	N-Term(Dimethyl:2H(6)13C(2)); C12(Carbamidomethyl); K16(Dimethyl:2H(6)13C(2))	5	1	AT3G59760.1	O-acetylserine (thiol) lyase isoform C	1.00867	1.03265	1947.05	3	649.688	3	649.688	3	649.69	1.32954e+08	5.44413e+06	2.61583e+07	0	1.504e-05	32.52	25.93	23.44	1	42.8439	44.1483	43.1402	0.847834			0.991465			0.856941			-0.238147	1								-0.0123668
AATTENLPQLKSAVDGLTEMSESEKSGFISLVSR	2	35	M	Y	N-Term(Acetyl); K11(Dimethyl:2H(4)); K25(Dimethyl:2H(4))	1	1	AT3G03250.1	UDP-GLUCOSE PYROPHOSPHORYLASE 1	1.01459	1.03258	3701.92			3	1234.64				6.17751e+06		0	1.093e-05		63.81		0		109.558			1.03617			1.00881			1.10403					0.0512612	1
ATGKTVKDVSPHEFVKAY	2	19	M	A	N-Term(Acetyl); K4(Dimethyl:2H(4)); K7(Dimethyl:2H(4)); K16(Dimethyl:2H(4))	6	1	AT5G61170.1	Ribosomal protein S19e family protein	0.944515	1.0324	2115.22	2	1058.11	3	705.745	2	1058.11	1.83336e+08	4.13902e+07	1.61588e+08	0	1.709e-05	68.64	43.16	61.06	0	58.0435	61.4958	59.4022	0.912984	1.00735	0.985096	0.939737	1.07915	0.818219	0.896262	1.00336	1.03778	-0.131339	2	0.131452	0.0105632	1		-0.0216643	1		-0.0896711
ATGKTVKDVSPHEFVKAY	2	19	M	A	N-Term(Acetyl); K4(Dimethyl); K7(Dimethyl); K16(Dimethyl)	5	1	AT5G61170.1	Ribosomal protein S19e family protein	0.944515	1.0324	2103.14	2	1052.08	3	701.721	2	1052.07	1.919e+08	4.29793e+07	1.5918e+08	0	4.487e-07	61.9	26.78	84.25	0	58.1359	61.5199	59.5503			0.891895			0.806244			0.953546							-0.165054	1
ATGKTVKDVSPHEFVKAY	2	19	M	A	N-Term(Dimethyl:2H(4)); K4(Dimethyl:2H(4)); K7(Dimethyl:2H(4)); K16(Dimethyl:2H(4))	1	1	AT5G61170.1	Ribosomal protein S19e family protein	0.944515	1.0324	2105.28					3	702.431			9.39125e+06	0	0.0008981			34.25	0			52.0295			0.818481			0.810551			1.01777							-0.288979	1
ATGKTVKDVSPHEFVKAY	2	19	M	A	N-Term(Acetyl); K4(Dimethyl:2H(6)13C(2)); K7(Dimethyl:2H(6)13C(2)); K16(Dimethyl:2H(6)13C(2))	4	1	AT5G61170.1	Ribosomal protein S19e family protein	0.944515	1.0324	2127.28	3	709.765	3	709.762	3	709.763	6.53968e+08	4.2302e+07	1.47391e+08	0	3.129e-05	46.49	38.47	30.94	0	57.9453	61.5415	59.2838	0.932394			0.951997			0.903529			-0.100988	1								-0.0709708
ATGKTVKDVSPHEFVKAY	2	19	M	A	N-Term(Dimethyl); K4(Dimethyl); K7(Dimethyl); K16(Dimethyl)	1	1	AT5G61170.1	Ribosomal protein S19e family protein	0.944515	1.0324	2089.17					3	697.06			7.99413e+06	0	6.463e-05			26.65	0			52.22
ATGKTVKDVSPHEFVKAY	2	19	M	A	N-Term(Dimethyl:2H(6)13C(2)); K4(Dimethyl:2H(6)13C(2)); K7(Dimethyl:2H(6)13C(2)); K16(Dimethyl:2H(6)13C(2))	1	1	AT5G61170.1	Ribosomal protein S19e family protein	0.944515	1.0324	2121.33			4	531.089				1.29449e+07		0.001	0.006741		20.78		0		53.8644
ATGGKVSF	2	9	M	K	N-Term(Acetyl); K5(Dimethyl:2H(4))	1	1	AT1G77710.1	CONTAINS InterPro DOMAIN/s: Ubiquitin-like, Ufm1 (InterPro:IPR005375); Has 244 Blast hits to 244 proteins in 106 species: Archae - 0; Bacteria - 0; Metazoa - 149; Fungi - 0; Plants - 47; Viruses - 0; Other Eukaryotes - 48 (source: NCBI BLink).	1.02379	1.03216	840.476			2	420.742				4.28741e+06		0.007	0.1248		38.07		0		60.6855			0.721056			0.823139			0.941576					-0.471817	1
ATGGKVSF	2	9	M	K	N-Term(Acetyl); K5(Dimethyl)	1	1	AT1G77710.1	CONTAINS InterPro DOMAIN/s: Ubiquitin-like, Ufm1 (InterPro:IPR005375); Has 244 Blast hits to 244 proteins in 106 species: Archae - 0; Bacteria - 0; Metazoa - 149; Fungi - 0; Plants - 47; Viruses - 0; Other Eukaryotes - 48 (source: NCBI BLink).	1.02379	1.03216	836.452			2	418.73				4.74413e+06		0.005	0.07953		31.98		0		60.6522
MESDEAAAVSPQATTPSGGTGASGPKKR	1	28	-	G	N-Term(Acetyl); K26(Dimethyl); K27(Dimethyl)	3	1	AT2G19520.1	Transducin family protein / WD-40 repeat family protein	1.03145	1.03193	2786.36	3	929.458	3	929.457	3	929.459	3.3185e+07	5.51202e+06	2.53915e+07	0	4.124e-09	66.12	66.74	72.38	0	49.2305	51.1953	50.2078		0.941483	0.891924		1.05658	0.868962		0.957787	0.884752				-0.0869926	1		-0.165007	1
MESDEAAAVSPQATTPSGGTGASGPKKR	1	28	-	G	N-Term(Acetyl); M1(Oxidation); K26(Dimethyl); K27(Dimethyl)	1	1	AT2G19520.1	Transducin family protein / WD-40 repeat family protein	1.03145	1.03193	2802.36					3	934.792			4.71593e+06	0	0.0003009			47.43	0			43.1163			0.830379			0.820906			0.871922							-0.268157	1
MESDEAAAVSPQATTPSGGTGASGPKKR	1	28	-	G	N-Term(Acetyl); K26(Dimethyl:2H(6)13C(2)); K27(Dimethyl:2H(6)13C(2))	3	1	AT2G19520.1	Transducin family protein / WD-40 repeat family protein	1.03145	1.03193	2802.45	3	934.822	3	934.819	3	934.822	3.213e+07	5.54106e+06	2.75774e+07	0	2.697e-05	73.84	64.21	65.96	0	49.1915	51.2767	50.3551	1.06971			1.03415			0.954249			0.097222	1								0.0484443
ARSAVDETSDSGAFQR	33	48	M	T	N-Term(Dimethyl:2H(6)13C(2))	3	1	AT4G19880.2	Glutathione S-transferase family protein	1.1236	1.0318	1732.87	3	578.293	3	578.294	3	578.293	1.67398e+07	3.50951e+06	5.6519e+06	0	7.294e-07	64.46	43.84	54.46	1	39.0281	39.9618	39.162	0.958435	0.687374	1.14671	1.02413	1.29717	1.26393	0.937828	0.535148	0.914427	-0.0612477	1		-0.540833	1		0.197496	1		0.0344044
ARSAVDETSDSGAFQR	33	48	M	T	N-Term(Dimethyl)	2	1	AT4G19880.2	Glutathione S-transferase family protein	1.1236	1.0318	1724.83	3	575.613	3	575.612			1.92673e+07	3.55633e+06		0	2.444e-06	36.82	27.92		1	39.0589	40.1849
ARSAVDETSDSGAFQR	33	48	M	T	N-Term(Dimethyl:2H(4))	1	1	AT4G19880.2	Glutathione S-transferase family protein	1.1236	1.0318	1728.85	3	576.955					1.87646e+07			0	0.007798	26.84			1	39.0473
GVVLIDGSTVR	2	12	M	S	N-Term(Dimethyl)	4	1	AT2G44310.1	Calcium-binding EF-hand family protein	1.04747	1.03177	1143.67	2	572.341	2	572.34	2	572.339	2.58848e+07	5.79926e+06	1.89502e+07	0	4.257e-05	49.87	62.18	58.43	0	62.203	65.4084	63.502		0.978769	1.40008		1.3997	0.887994		0.706189	1.58914				-0.0309592	1		0.485509	1
GVVLIDGSTVR	2	12	M	S	N-Term(Dimethyl:2H(4))	2	1	AT2G44310.1	Calcium-binding EF-hand family protein	1.04747	1.03177	1147.7	2	574.354	2	574.352			2.02163e+07	4556086		0	0.0004132	55.5	57.7		0	61.8436	65.3854		0.65465			0.845891			0.775553			-0.611205	1								-0.241455
GVVLIDGSTVR	2	12	M	S	N-Term(Dimethyl:2H(6)13C(2))	3	1	AT2G44310.1	Calcium-binding EF-hand family protein	1.04747	1.03177	1151.71	2	576.362	2	576.361	2	576.361	1.59855e+07	4.2656e+06	1.46669e+07	0	7.212e-05	43.14	51.7	55.75	0	61.8324	65.2994	63.344
MHAPVLVLSDSLKR	1	14	-	E	N-Term(Dimethyl); K13(Dimethyl)	4	1	AT5G26360.1	TCP-1/cpn60 chaperonin family protein	0.9625	1.0315	1621.94	4	406.243	3	541.32	4	406.241	5.3377e+07	1.16234e+07	5.27215e+07	0	0.0004854	28.48	28.71	31.8	0	68.5449	72.7407	70.2915		0.993693	0.963747		1.05532	0.84143		0.950917	1.15442				-0.00912769	2	1.05154	-0.0532738	1
MHAPVLVLSDSLKR	1	14	-	E	N-Term(Acetyl); K13(Dimethyl)	5	1	AT5G26360.1	TCP-1/cpn60 chaperonin family protein	0.9625	1.0315	1635.92	3	545.981	3	545.979	2	818.462	138961149	2.33936e+07	112311534	0	0.001377	23.83	32.16	36.85	0	83.23	86.2368	84.0331	1.03842	1.00724	0.85111	0.972328	1.07841	0.854407	0.985232	1.00394	0.858648	0.0543899	2	6.93719	0.0104042	1		-0.232583	2	11.2047	-0.0404846
MHAPVLVLSDSLKR	1	14	-	E	N-Term(Dimethyl:2H(6)13C(2)); K13(Dimethyl:2H(6)13C(2))	5	1	AT5G26360.1	TCP-1/cpn60 chaperonin family protein	0.9625	1.0315	1638.03	4	410.265	4	410.263	2	819.517	6.63837e+07	1.15409e+07	5320606	0	0.0002573	27.81	25.89	38.86	0	68.3618	72.6994	70.1944	0.889986		0.76742	0.957076		0.911603	0.931867		0.848491	-0.168146	1					-0.381911	1		-0.0632953
MHAPVLVLSDSLKR	1	14	-	E	N-Term(Dimethyl:2H(4)); K13(Dimethyl:2H(4))	2	1	AT5G26360.1	TCP-1/cpn60 chaperonin family protein	0.9625	1.0315	1630	4	408.255					7.0839e+07			0	0.01029	30.48			0	68.4769			1.00005			1.10416			0.907629			7.75385e-05	2	7.21999							0.14295
MHAPVLVLSDSLKR	1	14	-	E	N-Term(Acetyl); K13(Dimethyl:2H(4))	2	1	AT5G26360.1	TCP-1/cpn60 chaperonin family protein	0.9625	1.0315	1639.95					2	820.478			122382540	0	0.0003781			32.67	0			83.8929
MHAPVLVLSDSLKR	1	14	-	E	N-Term(Acetyl); K13(Dimethyl:2H(6)13C(2))	1	1	AT5G26360.1	TCP-1/cpn60 chaperonin family protein	0.9625	1.0315	1643.96					2	822.485			9.63454e+06	0.006	0.0567			22.28	0			83.8204
VDDKCAACNAVAEELELQLLKEKPR	21	45	S	N	N-Term(Dimethyl); K4(Dimethyl); C5(Carbamidomethyl); C8(Carbamidomethyl); K21(Dimethyl); K23(Dimethyl)	4	1	AT1G42480.1	unknown protein; FUNCTIONS IN: molecular_function unknown; INVOLVED IN: biological_process unknown; LOCATED IN: endomembrane system; EXPRESSED IN: 24 plant structures; EXPRESSED DURING: 13 growth stages; CONTAINS InterPro DOMAIN/s: Protein of unknown function DUF3456 (InterPro:IPR021852); Has 177 Blast hits to 177 proteins in 59 species: Archae - 0; Bacteria - 0; Metazoa - 140; Fungi - 0; Plants …	1.04722	1.03053	3011.6	5	603.126	5	603.122	5	603.123	3.30789e+07	5.41443e+06	2.38035e+07	0	6.008e-06	38.67	34.03	38.02	0	83.9368	87.2244	84.8837			0.802526			0.958257			0.844104							-0.317381	2	9.89606
VDDKCAACNAVAEELELQLLKEKPR	21	45	S	N	N-Term(Dimethyl:2H(4)); K4(Dimethyl:2H(4)); C5(Carbamidomethyl); C8(Carbamidomethyl); K21(Dimethyl:2H(4)); K23(Dimethyl:2H(4))	4	1	AT1G42480.1	unknown protein; FUNCTIONS IN: molecular_function unknown; INVOLVED IN: biological_process unknown; LOCATED IN: endomembrane system; EXPRESSED IN: 24 plant structures; EXPRESSED DURING: 13 growth stages; CONTAINS InterPro DOMAIN/s: Protein of unknown function DUF3456 (InterPro:IPR021852); Has 177 Blast hits to 177 proteins in 59 species: Archae - 0; Bacteria - 0; Metazoa - 140; Fungi - 0; Plants …	1.04722	1.03053	3027.69	5	606.344	5	606.341			3.63682e+07	4.57795e+06		0	7.614e-07	42.94	37.92		0	83.8247	87.2082		1.08307	0.912204		1.16096	1.17851		0.934876	0.781688		0.115123	2	2.10711	-0.132571	2	12.6039				0.215323
GTVIEGKLR	2	10	M	F	N-Term(Acetyl); K7(Dimethyl:2H(4))	2	1	AT5G37830.1	oxoprolinase 1	1.06305	1.03013	1046.65	2	523.829			2	523.827	4.70401e+07		2.79587e+07	0.001	0.05814	33.27		46.08	0	56.4619		57.8405	0.940992		0.960287	0.954232		0.848006	0.909725		0.976105	-0.0877449	1					-0.0584618	1		-0.0675876
MEEPREESEAVR	1	12	-	D	N-Term(Acetyl)	2	1	AT3G54760.1	dentin sialophosphoprotein-related	0.975616	1.03	1503.67	2	752.341	2	752.338			3.82027e+07	8.57752e+06		0.004	0.137	41.66	38.89		1	45.6728	47.0255
MDNKNDQDIDVR	1	12	-	S	N-Term(Acetyl); K4(Dimethyl:2H(6)13C(2))	1	1	AT5G22480.1	ZPR1 zinc-finger domain protein	1.0516	1.02984	1540.74					2	770.876			7826048	0.001	0.002715			39.55	0			47.941			0.950474			0.89255			0.917914							-0.0732816	1
MDNKNDQDIDVR	1	12	-	S	N-Term(Acetyl); K4(Dimethyl)	3	1	AT5G22480.1	ZPR1 zinc-finger domain protein	1.0516	1.02984	1532.7	2	766.853	2	766.852	2	766.853	1.4963e+07	2.68442e+06	7.778e+06	0	9.527e-05	44.06	46.37	33.63	0	47.1924	48.6018	47.9786	1.00947	1.07264		1.06314	1.07336		0.875958	1.07416		0.0136027	1		0.101166	1					0.0883298
ASATSNNPASSSMSPR	2	17	M	R	N-Term(Acetyl)	2	1	AT4G35890.1	winged-helix DNA-binding transcription factor family protein	1.0516	1.02984	1606.71			2	803.858	2	803.86		3.86391e+06	1.93582e+07	0	2.649e-06		70.87	72.16	0		44.2657	44.1985
MDASNPNSSR	33	42	F	K	N-Term(Acetyl)	1	1	AT2G45330.1	RNA 2'-phosphotransferase, Tpt1 / KptA family	1.0516	1.02984	1120.47			2	560.737				257820		0.007	0.1333		26.72		0		33.791
MDNKNDQDIDVR	1	12	-	S	N-Term(Acetyl); K4(Dimethyl:2H(4))	3	1	AT5G22480.1	ZPR1 zinc-finger domain protein	1.0516	1.02984	1536.73	2	768.868	2	768.865	2	768.868	1.65448e+07	2.76759e+06	8.28023e+06	0	0.01396	40.72	34.57	36.74	0	47.1232	48.4831	47.9919
MDASNPNSSR	33	42	F	K	N-Term(Acetyl); M1(Oxidation)	2	1	AT2G45330.1	RNA 2'-phosphotransferase, Tpt1 / KptA family	1.0516	1.02984	1136.47	2	568.736			2	568.735	54646.3		43668.6	0	0.0002167	54.62		26.57	0	21.1916		20.5288
ASATSNNPASSSMSPR	2	17	M	R	N-Term(Acetyl); M13(Oxidation)	1	1	AT4G35890.1	winged-helix DNA-binding transcription factor family protein	1.0516	1.02984	1622.71			2	811.859				245216		0	1.059e-08		77.35		0		34.6567
AEEAHKVTLNVY	2	13	M	D	N-Term(Acetyl); K6(Dimethyl)	3	1	AT3G07090.1	PPPDE putative thiol peptidase family protein	0.953563	1.02934	1443.74	2	722.379	2	722.376	2	722.377	2.8105e+07	7.11689e+06	25258762	0	0.0001709	33.91	47.64	39.43	0	65.2108	68.359	66.9013		0.949728	0.878359		1.01184	0.828183		1.0089	0.914197				-0.0744142	1		-0.187117	1
AEEAHKVTLNVY	2	13	M	D	N-Term(Acetyl); K6(Dimethyl:2H(4))	2	1	AT3G07090.1	PPPDE putative thiol peptidase family protein	0.953563	1.02934	1447.77	2	724.39	2	724.388			2.94408e+07	6.89161e+06		0	0.0219	46.76	41.05		0	65.1908	68.2599		1.06363			1.0072			0.974211			0.0889909	1								0.0103454
AEEAHKVTLNVY	2	13	M	D	N-Term(Acetyl); K6(Dimethyl:2H(6)13C(2))	3	1	AT3G07090.1	PPPDE putative thiol peptidase family protein	0.953563	1.02934	1451.79	2	726.402	2	726.399	2	726.399	2.70566e+07	7.47077e+06	2.55914e+07	0.001	0.0113	43.33	38.33	32.16	0	65.1234	68.3009	66.7029
LQYSPPELNESYGFDVKEMR	35	54	C	K	N-Term(Dimethyl:2H(4)); K17(Dimethyl:2H(4))	3	1	AT1G06290.1	acyl-CoA oxidase 3	1.06303	1.02924	2466.24	3	822.754	3	822.75	3	822.751	6.33183e+07	9.51097e+06	43375035	0	3.363e-06	31.18	41.15	53.68	0	81.2207	83.9478	82.2301			0.821753			0.84039			0.985552							-0.283223	1
LQYSPPELNESYGFDVKEMR	35	54	C	K	N-Term(Dimethyl); K17(Dimethyl)	3	1	AT1G06290.1	acyl-CoA oxidase 3	1.06303	1.02924	2458.19	3	820.071	3	820.067	3	820.071	6.87135e+07	9.73659e+06	3.7795e+07	0	0.0001246	26.99	43.5	27.23	0	81.6154	83.9756	82.2439		0.816246			0.90446			0.911397					-0.292924	1
LQYSPPELNESYGFDVKEMR	35	54	C	K	N-Term(Dimethyl:2H(6)13C(2)); K17(Dimethyl:2H(6)13C(2))	3	1	AT1G06290.1	acyl-CoA oxidase 3	1.06303	1.02924	2474.27	3	825.434	3	825.43	3	825.429	5.76215e+07	1.10831e+07	39754668	0	1.374e-05	38.3	34.29	49.59	0	81.2828	83.9265	82.211	0.888938			1.01809			0.874991			-0.169845	1								0.0258629
ATVPEIKIMR	2	11	M	S	N-Term(Acetyl); K7(Dimethyl)	3	1	AT3G48530.1	SNF1-related protein kinase regulatory subunit gamma 1	1.03418	1.02885	1227.71	2	614.361	2	614.361	2	614.36	6.38365e+07	1.08503e+07	3.03507e+07	0	0.02538	24.22	39.67	45.39	0	74.0328	76.6352	75.0944		1.14809	0.99308		1.13038	0.926821		1.09171	0.923598				0.19923	1		-0.0100183	1
ATVPEIKIMR	2	11	M	S	N-Term(Acetyl); K7(Dimethyl:2H(6)13C(2))	4	1	AT3G48530.1	SNF1-related protein kinase regulatory subunit gamma 1	1.03418	1.02885	1235.76	2	618.384	2	618.381	2	618.382	6.69761e+07	1.02559e+07	3.16305e+07	0.001	0.05278	34.24	28.91	26.23	0	73.9282	76.6019	75.0041	1.15917			1.00116			1.06813			0.213098	1								0.00167776
ATVPEIKIMR	2	11	M	S	N-Term(Acetyl); K7(Dimethyl:2H(4))	1	1	AT3G48530.1	SNF1-related protein kinase regulatory subunit gamma 1	1.03418	1.02885	1231.74					2	616.372			3.05622e+07	0.002	0.0273			31.62	0			75.1308
TEAESKTVVPESVLKKR	2	18	M	K	N-Term(Dimethyl); K6(Dimethyl); K15(Dimethyl); K16(Dimethyl)	3	1	AT3G13580.3	Ribosomal protein L30/L7 family protein	1.13645	1.02872	2013.2	3	671.737	3	671.737	3	671.736	1.37461e+07	1.70985e+06	1.28667e+07	0	0.000422	35.32	27.39	25.3	0	45.9939	48.5329	46.8324	0.936614	1.05057	0.898673	1.1702	1.14195	0.812651	0.802078	0.929078	1.1146	-0.0944728	1		0.0711692	1		-0.154131	1		0.226761
TEAESKTVVPESVLKKR	2	18	M	K	N-Term(Acetyl); K6(Dimethyl); K15(Dimethyl); K16(Dimethyl)	3	1	AT3G13580.3	Ribosomal protein L30/L7 family protein	1.13645	1.02872	2027.17	3	676.396	3	676.395	3	676.398	1.40329e+07	1.85189e+06	1.20876e+07	0	2.27e-06	44.93	55.21	42.2	0	54.034	57.1953	55.4077	1.02034	1.00063	0.85824	0.966128	1.26797	0.901517	0.974286	0.848249	0.820596	0.0290429	1		0.00090927	1		-0.220547	1		-0.0497141
TEAESKTVVPESVLKKR	2	18	M	K	N-Term(Acetyl); K6(Dimethyl:2H(4)); K15(Dimethyl:2H(4)); K16(Dimethyl:2H(4))	2	1	AT3G13580.3	Ribosomal protein L30/L7 family protein	1.13645	1.02872	2039.26	3	680.421			3	680.424	1.43031e+07		1.40432e+07	0	7.781e-05	40.99		41.73	0	54.0683		55.3586
TEAESKTVVPESVLKKR	2	18	M	K	N-Term(Acetyl); K6(Dimethyl:2H(6)13C(2)); K15(Dimethyl:2H(6)13C(2)); K16(Dimethyl:2H(6)13C(2))	3	1	AT3G13580.3	Ribosomal protein L30/L7 family protein	1.13645	1.02872	2051.31	3	684.441	3	684.44	3	684.443	1.29596e+07	1.55946e+06	1.39257e+07	0	0.0003559	29.16	31.67	30.48	0	54.0002	57.1686	55.338
SKPWGGIGAWADEAER	2	17	M	A	N-Term(Acetyl); K2(Dimethyl:2H(6)13C(2))	5	1	AT1G13020.1	eukaryotic initiation factor 4B2	1.03302	1.02844	1807.91	2	904.461	2	904.46	2	904.459	2.13799e+07	2.64985e+06	1.39334e+07	0	3.195e-07	49.42	48.17	48.64	0	84.742	87.5215	85.5629		0.970116	0.874151		0.953891	0.838328		1.09316	0.898808				-0.0437706	1		-0.194045	1
SKPWGGIGAWADEAER	2	17	M	A	N-Term(Acetyl); K2(Dimethyl:2H(4))	2	1	AT1G13020.1	eukaryotic initiation factor 4B2	1.03302	1.02844	1803.89	2	902.452			2	902.448	1.82466e+07		1.46227e+07	0	6.349e-09	66.32		76.18	0	84.8691		85.6883			0.839697			0.854748			0.846797							-0.252058	1
SKPWGGIGAWADEAER	2	17	M	A	N-Term(Acetyl); K2(Dimethyl)	3	1	AT1G13020.1	eukaryotic initiation factor 4B2	1.03302	1.02844	1799.87	2	900.438	2	900.437	2	900.435	2.11933e+07	2.7038e+06	1.22786e+07	0	1.079e-08	67.46	71.32	67.05	0	84.8009	87.5995	85.5766	1.11456	1.00357		0.82781	1.08377		1.24209	0.995335		0.156478	1		0.00514427	1					-0.272629
SSTKDMSTVQNATPF	2	16	M	N	N-Term(Acetyl); K4(Dimethyl:2H(4))	2	1	AT3G44310.1	nitrilase 1	1.006	1.02811	1687.82	2	844.411			2	844.413	9.46677e+06		1.21186e+07	0.003	0.0899	36.2		28.32	0	70.2447		71.2076	1.14936		0.995886	0.76416		0.87108	1.38755		0.985476	0.200831	1					-0.00594765	1		-0.388053
SSTKDMSTVQNATPFNGVAPSTTVR	2	26	M	V	N-Term(Acetyl); K4(Dimethyl:2H(6)13C(2))	1	1	AT3G44310.1	nitrilase 1	1.006	1.02811	2674.35			3	892.121				4.56971e+06		0	3.296e-05		53.81		0		72.1884			0.969813			0.936367			1.11327					-0.0442212	1
SSTKDMSTVQNATPF	2	16	M	N	N-Term(Acetyl); K4(Dimethyl:2H(6)13C(2))	1	1	AT3G44310.1	nitrilase 1	1.006	1.02811	1691.83			2	846.421				4.37468e+06		0.001	0.01005		28.97		0		72.0979			0.855792			0.986319			0.932632					-0.224667	1
SSTKDMSTVQNATPF	2	16	M	N	N-Term(Acetyl); K4(Dimethyl)	1	1	AT3G44310.1	nitrilase 1	1.006	1.02811	1683.78			2	842.395				4.06236e+06		0.002	0.01712		28.47		0		72.2285
DAAAAIDDDYLGAIR	58	72	C	K	N-Term(Dimethyl:2H(6)13C(2))	4	1	AT5G55610.1	unknown protein; LOCATED IN: mitochondrion, chloroplast, plastid, membrane; EXPRESSED IN: 25 plant structures; EXPRESSED DURING: 13 growth stages; Has 1807 Blast hits to 1807 proteins in 277 species: Archae - 0; Bacteria - 0; Metazoa - 736; Fungi - 347; Plants - 385; Viruses - 0; Other Eukaryotes - 339 (source: NCBI BLink).	1.06049	1.02805	1585.82	2	793.417	2	793.414	2	793.416	4.69663e+07	7.8948e+06	3.03257e+07	0	1.397e-11	88.63	67.06	89.46	0	79.9519	82.167	80.891			0.799065			0.770342			1.04549							-0.323615	1
DAAAAIDDDYLGAIR	58	72	C	K	N-Term(Dimethyl:2H(4))	5	1	AT5G55610.1	unknown protein; LOCATED IN: mitochondrion, chloroplast, plastid, membrane; EXPRESSED IN: 25 plant structures; EXPRESSED DURING: 13 growth stages; Has 1807 Blast hits to 1807 proteins in 277 species: Archae - 0; Bacteria - 0; Metazoa - 736; Fungi - 347; Plants - 385; Viruses - 0; Other Eukaryotes - 339 (source: NCBI BLink).	1.06049	1.02805	1581.8	2	791.409	2	791.405	2	791.404	4.86158e+07	8.60459e+06	34020569	0	4.126e-06	74.12	79.7	70.79	0	79.9756	82.3907	80.8586		1.0461	0.794313		1.06018	0.770995		0.996479	1.03839				0.0650153	1		-0.332221	1
DAAAAIDDDYLGAIR	58	72	C	K	N-Term(Dimethyl)	6	1	AT5G55610.1	unknown protein; LOCATED IN: mitochondrion, chloroplast, plastid, membrane; EXPRESSED IN: 25 plant structures; EXPRESSED DURING: 13 growth stages; Has 1807 Blast hits to 1807 proteins in 277 species: Archae - 0; Bacteria - 0; Metazoa - 736; Fungi - 347; Plants - 385; Viruses - 0; Other Eukaryotes - 339 (source: NCBI BLink).	1.06049	1.02805	1577.78	2	789.394	2	789.392	2	789.395	49959278	8.12975e+06	2.82903e+07	0	9.046e-10	100.53	76.4	79.3	0	80.1852	82.4162	81.1067	0.963277	0.962722		1.07874	1.04367		0.894857	0.93157		-0.0539768	2	4.10378	-0.0548095	1					0.109342
TTIVGLIFKDGVILGADTR	40	58	G	A	N-Term(Dimethyl:2H(4)); K9(Dimethyl:2H(4))	3	2	AT3G27430.2	N-terminal nucleophile aminohydrolases (Ntn hydrolases) superfamily protein	0.945139	1.02732	2053.25	3	685.089	3	685.087	3	685.088	1.06523e+07	3.40808e+06	10568217	0	5.222e-06	48.28	54.76	46.56	0	109.511	109.562	109.543		0.856717	0.763005		1.16459	0.834953		0.742917	0.921054				-0.223109	1		-0.390235	1
TTIVGLIFKDGVILGADTR	40	58	G	A	N-Term(Dimethyl); K9(Dimethyl)	4	2	AT3G27430.2	N-terminal nucleophile aminohydrolases (Ntn hydrolases) superfamily protein	0.945139	1.02732	2045.2	3	682.404	3	682.404	3	682.404	9.89335e+06	4.54179e+06	8.39156e+06	0	6.372e-08	53.63	48.98	45.72	0	109.538	109.573	109.556	1.16958			1.1896			0.985253			0.22599	1								0.250472
TTIVGLIFKDGVILGADTR	40	58	G	A	N-Term(Dimethyl:2H(6)13C(2)); K9(Dimethyl:2H(6)13C(2))	2	2	AT3G27430.2	N-terminal nucleophile aminohydrolases (Ntn hydrolases) superfamily protein	0.945139	1.02732	2061.29	3	687.767			3	687.766	1.09155e+07		1.01566e+07	0	9.237e-09	48.06		43.15	0	109.551		109.554
AYEPMKPTKAGLEAPLEQIHKIR	2	24	M	I	N-Term(Acetyl); M5(Oxidation); K6(Dimethyl); K9(Dimethyl); K21(Dimethyl)	2	1	AT3G47370.2	Ribosomal protein S10p/S20e family protein	0.905782	1.02714	2762.51					3	921.508			5.58614e+07	0	0.0007712			35.02	0			68.0413			0.82792			0.861934			0.827959							-0.272437	2	2.42146
AYEPMKPTKAGLEAPLEQIHKIR	2	24	M	I	N-Term(Acetyl); K6(Dimethyl:2H(4)); K9(Dimethyl:2H(4)); K21(Dimethyl:2H(4))	4	1	AT3G47370.2	Ribosomal protein S10p/S20e family protein	0.905782	1.02714	2758.6	3	920.209	3	920.204	3	920.204	2.87146e+07	2.37758e+06	2.18966e+07	0	7.682e-07	50.43	46.88	56.02	0	71.9362	74.9874	73.4161			0.827073			0.878572			0.811448							-0.273914	1
AYEPMKPTKAGLEAPLEQIHKIR	2	24	M	I	N-Term(Acetyl); K6(Dimethyl:2H(6)13C(2)); K9(Dimethyl:2H(6)13C(2)); K21(Dimethyl:2H(6)13C(2))	3	1	AT3G47370.2	Ribosomal protein S10p/S20e family protein	0.905782	1.02714	2770.65	3	924.228	3	924.223	3	924.226	18119573	2.49817e+06	2.14461e+07	0	1.779e-07	50.05	55.64	37.79	0	71.4783	75.0295	73.2899	0.67259	0.979845		0.730745	1.12171		0.849108	0.938935		-0.572201	1		-0.0293744	1					-0.45256
AYEPMKPTKAGLEAPLEQIHKIR	2	24	M	I	N-Term(Acetyl); M5(Oxidation); K6(Dimethyl:2H(4)); K9(Dimethyl:2H(4)); K21(Dimethyl:2H(4))	2	1	AT3G47370.2	Ribosomal protein S10p/S20e family protein	0.905782	1.02714	2774.61	4	694.409			3	925.542	3.82258e+07		6.75621e+06	0	7.498e-05	21.86		31.43	0	66.4415		67.9701	1.06603			1.04333			0.942596			0.0922512	1								0.0612002
AYEPMKPTKAGLEAPLEQIHKIR	2	24	M	I	N-Term(Acetyl); K6(Dimethyl); K9(Dimethyl); K21(Dimethyl)	4	1	AT3G47370.2	Ribosomal protein S10p/S20e family protein	0.905782	1.02714	2746.53	3	916.183	3	916.182	3	916.184	3.66093e+07	2.63826e+06	1.81101e+07	0	1.379e-11	39.38	55.45	49.45	0	71.6082	75.0524	73.3455
AYEPMKPTKAGLEAPLEQIHKIR	2	24	M	I	N-Term(Acetyl); M5(Oxidation); K6(Dimethyl:2H(6)13C(2)); K9(Dimethyl:2H(6)13C(2)); K21(Dimethyl:2H(6)13C(2))	1	1	AT3G47370.2	Ribosomal protein S10p/S20e family protein	0.905782	1.02714	2786.66					3	929.557			7053681	0	0.001162			28.97	0			67.9914
MKAIVISEPGKPEVL	1	15	-	Q	N-Term(Dimethyl:2H(4)); K2(Dimethyl:2H(4)); K11(Dimethyl:2H(4))	2	1	AT4G21580.1	oxidoreductase, zinc-binding dehydrogenase family protein	1.04801	1.02711	1707.08	3	569.702			3	569.7	1.36791e+07		1.19434e+07	0	0.002153	23.67		25.42	0	72.6558		74.2964	0.837429		0.801021	1.0682		0.756327	0.785619		1.06747	-0.255962	1					-0.320087	1		0.0951839
MKAIVISEPGKPEVLQLR	1	18	-	D	N-Term(Dimethyl:2H(4)); K2(Dimethyl:2H(4)); K11(Dimethyl:2H(4))	3	1	AT4G21580.1	oxidoreductase, zinc-binding dehydrogenase family protein	1.04801	1.02711	2104.33	3	702.116	4	526.838	4	526.838	9.57084e+06	4.80857e+06	3.42899e+07	0	2.585e-07	36.41	25.76	27.53	0	72.6672	76.1292	74.1816	0.889742	0.791386	0.781726	1.03262	0.901932	0.700262	0.863457	0.886116	1.12516	-0.168541	1		-0.337546	1		-0.355264	1		0.046311
MKAIVISEPGKPEVLQLR	1	18	-	D	N-Term(Dimethyl); K2(Dimethyl); K11(Dimethyl)	2	1	AT4G21580.1	oxidoreductase, zinc-binding dehydrogenase family protein	1.04801	1.02711	2092.25			4	523.819	3	698.087		5.10906e+06	4.36447e+06	0	5.386e-06		23.15	35.75	0		76.1622	74.2989			0.764354			0.688548			1.11887							-0.387688	1
MKAIVISEPGKPEVLQLR	1	18	-	D	N-Term(Dimethyl:2H(6)13C(2)); K2(Dimethyl:2H(6)13C(2)); K11(Dimethyl:2H(6)13C(2))	2	1	AT4G21580.1	oxidoreductase, zinc-binding dehydrogenase family protein	1.04801	1.02711	2116.38					3	706.132			2.75855e+07	0	1.92e-06			32.38	0			74.2459
MDIEQKQAEIIDQLVKR	1	17	-	A	N-Term(Acetyl); K6(Dimethyl); K16(Dimethyl)	4	1	AT1G02090.1	Proteasome component (PCI) domain protein	1.02035	1.02687	2155.17	3	719.063	3	719.065	3	719.063	2.7095e+07	5.53733e+06	1.59257e+07	0	1.062e-06	38.38	39.18	45.25	0	98.7264	100.569	98.8812			2.25633			0.930404			2.09038							1.17398	1
MDIEQKQAEIIDQLVKR	1	17	-	A	N-Term(Acetyl); K6(Dimethyl:2H(6)13C(2)); K16(Dimethyl:2H(6)13C(2))	4	1	AT1G02090.1	Proteasome component (PCI) domain protein	1.02035	1.02687	2171.27	3	724.429	3	724.427	3	724.426	2.71572e+07	5.52384e+06	7.32081e+06	0	1.718e-08	45.02	48.58	28.15	0	98.1203	100.592	98.8061	1.0451	1.04385		1.02368	1.06373		0.941827	1.05479		0.063637	1		0.0619122	1					0.0337642
MDIEQKQAEIIDQLVKR	1	17	-	A	N-Term(Acetyl); K6(Dimethyl:2H(4)); K16(Dimethyl:2H(4))	4	1	AT1G02090.1	Proteasome component (PCI) domain protein	1.02035	1.02687	2163.22	3	721.746	3	721.747	3	721.745	2.979e+07	5.61912e+06	7.10536e+06	0	5.911e-07	52.99	35.02	38.07	0	98.4704	100.518	98.8463	1.10737			1.05713			0.966368			0.147137	1								0.0801527
MEGSSSAIAR	1	10	-	K	N-Term(Acetyl)	3	1	AT1G22920.1	COP9 signalosome 5A	1.00709	1.02683	1050.49	2	525.748	2	525.749	2	525.748	2.1901e+07	7.39358e+06	1.97911e+07	0	8.857e-05	58.13	66.19	43.84	0	47.6232	48.6592	48.2424
MEGSSSAIAR	1	10	-	K	N-Term(Acetyl); M1(Oxidation)	1	1	AT1G22920.1	COP9 signalosome 5A	1.00709	1.02683	1066.48					2	533.744			4.37967e+06	0.002	0.01824			32.86	0			34.271
AQQEASPSPGAEVVGR	2	17	M	A	N-Term(Acetyl)	7	1	AT5G60980.2	Nuclear transport factor 2 (NTF2) family protein with RNA binding (RRM-RBD-RNP motifs) domain	0.991867	1.0266	1624.79	2	812.899	2	812.899	2	812.899	2.18592e+08	5.5011e+07	2.16805e+08	0	6.315e-10	69.67	88.29	69.94	0	50.9604	51.3894	51.0542
MDPQLTEVSQQFER	1	14	-	F	N-Term(Acetyl)	4	1	AT1G64520.1	regulatory particle non-ATPase 12A	0.931297	1.02596	1749.81	2	875.411	2	875.409	2	875.406	1.46378e+08	2.42483e+07	7.79735e+07	0	3.19e-09	63.81	81.6	59.26	0	88.5034	90.0898	88.6408
MDPQLTEVSQQFER	1	14	-	F	N-Term(Acetyl); M1(Oxidation)	3	1	AT1G64520.1	regulatory particle non-ATPase 12A	0.931297	1.02596	1765.81	2	883.408	2	883.405	2	883.407	2.56661e+07	4.44262e+06	2.34403e+07	0	7.073e-05	89.36	69.3	57.92	0	76.7584	78.3581	77.542
SASWADVADSEKAVSQSKPPYVPPHLR	2	28	M	N	N-Term(Acetyl); K12(Dimethyl:2H(6)13C(2)); K18(Dimethyl:2H(6)13C(2))	4	1	AT3G58510.1	DEA(D/H)-box RNA helicase family protein	0.936577	1.02589	3036.64	4	759.914	4	759.913	4	759.915	3.74276e+06	3.24395e+06	2.1678e+07	0	0.0007471	32.86	23.69	25.86	0	77.8039	80.886	78.9055	0.929082		0.755257	3.39198		0.75709	0.252685		0.859887	-0.106122	1					-0.404961	2	29.1758	1.76213
SASWADVADSEKAVSQSKPPYVPPHLR	2	28	M	N	N-Term(Acetyl); K12(Dimethyl); K18(Dimethyl)	3	1	AT3G58510.1	DEA(D/H)-box RNA helicase family protein	0.936577	1.02589	3020.55	4	755.893	4	755.892			4450784	3.31922e+06		0	0.003096	25.04	24.5		0	77.8603	80.6299			0.270258			0.814378			0.356708					-1.88759	2	444.956
SASWADVADSEKAVSQSKPPYVPPHLR	2	28	M	N	N-Term(Acetyl); K12(Dimethyl:2H(4)); K18(Dimethyl:2H(4))	1	1	AT3G58510.1	DEA(D/H)-box RNA helicase family protein	0.936577	1.02589	3028.61	4	757.907					27146877			0	0.0005488	22.63			0	77.9358
ADILDSRPHAF	2	12	M	S	N-Term(Acetyl)	1	1	AT5G19320.1	RAN GTPase activating protein 2	1.03271	1.02581	1283.64			2	642.321				1.20114e+07		0.001	0.004536		36.92		0		82.9728
AAKDISFGIGAR	32	43	Y	A	N-Term(Dimethyl); K3(Dimethyl)	5	1	AT3G13860.1	heat shock protein 60-3A	0.975185	1.02536	1261.72	3	421.248	3	421.246	3	421.247	1.29362e+08	2.29852e+07	9.62093e+07	0	0.0008347	45.69	53.3	48.92	0	55.5357	59.1586	57.1236	0.908048	0.947588	0.861579	1.0684	1.18303	0.765893	0.851713	0.80891	1.13383	-0.139159	1		-0.0776688	1		-0.214944	1		0.0954498
AAKDISFGIGAR	32	43	Y	A	N-Term(Dimethyl:2H(6)13C(2)); K3(Dimethyl:2H(6)13C(2))	6	1	AT3G13860.1	heat shock protein 60-3A	0.975185	1.02536	1277.81	3	426.61	3	426.609	2	639.411	110305459	2.00221e+07	9.45938e+07	0	0.0001429	39.76	50.57	46.53	0	55.4777	59.0914	57.1886	1.00976	0.000851554	0.614722	1.14049	0.000913426	0.84443	0.887241	0.941488	0.733727	0.014006	1		-10.1976	1		-0.701994	1		0.189655
AAKDISFGIGAR	32	43	Y	A	N-Term(Dimethyl:2H(4)); K3(Dimethyl:2H(4))	5	1	AT3G13860.1	heat shock protein 60-3A	0.975185	1.02536	1269.78	3	423.931	3	423.93	3	423.931	1.25783e+08	19748481	1.07302e+08	0	9.177e-08	41.73	40.69	44	0	55.5006	59.1008	57.0935
AANHPKDEAYLSAVIPKR	35	52	M	I	N-Term(Acetyl); K6(Dimethyl:2H(6)13C(2)); K17(Dimethyl:2H(6)13C(2))	6	1	AT5G26830.1	Threonyl-tRNA synthetase	1.07518	1.02496	2094.22	3	698.747	3	698.745	3	698.746	30197203	3.43784e+07	1.20775e+08	0	3.221e-08	47.18	47.34	53.69	0	61.2194	64.9766	62.9281	1.12853	0.891201	1.00379	1.02313	1.47654	0.88779	1.01756	0.648767	0.974601	0.174439	1		-0.166178	2	114.516	0.0054561	1		0.032989
AANHPKDEAYLSAVIPKR	35	52	M	I	N-Term(Acetyl); K6(Dimethyl:2H(4)); K17(Dimethyl:2H(4))	4	1	AT5G26830.1	Threonyl-tRNA synthetase	1.07518	1.02496	2086.18			3	696.064	3	696.066		4.11067e+06	121759025	0	2.533e-07		38.45	46.39	0		64.9827	62.9258			0.960049			0.885976			0.934041							-0.0588206	1
AANHPKDEAYLSAVIPKR	35	52	M	I	N-Term(Acetyl); K6(Dimethyl); K17(Dimethyl)	5	1	AT5G26830.1	Threonyl-tRNA synthetase	1.07518	1.02496	2078.14	4	520.291	3	693.385	3	693.385	1.15488e+08	3.37371e+07	3.09343e+07	0	9.963e-07	25.09	27.25	36	0	61.1217	64.9618	62.8992	1.17403	0.466026		1.06226	1.69822		1.0196	0.294969		0.231474	1		-1.10152	1					0.0871334
AMSQVVNTYPLSNY	2	15	M	S	N-Term(Acetyl)	6	1	AT4G25550.1	Cleavage/polyadenylation specificity factor, 25kDa subunit	0.96072	1.02489	1628.76	2	814.883	2	814.882	2	814.883	4.46503e+07	6.8365e+06	1.92096e+07	0	9.074e-06	46.88	61.82	54.37	0	98.4108	98.8695	97.9252
MEVVDIDAR	1	9	-	A	N-Term(Acetyl)	4	1	AT5G27640.2	translation initiation factor 3B1	1.03394	1.02446	1089.52	2	545.267	2	545.264	2	545.266	9.30732e+07	1.93678e+07	6.13565e+07	0	1.276e-05	45.86	58.11	27.15	0	79.5138	82.1475	80.3778
MEVVDIDAR	1	9	-	A	N-Term(Acetyl); M1(Oxidation)	1	1	AT5G27640.2	translation initiation factor 3B1	1.03394	1.02446	1105.52			2	553.263				2.86778e+06		0	0.001416		36.64		0		63.423
SSSLATKGVGHLAR	44	57	Y	K	N-Term(Dimethyl); K7(Dimethyl)	4	1	AT2G20360.1	NAD(P)-binding Rossmann-fold superfamily protein	1.08956	1.02397	1439.83	2	720.42			2	720.419	6.96292e+07		4.63451e+07	0	3.086e-07	68.23		74.58	0	38.0538		38.026	0.000375042		6940.37	0.000390885		0.868788	0.961497		8051.71	-11.3807	1					12.7608	1		-11.321
LNESTFIASLMPKKEIR	107	123	K	A	N-Term(Dimethyl:2H(6)13C(2)); K13(Dimethyl:2H(6)13C(2)); K14(Dimethyl:2H(6)13C(2))	2	1	AT4G20850.1	tripeptidyl peptidase ii	1.03562	1.02384	2085.3			4	522.082	4	522.081		891596	5.62265e+06	0	0.00203		20.33	33.21	0		89.9454	87.4277		0.956274	0.546709		0.945875	0.637159		1.021	0.864824				-0.0645042	1		-0.871154	1
LNESTFIASLMPKKEIR	107	123	K	A	N-Term(Dimethyl:2H(4)); K13(Dimethyl:2H(4)); K14(Dimethyl:2H(4))	2	1	AT4G20850.1	tripeptidyl peptidase ii	1.03562	1.02384	2073.26	4	519.072			4	519.067	6.98116e+06		7.9681e+06	0	4.446e-06	37.66		27.4	0	86.0741		87.4574	0.991482			1.41495			0.7022			-0.0123419	1								0.500752
LNESTFIASLMPKKEIR	107	123	K	A	N-Term(Dimethyl); K13(Dimethyl); K14(Dimethyl)	3	1	AT4G20850.1	tripeptidyl peptidase ii	1.03562	1.02384	2061.18	4	516.051	4	516.049			3670452	901898		0	2.171e-06	37.38	19.73		0	86.2355	90.0667
AGIGPITQDWEPVVIR	2	17	M	K	N-Term(Acetyl)	5	2	AT2G42680.1	multiprotein bridging factor 1A	1.04028	1.0235	1792.96	2	896.982	2	896.982	2	896.984	1.56538e+07	2.57455e+06	1.52381e+07	0	0.001946	56.05	27.25	42.06	0	106.611	108.08	107.126
AHTLGLTQPNSTEPHKISF	2	20	M	T	N-Term(Acetyl); K16(Dimethyl:2H(6)13C(2))	3	1	AT2G24200.1	Cytosol aminopeptidase family protein	1.03856	1.02311	2156.15	3	719.388	3	719.389	3	719.389	4.3895e+07	1.05806e+07	4.05462e+07	0	2.781e-07	52.49	59.74	51.21	0	70.7559	74.0437	72.3178	1.04313	0.991417	0.814497	1.07295	1.07794	0.866844	0.896889	0.988599	0.809921	0.0609184	1		-0.0124367	1		-0.296019	1		0.101578
AHTLGLTQPNSTEPH	2	16	M	K	N-Term(Acetyl)	3	1	AT2G24200.1	Cytosol aminopeptidase family protein	1.03856	1.02311	1644.8	2	822.902	2	822.901	2	822.903	7.75179e+06	1.2396e+06	1.11855e+07	0	2.982e-06	69.48	49.88	54.62	0	54.4994	56.9938	55.6622
AMEITQF	2	8	M	L	N-Term(Acetyl)	3	2	AT3G08943.1	ARM repeat superfamily protein	1.02841	1.02307	881.407	2	441.207			2	441.207	5.25794e+06		3.09023e+06	0.002	0.01633	25.91		38.25	0	97.7696		97.9519
MEGIQHPIPR	1	10	-	T	N-Term(Acetyl)	1	1	AT1G14510.1	alfin-like 7	1.03796	1.02259	1219.62			2	610.316				4.77919e+06		0	2.333e-05		42.63		0		61.3314
MEGIQHPIPR	1	10	-	T	N-Term(Acetyl); M1(Oxidation)	3	1	AT1G14510.1	alfin-like 7	1.03796	1.02259	1235.62	2	618.314	2	618.312	2	618.314	1.9972e+07	4.17408e+06	2.4083e+07	0.001	0.05545	32.65	35.61	29.9	0	45.9735	47.4928	46.5984
MDTLIAQLQR	1	10	-	R	N-Term(Acetyl)	7	1	AT5G39340.1	histidine-containing phosphotransmitter 3	1.04659	1.02257	1230.65	2	615.828	2	615.83	2	615.831	4.44789e+07	6.71718e+06	1.77304e+07	0	1.364e-05	49.02	62.63	46.42	0	105.084	106.508	104.976
MDTLIAQLQR	1	10	-	R	N-Term(Acetyl); M1(Oxidation)	1	1	AT5G39340.1	histidine-containing phosphotransmitter 3	1.04659	1.02257	1246.65			2	623.828				374670		0	0.001147		22.76		0		83.4086
MEQTFIMIKPDGVQR	21	35	T	G	N-Term(Acetyl); K9(Dimethyl:2H(6)13C(2))	3	1	AT4G09320.1	Nucleoside diphosphate kinase family protein	0.959926	1.02242	1870.99	2	936	2	935.998	2	936.002	9.69418e+06	297492	2.91458e+06	0	4.844e-07	63.68	57.52	50.3	0	89.0303	91.7517	89.8302	0.87989		0.989229	0.85632		0.987502	0.947918		0.863482	-0.184604	1					-0.0156242	1		-0.223778
MEQTFIMIKPDGVQR	21	35	T	G	N-Term(Acetyl); M7(Oxidation); K9(Dimethyl:2H(6)13C(2))	1	1	AT4G09320.1	Nucleoside diphosphate kinase family protein	0.959926	1.02242	1886.98					2	943.995			8.68069e+06	0.001	0.01059			41.73	0			82.5055			0.805434			0.952513			0.728875							-0.312162	1
MEQTFIMIKPDGVQR	21	35	T	G	N-Term(Acetyl); M7(Oxidation); K9(Dimethyl)	2	1	AT4G09320.1	Nucleoside diphosphate kinase family protein	0.959926	1.02242	1878.95	2	939.977	2	939.974			3.76588e+06	1.66913e+06		0	0.000228	55.39	41.15		0	81.3987	84.3238		0.92782	0.909886		1.52145	1.13327		0.56258	0.863003		-0.108084	1		-0.136242	1					0.605446
MEQTFIMIKPDGVQR	21	35	T	G	N-Term(Acetyl); K9(Dimethyl:2H(4))	2	1	AT4G09320.1	Nucleoside diphosphate kinase family protein	0.959926	1.02242	1866.97	2	933.993	2	933.991			1.0841e+07	245646		0	3.186e-06	47.92	64.43		0	89.0423	91.7935			0.892177			0.90399			1.06083					-0.164597	1
MEQTFIMIKPDGVQR	21	35	T	G	N-Term(Acetyl); M7(Oxidation); K9(Dimethyl:2H(4))	1	1	AT4G09320.1	Nucleoside diphosphate kinase family protein	0.959926	1.02242	1882.96	2	941.986					5.38014e+06			0.004	0.1281	20.45			0	81.8185			0.735982			0.956394			0.709918			-0.442258	1								-0.0643225
MEQTFIMIKPDGVQR	21	35	T	G	N-Term(Acetyl); K9(Dimethyl)	3	1	AT4G09320.1	Nucleoside diphosphate kinase family protein	0.959926	1.02242	1862.95	2	931.977	2	931.979	2	931.979	1.21725e+07	259546	2.61904e+06	0	0.0001463	55.64	50.24	50.18	0	89.0761	91.8223	89.8332
ASKLIQVQSKACEASKF	2	18	M	V	N-Term(Acetyl); K3(Dimethyl); K10(Dimethyl); C12(Carbamidomethyl); K16(Dimethyl)	6	1	AT4G29480.1	Mitochondrial ATP synthase subunit G protein	0.909179	1.02221	2021.11	2	1011.06	2	1011.06	2	1011.06	1.32177e+08	3.02794e+07	1.0914e+08	0	9.926e-09	59.13	63.03	75.02	0	68.3981	71.8917	69.9236		0.884747	0.92019		0.703971	0.733312		1.3509	1.08164				-0.176663	1		-0.119996	2	3.21075
ASKLIQVQSKACEASKF	2	18	M	V	N-Term(Acetyl); K3(Dimethyl:2H(4)); K10(Dimethyl:2H(4)); C12(Carbamidomethyl); K16(Dimethyl:2H(4))	5	1	AT4G29480.1	Mitochondrial ATP synthase subunit G protein	0.909179	1.02221	2033.19	2	1017.1	3	678.399	2	1017.09	1.29459e+08	2.90051e+07	1.21072e+08	0	6.765e-07	77.64	37.35	52.53	0	68.3428	71.7543	69.9028	0.950628	1.00662		0.945459	1.08225		0.927569	0.999762		-0.0730472	2	3.15267	0.00951276	1					-0.0809137
ASKLIQVQSKACEASKF	2	18	M	V	N-Term(Acetyl); K3(Dimethyl:2H(6)13C(2)); K10(Dimethyl:2H(6)13C(2)); C12(Carbamidomethyl); K16(Dimethyl:2H(6)13C(2))	3	1	AT4G29480.1	Mitochondrial ATP synthase subunit G protein	0.909179	1.02221	2045.24	2	1023.13			3	682.417	1.16172e+08		9.81167e+07	0	2.629e-06	66.81		27.54	0	68.3215		69.825
SIPCLTEETAKTVLR	2	16	M	Q	N-Term(Acetyl); C4(Carbamidomethyl); K11(Dimethyl:2H(6)13C(2))	7	1	AT4G32720.1	La protein 1	0.95897	1.02216	1796	2	898.505	2	898.501	2	898.502	8.33182e+07	1.03326e+07	3.56225e+07	0	2.697e-05	50.29	59.53	61.4	0	95.2227	96.9976	95.4001			0.92917			0.87843			0.911764							-0.105986	1
SIPCLTEETAKTVLR	2	16	M	Q	N-Term(Acetyl); C4(Carbamidomethyl); K11(Dimethyl)	6	1	AT4G32720.1	La protein 1	0.95897	1.02216	1787.95	2	894.482	2	894.48	2	894.48	8.67725e+07	1.06111e+07	3.38003e+07	0	8.036e-05	57.83	73.64	56.46	0	95.1413	97.4544	95.8848	1.06085	0.930972		0.970597	1.09077		1.00831	0.91741		0.0852258	1		-0.10319	1					-0.0430558
SIPCLTEETAKTVLR	2	16	M	Q	N-Term(Acetyl); C4(Carbamidomethyl); K11(Dimethyl:2H(4))	6	1	AT4G32720.1	La protein 1	0.95897	1.02216	1791.98	2	896.494	2	896.493	2	896.495	8.75938e+07	9343397	3.63769e+07	0	0.000502	53.72	53.42	41.74	0	95.1581	97.4348	95.6337
AAKEIKFGVEAR	32	43	Y	A	N-Term(Dimethyl:2H(4)); K3(Dimethyl:2H(4)); K6(Dimethyl:2H(4))	3	1	AT3G23990.1	heat shock protein 60	1.02207	1.02189	1414.92			2	707.962	3	472.31		4.10891e+07	1.31086e+08	0	0.0001017		66.16	33.03	0		46.9018	44.7204		1.02779	0.916683		1.23815	0.760679		0.838316	1.21461				0.0395521	2	4.14204	-0.125506	1
AAKEIKFGVEAR	32	43	Y	A	N-Term(Dimethyl); K3(Dimethyl); K6(Dimethyl)	5	1	AT3G23990.1	heat shock protein 60	1.02207	1.02189	1402.84	2	701.924	2	701.924	2	701.925	1.68754e+08	3.29591e+06	1.24994e+08	0	6.541e-06	61.59	59.64	56.65	0	44.1895	46.9643	44.832	0.887871		0.876679	1.06142		0.790752	0.83826		1.11743	-0.171578	1					-0.189879	1		0.0859995
AAKEIKFGVEAR	32	43	Y	A	N-Term(Dimethyl:2H(6)13C(2)); K3(Dimethyl:2H(6)13C(2)); K6(Dimethyl:2H(6)13C(2))	5	1	AT3G23990.1	heat shock protein 60	1.02207	1.02189	1426.97	2	713.99	2	713.991	2	713.99	1.35433e+08	2.62147e+06	1.14721e+08	0	0.0003567	49.74	52.1	51.32	0	44.1473	46.9613	44.7659	0.850747			1.02818			0.829177			-0.233197	1								0.0400983
MEHQDLTDSR	1	10	-	K	N-Term(Acetyl)	3	1	AT1G22730.1	MA3 domain-containing protein	1.00283	1.02183	1273.55	2	637.279	2	637.278	2	637.277	1.61309e+07	2.93356e+06	1.35935e+07	0	0.007333	45.57	46.31	46.17	0	42.7792	43.4192	43.0878
MEHQDLTDSR	1	10	-	K	N-Term(Acetyl); M1(Oxidation)	2	1	AT1G22730.1	MA3 domain-containing protein	1.00283	1.02183	1289.54			2	645.274	2	645.275		187980	2.278e+06	0	0.0006906		36.85	50.38	0		32.6941	31.927
AQNDTVKLIGSWSSPY	2	17	M	S	N-Term(Acetyl); K7(Dimethyl:2H(6)13C(2))	1	1	AT1G27130.1	glutathione S-transferase tau 13	0.994831	1.02121	1843.96			3	615.325				431477		0	0.0003569		26.05		0		98.3338			0.881477			0.929098			1.01979					-0.182005	1
SVSGGNGTAGKR	63	74	C	T	N-Term(Acetyl); K11(Dimethyl)	2	1	AT5G13420.1	Aldolase-type TIM barrel family protein	1.00631	1.02098	1160.6	2	580.804			2	580.804	863595		119565	0	0.0001872	72.34		55.86	0	22.687		22.136	0.913667		0.791907	0.93141		0.775085	0.904952		0.880682	-0.13026	1					-0.336597	1		-0.102512
SVSGGNGTAGKR	63	74	C	T	N-Term(Acetyl); K11(Dimethyl:2H(4))	1	1	AT5G13420.1	Aldolase-type TIM barrel family protein	1.00631	1.02098	1164.63	2	582.818					836572			0	0.0005951	67.6			0	22.6729
SVSGGNGTAGKR	63	74	C	T	N-Term(Acetyl); K11(Dimethyl:2H(6)13C(2))	2	1	AT5G13420.1	Aldolase-type TIM barrel family protein	1.00631	1.02098	1168.65	2	584.828			2	584.827	714167		130458	0	0.005195	56.22		46.32	0	22.573		22.0169
STKLFIGGLSWGTDDASLR	34	52	M	D	N-Term(Dimethyl:2H(6)13C(2)); K3(Dimethyl:2H(6)13C(2))	16	1	AT4G13850.1	glycine-rich RNA-binding protein 2	1.03093	1.02097	2096.2	3	699.403	2	1048.6	2	1048.6	1.30791e+08	6.37875e+07	1.76672e+08	0	9.172e-07	54.39	85.16	76.52	0	90.5199	92.9261	90.7982	0.782885	1.01527	1.00232	0.986731	1.21867	0.681032	0.795091	0.747582	1.43282	-0.353127	2	26.1349	0.0218669	3	11.2942	0.00334159	3	510.416	-0.0192719
STKLFIGGLSWGTDDASLR	34	52	M	D	N-Term(Dimethyl); K3(Dimethyl)	19	1	AT4G13850.1	glycine-rich RNA-binding protein 2	1.03093	1.02097	2080.11	2	1040.56	3	694.041	2	1040.56	1.96735e+08	7.60325e+07	2.62401e+08	0	1.468e-11	90.46	75.56	70.12	0	89.1904	92.9713	90.6118	0.713156	1.15539	0.846882	0.876638	1.71976	0.645321	0.913466	0.678481	1.32272	-0.487711	5	48.4211	0.208381	1		-0.239767	1		-0.189947
STKLFIGGLSWGTDDASLR	34	52	M	D	N-Term(Dimethyl:2H(4)); K3(Dimethyl:2H(4))	1	1	AT4G13850.1	glycine-rich RNA-binding protein 2	1.03093	1.02097	2088.15	3	696.723					156166514			0	0.0004132	29.56			0	89.5569
VDLNVPLDDNSNITDDTR	24	41	R	I	N-Term(Dimethyl:2H(4))	1	1	AT1G79550.1	phosphoglycerate kinase	1.0337	1.02089	2048	2	1024.51					467981			0	8.629e-09	57.74			0	74.4666
AAVAAPMASKPR	2	13	M	G	N-Term(Acetyl); K10(Dimethyl)	3	1	AT3G18190.1	TCP-1/cpn60 chaperonin family protein	0.992779	1.02087	1239.69	2	620.348	2	620.349	2	620.349	347277930	4.58275e+07	1.66055e+08	0	3.796e-06	67.42	72.08	67.68	0	48.7745	50.923	49.39	1.07479	1.04188	0.892439	1.01153	1.08807	0.870788	0.980217	1.02925	0.883406	0.104052	1		0.059183	1		-0.164175	1		0.0165391
AAVAAPMASKPR	2	13	M	G	N-Term(Acetyl)	3	1	AT3G18190.1	TCP-1/cpn60 chaperonin family protein	0.992779	1.02087	1211.66	2	606.333	2	606.33	2	606.334	8.10409e+06	1.51345e+06	6287952	0.001	0.01039	31.81	31.27	44.61	0	47.4513	49.3421	48.2651
AAVAAPMASKPR	2	13	M	G	N-Term(Acetyl); K10(Dimethyl:2H(4))	2	1	AT3G18190.1	TCP-1/cpn60 chaperonin family protein	0.992779	1.02087	1243.71	2	622.36			2	622.36	365349122		186069295	0	0.001566	50.64		39.91	0	48.7093		49.1289
AAVAAPMASKPR	2	13	M	G	N-Term(Acetyl); K10(Dimethyl:2H(6)13C(2))	4	1	AT3G18190.1	TCP-1/cpn60 chaperonin family protein	0.992779	1.02087	1247.73	2	624.369	2	624.369	2	624.37	3.39852e+08	4.5017e+07	1.81722e+08	0	0.0001508	34.57	31.23	38.59	0	49.1388	50.7088	49.1317
GSEPTKVMVAVNASTIKDYPNPSISCKR	2	29	M	A	N-Term(Acetyl); K6(Dimethyl); K17(Dimethyl); C26(Carbamidomethyl); K27(Dimethyl)	4	1	AT3G01520.1	Adenine nucleotide alpha hydrolases-like superfamily protein	1.24066	1.02087	3175.63	4	794.67	4	794.664	4	794.666	2.89704e+07	5.43527e+06	1.83616e+07	0	1.751e-09	57.59	62.36	43.95	0	72.9829	76.0208	74.318	0.899781	1.03147	0.798272	0.948292	1.05973	0.722968	0.875332	1.04621	0.951757	-0.152355	1		0.044695	1		-0.325048	1		-0.0765962
GSEPTKVMVAVNASTIKDYPNPSISCKR	2	29	M	A	N-Term(Acetyl); K6(Dimethyl:2H(4)); K17(Dimethyl:2H(4)); C26(Carbamidomethyl); K27(Dimethyl:2H(4))	1	1	AT3G01520.1	Adenine nucleotide alpha hydrolases-like superfamily protein	1.24066	1.02087	3187.72					4	797.685			2.32477e+07	0	7.108e-05			41.56	0			74.2413
TVEGVNPKAYPLADSQL	2	18	M	S	N-Term(Dimethyl:2H(6)13C(2)); K8(Dimethyl:2H(6)13C(2))	1	1	AT4G12600.2	Ribosomal protein L7Ae/L30e/S12e/Gadd45 family protein	0.96351	1.0208	1874.08			2	937.543				2.34294e+06		0	0.0002124		70.2		0		78.2204
GFIMEFAENLVLR	2	14	M	L	N-Term(Dimethyl:2H(6)13C(2)); M4(Oxidation)	2	1	AT1G67350.1	unknown protein; Has 2 Blast hits to 2 proteins in 1 species: Archae - 0; Bacteria - 0; Metazoa - 0; Fungi - 0; Plants - 2; Viruses - 0; Other Eukaryotes - 0 (source: NCBI BLink).	0.828273	1.0205	1590.87			2	795.941	2	795.941		229562	632802	0	4.418e-07		34.93	63.37	0		107.838	107.143			1.00898			1.30507			0.779233							0.0128926	1
GFIMEFAENLVLR	2	14	M	L	N-Term(Dimethyl); M4(Oxidation)	1	1	AT1G67350.1	unknown protein; Has 2 Blast hits to 2 proteins in 1 species: Archae - 0; Bacteria - 0; Metazoa - 0; Fungi - 0; Plants - 2; Viruses - 0; Other Eukaryotes - 0 (source: NCBI BLink).	0.828273	1.0205	1582.83			2	791.916				237080		0.001	0.002257		64.7		0		107.959			0.742472			1.10293			0.67984					-0.429592	1
VAADSAATESLGR	49	61	S	I	N-Term(Dimethyl:2H(4))	1	1	AT3G57610.1	adenylosuccinate synthase	1.01942	1.02027	1279.68			2	640.343				344174		0.001	0.003847		39.56		0		44.3977			1.85869			2.4767			0.757894					0.894283	1
SLSVAADSAATESLGR	46	61	A	I	N-Term(Dimethyl:2H(4))	1	1	AT3G57610.1	adenylosuccinate synthase	1.01942	1.02027	1566.82			2	783.913				753312		0	3.982e-06		78.3		0		63.5053			1.2329			1.18679			1.04913					0.302057	1
AATASTAAAGAPNSSLDPNR	39	58	S	L	N-Term(Dimethyl:2H(6)13C(2))	1	1	AT2G31060.3	elongation factor family protein	0.935518	1.02009	1878.97	3	626.994					2.39709e+06			0	0.004389	27.14			0	43.7179			1.47239			1.45592			1.01345			0.55816	1								0.541932
SSSKIFVGGISYSTDEFGLR	32	51	M	E	N-Term(Dimethyl); K4(Dimethyl)	4	1	AT1G74230.1	glycine-rich RNA-binding protein 5	0.998421	1.01993	2206.14	3	736.052	3	736.048	3	736.048	1.7461e+07	5.37627e+06	10593248	0	3.583e-05	38.52	61.13	50.61	0	84.1929	87.336	85.0704			0.958075			0.784274			1.23126							-0.0617896	1
SSSKIFVGGISYSTDEFGLR	32	51	M	E	N-Term(Dimethyl:2H(6)13C(2)); K4(Dimethyl:2H(6)13C(2))	3	1	AT1G74230.1	glycine-rich RNA-binding protein 5	0.998421	1.01993	2222.22	3	741.414	3	741.412	3	741.41	1.13674e+07	3.32393e+06	7537315	0	3.507e-05	51.45	62.5	46.47	0	84.2492	87.1774	85.102	0.717442	1.18546		0.967433	1.59322		0.743161	0.751428		-0.479066	1		0.245449	1					-0.0477656
SSSKIFVGGISYSTDEFGLR	32	51	M	E	N-Term(Dimethyl:2H(4)); K4(Dimethyl:2H(4))	1	1	AT1G74230.1	glycine-rich RNA-binding protein 5	0.998421	1.01993	2214.18			3	738.732				4.10541e+06		0	0.0009321		52.23		0		87.3235
VESDKSSVEELKKR	2	15	M	V	N-Term(Dimethyl); K5(Dimethyl); K12(Dimethyl); K13(Dimethyl)	1	1	AT3G18600.1	P-loop containing nucleoside triphosphate hydrolases superfamily protein	1.04079	1.01979	1745.99	3	582.669					2.6212e+06			0.004	0.06049	30.16			0	32.7494			1.04603			1.09142			0.96044			0.0649234	1								0.126203
VESDKSSVEELKKR	2	15	M	V	N-Term(Dimethyl:2H(4)); K5(Dimethyl:2H(4)); K12(Dimethyl:2H(4)); K13(Dimethyl:2H(4))	2	1	AT3G18600.1	P-loop containing nucleoside triphosphate hydrolases superfamily protein	1.04079	1.01979	1762.1	3	588.037					2.53624e+06			0.002	0.03574	27.41			0	32.7292
TGEVVNPKAYPLADSQL	2	18	M	S	N-Term(Dimethyl); K8(Dimethyl)	3	2	AT4G22380.1	Ribosomal protein L7Ae/L30e/S12e/Gadd45 family protein	0.971785	1.01975	1858	2	929.503	2	929.501	2	929.502	1.38379e+07	2.34479e+06	1.10005e+07	0	6.119e-06	69.58	66.93	74.24	0	75.1712	78.1018	76.5156			0.857338			0.785932			1.09948							-0.222065	1
TGEVVNPKAYPLADSQL	2	18	M	S	N-Term(Dimethyl:2H(6)13C(2)); K8(Dimethyl:2H(6)13C(2))	2	2	AT4G22380.1	Ribosomal protein L7Ae/L30e/S12e/Gadd45 family protein	0.971785	1.01975	1874.09	2	937.547			2	937.546	1.28335e+07		1.11536e+07	0	4.631e-06	79.85		68.45	0	75.0923		76.4862	0.983117			1.05844			0.930796			-0.0245656	1								0.0819452
TGEVVNPKAYPLADSQL	2	18	M	S	N-Term(Dimethyl:2H(4)); K8(Dimethyl:2H(4))	3	2	AT4G22380.1	Ribosomal protein L7Ae/L30e/S12e/Gadd45 family protein	0.971785	1.01975	1866.04	2	933.53	2	933.526	2	933.524	1.32568e+07	2.27974e+06	1.23295e+07	0	1.196e-05	58.4	54.08	68.22	0	75.0782	78.0981	76.4316
TLKKVDANPSTLESSLQELKSDETSR	2	27	M	S	N-Term(Dimethyl); K3(Dimethyl); K4(Dimethyl); K20(Dimethyl)	2	1	AT5G42850.1	Thioredoxin superfamily protein	1.0459	1.01929	2988.61	4	747.909			4	747.906	4.91185e+07		3.07991e+07	0.001	0.01365	28.22		26.23	0	72.8487		74.2366	0.859005		0.820801	1.12806		0.787956	0.763099		1.04992	-0.219262	1					-0.284895	1		0.173843
ASGDVEYR	2	9	M	C	N-Term(Acetyl)	2	1	AT2G21660.1	cold, circadian rhythm, and rna binding 2	0.959274	1.01866	938.421	2	469.714			2	469.714	7.11277e+08		7.2489e+08	0.004	0.149	47.03		39.27	0	40.9112		40.3328
SGGGGGYSGGGGSYGGGGGRR	105	125	R	E	N-Term(Dimethyl:2H(4))	1	1	AT2G21660.1	cold, circadian rhythm, and rna binding 2	0.959274	1.01866	1748.79	3	583.601								0	0.01116	35.7			1	26.5125
SSSPFPVLDNRPIDKW	2	17	M	K	N-Term(Acetyl); K15(Dimethyl)	3	1	AT4G39680.1	SAP domain-containing protein	0.935392	1.01855	1927.99	2	964.499	2	964.496	2	964.496	4.90587e+06	902724	3.23633e+06	0	0.001898	28.96	23.25	42.85	0	96.4575	98.1291	96.5554	1.1027	1.04778	1.06782	0.652032	1.09503	0.932165	1.56015	1.0285	0.987412	0.141039	1		0.0673419	1		0.0946641	1		-0.616985
SSSPFPVLDNRPIDKW	2	17	M	K	N-Term(Acetyl); K15(Dimethyl:2H(6)13C(2))	1	1	AT4G39680.1	SAP domain-containing protein	0.935392	1.01855	1936.03					2	968.521			3.1495e+06	0.002	0.01991			35.28	0			96.4993
MEGWDPNTKSTLTR	1	14	-	I	N-Term(Acetyl); K9(Dimethyl:2H(6)13C(2))	2	1	AT1G27530.1	CONTAINS InterPro DOMAIN/s: Ubiquitin-conjugating enzyme/RWD-like (InterPro:IPR016135), Ubiquitin-fold modifier-conjugating enzyme 1 (InterPro:IPR014806); Has 269 Blast hits to 269 proteins in 110 species: Archae - 0; Bacteria - 0; Metazoa - 175; Fungi - 0; Plants - 42; Viruses - 0; Other Eukaryotes - 52 (source: NCBI BLink).	1.12158	1.01841	1713.86			2	857.434	2	857.435		5.86674e+06	28415283	0	2.789e-06		67.96	47.06	0		71.771	70.1432		1.05072	0.908598		1.05172	0.875949		1.07385	0.894103				0.0713751	1		-0.138286	1
MEGWDPNTKSTLTR	1	14	-	I	N-Term(Acetyl); K9(Dimethyl:2H(4))	2	1	AT1G27530.1	CONTAINS InterPro DOMAIN/s: Ubiquitin-conjugating enzyme/RWD-like (InterPro:IPR016135), Ubiquitin-fold modifier-conjugating enzyme 1 (InterPro:IPR014806); Has 269 Blast hits to 269 proteins in 110 species: Archae - 0; Bacteria - 0; Metazoa - 175; Fungi - 0; Plants - 42; Viruses - 0; Other Eukaryotes - 52 (source: NCBI BLink).	1.12158	1.01841	1709.85	2	855.429			2	855.424	29126409		2.90992e+07	0	0.0001607	53.13		34.74	0	68.5536		70.0242	1.04808			1.06622			0.906831			0.067753	1								0.0925082
MEGWDPNTKSTLTR	1	14	-	I	N-Term(Acetyl); K9(Dimethyl)	3	1	AT1G27530.1	CONTAINS InterPro DOMAIN/s: Ubiquitin-conjugating enzyme/RWD-like (InterPro:IPR016135), Ubiquitin-fold modifier-conjugating enzyme 1 (InterPro:IPR014806); Has 269 Blast hits to 269 proteins in 110 species: Archae - 0; Bacteria - 0; Metazoa - 175; Fungi - 0; Plants - 42; Viruses - 0; Other Eukaryotes - 52 (source: NCBI BLink).	1.12158	1.01841	1705.82	2	853.414	2	853.412	2	853.412	26265584	5.76705e+06	2.64395e+07	0	5.053e-05	48.17	44.08	46.25	0	68.6833	71.7738	70.2118
MDASQEQQHETVEEMLAR	17	34	P	H	N-Term(Acetyl)	6	1	AT3G62940.2	Cysteine proteinases superfamily protein	0.917949	1.01837	2173.94	2	1087.48	2	1087.48	2	1087.48	2.17586e+07	4.17224e+06	1.35778e+07	0	1.063e-10	95.45	106.25	87.91	0	75.0594	77.8186	76.3685
MEEDLIKR	1	8	-	L	N-Term(Acetyl); K7(Dimethyl)	2	1	AT4G34490.1	cyclase associated protein 1	0.987123	1.01826	1103.58	2	552.292			2	552.29	139907431		1.18745e+08	0	0.01914	40.57		47.3	0	61.56		63.3356			0.901631			0.934711			0.831468							-0.149391	1
MEEDLIKR	1	8	-	L	N-Term(Acetyl); K7(Dimethyl:2H(4))	2	1	AT4G34490.1	cyclase associated protein 1	0.987123	1.01826	1107.6	2	554.305			2	554.302	1.37293e+08		131699998	0.001	0.03313	41.45		38.77	0	61.6228		63.2668	0.980005			0.94353			0.958188			-0.0291388	1								-0.0838592
MEEDLIKR	1	8	-	L	N-Term(Acetyl); K7(Dimethyl:2H(6)13C(2))	1	1	AT4G34490.1	cyclase associated protein 1	0.987123	1.01826	1111.62	2	556.314					1.241e+08			0	0.01971	28.79			0	61.4915
AAEAVAVATTETPKPKSQVTPSPDR	27	51	F	V	N-Term(Dimethyl:2H(4)); K14(Dimethyl:2H(4)); K16(Dimethyl:2H(4))	4	1	AT3G48680.1	gamma carbonic anhydrase-like 2	0.958677	1.01788	2647.5	4	662.633	3	883.172	3	883.174	9.94413e+07	1.75231e+06	1.34721e+08	0	1.597e-06	38.68	65.26	56.19	0	47.1411	49.646	48.2672	0.955997	0.932762	0.819386	1.10705	0.983887	0.769001	0.86538	0.957418	1.07394	-0.0649219	1		-0.100419	1		-0.287384	2	1.15777	0.14672
AAEAVAVATTETPKPKSQVTPSPDR	27	51	F	V	N-Term(Dimethyl); K14(Dimethyl); K16(Dimethyl)	2	1	AT3G48680.1	gamma carbonic anhydrase-like 2	0.958677	1.01788	2635.43			3	879.149	4	659.614		1.72316e+06	1.13775e+08	0	1.083e-06		61.5	20.91	0		49.6114	48.0293
AAEAVAVATTETPKPKSQVTPSPDR	27	51	F	V	N-Term(Dimethyl:2H(6)13C(2)); K14(Dimethyl:2H(6)13C(2)); K16(Dimethyl:2H(6)13C(2))	1	1	AT3G48680.1	gamma carbonic anhydrase-like 2	0.958677	1.01788	2659.56	4	665.645					8.94673e+07			0	3.558e-05	23.95			0	47.3969
AGSAPEGTQFDTR	2	14	M	Q	N-Term(Dimethyl:2H(4))	2	1	AT1G54270.1	eif4a-2	1.02685	1.01775	1368.67			2	684.838	2	684.837		3.52114e+06	2.07556e+07	0	6.242e-05		66.34	45.29	0		41.0946	40.0883			0.88104			0.887283			1.00081							-0.182721	1
AGSAPEGTQFDTR	2	14	M	Q	N-Term(Dimethyl)	1	1	AT1G54270.1	eif4a-2	1.02685	1.01775	1364.64			2	682.824				4.05934e+06		0	0.000265		68.19		0		41.2793			0.924745			1.14425			0.816163					-0.112873	1
AGSAPEGTQFDTR	2	14	M	Q	N-Term(Acetyl)	5	1	AT1G54270.1	eif4a-2	1.02685	1.01775	1378.62	2	689.816	2	689.813	2	689.815	2.38035e+08	5.27475e+07	209194580	0	0.0001348	39.26	56.57	42.67	0	49.7459	51.4158	50.4567
AGSAPEGTQFDTR	2	14	M	Q	N-Term(Dimethyl:2H(6)13C(2))	1	1	AT1G54270.1	eif4a-2	1.02685	1.01775	1372.68			2	686.846				3.52284e+06		0	0.0004102		63.79		0		41.202
MEFWGVAVTPK	1	11	-	N	N-Term(Acetyl)	2	1	AT5G22650.1	histone deacetylase 2B	1.04902	1.01694	1306.65	2	653.827			2	653.827	211441		956829	0.001	0.009013	31.41		39.21	0	108.548		109.169
MDDELLELQR	1	10	-	Q	N-Term(Acetyl)	4	1	AT3G46220.2	unknown protein; INVOLVED IN: biological_process unknown; EXPRESSED IN: 24 plant structures; EXPRESSED DURING: 13 growth stages; CONTAINS InterPro DOMAIN/s: Protein of unknown function DUF2042 (InterPro:IPR018611).	1.0771	1.01691	1303.62	2	652.314	2	652.313	2	652.313	7.91509e+06	1.28378e+06	5.78669e+06	0.001	0.009811	23.44	37.48	28.77	0	89.9593	91.5091	90.0094
ATGKTSSAANLFTGSTR	2	18	M	F	N-Term(Acetyl); K4(Dimethyl:2H(6)13C(2))	3	1	AT1G71860.1	protein tyrosine phosphatase 1	1.03118	1.01632	1747.93	2	874.472	2	874.468	2	874.469	2.49944e+07	3.84642e+06	1.89919e+07	0	4.957e-08	79.72	74.52	84.48	0	60.3079	63.7984	61.8873			0.841015			0.881098			0.822762							-0.249796	1
ATGKTSSAANLFTGSTR	2	18	M	F	N-Term(Acetyl); K4(Dimethyl:2H(4))	2	1	AT1G71860.1	protein tyrosine phosphatase 1	1.03118	1.01632	1743.91	2	872.463	2	872.461			2.82015e+07	3.68017e+06		0	7.821e-11	76	83.41		0	60.3441	63.6662			0.98504			1.02315			1.03484					-0.0217451	1
ATGKTSSAANLFTGSTR	2	18	M	F	N-Term(Acetyl); K4(Dimethyl)	3	1	AT1G71860.1	protein tyrosine phosphatase 1	1.03118	1.01632	1739.89	2	870.449	2	870.448	2	870.447	24240485	3.70519e+06	1.62613e+07	0	7.34e-09	92.3	78.13	77.17	0	60.4783	63.6412	61.9294	1.11559			1.04822			0.981821			0.157813	1								0.0679421
MEGKEEDVNVGANKFPER	1	18	-	Q	N-Term(Acetyl); K4(Dimethyl:2H(4)); K14(Dimethyl:2H(4))	2	1	AT4G23400.1	plasma membrane intrinsic protein 1;5	1.07442	1.01628	2155.09			3	719.037	3	719.035		1.0863e+06	1.24367e+07	0	1.752e-06		34.36	47.66	0		59.8866	58.3873		0.821586	0.871797		0.85255	0.854635		1.03584	0.879284				-0.283517	1		-0.197937	1
MEGKEEDVNVGANKFPER	1	18	-	Q	N-Term(Acetyl); K4(Dimethyl:2H(6)13C(2)); K14(Dimethyl:2H(6)13C(2))	1	1	AT4G23400.1	plasma membrane intrinsic protein 1;5	1.07442	1.01628	2163.11					3	721.71			1.18489e+07	0	6.142e-07			45.5	0			58.3486
SANAAALASR	378	387	F	R	N-Term(Dimethyl)	2	1	AT5G17920.1	Cobalamin-independent synthase family protein	1.03945	1.01625	959.524	2	480.266			2	480.266	4.31491e+06		3.92627e+06	0	0.002282	46.43		43.3	0	34.3552		33.9575			1.30102			0.455991			2.87572							0.379643	1
TTIGSFPQTVELR	435	447	T	R	N-Term(Dimethyl:2H(6)13C(2))	1	2	AT5G17920.1	Cobalamin-independent synthase family protein	1.03945	1.01625	1484.85					2	742.929			1.83017e+06	0	6.058e-05			60.93	0			77.7098			0.978593			0.997266			0.989032							-0.0312193	1
SANAAALASR	378	387	F	R	N-Term(Dimethyl:2H(4))	2	1	AT5G17920.1	Cobalamin-independent synthase family protein	1.03945	1.01625	963.55	2	482.279			2	482.277	3.14159e+06		2.45344e+06	0	5.316e-05	54.56		43.05	0	34.3152		34.0015	0.425895			0.804408			0.530571			-1.23143	1								-0.314
ASHIVGYPR	2	10	M	M	N-Term(Acetyl)	20	2	AT5G17920.1	Cobalamin-independent synthase family protein	1.03945	1.01625	1041.54	2	521.277	2	521.276	2	521.277	15891124384	4.01197e+09	8.28908e+09	0	0.001521	50.85	63.39	50.47	0	51.8375	54.5023	54.4557
SANAAALASR	378	387	F	R	N-Term(Dimethyl:2H(6)13C(2))	2	1	AT5G17920.1	Cobalamin-independent synthase family protein	1.03945	1.01625	967.568	2	484.288			2	484.287	1.73359e+06		1.28771e+06	0.001	0.02735	35.04		35.51	0	34.3371		34.0165
LSGGQSEEEATR	265	276	F	N	N-Term(Dimethyl)	1	2	AT3G52930.1	Aldolase superfamily protein	0.998113	1.0157	1291.61					2	646.31			795251	0.002	0.02896			32.1	0			29.0521			1091.27			0.868788			1266.02							10.0918	1
SAFTSKFADELIANAAYIGTPGKGILAADESTGTIGKR	2	39	M	L	N-Term(Acetyl); K6(Dimethyl); K23(Dimethyl); K37(Dimethyl)	5	1	AT3G52930.1	Aldolase superfamily protein	0.998113	1.0157	3968.09	4	992.778	4	992.777	4	992.778	3.35149e+08	1.26878e+08	2.96995e+08	0	8.899e-08	53.51	66.89	62.52	0	109.463	109.53	109.514	1.02863	0.903442	0.856575	0.913958	0.992336	0.828261	1.03827	0.97859	0.891441	0.0407268	1		-0.146496	1		-0.223348	1		-0.1298
SAFTSKFADELIANAAY	2	18	M	I	N-Term(Acetyl); K6(Dimethyl)	3	1	AT3G52930.1	Aldolase superfamily protein	0.998113	1.0157	1888.93	3	630.313	3	630.314	3	630.314	6.03464e+06	7.8515e+06	1.09844e+07	0	0.0008519	33.25	45.02	46.01	0	109.656	109.636	109.627	0.964674	1.0424	0.836418	0.97021	1.00985	0.856189	0.917261	1.10952	0.842069	-0.0518873	1		0.0599082	1		-0.257704	1		-0.0436303
SAFTSKFADELIANAAYIGTPGKGILAADESTGTIGKR	2	39	M	L	N-Term(Acetyl); K6(Dimethyl:2H(4)); K23(Dimethyl:2H(4)); K37(Dimethyl:2H(4))	5	1	AT3G52930.1	Aldolase superfamily protein	0.998113	1.0157	3980.16	4	995.796	4	995.795	4	995.799	3.24477e+08	1.19006e+08	3.47385e+08	0	7.18e-07	54.76	63.4	53	0	109.48	109.551	109.527	0.99358	0.921026	0.834346	0.930574	0.993822	0.825013	0.984987	0.996146	0.871725	-0.00929225	1		-0.118686	1		-0.261283	1		-0.103808
TTTQGLDGLGDR	118	129	E	C	N-Term(Dimethyl)	1	2	AT3G52930.1	Aldolase superfamily protein	0.998113	1.0157	1261.63			2	631.32				756880		0.001	0.02279		47.31		0		51.0534			0.865893			1.56217			0.559775					-0.207739	1
SAFTSKFADELIANAAY	2	18	M	I	N-Term(Acetyl); K6(Dimethyl:2H(4))	2	1	AT3G52930.1	Aldolase superfamily protein	0.998113	1.0157	1892.95			3	631.654	3	631.656		8.36126e+06	13132643	0	0.00149		31.48	32.51	0		109.674	109.612
SAFTSKFADELIANAAY	2	18	M	I	N-Term(Acetyl); K6(Dimethyl:2H(6)13C(2))	2	1	AT3G52930.1	Aldolase superfamily protein	0.998113	1.0157	1896.97			3	632.995	3	632.996		8.25811e+06	1.25347e+07	0	0.0006719		34.72	29.81	0		109.638	109.665
TVPAAVPAIVFLSGGQSEEEATR	254	276	R	N	N-Term(Dimethyl:2H(4))	1	2	AT3G52930.1	Aldolase superfamily protein	0.998113	1.0157	2361.25	3	787.756								0	3.113e-05	44.45			0	102.676
ATGAENQWLKGR	2	13	M	V	N-Term(Acetyl); K10(Dimethyl)	3	1	AT5G07350.2	TUDOR-SN protein 1	0.971232	1.01542	1400.73	2	700.87	2	700.866	2	700.867	319987499	4.94006e+07	246888760	0	0.0009627	66.09	59.89	60.27	0	59.9053	63.0686	61.4167	1.11708	1.04142	0.904816	1.06867	1.07303	0.861623	0.964318	1.04321	0.905185	0.159733	1		0.0585468	1		-0.144303	1		0.0958128
ATGAENQWLKGR	2	13	M	V	N-Term(Acetyl); K10(Dimethyl:2H(4))	3	1	AT5G07350.2	TUDOR-SN protein 1	0.971232	1.01542	1404.75	2	702.88	2	702.879	2	702.878	355653968	4.94638e+07	272860678	0	0.0009702	57.03	56.28	53.24	0	59.7531	63.3675	61.3368
ATGAENQWLKGR	2	13	M	V	N-Term(Acetyl); K10(Dimethyl:2H(6)13C(2))	3	1	AT5G07350.2	TUDOR-SN protein 1	0.971232	1.01542	1408.77	2	704.891	2	704.89	2	704.888	3.25987e+08	4.92026e+07	2.63484e+08	0	7.459e-05	54.44	57.81	56.42	0	59.6695	62.8563	61.1325
VRISVLNDALKSMY	2	15	M	N	N-Term(Dimethyl:2H(6)13C(2)); K11(Dimethyl:2H(6)13C(2))	12	1	AT1G07770.1	ribosomal protein S15A	0.932214	1.01526	1681.02	3	561.015	3	561.013	3	561.013	1.43301e+08	7.47778e+07	1.01742e+08	0	7.589e-06	54.66	48.27	55.5	1	88.9985	90.9791	89.4072	1.08551		0.899016	1.8406		0.843942	0.591007		1.07368	0.118379	2	34.7979				-0.153581	1		0.880179
VRISVLNDALKSMY	2	15	M	N	N-Term(Dimethyl:2H(4)); K11(Dimethyl:2H(4))	15	1	AT1G07770.1	ribosomal protein S15A	0.932214	1.01526	1672.99	3	558.336	3	558.335	3	558.334	1.50431e+08	7.56898e+07	1.10933e+08	0	7.32e-06	53.83	45.11	55.93	1	89.6613	91.8356	89.4262	0.600562	0.351689	0.877737	1.41401	0.695867	0.859075	0.703907	0.510398	1.0298	-0.735616	4	93.4277	-1.50763	1		-0.18814	1		0.499793
VRISVLNDALKSMY	2	15	M	N	N-Term(Dimethyl:2H(6)13C(2)); K11(Dimethyl:2H(6)13C(2)); M13(Oxidation)	4	1	AT1G07770.1	ribosomal protein S15A	0.932214	1.01526	1697.02	3	566.346	3	566.344	3	566.344	3.80291e+07	9.87001e+06	6.42536e+07	0	1.094e-07	35.9	43.07	65.94	1	75.1307	78.4197	76.5888			0.844561			0.849255			1.00233							-0.243727	1
VRISVLNDALKSMYNAEKR	2	20	M	G	N-Term(Dimethyl:2H(6)13C(2)); K11(Dimethyl:2H(6)13C(2)); K18(Dimethyl:2H(6)13C(2))	5	1	AT1G07770.1	ribosomal protein S15A	0.932214	1.01526	2315.42	4	579.612	4	579.609	4	579.611	3.63289e+08	2.13251e+07	2.69176e+08	0	7.17e-08	41.02	39.09	59.48	1	81.2038	84.862	82.6008			0.843749			0.851534			0.99869							-0.245114	1
VRISVLNDALKSMY	2	15	M	N	N-Term(Dimethyl); K11(Dimethyl)	16	1	AT1G07770.1	ribosomal protein S15A	0.932214	1.01526	1664.94	3	555.653	3	555.65	3	555.651	1.31652e+08	7.82258e+07	9.20409e+07	0	0.0001036	39.63	49.83	56.95	1	88.3744	91.0048	89.4283	0.831492	0.970094	0.843216	0.990321	1.07721	0.808892	0.841394	0.90947	1.05067	-0.266225	4	33.9151	-0.0438039	1		-0.246025	2	8.98494	-0.0140316
VRISVLNDALKSMYNAEKR	2	20	M	G	N-Term(Dimethyl:2H(4)); K11(Dimethyl:2H(4)); K18(Dimethyl:2H(4))	12	1	AT1G07770.1	ribosomal protein S15A	0.932214	1.01526	2303.37	4	576.599	4	576.598	4	576.597	4.01756e+08	2.09762e+07	2.7463e+08	0	7.811e-06	41.55	45.52	40.52	1	82.8704	85.162	83.4589	1.04032	1.02479	0.838324	1.43052	1.07328	0.873907	0.460065	0.964274	0.966866	0.0570267	3	2.78683	0.0353338	2	12.3841	-0.25442	2	1.85437	0.516542
VRISVLNDALKSMYNAEKR	2	20	M	G	N-Term(Dimethyl:2H(6)13C(2)); K11(Dimethyl:2H(6)13C(2)); M13(Oxidation); K18(Dimethyl:2H(6)13C(2))	1	1	AT1G07770.1	ribosomal protein S15A	0.932214	1.01526	2331.41			4	583.608				3.01926e+06		0.004	0.0482		34.63		1		67.9987			1.01311			1.0839			0.943937					0.0187871	1
VRISVLNDALKSMY	2	15	M	N	N-Term(Dimethyl:2H(4)); K11(Dimethyl:2H(4)); M13(Oxidation)	4	1	AT1G07770.1	ribosomal protein S15A	0.932214	1.01526	1688.98	3	563.666	3	563.664	3	563.665	3.88071e+07	1.00045e+07	6.57315e+07	0	5.83e-05	46.35	51.92	63.17	1	75.1463	78.4522	76.5373	1.11677	0.972882		1.18776	1.11652		0.942221	0.879972		0.159329	1		-0.0396628	1					0.248239
VRISVLNDALKSMYNAEKR	2	20	M	G	N-Term(Dimethyl); K11(Dimethyl); K18(Dimethyl)	13	1	AT1G07770.1	ribosomal protein S15A	0.932214	1.01526	2291.3	4	573.58	4	573.576	4	573.578	3.71785e+08	2.03006e+07	241143086	0	1.79e-08	60.6	39.47	41.51	1	80.6045	84.9041	82.6031	0.687899			0.0163804			0.914308			-0.539731	4	39.2595							-5.93189
VRISVLNDALK	2	12	M	S	N-Term(Dimethyl)	3	1	AT1G07770.1	ribosomal protein S15A	0.932214	1.01526	1255.78	3	419.264	3	419.262	3	419.262	2.88014e+07	8.19522e+06	3.02362e+07	0	4.032e-06	51.77	31.73	44.08	1	67.7347	71.3663	69.3604
VRISVLNDALKSMY	2	15	M	N	N-Term(Dimethyl); K11(Dimethyl); M13(Oxidation)	4	1	AT1G07770.1	ribosomal protein S15A	0.932214	1.01526	1680.93	3	560.984	3	560.981	3	560.981	3.60979e+07	1.07039e+07	5.7772e+07	0	0.0005429	36.09	47.55	44.05	1	75.169	78.4291	76.7691
VRISVLNDALK	2	12	M	S	N-Term(Dimethyl:2H(4))	2	1	AT1G07770.1	ribosomal protein S15A	0.932214	1.01526	1259.8	3	420.605	3	420.604			2.58386e+07	5722332		0	0.0003803	40.14	36.04		1	67.7048	71.391
VRISVLNDALKSMYNAEK	2	19	M	R	N-Term(Dimethyl:2H(4)); K11(Dimethyl:2H(4))	1	1	AT1G07770.1	ribosomal protein S15A	0.932214	1.01526	2115.21	4	529.558					3.3417e+06			0.001	0.02017	25.45			1	84.1679
VRISVLNDALKSMYNAEKR	2	20	M	G	N-Term(Dimethyl:2H(4)); K11(Dimethyl:2H(4)); M13(Oxidation); K18(Dimethyl:2H(4))	1	1	AT1G07770.1	ribosomal protein S15A	0.932214	1.01526	2319.36			4	580.595				3.0501e+06		0.007	0.0876		21.38		1		68.0107
VRISVLNDALK	2	12	M	S	N-Term(Dimethyl:2H(6)13C(2))	3	1	AT1G07770.1	ribosomal protein S15A	0.932214	1.01526	1263.82	3	421.945	3	421.943	3	421.944	2.0089e+07	3.10704e+06	1.86765e+07	0	0.0002322	42.68	35.85	32.25	1	67.652	71.4579	69.3193
ATDAVVESDYKR	25	36	F	G	N-Term(Dimethyl:2H(4)); K11(Dimethyl:2H(4))	4	1	AT5G67590.1	NADH-ubiquinone oxidoreductase-related	1.02061	1.01522	1417.77	3	473.264	3	473.262	3	473.262	2.54095e+08	4.5546e+07	2.87062e+08	0	3.923e-05	36.45	45.01	48.55	0	37.0377	38.0985	36.9754	0.883015	0.894333	0.842473	1.03255	0.993772	0.758819	0.856988	0.908843	1.11902	-0.17949	1		-0.161116	1		-0.247297	1		0.0462106
ATDAVVESDYKR	25	36	F	G	N-Term(Dimethyl:2H(6)13C(2)); K11(Dimethyl:2H(6)13C(2))	5	1	AT5G67590.1	NADH-ubiquinone oxidoreductase-related	1.02061	1.01522	1425.81	2	713.414	3	475.943	2	713.411	2.2661e+08	4.88078e+07	2.4992e+08	0	2.169e-06	54.5	27.8	60	0	37.0927	38.0765	36.9923			0.842028			0.797741			1.06386							-0.248061	1
ATDAVVESDYKR	25	36	F	G	N-Term(Dimethyl); K11(Dimethyl)	6	1	AT5G67590.1	NADH-ubiquinone oxidoreductase-related	1.02061	1.01522	1409.73	2	705.367	2	705.364	2	705.365	2.71884e+08	4.71121e+07	2.51004e+08	0	1.47e-05	61.26	73.12	59.75	0	37.1396	38.2293	37.0349	0.892662	0.8402		1.06381	1.04113		0.840893	0.814996		-0.163814	1		-0.251196	1					0.0892383
MEESKQNY	1	8	-	D	N-Term(Acetyl); K5(Dimethyl:2H(4))	1	1	AT3G57290.1	eukaryotic translation initiation factor 3E	0.95482	1.01515	1102.5	2	551.755					3.10382e+07			0.006	0.1585	20.97			0	44.7013			1.09446			2.17446			0.464332			0.130225	1								1.12066
MESAGIQQLL	1	10	-	A	N-Term(Acetyl)	6	1	AT4G23710.1	vacuolar ATP synthase subunit G2	1.03832	1.0151	1131.57	2	566.288	2	566.288	2	566.288	1.99389e+07	3.6858e+06	1.27915e+07	0	0.0004872	65.22	49.52	61	0	106.04	107.136	106.3
MESAGIQQLLAAER	1	14	-	E	N-Term(Acetyl)	7	1	AT4G23710.1	vacuolar ATP synthase subunit G2	1.03832	1.0151	1558.79	2	779.897	2	779.896	2	779.897	1.65667e+08	1.82503e+07	6.94741e+07	0	3.094e-06	70.5	62.29	74.86	0	98.3558	99.7124	98.9915
MESAGIQQLLAAER	1	14	-	E	N-Term(Acetyl); M1(Oxidation)	3	1	AT4G23710.1	vacuolar ATP synthase subunit G2	1.03832	1.0151	1574.78	2	787.896	2	787.893	2	787.893	1.96825e+07	2.08994e+06	2.28854e+07	0	6.033e-07	77.8	49.74	93.47	0	86.97	88.993	87.3233
ALPNQQTVDYPSFKLVIVGDGGTGKTTF	2	29	M	V	N-Term(Acetyl); K14(Dimethyl:2H(6)13C(2)); K25(Dimethyl:2H(6)13C(2))	2	3	AT5G20010.1	RAS-related nuclear protein-1	1.02503	1.01506	3067.68			3	1023.23	3	1023.23		3.2175e+07	8.44707e+07	0	0.0004203		33.34	25.02	0		105.813	104.696		0.934057	0.938342		1.11812	0.848086		0.897932	0.953709				-0.0984174	1		-0.0918142	1
ALPNQQTVDYPSFKLVIVGDGGTGKTTFVKR	2	32	M	H	N-Term(Acetyl); K14(Dimethyl); K25(Dimethyl); K30(Dimethyl)	1	3	AT5G20010.1	RAS-related nuclear protein-1	1.02503	1.01506	3462.89	3	1154.97					2.49828e+07			0.003	0.08721	22.82			0	88.2904			1.3047			1.12104			1.07366			0.383713	1								0.164836
ALPNQQTVDYPSFK	2	15	M	L	N-Term(Acetyl)	1	3	AT5G20010.1	RAS-related nuclear protein-1	1.02503	1.01506	1649.82	2	825.412					1.16734e+07			0	0.005971	43.96			0	77.2793
ALPNQQTVDYPSFKLVIVGDGGTGKTTF	2	29	M	V	N-Term(Acetyl); K14(Dimethyl); K25(Dimethyl)	1	3	AT5G20010.1	RAS-related nuclear protein-1	1.02503	1.01506	3051.61					3	1017.87			8.44641e+07	0.002	0.02022			21.57	0			105.192
VMAPQKDR	48	55	S	S	N-Term(Acetyl); K6(Dimethyl)	2	1	AT4G13430.1	isopropyl malate isomerase large subunit 1	1.00069	1.01488	1014.54	2	507.775			2	507.773	1.06855e+08		7.15517e+07	0.003	0.0883	36.87		36.07	0	37.6756		37.5199	1.027		0.884805	1.03024		0.875042	0.919625		0.871592	0.0384339	1					-0.176568	1		0.0429772
PGQKIETGHEDIVHDVQMDYYGKR	2	25	M	I	N-Term(Acetyl); K23(Dimethyl)	1	1	AT2G30050.1	transducin family protein / WD-40 repeat family protein	0.970512	1.01471	2885.43	4	722.113					2.06293e+07			0	6.543e-06	40.67			0	58.5087
MESNRGQGSIQQLLAAEVEAQHIVNAAR	1	28	-	T	N-Term(Acetyl)	3	1	AT3G01390.1	vacuolar membrane ATPase 10	1.118	1.01469	3062.53	3	1021.52	3	1021.52			6.78251e+07	1.59271e+07		0	8.295e-09	90.48	86.98		1	103.407	106.12
MESNRGQGSIQQLLAAEVEAQHIVNAAR	1	28	-	T	N-Term(Acetyl); M1(Oxidation)	3	1	AT3G01390.1	vacuolar membrane ATPase 10	1.118	1.01469	3078.53	3	1026.85	3	1026.85			1.47865e+07	4.30598e+06		0	3.264e-08	83.86	82.89		1	100.225	102.888
MKGGESKAEATSTDQR	1	16	-	L	N-Term(Dimethyl); K2(Dimethyl); K7(Dimethyl)	4	1	AT2G17560.1	high mobility group B4	0.926627	1.01461	1779.89	2	890.446			3	593.968	7.74301e+06		451341	0	0.0007303	39.58		30.74	0	21.5299		21.0528	0.988875		0.95385	1.0949		0.795684	0.905078		1.20826	-0.0161398	2	14.3313				-0.0681663	1		0.130793
MKGGESKAEATSTDQR	1	16	-	L	N-Term(Dimethyl:2H(6)13C(2)); K2(Dimethyl:2H(6)13C(2)); K7(Dimethyl:2H(6)13C(2))	2	1	AT2G17560.1	high mobility group B4	0.926627	1.01461	1804.02	4	451.76					7.0334e+06			0	0.004027	26.03			0	21.3907			0.962907			1.10474			0.873455			-0.0545312	1								0.143711
MKGGESKAEATSTDQR	1	16	-	L	N-Term(Acetyl); K2(Dimethyl); K7(Dimethyl)	2	1	AT2G17560.1	high mobility group B4	0.926627	1.01461	1793.87	3	598.627	3	598.629			3.84658e+06	511678		0.001	0.002929	23.44	25.14		0	31.6391	32.0983
MKGGESKAEATSTDQR	1	16	-	L	N-Term(Acetyl); K2(Dimethyl:2H(6)13C(2)); K7(Dimethyl:2H(6)13C(2))	2	1	AT2G17560.1	high mobility group B4	0.926627	1.01461	1809.96	3	603.991	3	603.992			1.13399e+06	380517		0	0.001601	27.24	23.65		0	31.5476	32.0554
MKGGESKAEATSTDQR	1	16	-	L	N-Term(Dimethyl:2H(4)); K2(Dimethyl:2H(4)); K7(Dimethyl:2H(4))	1	1	AT2G17560.1	high mobility group B4	0.926627	1.01461	1791.96	3	597.993					3.83179e+06			0.001	0.03272	21.43			0	21.3697
SVQEYLDKHMLSR	2	14	M	K	N-Term(Acetyl); K8(Dimethyl:2H(4))	2	1	AT2G29560.1	cytosolic enolase	0.951396	1.01443	1679.86			3	560.625	3	560.627		5.48955e+06	1.64919e+07	0.001	0.004339		31.1	28.88	0		79.1278	77.2853			0.994156			0.989047			0.866427							-0.00845598	1
SVQEYLDKHMLSR	2	14	M	K	N-Term(Acetyl); K8(Dimethyl:2H(6)13C(2))	2	1	AT2G29560.1	cytosolic enolase	0.951396	1.01443	1683.89	3	561.969	3	561.965			2.17765e+07	5.3392e+06		0	0.01219	27.09	38.66		0	75.7553	79.0157		0.966267	1.06499		0.832196	1.09188		1.07115	1.04841		-0.0495062	1		0.0908374	1					-0.265005
SVQEYLDKHMLSR	2	14	M	K	N-Term(Acetyl); K8(Dimethyl)	4	1	AT2G29560.1	cytosolic enolase	0.951396	1.01443	1675.85	3	559.287	3	559.284	3	559.285	2.46356e+07	5.45539e+06	1.63956e+07	0	0.01111	20.31	25.24	25.84	0	75.6729	78.9981	77.2239
TATEVPSAVRR	70	80	A	S	N-Term(Dimethyl)	1	1	AT1G79530.1	glyceraldehyde-3-phosphate dehydrogenase of plastid 1	0.985039	1.0144	1214.68					3	405.566			5.78301e+07	0.007	0.0791			30.48	1			36.5335			0.87681			0.810252			1.0907							-0.189663	1
ATATEVPSAVR	69	79	K	R	N-Term(Dimethyl)	3	1	AT1G79530.1	glyceraldehyde-3-phosphate dehydrogenase of plastid 1	0.985039	1.0144	1129.62	2	565.314	2	565.313	2	565.315	2.19429e+07	3.63467e+06	2.57558e+07	0	1.977e-05	47.1	55.9	55.67	0	42.4091	43.8025	42.7121	0.859001	0.886301	0.852489	0.979016	1.01587	0.739987	0.879268	0.88109	1.16114	-0.219268	1		-0.174132	1		-0.230247	1		-0.0305953
TATEVPSAVR	70	79	A	R	N-Term(Dimethyl:2H(4))	2	1	AT1G79530.1	glyceraldehyde-3-phosphate dehydrogenase of plastid 1	0.985039	1.0144	1062.61	2	531.807			2	531.808	175537176		220574148	0.002	0.02447	38.51		38.94	0	41.3996		41.617			0.842906			0.825951			1.02859							-0.246555	1
TATEVPSAVR	70	79	A	R	N-Term(Dimethyl)	3	1	AT1G79530.1	glyceraldehyde-3-phosphate dehydrogenase of plastid 1	0.985039	1.0144	1058.58	2	529.795	2	529.793	2	529.795	1.74603e+08	44339739	1.97145e+08	0.001	0.01206	42.78	37.93	36.83	0	41.4529	42.813	41.6725	0.973035	0.966931		1.11075	1.01448		0.877868	0.962564		-0.0394357	1		-0.0485149	1					0.151535
ATATEVPSAVR	69	79	K	R	N-Term(Dimethyl:2H(4))	1	1	AT1G79530.1	glyceraldehyde-3-phosphate dehydrogenase of plastid 1	0.985039	1.0144	1133.64					2	567.326			2.90318e+07	0.004	0.05615			37.95	0			42.4791
ATATEVPSAVR	69	79	K	R	N-Term(Dimethyl:2H(6)13C(2))	3	1	AT1G79530.1	glyceraldehyde-3-phosphate dehydrogenase of plastid 1	0.985039	1.0144	1137.67	2	569.338	2	569.335	2	569.336	1.76141e+07	3.6345e+06	2.47277e+07	0	0.001361	36.52	33.69	38.99	0	42.639	43.8001	42.4257
MDKGKAVMGTGR	1	12	-	R	N-Term(Acetyl); K3(Dimethyl); K5(Dimethyl)	1	1	AT5G10780.2	FUNCTIONS IN: molecular_function unknown; INVOLVED IN: biological_process unknown; LOCATED IN: cellular_component unknown; EXPRESSED IN: 22 plant structures; EXPRESSED DURING: 14 growth stages; CONTAINS InterPro DOMAIN/s: Uncharacterised conserved protein UCP017207, transmembrane protein 85 (InterPro:IPR016687), Protein of unknown function DUF1077 (InterPro:IPR009445); Has 395 Blast hits to 395 p…	0.951311	1.01438	1348.71			3	450.241				5.89111e+06		0.002	0.01525		29.22		0		43.3122			0.873344			0.732965			1.28074					-0.195377	1
MDKGKAVMGTGR	1	12	-	R	N-Term(Acetyl); K3(Dimethyl:2H(4)); K5(Dimethyl:2H(4))	1	1	AT5G10780.2	FUNCTIONS IN: molecular_function unknown; INVOLVED IN: biological_process unknown; LOCATED IN: cellular_component unknown; EXPRESSED IN: 22 plant structures; EXPRESSED DURING: 14 growth stages; CONTAINS InterPro DOMAIN/s: Uncharacterised conserved protein UCP017207, transmembrane protein 85 (InterPro:IPR016687), Protein of unknown function DUF1077 (InterPro:IPR009445); Has 395 Blast hits to 395 p…	0.951311	1.01438	1356.76	2	678.884					6367621			0.003	0.105	29.89			0	41.7816			0.927628			1.0232			0.836356			-0.108381	1								0.0330899
ELIIKQVTQGR	24	34	A	G	N-Term(Dimethyl:2H(4)); K5(Dimethyl:2H(4))	2	1	AT5G26260.1	TRAF-like family protein	0.886149	1.01404	1348.87	2	674.942			2	674.94	5.48137e+06		2.99118e+06	0	0.0003681	20.15		44.12	0	54.4398		55.804	0.885726		1.09039	1.20488		0.752723	0.73667		1.46005	-0.175067	1					0.124844	1		0.26889
MDLEAEIR	1	8	-	A	N-Term(Acetyl)	5	1	AT1G18070.3	Translation elongation factor EF1A/initiation factor IF2gamma family protein	0.989003	1.01403	1018.49	2	509.748	2	509.745	2	509.747	4.57834e+07	1.25069e+07	3.96852e+07	0	0.001079	27.1	41.48	36.58	0	80.9739	83.7737	82.6879
EVISILMQR	60	68	R	H	N-Term(Dimethyl)	2	3	AT2G17360.1	Ribosomal protein S4 (RPS4A) family protein	0.978332	1.01391	1116.64	2	558.827			2	558.825	2.02983e+06		2.85094e+06	0	0.002797	27.51		33.98	0	77.3333		78.8324	0.000577114		4376.55	0.000601494		0.868788	0.961497		5077.35	-10.7589	1					12.0956	1		-10.6992
AVIFEER	23	29	A	F	N-Term(Dimethyl:2H(4))	2	1	AT1G09210.1	calreticulin 1b	0.971134	1.01381	895.518	2	448.263			2	448.262	878486560		831814616	0	0.01148	48.81		40.21	0	53.194		54.7029	0.934093		0.882739	1.0772		0.833626	0.86898		1.06729	-0.0983613	1					-0.179941	1		0.107292
AVIFEER	23	29	A	F	N-Term(Dimethyl:2H(6)13C(2))	5	1	AT1G09210.1	calreticulin 1b	0.971134	1.01381	899.536	2	450.272	2	450.272	2	450.273	803516683	1.62868e+08	8.08501e+08	0.001	0.006213	39.02	39.69	31.36	0	53.7763	56.9419	55.1381		0.921872			1.03659			0.898133					-0.117361	1
AVIFEER	23	29	A	F	N-Term(Dimethyl)	3	1	AT1G09210.1	calreticulin 1b	0.971134	1.01381	891.491	2	446.251	2	446.249	2	446.25	913827130	164052109	769618333	0.001	0.007413	39.64	38.77	39.77	0	53.3894	56.6068	54.8335
ALVMHTYKGNKGANKALIAAEY	2	23	M	A	N-Term(Acetyl); K8(Dimethyl:2H(6)13C(2)); K11(Dimethyl:2H(6)13C(2)); K15(Dimethyl:2H(6)13C(2))	1	1	AT1G57720.1	Translation elongation factor EF1B, gamma chain	1.00839	1.01369	2513.48					3	838.499			1.32549e+07	0.002	0.03279			23.72	0			71.2911			1.06816			0.810023			1.13667							0.0951257	1
ALVMHTYKGNKGANKALIAAEY	2	23	M	A	N-Term(Acetyl); K8(Dimethyl:2H(4)); K11(Dimethyl:2H(4)); K15(Dimethyl:2H(4))	1	1	AT1G57720.1	Translation elongation factor EF1B, gamma chain	1.00839	1.01369	2501.44	3	834.485					2.05695e+07			0	0.007532	27.55			0	69.4141			0.899079			0.927698			0.894065			-0.153481	1								-0.108272
ALVMHTY	2	8	M	K	N-Term(Acetyl)	3	1	AT1G57720.1	Translation elongation factor EF1B, gamma chain	1.00839	1.01369	876.43	2	438.719			2	438.718	1.87576e+08		1.27086e+08	0.004	0.1238	45.27		33.27	0	77.1682		78.3983
MKPVLHSGSSSNGF	1	14	-	S	N-Term(Acetyl); K2(Dimethyl:2H(6)13C(2))	1	1	AT1G54170.1	CTC-interacting domain 3	0.987406	1.01365	1525.78					2	763.396			4.89127e+06	0.006	0.05835			32.14	0			63.7421			0.752228			1.28983			0.502702							-0.410759	1
ANLTTNAKTR	23	32	M	L	N-Term(Acetyl); K8(Dimethyl)	3	1	AT2G33255.1	Haloacid dehalogenase-like hydrolase (HAD) superfamily protein	1.09017	1.01363	1159.64	2	580.326	2	580.323	2	580.323	1.34388e+07	1.90486e+06	1.12902e+07	0	0.0005324	51.13	56.21	48.82	0	36.8427	37.7662	36.6364		0.98741	0.891932		1.02172	0.845873		1.03878	0.90891				-0.0182791	1		-0.164995	1
ANLTTNAKTR	23	32	M	L	N-Term(Acetyl); K8(Dimethyl:2H(4))	2	1	AT2G33255.1	Haloacid dehalogenase-like hydrolase (HAD) superfamily protein	1.09017	1.01363	1163.67	2	582.339			2	582.337	1.43795e+07		1.26581e+07	0	0.01759	53.71		39.27	0	36.7561		36.5689	1.08217			1.0288			0.970376			0.113923	1								0.0409673
ANLTTNAKTR	23	32	M	L	N-Term(Acetyl); K8(Dimethyl:2H(6)13C(2))	2	1	AT2G33255.1	Haloacid dehalogenase-like hydrolase (HAD) superfamily protein	1.09017	1.01363	1167.69	2	584.349			2	584.348	1.3163e+07		1.19362e+07	0.002	0.03022	40.61		38.2	0	36.6983		36.4614
EESSDDVTDPPKVEEKIGGHGGLSTDSDVVHR	31	62	A	E	N-Term(Dimethyl:2H(4)); K12(Dimethyl:2H(4)); K16(Dimethyl:2H(4))	4	1	AT4G24190.1	Chaperone protein htpG family protein	0.936654	1.01328	3487.76	4	872.696	5	698.357	4	872.694	2.49625e+08	4.53564e+07	6.76878e+07	0	0.00332	33.85	30.29	25.74	0	53.5971	56.0447	54.7478	1.03769	0.934452	0.854352	1.097	1.04164	0.85047	0.94793	0.905969	1.01251	0.0533722	2	0.251835	-0.0978082	1		-0.227097	1		0.133567
EESSDDVTDPPKVEEKIGGHGGLSTDSDVVHR	31	62	A	E	N-Term(Dimethyl); K12(Dimethyl); K16(Dimethyl)	1	1	AT4G24190.1	Chaperone protein htpG family protein	0.936654	1.01328	3475.68			4	869.676				1.04021e+07		0	0.0002519		24.83		0		56.2954			0.917026			1.10153			0.84074					-0.124966	1
VLKVYGPHFASPKR	2	15	M	A	N-Term(Dimethyl); K3(Dimethyl); K13(Dimethyl)	6	1	AT2G30860.1	glutathione S-transferase PHI 9	0.962265	1.01326	1683.01	3	561.676	3	561.674	3	561.676	5.46563e+07	1.8262e+07	3.84495e+07	0	9.772e-05	38.63	42.4	39.86	0	48.1611	51.615	49.6013		0.959804	1.32387		387.678	0.527974		0.00250027	2.52727				-0.059189	1		0.404757	1
VLKVYGPHFASPKR	2	15	M	A	N-Term(Acetyl); K3(Dimethyl); K13(Dimethyl)	2	1	AT2G30860.1	glutathione S-transferase PHI 9	0.962265	1.01326	1696.98			4	425.001	4	425.002		708890	5.3565e+06	0	0.0004116		27.32	39.05	0		69.3733	67.0031		0.769791	0.849961		0.648252	0.835221		1.2764	0.877187				-0.377462	1		-0.234531	1
VLKVYGPHFASPKR	2	15	M	A	N-Term(Dimethyl:2H(4)); K3(Dimethyl:2H(4)); K13(Dimethyl:2H(4))	4	1	AT2G30860.1	glutathione S-transferase PHI 9	0.962265	1.01326	1695.08	3	565.7	3	565.699	3	565.7	74829418	1.62712e+07	4.35461e+07	0	0.0001547	44.43	45.99	33.85	0	48.4856	51.5369	48.7981	0.987248	0.927067	0.489774	0.830837	1.10767	0.915124	1.19077	0.845233	0.539429	-0.0185152	2	61.962	-0.109254	1		-1.02981	1		-0.267363
VLKVYGPHFASPKR	2	15	M	A	N-Term(Acetyl); K3(Dimethyl:2H(6)13C(2)); K13(Dimethyl:2H(6)13C(2))	1	1	AT2G30860.1	glutathione S-transferase PHI 9	0.962265	1.01326	1713.08					4	429.025			5.8678e+06	0.002	0.019			20.44	0			67.0006
VLKVYGPHFASPKR	2	15	M	A	N-Term(Dimethyl:2H(6)13C(2)); K3(Dimethyl:2H(6)13C(2)); K13(Dimethyl:2H(6)13C(2))	6	1	AT2G30860.1	glutathione S-transferase PHI 9	0.962265	1.01326	1707.14	3	569.719	3	569.718	3	569.72	74817767	1.67554e+07	4.55966e+07	0	0.0005895	29.66	37.04	30.97	0	48.2008	51.3869	48.8122
ATATEQSPGEVVQKVESPVVVITGASR	60	86	Q	G	N-Term(Dimethyl:2H(4)); K14(Dimethyl:2H(4))	5	1	AT1G24360.1	NAD(P)-binding Rossmann-fold superfamily protein	0.962056	1.013	2803.56	3	935.193	3	935.19	3	935.191	2.82098e+08	4.46139e+07	2.09528e+08	0	1.18e-11	58.81	63.56	64.35	0	81.8853	84.4635	82.6481		0.860583	0.846196		1.13154	0.838865		0.768063	1.01671				-0.216614	1		-0.240935	2	1.93374
AQATATEQSPGEVVQKVESPVVVITGASR	58	86	K	G	N-Term(Dimethyl:2H(4)); K16(Dimethyl:2H(4))	2	1	AT1G24360.1	NAD(P)-binding Rossmann-fold superfamily protein	0.962056	1.013	3002.66			3	1001.56	3	1001.56		3.16995e+06	2.00754e+07	0	8.493e-08		68.01	74.28	0		85	83.1877			0.820608			0.826441			1.00079							-0.285235	1
QATATEQSPGEVVQKVESPVVVITGASR	59	86	A	G	N-Term(Dimethyl); K15(Dimethyl)	3	1	AT1G24360.1	NAD(P)-binding Rossmann-fold superfamily protein	0.962056	1.013	2923.57	3	975.195	3	975.193	3	975.195	7.13041e+07	1.07761e+07	4.07131e+07	0	2.08e-08	62.2	57.94	74.73	0	82.0429	84.5646	82.8575	0.878039		0.703481	0.990009		0.710952	0.888775		0.997313	-0.187644	1					-0.507416	1		-0.0144862
ATATEQSPGEVVQKVESPVVVITGASR	60	86	Q	G	N-Term(Dimethyl); K14(Dimethyl)	5	1	AT1G24360.1	NAD(P)-binding Rossmann-fold superfamily protein	0.962056	1.013	2795.51	3	932.512	3	932.508	3	932.507	2.71327e+08	4.58879e+07	1.81612e+08	0	4.032e-07	48.9	67.26	56.96	0	81.858	84.5047	82.6856	0.949699	0.905821		1.06876	0.999381		0.890479	0.91535		-0.0744573	1		-0.142702	1					0.0959373
AQATATEQSPGEVVQKVESPVVVITGASR	58	86	K	G	N-Term(Dimethyl); K16(Dimethyl)	4	1	AT1G24360.1	NAD(P)-binding Rossmann-fold superfamily protein	0.962056	1.013	2994.61	3	998.879	3	998.874	3	998.874	2.81035e+07	3.3588e+06	1.7203e+07	0	1.247e-05	69.48	70.71	62.53	0	82.2716	85.0318	83.1991	0.945263	0.833075		1.04428	0.957215		0.907095	0.878923		-0.0812126	1		-0.263481	1					0.0625092
QATATEQSPGEVVQKVESPVVVITGASR	59	86	A	G	N-Term(Dimethyl:2H(6)13C(2)); K15(Dimethyl:2H(6)13C(2))	3	1	AT1G24360.1	NAD(P)-binding Rossmann-fold superfamily protein	0.962056	1.013	2939.65	3	980.56	3	980.556	3	980.554	5.87829e+07	1.277e+07	4.55088e+07	0	9.103e-07	61.98	65.96	67.12	0	82.1055	84.6408	82.8111		0.782952			0.868793			0.910111					-0.353004	1
TATEQSPGEVVQKVESPVVVITGASR	61	86	A	G	N-Term(Dimethyl:2H(6)13C(2)); K13(Dimethyl:2H(6)13C(2))	1	1	AT1G24360.1	NAD(P)-binding Rossmann-fold superfamily protein	0.962056	1.013	2740.56			3	914.191				1.7897e+06		0	0.000569		53.69		0		84.308			0.00133083			0.00142753			0.941488					-9.55346	1
ATATEQSPGEVVQKVESPVVVITGASR	60	86	Q	G	N-Term(Dimethyl:2H(6)13C(2)); K14(Dimethyl:2H(6)13C(2))	3	1	AT1G24360.1	NAD(P)-binding Rossmann-fold superfamily protein	0.962056	1.013	2811.6	3	937.874	3	937.868	3	937.873	2.49924e+08	4.72727e+07	202149690	0	1.692e-08	61.45	50.21	62.67	0	82.0011	84.4815	82.719	0.97738			1.14981			0.851836			-0.0330079	1								0.201393
QATATEQSPGEVVQKVESPVVVITGASR	59	86	A	G	N-Term(Dimethyl:2H(4)); K15(Dimethyl:2H(4))	3	1	AT1G24360.1	NAD(P)-binding Rossmann-fold superfamily protein	0.962056	1.013	2931.62	3	977.882	3	977.879	3	977.879	6.35927e+07	1.0417e+07	5.57125e+07	0	7.682e-05	53.3	62.48	56.73	0	82.0616	84.5339	82.7999
AQATATEQSPGEVVQKVESPVVVITGASR	58	86	K	G	N-Term(Dimethyl:2H(6)13C(2)); K16(Dimethyl:2H(6)13C(2))	1	1	AT1G24360.1	NAD(P)-binding Rossmann-fold superfamily protein	0.962056	1.013	3010.7	3	1004.24					24907850			0	1.415e-07	49.47			0	82.2885
VLEATMICIDNSEW	2	15	M	M	N-Term(Dimethyl:2H(6)13C(2)); C8(Carbamidomethyl)	1	1	AT4G38630.1	regulatory particle non-ATPase 10	1.02494	1.01259	1716.83					2	858.919			4.03495e+06	0.001	0.01301			35.4	0			101.15			0.530416			0.990416			0.539782							-0.914805	1
VLEATMICIDNSEW	2	15	M	M	N-Term(Dimethyl:2H(4)); C8(Carbamidomethyl)	1	1	AT4G38630.1	regulatory particle non-ATPase 10	1.02494	1.01259	1712.81			2	856.91				3.49184e+06		0.001	0.001568		60.65		0		102.395			0.975392			1.02592			0.960158					-0.0359464	1
VLEATMICIDNSEWMR	2	17	M	N	N-Term(Dimethyl:2H(4)); C8(Carbamidomethyl)	1	1	AT4G38630.1	regulatory particle non-ATPase 10	1.02494	1.01259	1999.96			3	667.324				1.43853e+06		0	0.0005239		41.19		0		96.5782			0.961456			0.964245			1.00697					-0.0567069	1
VLEATMICIDNSEW	2	15	M	M	N-Term(Dimethyl); C8(Carbamidomethyl)	3	1	AT4G38630.1	regulatory particle non-ATPase 10	1.02494	1.01259	1708.79	2	854.897	2	854.897			3.61943e+06	3.42394e+06		0	0.00173	58.98	49.65		0	101.456	102.361		2.22346			0.964545			2.31007			1.15281	1								-0.0520797
VLEATMICIDNSEWMR	2	17	M	N	N-Term(Dimethyl); C8(Carbamidomethyl)	1	1	AT4G38630.1	regulatory particle non-ATPase 10	1.02494	1.01259	1995.93			3	665.983				1.34498e+06		0.001	0.001969		35.47		0		96.5137
VLEATMICIDNSEWMR	2	17	M	N	N-Term(Dimethyl:2H(6)13C(2)); C8(Carbamidomethyl)	1	1	AT4G38630.1	regulatory particle non-ATPase 10	1.02494	1.01259	2003.98			3	668.664				1.45583e+06		0.001	0.003409		25.97		0		96.5098
VNPSSPGIAILGAGIFVKTQYIPR	2	25	M	L	N-Term(Dimethyl:2H(6)13C(2)); K18(Dimethyl:2H(6)13C(2))	3	1	AT3G20790.1	NAD(P)-binding Rossmann-fold superfamily protein	1.04009	1.01252	2570.56	3	857.524	3	857.524	3	857.526	5.72209e+06	777425	1.57411e+06	0	6.345e-06	49.51	26.8	41.09	0	104.32	106.991	105.592	0.918841	0.909989	0.818978	1.06283	0.889124	0.778767	0.866349	1.03359	1.05995	-0.122114	1		-0.136079	1		-0.288104	1		0.0879136
VNPSSPGIAILGAGIFVKTQYIPR	2	25	M	L	N-Term(Dimethyl); K18(Dimethyl)	1	1	AT3G20790.1	NAD(P)-binding Rossmann-fold superfamily protein	1.04009	1.01252	2554.47	3	852.16					6.6015e+06			0	0.0002815	35.26			0	104.286
VNPSSPGIAILGAGIFVKTQYIPR	2	25	M	L	N-Term(Dimethyl:2H(4)); K18(Dimethyl:2H(4))	3	1	AT3G20790.1	NAD(P)-binding Rossmann-fold superfamily protein	1.04009	1.01252	2562.52	3	854.843			3	854.847	6.35052e+06		1.75607e+06	0	0.0001787	35.26		27.91	0	104.245		105.623
AILSADHGNSSVR	45	57	R	V	N-Term(Dimethyl:2H(6)13C(2))	2	1	AT4G13050.1	Acyl-ACP thioesterase	1.08859	1.0123	1362.75			3	454.92	3	454.92		445783	2.37298e+06	0	0.001256		43.93	36.81	0		38.1868	36.7931		1.09105	0.742191		1.00001	0.840555		1.10183	0.889957				0.125717	1		-0.430138	1
ILSADHGNSSVR	46	57	A	V	N-Term(Acetyl)	3	1	AT4G13050.1	Acyl-ACP thioesterase	1.08859	1.0123	1297.65	2	649.328	2	649.326	2	649.329	4.50426e+07	7.18406e+06	3.71356e+07	0	1.557e-05	61.83	51.67	72.44	0	51.9655	55.1503	53.3753
MEAEKMELKLY	1	11	-	N	N-Term(Acetyl); K5(Dimethyl); K9(Dimethyl)	2	1	AT5G38830.1	Cysteinyl-tRNA synthetase, class Ia family protein	1.00942	1.01227	1482.75	2	741.883	2	741.88			5.82474e+06	1.06203e+06		0.004	0.04096	19.82	26.86		0	86.2278	89.1248		1.15277	1.02278		0.949483	1.1449		1.12004	0.960235		0.205099	1		0.0325025	1					-0.0747867
MEAEKMELKLY	1	11	-	N	N-Term(Acetyl); K5(Dimethyl:2H(6)13C(2)); K9(Dimethyl:2H(6)13C(2))	1	1	AT5G38830.1	Cysteinyl-tRNA synthetase, class Ia family protein	1.00942	1.01227	1498.84			2	749.925				1.00054e+06		0.006	0.08601		21.99		0		89.1213
SEWPAVDIPLDHHVF	31	45	R	K	N-Term(Dimethyl:2H(6)13C(2))	2	1	AT5G34850.1	purple acid phosphatase 26	1.02205	1.01204	1797.94			3	599.983	3	599.983		2.89553e+06	6.11006e+06	0	8.114e-06		21.5	26.84	0		97.3561	95.5487			0.750424			0.800362			0.945017							-0.414221	1
SEWPAVDIPLDHHVF	31	45	R	K	N-Term(Dimethyl)	3	1	AT5G34850.1	purple acid phosphatase 26	1.02205	1.01204	1789.89	3	597.303	3	597.301	3	597.301	3.70145e+06	2.36194e+06	4.9808e+06	0	0.0001658	22.6	33.34	26.64	0	94.9581	97.4383	95.7203	0.99418	0.857293		1.11267	0.839816		0.895395	1.03091		-0.00842077	1		-0.22214	1					0.15403
SEWPAVDIPLDHHVF	31	45	R	K	N-Term(Dimethyl:2H(4))	3	1	AT5G34850.1	purple acid phosphatase 26	1.02205	1.01204	1793.91	3	598.645	3	598.641	3	598.643	6.97726e+06	2.58628e+06	6.37791e+06	0	0.0005882	21.14	28.29	25.57	0	95.3984	97.569	95.5923	0.794926			1.07473			0.741215			-0.331108	1								0.103975
TTAARPTWAPAKGGNEQGGAR	2	22	M	I	N-Term(Acetyl); K12(Dimethyl:2H(6)13C(2))	1	1	AT3G13200.1	Cwf15 / Cwc15 cell cycle control family protein	1.03553	1.01191	2175.14					3	725.719			4.74595e+07	0	4.359e-05			40.09	0			45.6832			0.889083			0.890714			0.860396							-0.16961	1
TTAARPTWAPAKGGNEQGGAR	2	22	M	I	N-Term(Acetyl); K12(Dimethyl)	3	1	AT3G13200.1	Cwf15 / Cwc15 cell cycle control family protein	1.03553	1.01191	2167.09	3	723.039	3	723.036	3	723.038	2.63862e+07	1.11117e+07	41606136	0	1.973e-05	31.41	39.59	39.28	0	45.0406	46.9828	45.886	1.6278	1.04059		1.46692	1.07983		1.0237	1.03581		0.702922	1		0.0573951	1					0.552795
MDPYKYRPASSY	1	12	-	N	N-Term(Acetyl); K5(Dimethyl)	2	1	AT4G35090.1	catalase 2	0.977837	1.01182	1547.72	2	774.363			2	774.362	5.53732e+07		3.78707e+07	0.001	0.01052	37.85		36.37	0	66.1733		67.7804	0.941847		0.87425	0.887138		0.844835	0.979417		0.891986	-0.0864351	1					-0.193883	1		-0.17277
ATGGAAADLEDVQTVDLMSELLR	2	24	M	R	N-Term(Acetyl)	3	1	AT5G63400.1	adenylate kinase 1	0.984464	1.01178	2417.18	3	806.397	3	806.396	2	1209.09	9.18448e+06	6.9964e+06	7.87253e+06	0	2.19e-08	51.37	85.09	86.39	0	109.823	109.651	109.691
SKAWGGIGIGAWADEAER	2	19	M	A	N-Term(Acetyl); K2(Dimethyl)	2	1	AT3G26400.1	eukaryotic translation initiation factor 4B1	1.02848	1.0116	1943.96			3	648.659	2	972.482		304184	454887	0	1.041e-08		25.25	65.71	0		95.1835	93.3784		1.85298	0.709056		2.29084	0.948171		0.86943	0.644597				0.889844	1		-0.496028	1
SAQMEEPETLGKR	2	14	M	K	N-Term(Acetyl); K12(Dimethyl:2H(4))	2	1	AT2G06990.1	RNA helicase, ATP-dependent, SK12/DOB1 protein	1.00758	1.01157	1549.79	2	775.398			2	775.397	1.38161e+07		1.19124e+07	0.008	0.1831	31.38		35.08	0	51.0891		52.1753			0.890857			0.856744			0.896296							-0.166735	1
SAQMEEPETLGKR	2	14	M	K	N-Term(Acetyl); K12(Dimethyl)	2	1	AT2G06990.1	RNA helicase, ATP-dependent, SK12/DOB1 protein	1.00758	1.01157	1545.75	2	773.383	2	773.379			1.39349e+07	3.28489e+06		0.007	0.1135	32.83	44.18		0	51.1493	53.1637		0.914976	1.00614		0.93865	1.07491		0.899258	1.0061		-0.128194	1		0.00882838	1					-0.0913411
AVLSSADR	2	9	M	A	N-Term(Acetyl)	1	1	AT3G51840.1	acyl-CoA oxidase 4	0.882385	1.01151	860.448					2	430.728			1.59674e+07	0.005	0.04235			33.59	0			51.391
AVLSSADR	2	9	M	A	N-Term(Dimethyl:2H(4))	1	1	AT3G51840.1	acyl-CoA oxidase 4	0.882385	1.01151	850.492					2	425.75			1.18561e+07	0.002	0.02779			31.71	0			31.8412
AVLSSADR	2	9	M	A	N-Term(Dimethyl:2H(6)13C(2))	1	1	AT3G51840.1	acyl-CoA oxidase 4	0.882385	1.01151	854.512	2	427.76					3.48064e+07			0.006	0.07724	28.55			0	32.0346
PPKLDPSQIVDVYVR	2	16	M	V	N-Term(Dimethyl); K3(Dimethyl)	2	3	AT2G37190.1	Ribosomal protein L11 family protein	0.948926	1.01124	1782.02			3	594.675				517561		0	0.0008833		31.01		0		86.3001			0.959804			596.681			0.00162449					-0.059189	1
AFGNSNRQEIDEDLHSR	64	80	M	Q	N-Term(Acetyl)	2	1	AT2G30110.1	ubiquitin-activating enzyme 1	1.01511	1.01116	2029.92	3	677.316	3	677.312			1.0427e+07	1.51605e+06		0	4.388e-06	36.76	56.02		1	56.4682	59.2687
MRECISIHIGQAGIQVGNACW	1	21	-	E	N-Term(Dimethyl); C4(Carbamidomethyl); C20(Carbamidomethyl)	1	2	AT1G04820.1	tubulin alpha-4 chain	0.969345	1.01098	2428.16			3	810.059				797888		0.001	0.00825		43.07		1		109.311			0.851436			0.83161			1.03397					-0.23203	1
SEFEDHEGNGTVADAIYDEENGGR	2	25	M	D	N-Term(Acetyl)	1	1	AT4G36690.1	U2 snRNP auxilliary factor, large subunit, splicing factor	0.899979	1.0109	2653.09					3	885.033			8.79008e+06	0	0.0001275			40.68	0			75.5432
ELADTTTKPFSPEIVGKR	78	95	S	T	N-Term(Dimethyl); K8(Dimethyl); K17(Dimethyl)	5	1	AT1G29900.1	carbamoyl phosphate synthetase B	0.950045	1.01059	2073.15	3	691.725	3	691.722	3	691.723	2.42991e+07	4.77983e+06	5.84348e+07	0	7.255e-05	30.04	40.74	27.67	0	58.7958	62.4391	60.2725			0.853446			0.952917			0.902694							-0.228628	1
ELADTTTKPFSPEIVGKR	78	95	S	T	N-Term(Dimethyl:2H(4)); K8(Dimethyl:2H(4)); K17(Dimethyl:2H(4))	4	1	AT1G29900.1	carbamoyl phosphate synthetase B	0.950045	1.01059	2085.23	3	695.751	3	695.748	3	695.749	2.33984e+07	4.29071e+06	6.39981e+07	0	0.0001074	22.98	37.28	28.35	0	58.6861	62.4651	60.3249			0.832253			0.879304			0.953971							-0.264907	1
VLKPVSELADTTTKPFSPEIVGKR	72	95	H	T	N-Term(Dimethyl); K3(Dimethyl); K14(Dimethyl); K23(Dimethyl)	2	1	AT1G29900.1	carbamoyl phosphate synthetase B	0.950045	1.01059	2724.6	4	681.905	5	545.723			1.04817e+07	2.28919e+06		0	3.864e-05	37.72	26.97		0	72.4805	75.6591		0.756786	1.06448		1.26437	1.11835		0.599813	0.961246		-0.402044	1		0.0901459	1					0.33842
ELADTTTKPFSPEIVGKR	78	95	S	T	N-Term(Dimethyl:2H(6)13C(2)); K8(Dimethyl:2H(6)13C(2)); K17(Dimethyl:2H(6)13C(2))	4	1	AT1G29900.1	carbamoyl phosphate synthetase B	0.950045	1.01059	2097.29	3	699.769	3	699.767	4	525.077	8.72629e+07	4.06442e+06	71887952	0	7.873e-05	30.65	42.19	24.11	0	58.7722	62.3838	60.1443	0.955117	1.01324		1.13929	1.21076		0.840116	0.845146		-0.0662508	2	0.884779	0.0189807	1					0.188137
VLKPVSELADTTTKPFSPEIVGKR	72	95	H	T	N-Term(Acetyl); K3(Dimethyl); K14(Dimethyl); K23(Dimethyl)	1	1	AT1G29900.1	carbamoyl phosphate synthetase B	0.950045	1.01059	2738.57			4	685.397				561649		0	3.657e-07		46.79		0		93.3159			0.801874			0.754842			1.14185					-0.318553	1
VLKPVSELADTTTKPFSPEIVGKR	72	95	H	T	N-Term(Acetyl); K3(Dimethyl:2H(4)); K14(Dimethyl:2H(4)); K23(Dimethyl:2H(4))	1	1	AT1G29900.1	carbamoyl phosphate synthetase B	0.950045	1.01059	2750.65			4	688.417				548784		0	0.000377		23.55		0		93.3331
AFEKIKVANPIVEMDGDEMTR	2	22	M	V	N-Term(Acetyl); K4(Dimethyl); K6(Dimethyl)	17	1	AT1G65930.1	cytosolic NADP+-dependent isocitrate dehydrogenase	1.01994	1.01011	2491.26	3	831.091	3	831.088	3	831.091	1.54787e+09	2.46699e+08	8.72513e+08	0	4.64e-08	85.54	81.44	71.5	0	90.7215	93.7139	91.3659	1.0614	0.862251	0.995147	0.877057	0.932294	0.78953	1.06492	0.994123	1.08646	0.0859694	4	32.4229	-0.21382	2	16.3839	-0.00701789	2	9.50471	-0.189258
AFEKIKVANPIVEMDGDEMTR	2	22	M	V	N-Term(Acetyl); K4(Dimethyl:2H(6)13C(2)); K6(Dimethyl:2H(6)13C(2)); M19(Oxidation)	12	1	AT1G65930.1	cytosolic NADP+-dependent isocitrate dehydrogenase	1.01994	1.01011	2523.33	3	841.784	3	841.782	3	841.783	1.82609e+08	2.6664e+07	2.205e+08	0	2.901e-08	59.56	69.41	62.13	0	79.9051	89.0454	86.8495	1.03242	0.754102	0.904633	0.983935	0.88107	0.861106	0.967987	0.919981	0.905546	0.0460341	1		-0.407169	2	48.5546	-0.144595	5	2.75524	-0.0233651
AFEKIKVANPIVEMDGDEMTR	2	22	M	V	N-Term(Acetyl); K4(Dimethyl); K6(Dimethyl); M14(Oxidation); M19(Oxidation)	3	1	AT1G65930.1	cytosolic NADP+-dependent isocitrate dehydrogenase	1.01994	1.01011	2523.25	3	841.755	3	841.754	3	841.755	2.96883e+07	2.86839e+06	4.46072e+07	0	1.761e-06	58.42	67.43	59.54	0	76.4423	79.315	77.5947	1.09233	1.01687	0.846444	1.04134	1.11891	0.848507	0.967693	0.976856	0.859879	0.127403	1		0.0241413	1		-0.240513	1		0.0584412
AFEKIKVANPIVEMDGDEMTR	2	22	M	V	N-Term(Acetyl); K4(Dimethyl:2H(4)); K6(Dimethyl:2H(4)); M14(Oxidation)	7	1	AT1G65930.1	cytosolic NADP+-dependent isocitrate dehydrogenase	1.01994	1.01011	2515.3	3	839.106	3	839.107	3	839.107	2.1287e+08	1.99976e+07	1.70867e+08	0	1.719e-06	56.12	53.44	45.69	0	79.9351	82.8472	80.9841		1.12014	0.816565		1.17839	0.899762		1.02175	0.782272				0.163679	1		-0.29236	1
AFEKIKVANPIVEMDGDEMTR	2	22	M	V	N-Term(Acetyl); K4(Dimethyl:2H(4)); K6(Dimethyl:2H(4))	9	1	AT1G65930.1	cytosolic NADP+-dependent isocitrate dehydrogenase	1.01994	1.01011	2499.31	3	833.774	3	833.774	3	833.773	564377568	2.18274e+08	9.34017e+08	0	3.037e-09	105.61	68.67	75.52	0	90.675	92.7377	88.0642	1.00693		0.80385	0.864849		0.984325	1.07408		0.703932	0.00996047	1					-0.315002	1		-0.209481
AFEKIKVANPIVEMDGDEMTR	2	22	M	V	N-Term(Acetyl); K4(Dimethyl:2H(6)13C(2)); K6(Dimethyl:2H(6)13C(2))	14	1	AT1G65930.1	cytosolic NADP+-dependent isocitrate dehydrogenase	1.01994	1.01011	2507.34	3	836.452	3	836.452	3	836.453	4.99624e+08	2.34083e+08	9.41455e+08	0	1.714e-07	84.06	66.85	64.95	0	90.0166	93.4195	90.6909	1.36496	1.06807	0.665441	1.27952	1.05643	0.946851	0.98413	1.08672	0.60579	0.448863	1		0.0950031	1		-0.587618	1		0.355604
AFEKIKVANPIVEMDGDEM	2	20	M	T	N-Term(Acetyl); K4(Dimethyl:2H(4)); K6(Dimethyl:2H(4))	1	1	AT1G65930.1	cytosolic NADP+-dependent isocitrate dehydrogenase	1.01994	1.01011	2242.16			3	748.057				400399		0	0.001072		47.95		0		101.454			1.15863			0.791201			1.57405					0.212425	1
AFEKIKVANPIVEMDGDEMTR	2	22	M	V	N-Term(Acetyl); K4(Dimethyl); K6(Dimethyl); M14(Oxidation)	8	1	AT1G65930.1	cytosolic NADP+-dependent isocitrate dehydrogenase	1.01994	1.01011	2507.25	3	836.424	3	836.421	3	836.421	2.16608e+08	2.80655e+07	2.1445e+08	0	2.237e-09	60.64	81.75	55.07	0	86.5461	82.8643	81.0044	0.932488	0.979274		0.94108	1.078		0.914102	0.97644		-0.100843	1		-0.030216	1					-0.08761
AFEKIKVANPIVEMDGDEMTR	2	22	M	V	N-Term(Dimethyl:2H(6)13C(2)); K4(Dimethyl:2H(6)13C(2)); K6(Dimethyl:2H(6)13C(2))	1	1	AT1G65930.1	cytosolic NADP+-dependent isocitrate dehydrogenase	1.01994	1.01011	2501.4			4	626.106				2.28121e+06		0.001	0.004283		24.97		0		79.2202			0.833649			0.849967			0.990505					-0.262489	1
AFEKIKVANPIVEMDGDEMTR	2	22	M	V	N-Term(Acetyl); K4(Dimethyl:2H(4)); K6(Dimethyl:2H(4)); M14(Oxidation); M19(Oxidation)	1	1	AT1G65930.1	cytosolic NADP+-dependent isocitrate dehydrogenase	1.01994	1.01011	2531.3	3	844.437					3.24814e+07			0	0.001729	35.59			0	76.3608
AFEKIKVANPIVEMDGDEMTR	2	22	M	V	N-Term(Acetyl); K4(Dimethyl:2H(6)13C(2)); K6(Dimethyl:2H(6)13C(2)); M14(Oxidation); M19(Oxidation)	3	1	AT1G65930.1	cytosolic NADP+-dependent isocitrate dehydrogenase	1.01994	1.01011	2539.34	3	847.118	3	847.117	3	847.117	2.93521e+07	2.72287e+06	4.98408e+07	0	3.548e-06	34.92	24.09	39.2	0	76.4565	79.3908	77.5871
AFEKIKVANPIVEMDGDEMTR	2	22	M	V	N-Term(Dimethyl); K4(Dimethyl); K6(Dimethyl)	1	1	AT1G65930.1	cytosolic NADP+-dependent isocitrate dehydrogenase	1.01994	1.01011	2477.28			4	620.075				1.88332e+06		0	0.0002803		24.45		0		79.2644
TSEAAADGGQDQILSR	39	54	F	V	N-Term(Dimethyl)	1	1	AT5G47630.1	mitochondrial acyl carrier protein 3	0.960942	1.01004	1646.79			2	823.898				1.66335e+06		0	5.755e-07		119.69		0		47.664			0.857369			0.867464			0.998142					-0.222012	1
TSEAAADGGQDQILSR	39	54	F	V	N-Term(Dimethyl:2H(4))	1	1	AT5G47630.1	mitochondrial acyl carrier protein 3	0.960942	1.01004	1650.82			2	825.914				1.80619e+06		0	1.504e-06		102.72		0		47.6424
AKEPVRVLVTGAAGQIGY	2	19	M	A	N-Term(Acetyl); K2(Dimethyl)	3	2	AT1G04410.1	Lactate/malate dehydrogenase family protein	1.02973	1.01003	1899.07	2	950.039	2	950.038			2.98506e+07	2.56015e+06		0	0.0003478	44.81	49.96		1	83.8963	85.8247		1.6801	0.9496		1.05145	1.02451		1.47409	0.99629		0.748549	1		-0.0746076	1					0.0723833
AKEPVRVLVTGAAGQIGY	2	19	M	A	N-Term(Acetyl); K2(Dimethyl:2H(4))	2	2	AT1G04410.1	Lactate/malate dehydrogenase family protein	1.02973	1.01003	1903.09	2	952.049	2	952.051			3.28988e+07	2.44812e+06		0.001	0.04135	54.5	43.19		1	83.2163	85.9767		1.26256			1.05968			1.09915			0.336355	1								0.0836279
AKEPVRVLVTGAAGQIGY	2	19	M	A	N-Term(Acetyl); K2(Dimethyl:2H(6)13C(2))	2	2	AT1G04410.1	Lactate/malate dehydrogenase family protein	1.02973	1.01003	1907.12	2	954.061	2	954.059			3.41121e+07	2.65421e+06		0	0.001947	53.41	43.51		1	83.2321	85.7409
SISAQNPDISGDR	2	14	M	Q	N-Term(Dimethyl:2H(6)13C(2))	2	1	AT3G20050.1	T-complex protein 1 alpha subunit	0.996239	1.00988	1395.72			2	698.364	2	698.368		839619	4162943	0	0.001209		68.95	61.53	0		44.3509	43.6965		1.2242	0.849695		1.20956	0.772749		1.02212	1.10827				0.291836	1		-0.234984	1
SISAQNPDISGDR	2	14	M	Q	N-Term(Dimethyl:2H(4))	2	1	AT3G20050.1	T-complex protein 1 alpha subunit	0.996239	1.00988	1391.7	2	696.358	2	696.355			6.32972e+06	1.09128e+06		0	0.0007777	54.2	59.93		0	43.4442	44.338		1.1879			1.36652			0.871125			0.248416	1								0.450511
SISAQNPDISGDR	2	14	M	Q	N-Term(Acetyl)	5	1	AT3G20050.1	T-complex protein 1 alpha subunit	0.996239	1.00988	1401.65	2	701.335	2	701.331	2	701.333	246315620	8.58016e+07	2.45869e+08	0	0.0001019	66.82	71.06	48.39	0	51.4546	52.9745	52.0667
SISAQNPDISGDR	2	14	M	Q	N-Term(Dimethyl)	2	1	AT3G20050.1	T-complex protein 1 alpha subunit	0.996239	1.00988	1387.68	2	694.345	2	694.345			5.11759e+06	1.01015e+06		0	0.000437	53.91	53.99		0	43.5113	44.3872
MEGIDHLADER	1	11	-	N	N-Term(Acetyl)	3	1	AT4G16760.1	acyl-CoA oxidase 1	1.08586	1.00969	1327.6	2	664.302	2	664.298	2	664.301	2.40027e+08	4.8117e+07	200413384	0	0.0001459	67.21	65.49	58.96	0	69.6608	72.6874	71.1664
MEGIDHLADER	1	11	-	N	N-Term(Acetyl); M1(Oxidation)	3	1	AT4G16760.1	acyl-CoA oxidase 1	1.08586	1.00969	1343.59	2	672.298	2	672.298	2	672.299	3.79482e+07	6.05926e+06	4.61496e+07	0	0.001747	39.49	34.6	44.61	0	54.2616	56.5345	55.4736
ADQQAGTIVGGVR	2	14	M	D	N-Term(Acetyl)	5	1	AT5G12140.1	cystatin-1	1.10148	1.00952	1313.68	2	657.343	2	657.344	2	657.342	575215194	1.62419e+08	7.30149e+08	0	4.703e-09	75.49	92.79	81.43	0	57.4338	60.0527	58.4588
GAETNGVAEKVDDLLEAAR	2	20	M	Y	N-Term(Acetyl); K10(Dimethyl:2H(4))	1	1	AT5G12320.1	ankyrin repeat family protein	1.18383	1.00942	2032.04			3	678.017				194673		0	0.0002967		27.6		0		103.517			1.16123			1.31386			0.95001					0.215649	1
MYSGQNKIHKDKGVAPTEFEEQVTQALF	1	28	-	D	N-Term(Acetyl); K7(Dimethyl:2H(6)13C(2)); K10(Dimethyl:2H(6)13C(2)); K12(Dimethyl:2H(6)13C(2))	3	1	AT3G02560.1	Ribosomal protein S7e family protein	1.0534	1.00905	3345.81	3	1115.94			3	1115.94	1.64143e+07		6.63364e+06	0	0.0257	39.65		32.41	0	93.176		94.9473	1.51194		0.845059	0.727618		2.32723	1.91695		0.312998	0.596403	1					-0.242876	1		-0.458747
MYSGQNKIHKDKGVAPTEFEEQVTQALF	1	28	-	D	N-Term(Acetyl); K7(Dimethyl:2H(4)); K10(Dimethyl:2H(4)); K12(Dimethyl:2H(4))	4	1	AT3G02560.1	Ribosomal protein S7e family protein	1.0534	1.00905	3333.77	3	1111.93	3	1111.92	3	1111.93	1.91547e+07	4.77195e+06	244227	0	0.003039	31.98	35.83	41.79	0	93.2063	96.3284	94.2386			0.681245			2.22727			0.263649							-0.553753	1
MYSGQNKIHKDKGVAPTEFEEQVTQALF	1	28	-	D	N-Term(Acetyl); K7(Dimethyl); K10(Dimethyl); K12(Dimethyl)	2	1	AT3G02560.1	Ribosomal protein S7e family protein	1.0534	1.00905	3321.68	3	1107.9	3	1107.9			10048758	5.28511e+06		0	0.0001872	52.38	67.9		0	93.2748	96.3321		1.39799	1.01375		1.3277	1.15128		0.97137	0.946477		0.483359	1		0.0197003	1					0.408927
AATTGLETLVDQIISVITNDGR	2	23	M	N	N-Term(Acetyl)	5	1	AT1G65700.3	Small nuclear ribonucleoprotein family protein	1.00567	1.00904	2329.23	2	1165.12	3	777.079	2	1165.12	2.82145e+06	722590	954697	0	1.166e-07	85.52	64.49	71	0	110.394	110.412	110.45
VSLATQMILPSENGYR	2	17	M	V	N-Term(Acetyl)	3	1	AT3G54440.3	glycoside hydrolase family 2 protein	0.930027	1.00891	1820.91	2	910.96	2	910.964	2	910.961	4.60189e+06	633890	2.94854e+06	0	0.01208	40.57	20.97	28.39	0	104.943	106.441	105.377
SDLVATSPSPSSAPR	2	16	M	S	N-Term(Acetyl)	3	1	AT4G24840.1	FUNCTIONS IN: molecular_function unknown; INVOLVED IN: protein transport, Golgi organization; LOCATED IN: vacuole; EXPRESSED IN: 23 plant structures; EXPRESSED DURING: 13 growth stages; CONTAINS InterPro DOMAIN/s: COG complex component, COG2 (InterPro:IPR009316); Has 30201 Blast hits to 17322 proteins in 780 species: Archae - 12; Bacteria - 1396; Metazoa - 17338; Fungi - 3422; Plants - 5037; Viru…	1.08554	1.00881	1513.74	2	757.375	2	757.376	2	757.375	1.29267e+07	3.46235e+06	1.56801e+07	0	0.001112	55.19	35.69	47.4	0	57.3399	59.0329	58.3008
TIDSQQKTSKFR	2	13	M	W	N-Term(Dimethyl:2H(6)13C(2)); K7(Dimethyl:2H(6)13C(2)); K10(Dimethyl:2H(6)13C(2))	2	1	AT3G11400.2	eukaryotic translation initiation factor 3G1	1.01038	1.00881	1546.99	2	774			2	774.001	1.67429e+06		1.30069e+06	0	0.0008152	46.24		45	0	30.2541		29.9919	0.887829		0.763103	1.17551		0.689181	0.756868		1.11601	-0.171646	1					-0.39005	1		0.233288
TIDSQQKTSKFR	2	13	M	W	N-Term(Dimethyl); K7(Dimethyl); K10(Dimethyl)	2	1	AT3G11400.2	eukaryotic translation initiation factor 3G1	1.01038	1.00881	1522.86	2	761.935			2	761.932	2.00622e+06		1.34481e+06	0	0.004524	41.02		34.27	0	30.4344		30.1117
TIDSQQKTSKFR	2	13	M	W	N-Term(Dimethyl:2H(4)); K7(Dimethyl:2H(4)); K10(Dimethyl:2H(4))	2	1	AT3G11400.2	eukaryotic translation initiation factor 3G1	1.01038	1.00881	1534.93	2	767.97			2	767.972	2.08996e+06		1.63966e+06	0	0.003918	33.82		43.96	0	30.2573		30.0186
ASETENIKYEESFIKNTR	2	19	M	G	N-Term(Acetyl); K8(Dimethyl); K15(Dimethyl)	3	1	AT2G39420.1	alpha/beta-Hydrolases superfamily protein	1.04059	1.0086	2257.13	3	753.049	3	753.049	3	753.047	4.66438e+07	9.91504e+06	4.20791e+07	0	7.335e-06	53.21	45.84	71.12	0	67.8455	71.1803	69.4646			0.799513			0.801648			0.859678							-0.322807	1
ASETENIKYEESFIKNTR	2	19	M	G	N-Term(Acetyl); K8(Dimethyl:2H(4)); K15(Dimethyl:2H(4))	3	1	AT2G39420.1	alpha/beta-Hydrolases superfamily protein	1.04059	1.0086	2265.18	3	755.733	3	755.732	3	755.73	4.65204e+07	9.24e+06	5.32497e+07	0	7.225e-07	58.16	52.14	48.65	0	67.8431	71.1777	69.4201	0.983192	0.896146		0.966671	0.997382		0.938292	0.965776		-0.0244547	1		-0.158195	1					-0.048903
ASETENIKYEESFIKNTR	2	19	M	G	N-Term(Acetyl); K8(Dimethyl:2H(6)13C(2)); K15(Dimethyl:2H(6)13C(2))	2	1	AT2G39420.1	alpha/beta-Hydrolases superfamily protein	1.04059	1.0086	2273.22	3	758.414	3	758.41			4.09409e+07	1.05589e+07		0	2.637e-06	41.9	50.41		0	67.9233	71.2271
SANQEEDKKPGDGGAHINLKVKGQDGNEVFFR	2	33	M	I	N-Term(Acetyl); K8(Dimethyl:2H(4)); K9(Dimethyl:2H(4)); K20(Dimethyl:2H(4)); K22(Dimethyl:2H(4))	1	1	AT4G26840.1	small ubiquitin-like modifier 1	1.03318	1.00837	3654.96			5	731.798				7.16887e+06		0.001	0.00719		27.17		0		62.8938			0.942611			0.950469			1.06599					-0.0852649	1
ADYHFVYKDIEGASTQWDDIQR	2	23	M	K	N-Term(Acetyl); K8(Dimethyl:2H(4))	1	1	AT5G14240.1	Thioredoxin superfamily protein	1.06361	1.00826	2731.29					3	911.101			1.65932e+07	0	9.826e-08			47.24	0			91.0669			0.855999			0.957913			0.770267							-0.22432	1
MESPITQPQMFR	62	73	D	L	N-Term(Acetyl)	3	1	AT5G25770.3	alpha/beta-Hydrolases superfamily protein	1.0789	1.00824	1506.71	2	753.858	2	753.858	2	753.854	1.43587e+07	3.06399e+06	9.04972e+06	0	7.971e-05	44.75	48.06	27.02	0	86.5483	88.4832	87.011
MKHNNVIPSSHFR	1	13	-	K	N-Term(Dimethyl:2H(4)); M1(Oxidation); K2(Dimethyl:2H(4))	1	1	AT5G23900.1	Ribosomal protein L13e family protein	1.02127	1.00819	1646.9					4	412.48			4.08428e+07	0.001	0.006412			32.89	0			34.8087			0.961267			0.969097			0.999762							-0.0569903	1
MKHNNVIPSSHFR	1	13	-	K	N-Term(Dimethyl); K2(Dimethyl)	3	1	AT5G23900.1	Ribosomal protein L13e family protein	1.02127	1.00819	1622.86	4	406.47	4	406.47	4	406.469	1.79491e+08	1.71566e+07	1.11143e+08	0	0.0005715	36.03	58.8	24.2	0	37.3336	39.1285	37.3257	1.03193	1.10374	0.905781	1.25759	1.25456	0.916674	0.822295	0.888485	0.995927	0.045347	1		0.142395	1		-0.142766	1		0.330667
MKHNNVIPSSHFR	1	13	-	K	N-Term(Dimethyl:2H(4)); K2(Dimethyl:2H(4))	1	1	AT5G23900.1	Ribosomal protein L13e family protein	1.02127	1.00819	1630.91			4	408.483				1.62108e+07		0.004	0.03245		22.67		0		39.079
MKHNNVIPSSHFR	1	13	-	K	N-Term(Dimethyl:2H(6)13C(2)); K2(Dimethyl:2H(6)13C(2))	2	1	AT5G23900.1	Ribosomal protein L13e family protein	1.02127	1.00819	1638.95			4	410.492	4	410.491		1.40917e+07	1.2475e+08	0.001	0.02171		28.86	24.06	0		39.0403	37.119
MLAVFEKTVANSPEALQSPHSSESAF	1	26	-	A	N-Term(Dimethyl:2H(4)); K7(Dimethyl:2H(4))	2	1	AT5G43830.1	Aluminium induced protein with YGL and LRDR motifs	0.991399	1.00776	2841.46			3	947.824	3	947.819		1.93773e+06	6.47948e+06	0	2.725e-05		73.4	71.74	0		88.8219	86.7955		0.895115	2.37839		2.80921	0.858396		0.321789	2.79264				-0.159855	1		1.24999	1
MLAVFEKTVANSPEALQSPHSSESAF	1	26	-	A	N-Term(Dimethyl); K7(Dimethyl)	1	1	AT5G43830.1	Aluminium induced protein with YGL and LRDR motifs	0.991399	1.00776	2833.41			3	945.14				4.42238e+06		0	1.204e-05		63.96		0		88.9465
MLAVFEKTVANSPEALQSPHSSESAF	1	26	-	A	N-Term(Dimethyl:2H(6)13C(2)); K7(Dimethyl:2H(6)13C(2))	1	1	AT5G43830.1	Aluminium induced protein with YGL and LRDR motifs	0.991399	1.00776	2849.49			3	950.503				1.99411e+06		0	0.0004568		50.85		0		88.8153
ADEIVPPATQLAAVSLENDGSTVQR	2	26	M	A	N-Term(Acetyl)	2	1	AT5G56680.1	Class II aminoacyl-tRNA and biotin synthetases superfamily protein	0.962988	1.00733	2623.32			3	875.11	2	1312.16		1.51081e+07	2.73462e+06	0	0.0004909		36.23	23.06	0		100.063	98.5331
ANSASGMHVSDECKLKFLEL	2	21	M	K	N-Term(Acetyl); C13(Carbamidomethyl); K14(Dimethyl:2H(6)13C(2)); K16(Dimethyl:2H(6)13C(2))	1	1	AT1G01750.1	actin depolymerizing factor 11	0.991023	1.00701	2350.23			3	784.08				391727		0.002	0.01524		23		0		90.0705			0.00326257			0.00336591			1.04188					-8.25977	1
VKICCIGAGYVGGPTMAVIAL	2	22	M	K	N-Term(Dimethyl); K2(Dimethyl); C4(Carbamidomethyl); C5(Carbamidomethyl)	1	3	AT3G29360.1	UDP-glucose 6-dehydrogenase family protein	0.907429	1.00679	2206.17					2	1103.59			809695	0	5.674e-05			48.38	0			105.086			0.723795			1.01969			0.71543							-0.466347	1
VKICCIGAGY	2	11	M	V	N-Term(Dimethyl:2H(4)); K2(Dimethyl:2H(4)); C4(Carbamidomethyl); C5(Carbamidomethyl)	1	4	AT3G29360.1	UDP-glucose 6-dehydrogenase family protein	0.907429	1.00679	1204.66			2	602.836				1.12195e+07		0.001	0.009995		41.5		0		64.5627			1.03373			1.10049			0.948634					0.0478659	1
VKICCIGAGYVGGPTMAVIAL	2	22	M	K	N-Term(Dimethyl:2H(6)13C(2)); K2(Dimethyl:2H(6)13C(2)); C4(Carbamidomethyl); C5(Carbamidomethyl)	1	3	AT3G29360.1	UDP-glucose 6-dehydrogenase family protein	0.907429	1.00679	2222.26			2	1111.64				495651		0.002	0.02425		32.02		0		106.265			0.92158			0.985065			0.944809					-0.117819	1
VKICCIGAGY	2	11	M	V	N-Term(Dimethyl); K2(Dimethyl); C4(Carbamidomethyl); C5(Carbamidomethyl)	2	4	AT3G29360.1	UDP-glucose 6-dehydrogenase family protein	0.907429	1.00679	1196.62	2	598.813	2	598.813			3.4086e+07	1.1135e+07		0.001	0.01256	33.31	29.55		0	61.0947	64.5502		0.969283			1.18626			0.818819			-0.0450109	1								0.24642
VKFTADELR	2	10	M	R	N-Term(Dimethyl:2H(6)13C(2)); K2(Dimethyl:2H(6)13C(2))	11	1	AT1G56070.1	Ribosomal protein S5/Elongation factor G/III/V family protein	0.98681	1.00663	1150.74	3	384.252	3	384.251	3	384.251	7.22941e+08	1.72312e+08	7.25387e+08	0	0.0007937	37.53	32.63	43.35	0	52.0594	56.1011	52.6394	39063.6	0.000350067	0.960919	1.10484	0.000375502	53635.7	35431.7	0.941488	1.80573e-05	15.2535	2	281.795	-11.4801	2	1.49336e+08	-0.0575139	2		0.143833
VKFTADELR	2	10	M	R	N-Term(Dimethyl:2H(4)); K2(Dimethyl:2H(4))	15	1	AT1G56070.1	Ribosomal protein S5/Elongation factor G/III/V family protein	0.98681	1.00663	1142.7	3	381.572	3	381.572	3	381.572	7.99593e+08	1.69663e+08	7.21452e+08	0	0.0005665	48.21	42.14	39.57	0	51.4189	55.4093	53.9862	1.06006	95980.4	0.000138002	17342.2	1.02954	0.00012477	6.12552e-05	94148.8	1.11479	0.0841396	3		16.5505	1		-12.823	4	16236.9	14.082
DLQDDFMGGAEIIKSDPVVSFR	544	565	K	E	N-Term(Dimethyl); K14(Dimethyl)	1	1	AT1G56070.1	Ribosomal protein S5/Elongation factor G/III/V family protein	0.98681	1.00663	2495.24			3	832.418				866853		0.001	0.003062		29.03		0		103.067			2.80528			2.24825			1.26011					1.48815	1
DLQDDFMGGAEIIKSDPVVSFR	544	565	K	E	N-Term(Dimethyl:2H(4)); K14(Dimethyl:2H(4))	1	1	AT1G56070.1	Ribosomal protein S5/Elongation factor G/III/V family protein	0.98681	1.00663	2503.29			3	835.1				1.11753e+06		0.001	0.01807		25.93		0		103.009
LNIHEYQGAELMGKY	27	41	R	G	N-Term(Dimethyl:2H(6)13C(2)); K14(Dimethyl:2H(6)13C(2))	2	1	AT2G20420.1	ATP citrate lyase (ACL) family protein	1.01981	1.00647	1838.01			3	613.341	3	613.34		5.56935e+06	1.30007e+07	0	2.215e-06		67.76	54.09	0		75.4362	73.7897		0.896484	0.902621		1.05784	0.856071		0.855848	1.06271				-0.15765	1		-0.147808	1
LNIHEYQGAELMGKY	27	41	R	G	N-Term(Dimethyl:2H(4)); K14(Dimethyl:2H(4))	4	1	AT2G20420.1	ATP citrate lyase (ACL) family protein	1.01981	1.00647	1829.97	3	610.664	3	610.661	3	610.662	1.26372e+07	5.23506e+06	1.31938e+07	0	2.617e-06	41.83	59.34	47.38	0	72.032	75.5168	73.6954	1.14559			1.10473			1.03918			0.196097	1								0.143699
LNIHEYQGAELMGKY	27	41	R	G	N-Term(Dimethyl); K14(Dimethyl)	3	1	AT2G20420.1	ATP citrate lyase (ACL) family protein	1.01981	1.00647	1821.92	3	607.981	3	607.979	3	607.978	1.27585e+07	5.64867e+06	1.24475e+07	0	2.098e-05	38.42	44.45	44.82	0	72.0773	75.4916	73.6978
LNIHEYQGAELMGK	27	40	R	Y	N-Term(Dimethyl:2H(4))	1	1	AT2G20420.1	ATP citrate lyase (ACL) family protein	1.01981	1.00647	1634.85	3	545.621					2.48576e+06			0	0.01077	20.94			0	63.9834
ATNNGDVLMLEATPEAARPW	2	21	M	A	N-Term(Acetyl)	2	1	AT3G18165.1	modifier of snc1,4	0.997975	1.00636	2198.04			2	1099.52	2	1099.53		729870	1.7336e+06	0	8.279e-07		74.39	40.57	0		103.199	101.901
TSTGAEAETKASSGGGR	29	45	W	G	N-Term(Dimethyl:2H(6)13C(2)); K10(Dimethyl:2H(6)13C(2))	4	1	AT3G27380.1	succinate dehydrogenase 2-1	1.16596	1.00632	1638.89	2	819.949	3	546.966	3	546.966	1.71125e+07	1.32217e+06	2.08292e+06	0	1.413e-06	70.68	30.84	30.82	0	24.7288	25.4603	24.3666			0.857933			0.737678			1.17221							-0.221063	1
TSTGAEAETKASSGGGR	29	45	W	G	N-Term(Dimethyl); K10(Dimethyl)	3	1	AT3G27380.1	succinate dehydrogenase 2-1	1.16596	1.00632	1622.8	2	811.904	3	541.604			2.15088e+07	1.36049e+06		0	1.649e-08	78.86	43.01		0	24.7736	25.4761		0.803817	0.905865		0.986032	1.05767		0.816927	0.864946		-0.315062	2	7.13306	-0.142633	1					-0.0202935
TSTGAEAETKASSGGGR	29	45	W	G	N-Term(Dimethyl:2H(4)); K10(Dimethyl:2H(4))	2	1	AT3G27380.1	succinate dehydrogenase 2-1	1.16596	1.00632	1630.85	2	815.929					1.96184e+07			0	3.607e-05	51.81			0	24.7325
AVEKSNTTVGGVEILKPR	2	19	M	T	N-Term(Dimethyl:2H(4)); K4(Dimethyl:2H(4)); K16(Dimethyl:2H(4))	4	1	AT2G41790.1	Insulinase (Peptidase family M16) family protein	1.06713	1.00628	1994.24	3	665.42	4	499.312	3	665.417	3.43819e+07	9.38438e+06	5.04438e+06	0	5.313e-12	44.57	27.43	69.94	0	54.3389	57.6395	55.7621		0.888215	1.23417		0.910177	0.734276		0.985527	1.69408				-0.171018	1		0.30354	1
AVEKSNTTVGGVEILKPR	2	19	M	T	N-Term(Dimethyl:2H(6)13C(2)); K4(Dimethyl:2H(6)13C(2)); K16(Dimethyl:2H(6)13C(2))	2	1	AT2G41790.1	Insulinase (Peptidase family M16) family protein	1.06713	1.00628	2006.31	3	669.44			4	502.33	6.01846e+06		25740166	0	2.009e-05	29.5		29.42	0	54.4143		55.7107			0.851956			0.755777			1.13617							-0.231149	1
AVEKSNTTVGGVEILKPR	2	19	M	T	N-Term(Acetyl); K4(Dimethyl:2H(6)13C(2)); K16(Dimethyl:2H(6)13C(2))	2	1	AT2G41790.1	Insulinase (Peptidase family M16) family protein	1.06713	1.00628	2012.23			3	671.415	3	671.413		1.58682e+06	7.26436e+06	0	2.853e-08		56.61	52.23	0		67.4356	65.7654		0.968403	0.393651		0.925808	0.78723		1.12433	0.431026				-0.0463207	1		-1.34501	1
AVEKSNTTVGGVEILKPR	2	19	M	T	N-Term(Acetyl); K4(Dimethyl:2H(4)); K16(Dimethyl:2H(4))	3	1	AT2G41790.1	Insulinase (Peptidase family M16) family protein	1.06713	1.00628	2004.18	3	668.737	3	668.735	3	668.732	7.83581e+06	1.49259e+06	8551540	0	0.0007474	34.3	35.77	41.01	0	64.2366	67.3723	65.7812	1.57954			1.6813			0.866692			0.659506	1								0.749574
AVEKSNTTVGGVEILKPR	2	19	M	T	N-Term(Dimethyl); K4(Dimethyl); K16(Dimethyl)	3	1	AT2G41790.1	Insulinase (Peptidase family M16) family protein	1.06713	1.00628	1982.16	3	661.394			3	661.392	3.38721e+07		6.47882e+06	0	1.204e-10	46.33		59.03	0	54.3671		55.8302	0.987096			1.14742			0.862092			-0.0187372	2	11.7948							0.198397
AISKDLYPSQEDLLYEEELLR	2	22	M	N	N-Term(Dimethyl); K4(Dimethyl)	2	1	AT5G28740.1	Tetratricopeptide repeat (TPR)-like superfamily protein	1.08951	1.00571	2580.35			3	860.784	3	860.787		728722	3.09909e+06	0	1.229e-07		51.75	62.91	0		94.0606	92.1816			0.933527			1.16929			0.804684							-0.0992358	1
AISKDLYPSQEDLLYEEELLR	2	22	M	N	N-Term(Dimethyl:2H(4)); K4(Dimethyl:2H(4))	2	1	AT5G28740.1	Tetratricopeptide repeat (TPR)-like superfamily protein	1.08951	1.00571	2588.4			3	863.467	3	863.471		629322	3.21276e+06	0	3.367e-09		51.84	54.25	0		94.0232	92.088		0.811244			1.00763			0.813067					-0.301793	1
AEASDLLEWPKKDNR	41	55	M	R	N-Term(Acetyl); K11(Dimethyl:2H(6)13C(2)); K12(Dimethyl:2H(6)13C(2))	2	1	AT1G11840.6	glyoxalase I homolog	1.03662	1.00519	1886.06			3	629.355	3	629.358		1.32475e+07	6.82048e+07	0.002	0.03248		32.8	32.6	0		80.815	78.8987		0.870546	0.811888		0.970182	0.770003		0.964491	0.908862				-0.200008	1		-0.300648	1
AEASDLLEWPKKDNRR	41	56	M	F	N-Term(Acetyl); K11(Dimethyl); K12(Dimethyl)	1	1	AT1G11840.6	glyoxalase I homolog	1.03662	1.00519	2026.08	3	676.03					2.98905e+07			0	0.007355	32.3			1	71.6058			0.414646			0.652673			0.586085			-1.27005	1								-0.615569
AEASDLLEWPKKDNR	41	55	M	R	N-Term(Acetyl); K11(Dimethyl:2H(4)); K12(Dimethyl:2H(4))	1	1	AT1G11840.6	glyoxalase I homolog	1.03662	1.00519	1878.02			3	626.678				1.11792e+07		0.004	0.04901		32.41		0		80.9343
SLTTVPTLAIR	2	12	M	S	N-Term(Acetyl)	2	1	AT1G59960.1	NAD(P)-linked oxidoreductase superfamily protein	1.07153	1.00519	1213.72	2	607.362	2	607.359			5.10166e+07	7.39812e+06		0.001	0.05438	38.94	41.56		0	89.8194	92.2576
MESAALSR	1	8	-	I	N-Term(Acetyl)	1	1	AT1G64190.1	6-phosphogluconate dehydrogenase family protein	1.03367	1.00459	906.435			2	453.721				2.12097e+07		0.001	0.004948		39.64		0		55.1478
SENQSEEVQQIEKLYEFSER	2	21	M	L	N-Term(Acetyl); K13(Dimethyl:2H(6)13C(2))	1	1	AT2G34040.1	Apoptosis inhibitory protein 5 (API5)	1.00617	1.00452	2550.22					2	1275.62			3.12849e+06	0	1.537e-07			82.38	0			94.2664			0.755431			0.825554			0.788758							-0.404628	1
ATQPATESVQCF	2	13	M	G	N-Term(Acetyl); C11(Carbamidomethyl)	5	2	AT2G09990.1	Ribosomal protein S5 domain 2-like superfamily protein	0.972075	1.00415	1380.61	2	690.811	2	690.807	2	690.808	8.26399e+08	2.10193e+08	7.47046e+08	0	9.47e-05	71.39	68.76	64.78	0	70.845	71.3818	71.3355
ATQPATESVQCFGR	2	15	M	K	N-Term(Acetyl); C11(Carbamidomethyl)	9	2	AT2G09990.1	Ribosomal protein S5 domain 2-like superfamily protein	0.972075	1.00415	1593.74	2	797.371	2	797.37	2	797.369	1.5949e+09	3.45776e+08	1.40086e+09	0	8.985e-06	80.41	71.55	60.6	0	60.7023	62.5972	61.1681
ADAVNAQTPSLSEQY	2	16	M	H	N-Term(Acetyl)	4	1	AT1G22450.1	cytochrome C oxidase 6B	1.00117	1.00396	1635.75	2	818.379	2	818.376	2	818.378	8.96435e+07	2.81601e+07	6.98414e+07	0	0.000619	35.03	56.77	48.92	0	73.4767	73.7903	73.7684
AQKVEAQGGKGANLWDDGSTHDAVTKIQLAA	2	32	M	G	N-Term(Acetyl); K3(Dimethyl:2H(4)); K10(Dimethyl:2H(4)); K26(Dimethyl:2H(4))	1	1	AT3G16420.1	PYK10-binding protein 1	0.99638	1.00375	3317.78					4	830.201			6.5585e+06	0.001	0.003056			22.3	0			75.9713			0.796087			0.831983			0.824785							-0.329002	1
AQKVEAQGGKGANLWDDGSTHDAVTKIQL	2	30	M	A	N-Term(Acetyl); K3(Dimethyl); K10(Dimethyl); K26(Dimethyl)	2	1	AT3G16420.1	PYK10-binding protein 1	0.99638	1.00375	3163.65	4	791.668			4	791.664	2.30677e+07		1.63334e+07	0	0.0003424	49.47		24.54	0	75.6935		77.1985	0.838235		0.78122	0.795955		0.808698	0.971528		0.832686	-0.254573	1					-0.3562	1		-0.329241
AQKVEAQGGKGA	2	13	M	N	N-Term(Acetyl); K3(Dimethyl:2H(4)); K10(Dimethyl:2H(4))	1	1	AT3G16420.1	PYK10-binding protein 1	0.99638	1.00375	1249.74					2	625.372			510202	0.009	0.09			30.98	0			32.0807			0.683428			0.818559			0.719676							-0.549139	1
AQKVEAQGGKGANLWDDGSTH	2	22	M	D	N-Term(Acetyl); K3(Dimethyl); K10(Dimethyl)	1	1	AT3G16420.1	PYK10-binding protein 1	0.99638	1.00375	2267.11			3	756.374				516579		0	4.993e-05		39		0		58.3471			0.854716			0.808836			1.13585					-0.226482	1
AQKVEAQGGKGANLWDDGSTHDAVTKIQLAAGIDGIQY	2	39	M	V	N-Term(Acetyl); K3(Dimethyl); K10(Dimethyl); K26(Dimethyl)	1	1	AT3G16420.1	PYK10-binding protein 1	0.99638	1.00375	4052.07			4	1013.77				4.57645e+07		0	0.0004895		27.19		0		93.5887			0.844679			0.935323			0.970709					-0.243525	1
AQKVEAQGGK	2	11	M	G	N-Term(Acetyl); K3(Dimethyl)	3	1	AT3G16420.1	PYK10-binding protein 1	0.99638	1.00375	1085.59	2	543.298	2	543.3	2	543.299	5.55883e+06	172610	740719	0	0.01197	49.81	44.07	46.62	0	28.2594	28.8399	27.9051
AQKVEAQGGKGANLWDDGSTHDAVTK	2	27	M	I	N-Term(Acetyl); K3(Dimethyl); K10(Dimethyl)	2	1	AT3G16420.1	PYK10-binding protein 1	0.99638	1.00375	2781.38			4	696.1	4	696.1		7.42694e+06	5.14263e+07	0	1.095e-05		49.58	28.19	0		56.9635	55.3917
AQKVEAQGGK	2	11	M	G	N-Term(Acetyl); K3(Dimethyl:2H(4))	2	1	AT3G16420.1	PYK10-binding protein 1	0.99638	1.00375	1089.62	2	545.313	2	545.314			3.80159e+06	109537		0	0.02058	41.91	39.2		0	28.1961	28.8026
AQKVEAQGGKGANLWDDGSTHDAVTKIQL	2	30	M	A	N-Term(Acetyl); K3(Dimethyl:2H(4)); K10(Dimethyl:2H(4)); K26(Dimethyl:2H(4))	1	1	AT3G16420.1	PYK10-binding protein 1	0.99638	1.00375	3175.71	4	794.683					1.9531e+07			0	0.0002907	41.63			0	75.7051
AQKVEAQGGK	2	11	M	G	N-Term(Acetyl); K3(Dimethyl:2H(6)13C(2))	2	1	AT3G16420.1	PYK10-binding protein 1	0.99638	1.00375	1093.63	2	547.321	2	547.322			2.99813e+06	75402.5		0.004	0.1203	35.69	28.58		0	28.2906	28.8433
ATSSPASSAAPSSAPAKDEGKKTYDYGGKGAIGR	52	85	Y	V	N-Term(Dimethyl:2H(4)); K17(Dimethyl:2H(4)); K21(Dimethyl:2H(4)); K22(Dimethyl:2H(4)); K29(Dimethyl:2H(4))	1	2	AT5G08670.1	ATP synthase alpha/beta family protein	1.01066	1.00372	3443.88			4	861.726				5.70502e+06		0	0.0001174		26.12		0		41.738			0.822282			0.861577			0.963835					-0.282294	1
ATSSPASSAAPSSAPAKDEGKKTYDYGGKGAIGR	52	85	Y	V	N-Term(Dimethyl); K17(Dimethyl); K21(Dimethyl); K22(Dimethyl); K29(Dimethyl)	3	2	AT5G08670.1	ATP synthase alpha/beta family protein	1.01066	1.00372	3423.77	4	856.701	4	856.695	4	856.697	55250988	5479388	62226045	0	7.336e-06	24.63	23.74	32.57	0	40.7172	41.8426	40.869	0.98255			1.11442			0.88353			-0.0253969	1								0.156299
VSGSGICAKR	2	11	M	V	N-Term(Dimethyl:2H(4)); C7(Carbamidomethyl); K9(Dimethyl:2H(4))	2	2	AT4G13170.1	Ribosomal protein L13 family protein	0.989976	1.00364	1098.65	2	549.829			2	549.829	1.0746e+07		1.80335e+06	0	0.0001989	58.29		44.28	0	27.6965		27.4348	1.132		0.882538	1.3064		0.876856	0.868337		1.01443	0.178873	1					-0.18027	1		0.385594
VSGSGICAKR	2	11	M	V	N-Term(Dimethyl); C7(Carbamidomethyl); K9(Dimethyl)	1	2	AT4G13170.1	Ribosomal protein L13 family protein	0.989976	1.00364	1090.6	2	545.806					9.07218e+06			0	0.002	50.96			0	27.8502
MQPTETSQPAPSDQGR	1	16	-	R	N-Term(Dimethyl)	1	1	AT5G03660.1	Family of unknown function (DUF662)	1.12359	1.00358	1757.81			2	879.407				122256		0	0.0003959		57.7		0		35.5074			1.10078			1.26104			0.881546					0.138522	1
MQPTETSQPAPSDQGR	1	16	-	R	N-Term(Acetyl)	2	1	AT5G03660.1	Family of unknown function (DUF662)	1.12359	1.00358	1771.79			2	886.4	2	886.398		1.43669e+06	1.09202e+07	0	7.546e-07		74.11	61.17	0		44.4523	44.2166
MQPTETSQPAPSDQGR	1	16	-	R	N-Term(Acetyl); M1(Oxidation)	2	1	AT5G03660.1	Family of unknown function (DUF662)	1.12359	1.00358	1787.78			2	894.396	2	894.396		111056	1.2806e+06	0	2.453e-06		59.79	53.04	0		35.2274	35.0349
GDSGDPFLRNPNAAVQAR	2	19	M	A	N-Term(Acetyl)	5	1	AT3G50670.1	U1 small nuclear ribonucleoprotein-70K	0.990539	1.00346	1926.94	2	963.975	2	963.973	3	642.982	2.37306e+07	3.61177e+06	1.04563e+07	0	0.0002149	35.14	43.4	34.46	1	64.8899	67.7569	66.3967
MESTEQPR	1	8	-	N	N-Term(Acetyl)	1	1	AT5G06140.1	sorting nexin 1	1.01101	1.00339	1019.45			2	510.227				1.68212e+06		0.001	0.002225		36.71		0		37.9531
MESTEQPR	1	8	-	N	N-Term(Acetyl); M1(Oxidation)	3	1	AT5G06140.1	sorting nexin 1	1.01101	1.00339	1035.44	2	518.223			2	518.225	547457		527129	0	0.0007352	34.96		44.57	0	25.6218		25.2796
TKNYPTVSEDYKKAVEKCR	2	20	M	R	N-Term(Dimethyl); K2(Dimethyl); K12(Dimethyl); K13(Dimethyl); K17(Dimethyl); C18(Carbamidomethyl)	5	1	AT1G07890.3	ascorbate peroxidase 1	0.991653	1.0033	2456.32	3	819.446	5	492.069	3	819.447	3.51893e+07	1.95957e+08	5.6346e+07	0	0.008661	26.94	23.01	20.72	0	44.8375	46.1791	45.7204	0.0065495	0.877556	1.25468	0.00685603	0.971576	1.06682	0.957311	0.912166	1.1854	-7.2544	2	2.76811e+10	-0.188437	2	1.1423	0.327322	1		-7.18841
TKNYPTVSEDYKK	2	14	M	A	N-Term(Dimethyl); K2(Dimethyl); K13(Dimethyl)	2	1	AT1G07890.3	ascorbate peroxidase 1	0.991653	1.0033	1656.88	4	414.977	4	414.975			19080353	4.56481e+06		0	0.0009783	22.98	45.75		0	36.5671	37.8861
TKNYPTVSEDYKK	2	14	M	A	N-Term(Dimethyl:2H(6)13C(2)); K2(Dimethyl:2H(6)13C(2)); K12(Dimethyl:2H(6)13C(2))	1	1	AT1G07890.3	ascorbate peroxidase 1	0.991653	1.0033	1681.01			4	421.008				2.03435e+06		0.001	0.01406		26.56		0		37.8581
GANSIPTDATIDLDEQISQLMQCKPLSEQQVR	2	33	M	A	N-Term(Dimethyl:2H(4)); C23(Carbamidomethyl); K24(Dimethyl:2H(4))	6	2	AT2G42500.1	protein phosphatase 2A-3	1.01393	1.00318	3649.86	4	913.221			4	913.221	9.30559e+06		6.47216e+06	0	6.152e-08	60.41		60.64	0	108.382		109.296			0.725959			0.543995			1.34505							-0.462039	1
GANSLPTDATLDLDEQISQLMQCKPLSEQQVR	2	33	M	A	N-Term(Dimethyl); C23(Carbamidomethyl); K24(Dimethyl)	6	2	AT2G42500.1	protein phosphatase 2A-3	1.01393	1.00318	3641.82	4	911.211			4	911.207	8.99587e+06		5.15636e+06	0	7.056e-11	81.79		49.9	0	109.191		109.371	1.0018			1.16383			0.862599			0.00259908	2	8.55264							0.218884
GANSLPTDATLDLDEQISQLMQCKPLSEQQVR	2	33	M	A	N-Term(Dimethyl:2H(6)13C(2)); C23(Carbamidomethyl); K24(Dimethyl:2H(6)13C(2))	2	2	AT2G42500.1	protein phosphatase 2A-3	1.01393	1.00318	3657.89					4	915.227			1.73938e+06	0	1.91e-07			38.8	0			109.235
GDSENVQQPSKKR	2	14	M	G	N-Term(Acetyl); K11(Dimethyl:2H(4)); K12(Dimethyl:2H(4))	2	1	AT1G52380.1	NUP50 (Nucleoporin 50 kDa) protein	1.09242	1.00299	1578.86	3	526.96			3	526.96	2.95403e+06		315154	0.002	0.01919	25.55		41.74	0	24.4365		24.1274	0.967235		0.873602	0.964247		0.823144	0.925384		0.914812	-0.0480621	1					-0.194953	1		-0.0525259
GDSENVQQPSKKR	2	14	M	G	N-Term(Acetyl); K11(Dimethyl); K12(Dimethyl)	2	1	AT1G52380.1	NUP50 (Nucleoporin 50 kDa) protein	1.09242	1.00299	1570.81	3	524.275	3	524.276			2.94561e+06	139124		0.006	0.09743	24.24	34.46		0	24.47	25.336			1.03754			1.14811			0.971361					0.053168	1
GDSENVQQPSKKR	2	14	M	G	N-Term(Acetyl); K11(Dimethyl:2H(6)13C(2)); K12(Dimethyl:2H(6)13C(2))	1	1	AT1G52380.1	NUP50 (Nucleoporin 50 kDa) protein	1.09242	1.00299	1586.91					3	529.641			289195	0.006	0.05122			26.77	0			24.1064
RTNPTTSNPEVSIR	2	15	M	E	N-Term(Acetyl)	3	1	ATCG00480.1	ATP synthase subunit beta	0.964275	1.00293	1613.82	2	807.415	2	807.413	2	807.415	3.93806e+07	6.58809e+06	2.45456e+07	0	1.352e-05	53.93	60.25	54.09	1	47.3232	49.4836	48.2854
ASSSDHTAKIIDGKAIAHTIR	2	22	M	S	N-Term(Acetyl); K9(Dimethyl); K14(Dimethyl)	2	1	AT3G12290.1	Amino acid dehydrogenase family protein	1.34588	1.0028	2290.25			3	764.09	3	764.089		998770	1.17229e+07	0	7.835e-05		35.06	35.95	0		55.5864	54.0507		0.904039	0.832012		0.969329	0.889633		1.00248	0.806144				-0.145542	1		-0.265324	1
ASSSDHTAKIIDGKAIAHTIR	2	22	M	S	N-Term(Acetyl); K9(Dimethyl:2H(4)); K14(Dimethyl:2H(4))	2	1	AT3G12290.1	Amino acid dehydrogenase family protein	1.34588	1.0028	2298.31	3	766.774			3	766.773	1.06278e+07		1.34618e+07	0	0.003201	29.3		27.16	0	52.773		53.9227	1.9001			1.77211			0.989156			0.926076	1								0.825466
ASSSDHTAKIIDGKAIAHTIR	2	22	M	S	N-Term(Acetyl); K9(Dimethyl:2H(6)13C(2)); K14(Dimethyl:2H(6)13C(2))	1	1	AT3G12290.1	Amino acid dehydrogenase family protein	1.34588	1.0028	2306.34					3	769.451			1.35171e+07	0	0.001103			33.74	0			54.0295
SSSTMSPSEADR	67	78	F	V	N-Term(Dimethyl:2H(4)); M5(Oxidation)	1	1	AT1G64880.1	Ribosomal protein S5 family protein	1.01112	1.00274	1302.57					2	651.79			82906.5	0.007	0.08125			39.44	0			21.467			0.756939			0.00761253			100.219							-0.401751	1
SSSTMSPSEADR	67	78	F	V	N-Term(Dimethyl); M5(Oxidation)	1	1	AT1G64880.1	Ribosomal protein S5 family protein	1.01112	1.00274	1298.55	2	649.78					56854.3			0.006	0.09306	37.77			0	22.2241			0.0230858			0.0240611			0.961497			-5.43685	1								-5.37715
MESTESYAAGSPEELAKR	1	18	-	S	N-Term(Acetyl); K17(Dimethyl:2H(4))	5	1	AT5G04430.2	binding to TOMV RNA 1L (long form)	0.964965	1.00264	2029.96	2	1015.49	3	677.323	2	1015.49	2.25267e+07	6.59623e+06	1.80242e+07	0	3.933e-08	88.32	40.23	88.72	0	64.2183	66.5989	65.5832			0.983797			0.968829			0.875291							-0.0235681	1
MESTESYAAGSPEELAKR	1	18	-	S	N-Term(Acetyl); K17(Dimethyl)	5	1	AT5G04430.2	binding to TOMV RNA 1L (long form)	0.964965	1.00264	2025.95	2	1013.48	3	675.985	2	1013.47	20273073	7.05446e+06	16113698	0	1.715e-08	106.66	45.84	76.24	0	64.2069	66.6765	65.532	1.14068	1.15673	0.894005	1.07606	1.27626	0.799061	0.97792	0.974205	0.964394	0.189888	2	1.36179	0.210049	1		-0.161645	1		0.10576
MESTESYAAGSPEELAKR	1	18	-	S	N-Term(Acetyl); M1(Oxidation); K17(Dimethyl:2H(6)13C(2))	1	1	AT5G04430.2	binding to TOMV RNA 1L (long form)	0.964965	1.00264	2049.98					2	1025.49			2.39773e+06	0	0.0001219			43.85	0			56.6773			0.82762			0.751752			0.948967							-0.27296	1
MESTESYAAGSPEELAKR	1	18	-	S	N-Term(Acetyl); K17(Dimethyl:2H(6)13C(2))	4	1	AT5G04430.2	binding to TOMV RNA 1L (long form)	0.964965	1.00264	2033.98	2	1017.5	2	1017.49	2	1017.5	1.79017e+07	5.97445e+06	1.54494e+07	0	3.588e-10	101.72	112.07	87	0	64.1803	66.6556	65.603		0.87425			1.02144			0.919984					-0.193882	1
ASMMQPQIILLKEGTDTSQGKAQLVSNINACTAVGDVVR	2	40	M	T	N-Term(Acetyl); K12(Dimethyl); K21(Dimethyl); C31(Carbamidomethyl)	2	1	AT3G11830.1	TCP-1/cpn60 chaperonin family protein	0.988413	1.00262	4242.19	4	1061.3			4	1061.3	2.10508e+07		8.82148e+06	0	2.762e-07	25.28		43.95	0	100.826		101.759	1.17734		0.877861	0.936158		0.868597	1.16019		0.871168	0.235527	1					-0.187936	1		-0.0951757
ASMMQPQIILLKEGTDTSQGKAQLVSNINACTAVGDVVR	2	40	M	T	N-Term(Acetyl); K12(Dimethyl:2H(6)13C(2)); K21(Dimethyl:2H(6)13C(2)); C31(Carbamidomethyl)	2	1	AT3G11830.1	TCP-1/cpn60 chaperonin family protein	0.988413	1.00262	4258.27			4	1065.32	4	1065.32		4.64721e+06	9.73029e+06	0	1.9e-05		32.5	23.12	0		103.095	101.649		0.978322			1.0025			1.04895					-0.0316184	1
ASMMQPQIILLKEGTDTSQGKAQLVSNINACTAVGDVVR	2	40	M	T	N-Term(Acetyl); K12(Dimethyl:2H(4)); K21(Dimethyl:2H(4)); C31(Carbamidomethyl)	1	1	AT3G11830.1	TCP-1/cpn60 chaperonin family protein	0.988413	1.00262	4250.24			4	1063.31				4.49835e+06		0	1.416e-05		30.44		0		103.065
VKFLKQNKAVILLQGR	2	17	M	Y	N-Term(Dimethyl); K2(Dimethyl); K5(Dimethyl); K8(Dimethyl)	21	2	AT3G22230.1	Ribosomal L27e protein family	0.981085	1.00232	1967.28	2	984.15	4	492.577	2	984.141	1.39804e+09	7.49093e+07	9.76496e+08	0	4.835e-07	59.87	32.18	85.02	0	58.0251	63.0706	59.7101	0.881872	0.959804	0.869535	1.08098	1633.86	0.845422	0.817532	0.000593257	1.98446	-0.18136	3	16.5621	-0.059189	3		-0.201684	3	25.5048	0.11234
VKFLKQNKAVILLQGR	2	17	M	Y	N-Term(Dimethyl:2H(4)); K2(Dimethyl:2H(4)); K5(Dimethyl:2H(4)); K8(Dimethyl:2H(4))	10	2	AT3G22230.1	Ribosomal L27e protein family	0.981085	1.00232	1983.39	2	992.198	3	661.8	2	992.197	2.49439e+08	1.29564e+07	1.07912e+09	0	1.248e-08	77.6	19.7	70.59	0	57.848	62.6707	59.6799	0.87289		0.861429	1.08064		0.276812	0.809459		3.13657	-0.196128	2	4.66866				-0.215196	1		0.11189
VKFLKQNKAVILLQGR	2	17	M	Y	N-Term(Dimethyl:2H(6)13C(2)); K2(Dimethyl:2H(6)13C(2)); K5(Dimethyl:2H(6)13C(2)); K8(Dimethyl:2H(6)13C(2))	12	2	AT3G22230.1	Ribosomal L27e protein family	0.981085	1.00232	1999.46	2	1000.24	3	667.159	2	1000.23	1.0409e+09	1.29128e+07	1.4239e+08	0	6.832e-09	71.29	38.73	59.34	0	57.9951	62.544	59.4735		0.963046	0.837013		1.06111	1.13034		0.916565	0.746352				-0.0543234	1		-0.256678	1
STAAAATEVNYEDESIMMKGVR	28	49	L	I	N-Term(Dimethyl); K19(Dimethyl)	3	1	AT5G65720.1	nitrogen fixation S (NIFS)-like 1	1.01028	1.00211	2429.15	3	810.395	3	810.389	3	810.391	4.06762e+07	1.23062e+07	3.39268e+07	0	0.0002855	32.73	63.97	51.43	0	69.0066	72.6231	70.9057
ALVLHTYK	2	9	M	G	N-Term(Acetyl)	1	1	AT1G09640.1	Translation elongation factor EF1B, gamma chain	1.07626	1.00207	986.564	2	493.786					1.46394e+06			0.008	0.1862	20.21			0	65.7311
MFSAQNKIKKDKNAEPTECEEQVAQALF	1	28	-	D	N-Term(Acetyl); K7(Dimethyl:2H(6)13C(2)); K9(Dimethyl:2H(6)13C(2)); K10(Dimethyl:2H(6)13C(2)); K12(Dimethyl:2H(6)13C(2)); C19(Carbamidomethyl)	2	1	AT5G16130.1	Ribosomal protein S7e family protein	0.953628	1.00187	3440.89					3	1147.64			1.84601e+07	0	0.0009579			51.33	0			85.0145			1.4038			1.11778			1.08254							0.489339	2	56.6179
MFSAQNKIKKDKNAEPTECEEQVAQALF	1	28	-	D	N-Term(Acetyl); K7(Dimethyl:2H(4)); K9(Dimethyl:2H(4)); K10(Dimethyl:2H(4)); K12(Dimethyl:2H(4)); C19(Carbamidomethyl)	1	1	AT5G16130.1	Ribosomal protein S7e family protein	0.953628	1.00187	3424.83	3	1142.28					4.59248e+07			0.003	0.09511	29.11			0	84.1249			1.05344			1.03937			0.935012			0.0751124	1								0.0557155
MFSAQNKIKKDKNAEPTECEEQVAQALF	1	28	-	D	N-Term(Acetyl); K7(Dimethyl); K9(Dimethyl); K10(Dimethyl); K12(Dimethyl); C19(Carbamidomethyl)	1	1	AT5G16130.1	Ribosomal protein S7e family protein	0.953628	1.00187	3408.7					3	1136.91			1.77415e+07	0.001	0.009317			38.4	0			85.0429
MLDINLFR	1	8	-	E	N-Term(Dimethyl:2H(4))	3	1	AT5G27470.1	seryl-tRNA synthetase / serine--tRNA ligase	0.957504	1.00185	1053.61	2	527.307			2	527.307	7.09664e+07		85572764	0	0.0006899	47.78		58.83	0	91.1951		92.213	1.11438		0.887286	1.14051		0.862668	0.979153		1.03667	0.156235	1					-0.172529	1		0.189676
MLDINLFR	1	8	-	E	N-Term(Dimethyl)	4	1	AT5G27470.1	seryl-tRNA synthetase / serine--tRNA ligase	0.957504	1.00185	1049.58	2	525.296	2	525.294	2	525.295	9.17422e+07	1.9321e+07	7.90155e+07	0	0.003259	46.68	42.54	47.21	0	91.2965	94.4536	92.2596	0.935503	1.00468		0.854636	1.07531		1.09694	0.943567		-0.0961863	1		0.00674169	1					-0.226617
MLDINLFR	1	8	-	E	N-Term(Dimethyl:2H(6)13C(2))	3	1	AT5G27470.1	seryl-tRNA synthetase / serine--tRNA ligase	0.957504	1.00185	1057.63	2	529.316	2	529.316	2	529.317	8.10538e+07	1.85528e+07	8.50739e+07	0	0.006176	41.55	24.14	44.36	0	91.6697	94.8942	91.9851
SGTAMTDTKDAGMDAVQR	48	65	F	R	N-Term(Dimethyl); K9(Dimethyl)	3	1	AT3G02780.1	isopentenyl pyrophosphate:dimethylallyl pyrophosphate isomerase 2	0.949382	1.0017	1910.89	3	637.637	3	637.636	3	637.636	2.19904e+07	3.91073e+06	1.39446e+07	0	0.0007734	33.46	33.81	26.3	0	45.2726	46.769	46.0647	0.689933	0.841944	0.861991	0.769928	1.08415	0.695647	0.897996	0.784274	1.24892	-0.535472	1		-0.248204	1		-0.214255	1		-0.377205
TDTKDAGMDAVQR	53	65	M	R	N-Term(Acetyl); K4(Dimethyl)	4	1	AT3G02780.1	isopentenyl pyrophosphate:dimethylallyl pyrophosphate isomerase 2	0.949382	1.0017	1477.7	3	493.237	2	739.352	2	739.351	225561319	3.05037e+07	142570950	0	4.965e-05	55.35	58.68	47.43	0	42.6532	43.3077	42.8624	0.947252	0.885841	0.845819	0.958192	0.976533	0.809706	0.911992	0.975053	0.900419	-0.07818	2	3.02359	-0.174881	1		-0.241579	1		-0.0616133
TDTKDAGMDAVQR	53	65	M	R	N-Term(Acetyl); K4(Dimethyl); M8(Oxidation)	5	1	AT3G02780.1	isopentenyl pyrophosphate:dimethylallyl pyrophosphate isomerase 2	0.949382	1.0017	1493.68	2	747.345	3	498.568	3	498.566	2.23779e+07	1.64601e+06	4.19255e+06	0	0.0007023	40.61	35.13	37.38	0	32.928	33.3504	32.6462	0.910007	0.927514	0.80099	0.914056	1.06007	0.832006	0.918439	0.940466	0.829841	-0.13605	2	3.79371	-0.10856	1		-0.320144	1		-0.129646
TDTKDAGMDAVQR	53	65	M	R	N-Term(Acetyl); K4(Dimethyl:2H(6)13C(2)); M8(Oxidation)	3	1	AT3G02780.1	isopentenyl pyrophosphate:dimethylallyl pyrophosphate isomerase 2	0.949382	1.0017	1501.73	2	751.367	3	501.249	2	751.366	1.80269e+07	338208	2.4519e+07	0	3.967e-05	37.2	36.97	40.9	0	32.8437	33.2511	32.4712		0.923664	0.795961		0.991459	0.807731		1.00138	0.849414				-0.114559	1		-0.32923	1
SGTAMTDTKDAGMDAVQR	48	65	F	R	N-Term(Dimethyl:2H(4)); M5(Oxidation); K9(Dimethyl:2H(4))	1	1	AT3G02780.1	isopentenyl pyrophosphate:dimethylallyl pyrophosphate isomerase 2	0.949382	1.0017	1934.94					3	645.652			3.37622e+06	0	0.0006599			26.83	0			37.5771			0.684243			0.714566			0.965134							-0.547419	1
TDTKDAGMDAVQR	53	65	M	R	N-Term(Acetyl); K4(Dimethyl:2H(4))	2	1	AT3G02780.1	isopentenyl pyrophosphate:dimethylallyl pyrophosphate isomerase 2	0.949382	1.0017	1481.72	2	741.364			2	741.363	222088858		168559675	0	0.004511	45.07		45.17	0	42.6137		42.7534
TDTKDAGMDAVQR	53	65	M	R	N-Term(Acetyl); K4(Dimethyl:2H(4)); M8(Oxidation)	4	1	AT3G02780.1	isopentenyl pyrophosphate:dimethylallyl pyrophosphate isomerase 2	0.949382	1.0017	1497.71	2	749.359	3	499.909	3	499.908	2.1004e+07	323816	5.23421e+06	0	0.0003084	33.69	29.64	34.2	0	32.8862	33.2791	32.5644
TDTKDAGMDAVQR	53	65	M	R	N-Term(Acetyl); K4(Dimethyl:2H(6)13C(2))	3	1	AT3G02780.1	isopentenyl pyrophosphate:dimethylallyl pyrophosphate isomerase 2	0.949382	1.0017	1485.74	2	743.372	2	743.372	2	743.375	2.00168e+08	3.35373e+07	1.53991e+08	0	0.02575	26.9	34.74	24.63	0	42.5032	43.1214	42.6309
SGTAMTDTKDAGMDAVQR	48	65	F	R	N-Term(Dimethyl:2H(4)); K9(Dimethyl:2H(4))	2	1	AT3G02780.1	isopentenyl pyrophosphate:dimethylallyl pyrophosphate isomerase 2	0.949382	1.0017	1918.95	3	640.321			3	640.319	1.5998e+07		1.58286e+07	0	0.006969	20.17		19.86	0	45.3005		46.0434
SGTAMTDTKDAGMDAVQR	48	65	F	R	N-Term(Dimethyl:2H(6)13C(2)); K9(Dimethyl:2H(6)13C(2))	1	1	AT3G02780.1	isopentenyl pyrophosphate:dimethylallyl pyrophosphate isomerase 2	0.949382	1.0017	1926.99					3	643			1.20531e+07	0.001	0.007912			20.65	0			46.0241
SGSTKVLDPAFQGVGQKPGTEIWR	2	25	M	I	N-Term(Acetyl); K5(Dimethyl:2H(4)); K17(Dimethyl:2H(4))	3	1	AT3G57410.1	villin 3	1.08849	1.00144	2664.46	3	888.826	3	888.821	3	888.823	5.42643e+07	7.96175e+06	4.62402e+07	0	8.896e-07	55.31	47.58	53	0	79.5627	82.4877	80.6444	0.99576		0.804295	0.99273		0.840492	0.925341		0.824853	-0.00613072	1					-0.314203	1		-0.0105267
SGSTKVLDPAFQGVGQKPGTEIWR	2	25	M	I	N-Term(Acetyl); K5(Dimethyl:2H(6)13C(2)); K17(Dimethyl:2H(6)13C(2))	3	1	AT3G57410.1	villin 3	1.08849	1.00144	2672.49	3	891.503	3	891.5	3	891.502	4.75414e+07	9.0563e+06	4.30022e+07	0	8.523e-08	41.29	60.78	37.73	0	79.5113	82.5109	80.603		0.898463			0.974046			0.991471					-0.154469	1
SGSTKVLDPAFQGVGQKPGTEIWR	2	25	M	I	N-Term(Acetyl); K5(Dimethyl); K17(Dimethyl)	3	1	AT3G57410.1	villin 3	1.08849	1.00144	2656.4	3	886.144	3	886.138	3	886.14	5.26929e+07	8.3051e+06	3.64986e+07	0	6.205e-08	40	55	49.63	0	79.5452	82.5135	80.6609
TGSSYGTHFR	51	60	A	V	N-Term(Dimethyl)	5	1	AT1G48850.1	chorismate synthase, putative / 5-enolpyruvylshikimate-3-phosphate phospholyase, putative	0.967545	1.00132	1140.54	3	380.852	2	570.773	3	380.852	83015502	1.02461e+07	7.28286e+07	0	0.001009	42.3	45.66	40.98	0	34.5079	35.7125	34.4037	0.904786	1.01675	0.819418	1.08037	1.1401	0.817616	0.839245	0.900631	1.01013	-0.144352	1		0.0239625	2	19.7593	-0.287328	1		0.111532
TGSSYGTHFR	51	60	A	V	N-Term(Dimethyl:2H(6)13C(2))	5	1	AT1G48850.1	chorismate synthase, putative / 5-enolpyruvylshikimate-3-phosphate phospholyase, putative	0.967545	1.00132	1148.58	2	574.795	2	574.796	3	383.532	7.10736e+07	1.0546e+07	8.21824e+07	0.001	0.007356	44.06	42.5	32.76	0	34.428	35.5968	34.1227	0.921524			1.13756			0.811801			-0.117907	1								0.185943
TGSSYGTHFR	51	60	A	V	N-Term(Dimethyl:2H(4))	4	1	AT1G48850.1	chorismate synthase, putative / 5-enolpyruvylshikimate-3-phosphate phospholyase, putative	0.967545	1.00132	1144.57	2	572.786	2	572.785	3	382.193	8.11775e+07	717757	89954404	0	0.003105	36.12	34.82	23.37	0	34.3956	35.6167	34.1043
VLKDDNSEKSIELF	2	15	M	I	N-Term(Dimethyl); K3(Dimethyl); K9(Dimethyl)	1	1	AT1G25350.2	glutamine-tRNA ligase, putative / glutaminyl-tRNA synthetase, putative / GlnRS, putative	1.03186	1.00131	1720.94	2	860.973					4.72031e+06			0	0.0006198	45.92			0	71.331			0.881572			1.20506			0.733105			-0.18185	1								0.269107
VLKDDNSEKSIELF	2	15	M	I	N-Term(Dimethyl:2H(4)); K3(Dimethyl:2H(4)); K9(Dimethyl:2H(4))	1	1	AT1G25350.2	glutamine-tRNA ligase, putative / glutaminyl-tRNA synthetase, putative / GlnRS, putative	1.03186	1.00131	1733.01	2	867.009					4.82829e+06			0.001	0.02692	36.07			0	71.2418
VLKDDNSEKSIELF	2	15	M	I	N-Term(Dimethyl:2H(6)13C(2)); K3(Dimethyl:2H(6)13C(2)); K9(Dimethyl:2H(6)13C(2))	1	1	AT1G25350.2	glutamine-tRNA ligase, putative / glutaminyl-tRNA synthetase, putative / GlnRS, putative	1.03186	1.00131	1745.06			3	582.359				9.72247e+06		0.001	0.004323		30.79		0		75.2488
AATSEHTILQFVSPSSTASATTSVLTAR	2	29	M	I	N-Term(Acetyl)	3	1	AT2G39990.1	eukaryotic translation initiation factor 2	0.965445	1.00125	2876.47	3	959.488			3	959.493	5.44433e+07		1.4373e+07	0	0.000301	32.29		42.98	0	99.8846		100.543
MDSQIKHAVVVKVMGR	1	16	-	T	N-Term(Acetyl); M1(Oxidation); K6(Dimethyl:2H(6)13C(2)); K12(Dimethyl:2H(6)13C(2))	7	2	AT3G10090.1	Nucleic acid-binding, OB-fold-like protein	0.974394	1.00115	1928.13	2	964.571	3	643.381	3	643.383	116897274	1.10127e+07	103097852	0	4.947e-05	67.54	22.48	26.63	0	58.8096	63.8847	62.0342	1.12583	1.00911	1.37971	1.22934	0.822602	1.21442	0.844854	1.31859	0.979297	0.170994	1		0.0130832	1		0.464365	2	74.5926	0.297881
MDSQIKHAVVVKVMGR	1	16	-	T	N-Term(Acetyl); K6(Dimethyl); K12(Dimethyl)	12	2	AT3G10090.1	Nucleic acid-binding, OB-fold-like protein	0.974394	1.00115	1896.06	2	948.535	2	948.525	2	948.53	1.01621e+09	1.45537e+08	4.12122e+08	0	7.683e-06	79.39	68.1	76.82	0	70.8468	73.6093	71.8024	0.548593		1.06802	0.780652		1.43067	0.894377		0.64348	-0.866191	3	2.26578				0.0949437	1		-0.357248
MDSQIKHAVVVKVM	1	14	-	G	N-Term(Acetyl); K6(Dimethyl); K12(Dimethyl)	5	2	AT3G10090.1	Nucleic acid-binding, OB-fold-like protein	0.974394	1.00115	1682.94	2	841.973	2	841.97	2	841.97	5.92622e+07	1.26377e+07	4.70651e+06	0	0.009959	43.45	33.64	43.11	0	73.8622	76.9956	75.1717	0.997348		1.03357	1.0444		0.860215	0.880967		1.03568	-0.00383089	2	4.3282				0.0476325	1		0.0626696
MDSQIKHAVVVKVM	1	14	-	G	N-Term(Acetyl); K6(Dimethyl:2H(4)); K12(Dimethyl:2H(4))	7	2	AT3G10090.1	Nucleic acid-binding, OB-fold-like protein	0.974394	1.00115	1690.99	2	845.997	2	845.995	2	845.993	6.15834e+07	1.17918e+07	4.7033e+07	0	0.01261	36.88	35.88	33.61	0	73.7558	77.0087	75.1182		1.09737	0.969413		1.25236	0.838795		0.941852	0.996201				0.134047	2	4.45458	-0.0448171	1
MDSQIKH	1	7	-	A	N-Term(Acetyl); M1(Oxidation); K6(Dimethyl:2H(4))	1	2	AT3G10090.1	Nucleic acid-binding, OB-fold-like protein	0.974394	1.00115	948.476					2	474.741			166941	0.002	0.02903			36.62	0			24.0608			0.949705			0.942653			0.868423							-0.0744485	1
MDSQIKHAVVVKVMGR	1	16	-	T	N-Term(Acetyl); K6(Dimethyl:2H(4)); K12(Dimethyl:2H(4)); M14(Oxidation)	3	2	AT3G10090.1	Nucleic acid-binding, OB-fold-like protein	0.974394	1.00115	1920.09	3	640.706	3	640.701	3	640.702	1.51519e+08	1.00661e+07	5.02969e+07	0	0.0003567	25.96	29.74	28.45	0	58.77	64.0577	62.0544	0.948249	0.941041	0.614608	0.944956	0.97716	0.804292	0.92574	1.03515	0.658686	-0.0766618	1		-0.0876712	1		-0.702261	1		-0.0816807
MDSQIKHAVVVKVMGR	1	16	-	T	N-Term(Acetyl); K6(Dimethyl:2H(4)); K12(Dimethyl:2H(4))	12	2	AT3G10090.1	Nucleic acid-binding, OB-fold-like protein	0.974394	1.00115	1904.1	2	952.56	2	952.554	2	952.554	8.25529e+08	1.46973e+08	6.77437e+08	0	6.39e-09	66.73	77.47	63.76	0	70.681	73.5885	71.5687		1.03362	0.608354		0.940501	0.883478		1.1813	0.593547				0.0477071	2	2.28393	-0.717017	1
EGDILTLLESER	47	58	R	E	N-Term(Dimethyl)	1	1	AT3G10090.1	Nucleic acid-binding, OB-fold-like protein	0.974394	1.00115	1402.74			2	701.875				957201		0.001	0.004634		43.61		0		99.2613			0.959804			980.388			0.00098869					-0.059189	1
MDSQIKHAVVVKVMGR	1	16	-	T	N-Term(Acetyl); K6(Dimethyl:2H(6)13C(2)); K12(Dimethyl:2H(6)13C(2))	11	2	AT3G10090.1	Nucleic acid-binding, OB-fold-like protein	0.974394	1.00115	1912.15	2	956.578	2	956.57	2	956.574	1.11113e+09	1.48665e+08	6.67202e+08	0	6.058e-07	81.02	63.85	70.41	0	69.8716	73.4946	71.4655	0.618683			0.56429			1.01145			-0.692727	3	43.9318							-0.825491
MDSQIKHAVVVK	1	12	-	V	N-Term(Acetyl); K6(Dimethyl)	1	2	AT3G10090.1	Nucleic acid-binding, OB-fold-like protein	0.974394	1.00115	1424.79	3	475.603					3.23118e+07			0.003	0.0864	19.88			0	54.9796
MDSQIKHAVVVKVM	1	14	-	G	N-Term(Acetyl); K6(Dimethyl:2H(6)13C(2)); K12(Dimethyl:2H(6)13C(2))	3	2	AT3G10090.1	Nucleic acid-binding, OB-fold-like protein	0.974394	1.00115	1699.02	2	850.014	3	567.011	2	850.012	7.11761e+06	1.14003e+07	4.29048e+06	0	0.01158	30.83	23.46	33.32	0	73.7415	76.798	75.1373
MDSQIKH	1	7	-	A	N-Term(Acetyl); M1(Oxidation); K6(Dimethyl)	1	2	AT3G10090.1	Nucleic acid-binding, OB-fold-like protein	0.974394	1.00115	944.451					2	472.729			153674	0.006	0.04734			25.66	0			24.089
MDSQIKHAVVVKVMGR	1	16	-	T	N-Term(Acetyl); M1(Oxidation); K6(Dimethyl); K12(Dimethyl)	1	2	AT3G10090.1	Nucleic acid-binding, OB-fold-like protein	0.974394	1.00115	1912.05	2	956.529					5.1529e+06			0	0.005295	28.2			0	59.0379
MDSQIKH	1	7	-	A	N-Term(Acetyl); M1(Oxidation); K6(Dimethyl:2H(6)13C(2))	1	2	AT3G10090.1	Nucleic acid-binding, OB-fold-like protein	0.974394	1.00115	952.492					2	476.749			158219	0.004	0.03939			34.97	0			24.0172
MEEITEGVNNMNLAVDTQKKNR	1	22	-	I	N-Term(Acetyl); K19(Dimethyl); K20(Dimethyl)	4	1	AT1G29250.1	Alba DNA/RNA-binding protein	1.07894	1.0011	2632.31	3	878.107	3	878.104	3	878.107	1.8952e+08	4.74683e+07	1.99218e+08	0	1.614e-06	60.92	59.5	58.95	0	87.7939	90.1298	87.9858	1.09256	1.03283	0.950058	0.975447	1.11774	0.893272	1.03328	0.993222	0.91677	0.12771	1		0.0466048	1		-0.0739133	1		-0.0358649
MEEITEGVNNMNLAVDTQKKNR	1	22	-	I	N-Term(Acetyl); M1(Oxidation); M11(Oxidation); K19(Dimethyl:2H(6)13C(2)); K20(Dimethyl:2H(6)13C(2))	1	1	AT1G29250.1	Alba DNA/RNA-binding protein	1.07894	1.0011	2680.38					3	894.132			9795404	0.001	0.008222			31.29	0			58.5162			0.924565			0.773645			1.03013							-0.113153	1
MEEITEGVNNMNLAVDTQKKNR	1	22	-	I	N-Term(Acetyl); M1(Oxidation); K19(Dimethyl); K20(Dimethyl)	7	1	AT1G29250.1	Alba DNA/RNA-binding protein	1.07894	1.0011	2648.3	3	883.44	3	883.436	3	883.437	3.95408e+07	5.17844e+06	4.09099e+07	0	3.609e-07	55.2	57.95	70.58	0	72.3157	75.0754	73.4861		0.973783	0.920987		1.13126	0.865655		0.925254	0.857107				-0.0383271	1		-0.118747	3	0.647777
MEEITEGVNNMNLAVDTQKKNR	1	22	-	I	N-Term(Acetyl); M11(Oxidation); K19(Dimethyl:2H(4)); K20(Dimethyl:2H(4))	8	1	AT1G29250.1	Alba DNA/RNA-binding protein	1.07894	1.0011	2656.36	3	886.122	3	886.124	3	886.122	4.19335e+07	5.08783e+06	4.42318e+07	0	4.382e-08	45.19	76.13	57.24	0	71.0572	74.0797	74.0904		0.963532			0.995567			1.04029					-0.0535957	1
MEEITEGVNNMNLAVDTQKKNR	1	22	-	I	N-Term(Acetyl); K19(Dimethyl:2H(4)); K20(Dimethyl:2H(4))	4	1	AT1G29250.1	Alba DNA/RNA-binding protein	1.07894	1.0011	2640.36	3	880.792	3	880.787	3	880.787	1.92047e+08	4.52143e+07	2.09383e+08	0	9.636e-06	75.16	34.35	56.6	0	87.1507	90.7845	87.9114	1.12393			1.04539			0.991835			0.168557	1								0.0640461
MEEITEGVNNMNLAVDTQKKNR	1	22	-	I	N-Term(Acetyl); M1(Oxidation); K19(Dimethyl:2H(6)13C(2)); K20(Dimethyl:2H(6)13C(2))	7	1	AT1G29250.1	Alba DNA/RNA-binding protein	1.07894	1.0011	2664.39	3	888.805	3	888.797	3	888.801	3.52425e+07	5.47253e+06	41983461	0	8.803e-08	57.93	57.23	62.04	0	72.3133	75.0727	73.4471	1.05816			0.962777			1.01392			0.0815604	2	10.6927							-0.0547263
MEEITEGVNNMNLAVDTQKKNR	1	22	-	I	N-Term(Acetyl); K19(Dimethyl:2H(6)13C(2)); K20(Dimethyl:2H(6)13C(2))	5	1	AT1G29250.1	Alba DNA/RNA-binding protein	1.07894	1.0011	2648.39	3	883.469	3	883.47	3	883.469	1.87197e+08	4.51538e+07	2.08506e+08	0	0.0002536	60.36	42.77	51.15	0	87.1176	90.0506	88.5595
MEEITEGVNNMNLAVDTQKKNR	1	22	-	I	N-Term(Acetyl); M1(Oxidation); M11(Oxidation); K19(Dimethyl:2H(4)); K20(Dimethyl:2H(4))	1	1	AT1G29250.1	Alba DNA/RNA-binding protein	1.07894	1.0011	2672.33					3	891.449			1.18506e+07	0	0.001246			30.53	0			58.3056
TEEQDLIDQSPPPSAPDPEPNSSTNPNSVIHPR	2	34	M	R	N-Term(Acetyl)	5	1	AT3G57890.2	Tubulin binding cofactor C domain-containing protein	1.01185	1.00044	3607.68	3	1203.23	3	1203.23	3	1203.23	2.82366e+07	4.10501e+06	2.5269e+07	0	1.556e-05	72.9	70.61	58.48	0	71.1797	72.9638	72.151
ASKSGSGGLREPPNEQAVLNMYEGKR	2	27	M	S	N-Term(Acetyl); K3(Dimethyl:2H(6)13C(2)); K25(Dimethyl:2H(6)13C(2))	3	1	AT3G22480.2	prefoldin 2	0.989272	1.00016	2889.53	4	723.143	4	723.139	4	723.139	4.67506e+07	8.38205e+06	4.07997e+07	0	0.0001694	42.69	59.05	62.87	1	66.0484	69.4453	67.5588		0.90753	0.956201		0.967777	0.928237		1.00796	0.887942				-0.139983	1		-0.0646146	1
ASKSGSGGLREPPNEQAVL	2	20	M	N	N-Term(Acetyl); K3(Dimethyl)	1	1	AT3G22480.2	prefoldin 2	0.989272	1.00016	1967.02					2	984.013			5.51804e+06	0.002	0.02292			24.88	1			60.4913			0.921551			1.01078			0.785881							-0.117863	1
ASKSGSGGLREPPNEQAVL	2	20	M	N	N-Term(Acetyl); K3(Dimethyl:2H(6)13C(2))	1	1	AT3G22480.2	prefoldin 2	0.989272	1.00016	1975.06	2	988.036					19000583			0	0.0002085	61.49			1	59.0545			32691.6			0.961497			31366.5			14.9966	1								-0.056646
ASKSGSGGLREPPNEQAVLNMYEGKR	2	27	M	S	N-Term(Acetyl); K3(Dimethyl:2H(4)); K25(Dimethyl:2H(4))	3	1	AT3G22480.2	prefoldin 2	0.989272	1.00016	2881.52	4	721.135	4	721.129	4	721.131	4.764e+07	7.51116e+06	4.01613e+07	0	0.0006744	54.11	46.34	46.55	1	66.1419	69.6709	67.6254	1.06095			0.924227			1.059			0.0853579	1								-0.113681
ASKSGSGGLREPPNEQAVLNMYEGKR	2	27	M	S	N-Term(Acetyl); K3(Dimethyl); K25(Dimethyl)	3	1	AT3G22480.2	prefoldin 2	0.989272	1.00016	2873.45	4	719.12	4	719.117	4	719.118	4.96379e+07	7.75266e+06	3.8276e+07	0	7.213e-05	41.87	44.51	53.74	1	66.0901	69.5013	67.6689
ASKSGSGGLREPPNEQAVL	2	20	M	N	N-Term(Acetyl); K3(Dimethyl:2H(4))	1	1	AT3G22480.2	prefoldin 2	0.989272	1.00016	1971.04	2	986.025								0	0.007576	42.53			1	58.9192
SESSENKAPSGLPIDLR	77	93	M	G	N-Term(Dimethyl:2H(4)); K7(Dimethyl:2H(4))	7	1	AT2G05990.1	NAD(P)-binding Rossmann-fold superfamily protein	0.991087	0.999981	1864.02	2	932.515	2	932.514	2	932.512	3.04439e+08	7.7327e+07	208168400	0	6.342e-07	69.57	59.63	70.15	0	63.491	67.1783	65.1338	1.59255	0.746679	0.914556	1.43111	0.973773	0.810981	1.11517	0.774377	1.13663	0.67134	2	100.875	-0.42144	1		-0.128857	2	4.02861	0.51713
MSESSENKAPSGLPIDLR	76	93	A	G	N-Term(Dimethyl:2H(6)13C(2)); K8(Dimethyl:2H(6)13C(2))	1	1	AT2G05990.1	NAD(P)-binding Rossmann-fold superfamily protein	0.991087	0.999981	2003.1					3	668.372			1.35232e+07	0.004	0.03949			25.47	0			67.5614			0.744506			0.783815			0.957358							-0.425644	1
SESSENKAPSGLPIDLR	77	93	M	G	N-Term(Dimethyl:2H(6)13C(2)); K7(Dimethyl:2H(6)13C(2))	7	1	AT2G05990.1	NAD(P)-binding Rossmann-fold superfamily protein	0.991087	0.999981	1872.06	2	936.534	2	936.533	2	936.53	168609160	7.9036e+07	2.00472e+08	0	0.0009168	44.4	57.44	50.69	0	63.5112	67.2274	65.1226		0.93905			1.08565			0.873521					-0.0907266	1
MSESSENKAPSGLPIDLR	76	93	A	G	N-Term(Dimethyl); K8(Dimethyl)	2	1	AT2G05990.1	NAD(P)-binding Rossmann-fold superfamily protein	0.991087	0.999981	1987.02	3	663.01	3	663.007			1.32193e+07	3.57291e+06		0	0.000127	28.55	27.74		0	66.1281	69.6058		0.819932	0.845057		1.12137	0.960685		0.732732	0.888344		-0.286424	1		-0.242879	1					0.165266
AMSESSENKAPSGLPIDLR	75	93	R	G	N-Term(Dimethyl:2H(4)); K9(Dimethyl:2H(4))	2	1	AT2G05990.1	NAD(P)-binding Rossmann-fold superfamily protein	0.991087	0.999981	2066.1			3	689.371				1.63004e+06		0.001	0.012		27.01		0		70.326			0.73419			0.93111			0.796312					-0.445775	1
SESSENKAPSGLPIDLR	77	93	M	G	N-Term(Dimethyl); K7(Dimethyl)	4	1	AT2G05990.1	NAD(P)-binding Rossmann-fold superfamily protein	0.991087	0.999981	1855.97	2	928.491	2	928.489	2	928.49	2.83782e+07	2.10805e+06	3.27967e+07	0	8.274e-05	62.52	47.68	55.47	0	63.4934	67.2719	65.3225
AMSESSENKAPSGLPIDLR	75	93	R	G	N-Term(Dimethyl); K9(Dimethyl)	1	1	AT2G05990.1	NAD(P)-binding Rossmann-fold superfamily protein	0.991087	0.999981	2058.04			3	686.686				1.95423e+06		0.001	0.006352		26.64		0		70.3298
MSESSENKAPSGLPIDLR	76	93	A	G	N-Term(Dimethyl:2H(4)); K8(Dimethyl:2H(4))	1	1	AT2G05990.1	NAD(P)-binding Rossmann-fold superfamily protein	0.991087	0.999981	1995.06					3	665.692			1.51502e+07	0.008	0.09299			19.79	0			67.5952
AMSESSENKAPSGLPIDLR	75	93	R	G	N-Term(Dimethyl:2H(6)13C(2)); K9(Dimethyl:2H(6)13C(2))	1	1	AT2G05990.1	NAD(P)-binding Rossmann-fold superfamily protein	0.991087	0.999981	2074.14			3	692.05				2.22058e+06		0.002	0.02757		24.02		0		70.3024
SLKALDYESLNENVKNCQYAVR	2	23	M	G	N-Term(Acetyl); K3(Dimethyl:2H(4)); K15(Dimethyl:2H(4)); C17(Carbamidomethyl)	3	1	AT1G70580.1	alanine-2-oxoglutarate aminotransferase 2	1.00194	0.999868	2720.42	3	907.479	3	907.477	3	907.476	1.0784e+07	891901	6.93156e+06	0	2.118e-05	47.83	44.21	46.04	0	76.7948	79.5964	77.9622	0.811348	0.918559	0.823626	0.992838	1.10415	0.84983	0.753889	0.894212	0.835396	-0.301607	1		-0.122555	1		-0.279938	1		-0.0103704
SLKALDYESLNENVKNCQY	2	20	M	A	N-Term(Acetyl); K3(Dimethyl:2H(4)); K15(Dimethyl:2H(4)); C17(Carbamidomethyl)	2	1	AT1G70580.1	alanine-2-oxoglutarate aminotransferase 2	1.00194	0.999868	2394.2			3	798.739	3	798.742		1.96731e+06	8.9124e+06	0	2.096e-06		53.04	35.97	0		83.0548	81.543		0.867505	0.816484		1.08563	0.824686		0.858917	0.853401				-0.205056	1		-0.292503	1
SLKALDYESLNENVKNCQY	2	20	M	A	N-Term(Acetyl); K3(Dimethyl); K15(Dimethyl); C17(Carbamidomethyl)	2	1	AT1G70580.1	alanine-2-oxoglutarate aminotransferase 2	1.00194	0.999868	2386.16			3	796.058	3	796.059		2.38638e+06	7.19653e+06	0	5.415e-05		36.89	33.61	0		82.9785	81.5852
SLKALDYESLNENVKNCQYAVR	2	23	M	G	N-Term(Acetyl); K3(Dimethyl); K15(Dimethyl); C17(Carbamidomethyl)	2	1	AT1G70580.1	alanine-2-oxoglutarate aminotransferase 2	1.00194	0.999868	2712.36			3	904.793	3	904.791		1.06406e+06	5.85143e+06	0	1.399e-05		38.2	42.46	0		79.5634	77.9867
SLKALDYESLNENVKNCQY	2	20	M	A	N-Term(Acetyl); K3(Dimethyl:2H(6)13C(2)); K15(Dimethyl:2H(6)13C(2)); C17(Carbamidomethyl)	2	1	AT1G70580.1	alanine-2-oxoglutarate aminotransferase 2	1.00194	0.999868	2402.24			3	801.42	3	801.42		2.33477e+06	8.1032e+06	0	0.0007205		25.69	27.37	0		83.016	81.5653
SLKALDYESLNENVKNCQYAVR	2	23	M	G	N-Term(Acetyl); K3(Dimethyl:2H(6)13C(2)); K15(Dimethyl:2H(6)13C(2)); C17(Carbamidomethyl)	1	1	AT1G70580.1	alanine-2-oxoglutarate aminotransferase 2	1.00194	0.999868	2728.46			3	910.158				999661		0	2.293e-06		40.71		0		79.5315
MDVIKTQQISAR	1	12	-	T	N-Term(Acetyl); K5(Dimethyl)	5	2	AT5G05780.1	RP non-ATPase subunit 8A	1.05232	0.999479	1459.79	2	730.401	2	730.397	2	730.399	189380846	3.70378e+07	101371390	0	4.521e-05	68.08	47.44	45.05	0	66.8013	69.4853	68.2365	1.05664		0.9527	1.00528		0.835212	0.969652		0.983227	0.0794799	1					-0.0699061	1		0.00760075
[truncated: 1,662 more rows]
[truncated: 17 more columns]

## Sheet: Unique_Ac_Nt
Sequence of peptide	protein accession used to locate the peptide	start position of peptide in the protein	end position of peptide in the protein	residue before the peptide	residue after the peptide	Modifications	number of peptides spectrum match	number of proteins per protein group	protein group accession	Description of protein group accession	precursor mass	Peptide Charge state in EXP A	mass to charge ratio in in EXP A	Peptide Charge state in EXP B	mass to charge ratio in in EXP B	Peptide Charge state in EXP C	mass to charge ratio in in EXP C	The area of the peptides in EXP A	The area of the peptides in EXP B	The area of the peptides in EXP C	q-Value of peptides using Percolator	posterior error probability using Percolator	Mascot ion score in EXP A	Mascot ion score in EXP B	Mascot ion score in EXP C	Missed Cleavages	retention-time in EXP A	retention-time in EXP B	retention-time in EXP C	ate1/2 vs Col-0 in EXP A	ate1/2 vs Col-0 in EXP B	ate1/2 vs Col-0 in EXP C	prt6 vs Col-0 in EXP A	prt6 vs Col-0 in EXP B	prt6 vs Col-0 in EXP C	ate1/2 vs prt6 in EXP A	ate1/2 vs prt6 in EXP B	ate1/2 vs prt6 in EXP C	ate1/2 vs Col-0 in EXP A (log2 )	ate1/2 vs Col-0 in EXP A count	ate1/2 vs Col-0 in EXP A Variability	ate1/2 vs Col-0 in EXP B (log2 )	ate1/2 vs Col-0 in EXP B count	ate1/2 vs Col-0 in EXP B Variability	ate1/2 vs Col-0 in EXP C (log2 )	ate1/2 vs Col-0 in EXP C count	ate1/2 vs Col-0 in EXPC Variability	prt6 vs Col-0 in EXP A (log2 )	prt6 vs Col-0 in EXP A count
[truncated: 865 more rows]
[truncated: 16 more columns]

[truncated: 3 more sheets: Unique_free_Nt, TargetP Ac-Nt over 3, TargetP free-Nt over 3]
